# Supplementary material for: Ubiquitin-based pathway acts inside chloroplasts to regulate photosynthesis
Source: Sci Adv. 2022 Nov 16;8(46):eabq7352. doi: 10.1126/sciadv.abq7352 (PMC9668298; doi:10.1126/sciadv.abq7352)
Supplement: Supplementary file 2 — Tables S1 to S10 [file sciadv.abq7352_tables_s1_to_s10.zip]

Archive with 10 entries (10 files):
- sciadv.abq7352_table_s1.xlsx
- sciadv.abq7352_table_s2.xlsx
- sciadv.abq7352_table_s3.xlsx
- sciadv.abq7352_table_s4.docx
- sciadv.abq7352_table_s5.xlsx
- sciadv.abq7352_table_s6.docx
- sciadv.abq7352_table_s7.xlsx
- sciadv.abq7352_table_s8.xlsx
- sciadv.abq7352_table_s9.xlsx
- sciadv.abq7352_table_s10.docx
