# Supplementary material for: Ubiquitin-based pathway acts inside chloroplasts to regulate photosynthesis
Source: Sci Adv. 2022 Nov 16;8(46):eabq7352. doi: 10.1126/sciadv.abq7352 (PMC9668298; doi:10.1126/sciadv.abq7352)
Supplement: Supplementary file 2 — Tables S1 to S10 [file sciadv.abq7352_tables_s1_to_s10.zip › sciadv.abq7352_table_s5.xlsx]

## Sheet: Chloroplast Protein List 
Supplementary Table S5. Quantitative proteomic analysis of chloroplast proteins in CDC48-DN and CDC48-WT plants.
Majority protein IDsa	AGI numberb	Peptide countsc	Protein names	Gene names	Fasta headers	Intensity WT_1d	Intensity WT_2d	Intensity WT_3d	Intensity DN_1d	Intensity DN_2d	Intensity DN_3d	Ratio (DN/WT)e	Sequence coverage [%]f	Mol. weight [kDa]	Sequence length	Q-value	Score
F4JPR7;A0A1P8B4Q3	AT4G11740	8;5	Plant UBX domain-containing protein 8	PUX8	sp|F4JPR7|PUX8_ARATH Plant UBX domain-containing protein 8 OS=Arabidopsis thaliana OX=3702 GN=PUX8 PE=1 SV=1;tr|A0A1P8B4Q3|A0A1P8B4Q3_ARATH Ubiquitin-like superfamily protein OS=Arabidopsis thaliana OX=3702 GN=SAY1 PE=1 SV=1	5020900	727850	6314000	37671000	34630000	52332000	11.563	18.6	62.349	564	0	22.139
P27323	AT5G52640	20	Heat shock protein 90-1	HSP90-1	sp|P27323|HS901_ARATH Heat shock protein 90-1 OS=Arabidopsis thaliana OX=3702 GN=HSP90-1 PE=1 SV=3	28918000	25672000	25650000	201410000	169890000	260250000	8.86358	25.1	80.635	700	0	53.204
Q9S7P9	AT5G61210	6	SNAP25 homologous protein SNAP33	SNAP33	sp|Q9S7P9|SNP33_ARATH SNAP25 homologous protein SNAP33 OS=Arabidopsis thaliana OX=3702 GN=SNAP33 PE=1 SV=1	3426400	1613500	3889900	19682000	17360000	25880000	7.91385	28	33.644	300	0	8.5143
Q9LYV6;A0A1P8BC46	AT5G13200	3;2	GEM-like protein 5		sp|Q9LYV6|GEML5_ARATH GEM-like protein 5 OS=Arabidopsis thaliana OX=3702 GN=At5g13200 PE=1 SV=1;tr|A0A1P8BC46|A0A1P8BC46_ARATH GRAM domain family protein OS=Arabidopsis thaliana OX=3702 GN=At5g13200 PE=1 SV=1	2940100	2830600	1699100	17477000	11124000	11240000	6.13923	17.3	30.07	272	0	9.0877
Q9LVI8	AT3G17820	7	Glutamine synthetase cytosolic isozyme 1-3	GLN1-3	sp|Q9LVI8|GLN13_ARATH Glutamine synthetase cytosolic isozyme 1-3 OS=Arabidopsis thaliana OX=3702 GN=GLN1-3 PE=1 SV=1	14784000	14870000	13517000	20304000	171530000	19955000	6.05927	28.5	38.594	354	0	30.832
Q9M7X9	AT3G06730	3	Thioredoxin-like protein CITRX, chloroplastic	CITRX	sp|Q9M7X9|CITRX_ARATH Thioredoxin-like protein CITRX, chloroplastic OS=Arabidopsis thaliana OX=3702 GN=CITRX PE=1 SV=1	13919000	12797000	11820000	13491000	136360000	17784000	5.36797	19.7	20.67	183	0	8.946
Q9LHL7;F4J8L7	AT3G12050	6;5		T21B14.13;At3g12050	tr|Q9LHL7|Q9LHL7_ARATH Aha1 domain-containing protein OS=Arabidopsis thaliana OX=3702 GN=MEC18.18 PE=1 SV=1;tr|F4J8L7|F4J8L7_ARATH Aha1 domain-containing protein OS=Arabidopsis thaliana OX=3702 GN=MEC18.18 PE=1 SV=1	20013000	19385000	16833000	31328000	184560000	26852000	5.29991	23.9	40.184	360	0	37.599
Q8L4R9;A0A1P8B0K9;A0A1P8B0N6;F4IJD7	AT2G15860	3;2;2;2		At2g15860	tr|Q8L4R9|Q8L4R9_ARATH BAT2 domain protein OS=Arabidopsis thaliana OX=3702 GN=At2g15860 PE=1 SV=1;tr|A0A1P8B0K9|A0A1P8B0K9_ARATH BAT2 domain protein OS=Arabidopsis thaliana OX=3702 GN=At2g15860 PE=1 SV=1;tr|A0A1P8B0N6|A0A1P8B0N6_ARATH BAT2 domain protein O	4441800	3546100	5322100	19906000	17151000	19418000	4.8272	7.4	55.574	512	0	7.7325
Q9SZD4;Q9SL67	AT4G29040	15;15	26S proteasome regulatory subunit 4 homolog A;26S proteasome regulatory subunit 4 homolog B	RPT2A;RPT2B	sp|Q9SZD4|PRS4A_ARATH 26S proteasome regulatory subunit 4 homolog A OS=Arabidopsis thaliana OX=3702 GN=RPT2A PE=1 SV=1;sp|Q9SL67|PRS4B_ARATH 26S proteasome regulatory subunit 4 homolog B OS=Arabidopsis thaliana OX=3702 GN=RPT2B PE=1 SV=1	99649000	104040000	101160000	315580000	372140000	603360000	4.73913	40	49.369	443	0	107.31
P19456;F4JPJ7	AT4G30190	29;28;7;4;4;4;3;3;2;2;1	ATPase 2, plasma membrane-type	AHA2;HA2	sp|P19456|PMA2_ARATH ATPase 2, plasma membrane-type OS=Arabidopsis thaliana OX=3702 GN=AHA2 PE=1 SV=2;tr|F4JPJ7|F4JPJ7_ARATH Plasma membrane ATPase OS=Arabidopsis thaliana OX=3702 GN=HA2 PE=1 SV=1	70004000	67659000	73559000	260190000	268390000	259750000	4.27609	32.2	104.4	948	0	34.404
F4K0T6;F4K0T7;Q9FFK3	AT5G05740	2;2;2	Probable zinc metalloprotease EGY2, chloroplastic	EGY2	tr|F4K0T6|F4K0T6_ARATH Ethylene-dependent gravitropism-deficient and yellow-green-like 2 OS=Arabidopsis thaliana OX=3702 GN=EGY2 PE=1 SV=1;tr|F4K0T7|F4K0T7_ARATH Ethylene-dependent gravitropism-deficient and yellow-green-like 2 OS=Arabidopsis thaliana OX=3	4916200	5429700	5272900	20321000	21331000	8902600	3.81585	5.5	56.399	524	0	5.8258
Q9T053	AT4G11850	3;1;1;1	Phospholipase D gamma 1	PLDGAMMA1	sp|Q9T053|PLDG1_ARATH Phospholipase D gamma 1 OS=Arabidopsis thaliana OX=3702 GN=PLDGAMMA1 PE=1 SV=1	1057900	3839500	2261800	8223900	8035800	6772400	3.70739	5	95.587	858	0	5.6312
F4JDC2;F4JDC3;Q9LJE5;F4JDC5	AT3G13460	5;5;5;3;1		ECT2	tr|F4JDC2|F4JDC2_ARATH Evolutionarily conserved C-terminal region 2 OS=Arabidopsis thaliana OX=3702 GN=ECT2 PE=1 SV=1;tr|F4JDC3|F4JDC3_ARATH Evolutionarily conserved C-terminal region 2 OS=Arabidopsis thaliana OX=3702 GN=ECT2 PE=1 SV=1;sp|Q9LJE5|ECT2_ARATH	7563800	11699000	9395900	27167000	22015000	41852000	3.54162	10.5	72.196	664	0	10.144
Q7Y175	AT4G15410	4	Plant UBX domain-containing protein 5	PUX5	sp|Q7Y175|PUX5_ARATH Plant UBX domain-containing protein 5 OS=Arabidopsis thaliana OX=3702 GN=PUX5 PE=1 SV=1	7192100	7718100	2031300	16676000	16758000	18535000	3.52169	13.1	44.996	421	0	9.9529
Q9FGT8	AT5G58070	5		K21L19.6	sp|Q9FGT8|TIL_ARATH Temperature-induced lipocalin-1 OS=Arabidopsis thaliana OX=3702 GN=TIL PE=1 SV=1	61709000	55703000	52286000	159850000	149790000	218780000	3.51193	30.6	21.434	186	0	46.914
Q9M2P7	AT3G58010	2	Probable plastid-lipid-associated protein 9, chloroplastic	PAP9	sp|Q9M2P7|PAP9_ARATH Probable plastid-lipid-associated protein 9, chloroplastic OS=Arabidopsis thaliana OX=3702 GN=PAP9 PE=1 SV=1	6199200	4106800	3816700	4512000	12789000	26161000	3.38896	6.2	34.091	308	0	5.1145
Q94AI7;Q0WV90	AT1G15750	10;9;4;4	Protein TOPLESS;Topless-related protein 1	TPL;TPR1	sp|Q94AI7|TPL_ARATH Protein TOPLESS OS=Arabidopsis thaliana OX=3702 GN=TPL PE=1 SV=1;sp|Q0WV90|TPR1_ARATH Topless-related protein 1 OS=Arabidopsis thaliana OX=3702 GN=TPR1 PE=1 SV=3	21419000	27745000	10924000	52759000	51206000	70918000	3.30208	10.1	124.3	1131	0	29.169
Q9SE83	AT1G10290	19	Dynamin-2A	DRP2A	sp|Q9SE83|DRP2A_ARATH Dynamin-2A OS=Arabidopsis thaliana OX=3702 GN=DRP2A PE=1 SV=2	3504000	3959800	5494800	14600000	15965000	4952600	3.2459	24	99.165	914	0	24.872
Q9XIC8;F4HUX0	AT1G34220	6;5		F23M19.10;At1g34220	tr|Q9XIC8|Q9XIC8_ARATH F23M19.10 OS=Arabidopsis thaliana OX=3702 GN=At1g34220 PE=1 SV=1;tr|F4HUX0|F4HUX0_ARATH Regulator of Vps4 activity in the MVB pathway protein OS=Arabidopsis thaliana OX=3702 GN=At1g34220 PE=1 SV=1	3067500	5324700	5383700	12783000	14570000	10688000	3.19187	12.6	68.958	619	0	14.318
O48782	AT2G26670	5	Heme oxygenase 1, chloroplastic	HO1	sp|O48782|HMOX1_ARATH Heme oxygenase 1, chloroplastic OS=Arabidopsis thaliana OX=3702 GN=HO1 PE=1 SV=2	16222000	28633000	45038000	84153000	88744000	73330000	3.14093	18.1	32.691	282	0	13.983
P55034	AT4G38630	7	26S proteasome non-ATPase regulatory subunit 4 homolog	RPN10	sp|P55034|PSMD4_ARATH 26S proteasome non-ATPase regulatory subunit 4 homolog OS=Arabidopsis thaliana OX=3702 GN=RPN10 PE=1 SV=1	54782000	54480000	81284000	138760000	140260000	240580000	3.03841	21.2	40.757	386	0	59.607
Q9FHY8	AT5G41950	5		At5g41950	sp|Q9FHY8|HLB1_ARATH Protein HLB1 OS=Arabidopsis thaliana OX=3702 GN=HLB1 PE=1 SV=1	9896500	11625000	4613100	15512000	26427000	27015000	3.0261	14.7	62.397	565	0	15.119
P54609	AT3G09840	37	Cell division control protein 48 homolog A	CDC48A	sp|P54609|CD48A_ARATH Cell division control protein 48 homolog A OS=Arabidopsis thaliana OX=3702 GN=CDC48A PE=1 SV=1	346420000	434260000	413130000	968220000	1113500000	1004100000	2.96857	43.3	89.392	809	0	323.31
Q8L7U5	AT4G03080	14	Serine/threonine-protein phosphatase BSL1	BSL1	sp|Q8L7U5|BSL1_ARATH Serine/threonine-protein phosphatase BSL1 OS=Arabidopsis thaliana OX=3702 GN=BSL1 PE=1 SV=2	38419000	34509000	31842000	84604000	85336000	99208000	2.92546	19.3	96.145	881	0	60.028
A4GSN8	AT1G79280	4	Nuclear-pore anchor	NUA	sp|A4GSN8|NUA_ARATH Nuclear-pore anchor OS=Arabidopsis thaliana OX=3702 GN=NUA PE=1 SV=1	5591300	2942200	7069500	11733000	10085000	16749000	2.76157	2.4	237.04	2093	0	7.4995
P46645	AT5G19550	19;3;3;2	Aspartate aminotransferase, cytoplasmic isozyme 1	ASP2	sp|P46645|AAT2_ARATH Aspartate aminotransferase, cytoplasmic isozyme 1 OS=Arabidopsis thaliana OX=3702 GN=ASP2 PE=1 SV=2	152530000	148540000	172740000	345400000	322350000	494140000	2.75445	52.3	44.266	405	0	83.744
Q9SRG3	AT1G77510	18	Protein disulfide isomerase-like 1-2	PDIL1-2	sp|Q9SRG3|PDI12_ARATH Protein disulfide isomerase-like 1-2 OS=Arabidopsis thaliana OX=3702 GN=PDIL1-2 PE=2 SV=1	78162000	114620000	98993000	171330000	191920000	353790000	2.73306	43.3	56.364	508	0	173.33
Q8LA96	AT4G17720	6;2		At4g17720	tr|Q8LA96|Q8LA96_ARATH Putative RRM-containing protein OS=Arabidopsis thaliana OX=3702 GN=At4g17720 PE=1 SV=1	9794800	10191000	8704500	23009000	16012000	31003000	2.72722	17.9	33.547	313	0	16.61
P42762	AT5G51070	15	Chaperone protein ClpD, chloroplastic	CLPD	sp|P42762|CLPD_ARATH Chaperone protein ClpD, chloroplastic OS=Arabidopsis thaliana OX=3702 GN=CLPD PE=1 SV=1	47643000	60608000	51197000	115560000	107620000	155390000	2.67745	18.9	103.23	945	0	50.853
Q9SGW3	AT1G64520	9;1	26S proteasome non-ATPase regulatory subunit 8 homolog A	RPN12A	sp|Q9SGW3|PSD8A_ARATH 26S proteasome non-ATPase regulatory subunit 8 homolog A OS=Arabidopsis thaliana OX=3702 GN=RPN12A PE=1 SV=1	38788000	46970000	32712000	77503000	88584000	113070000	2.6718	46.4	30.706	267	0	63.725
Q9SEI2	AT3G05530	18	26S protease regulatory subunit 6A homolog A	RPT5A	sp|Q9SEI2|PS6AA_ARATH 26S proteasome regulatory subunit 6A homolog A OS=Arabidopsis thaliana OX=3702 GN=RPT5A PE=1 SV=1	32275000	38525000	25453000	66821000	63549000	97119000	2.66298	59.9	47.48	424	0	192.65
Q944A2	AT1G20220	2		At1g20220	tr|Q944A2|Q944A2_ARATH Alba DNA/RNA-binding protein OS=Arabidopsis thaliana OX=3702 GN=At1g20220 PE=1 SV=1	7043600	4429800	15868000	18448000	19104000	26846000	2.63541	6.3	33.763	315	0	4.449
Q9LIN5	AT3G26400	4		EIF4B1	sp|Q9LIN5|IF4B1_ARATH Eukaryotic translation initiation factor 4B1 OS=Arabidopsis thaliana OX=3702 GN=EIF4B1 PE=1 SV=1	2873500	3075600	2515000	7145600	5068600	7135200	2.58972	10	57.719	532	0	5.5466
F4HTI7;Q9M5P2	AT1G61250	2;2	Secretory carrier-associated membrane protein 3	SC3;SCAMP3	tr|F4HTI7|F4HTI7_ARATH Secretory carrier-associated membrane protein OS=Arabidopsis thaliana OX=3702 GN=SC3 PE=1 SV=1;sp|Q9M5P2|SCAM3_ARATH Secretory carrier-associated membrane protein 3 OS=Arabidopsis thaliana OX=3702 GN=SCAMP3 PE=1 SV=1	3414300	7103800	6347300	14015000	10892000	13439000	2.5798	12.4	30.942	274	0	6.6325
Q42589	AT2G38540	1	Non-specific lipid-transfer protein 1	LTP1	sp|Q42589|NLTP1_ARATH Non-specific lipid-transfer protein 1 OS=Arabidopsis thaliana OX=3702 GN=LTP1 PE=2 SV=1	84206000	87401000	94925000	161020000	122980000	338390000	2.55997	8.5	11.755	118	0.0094196	1.5987
Q9FN42	AT5G23140	2	ATP-dependent Clp protease proteolytic subunit 2, mitochondrial	CLPP2	sp|Q9FN42|CLPP2_ARATH ATP-dependent Clp protease proteolytic subunit 2, mitochondrial OS=Arabidopsis thaliana OX=3702 GN=CLPP2 PE=1 SV=1	3538900	8796400	5169100	12759000	12225000	13893000	2.53131	14.9	26.283	241	0	3.4296
A0A1P8APZ5;Q9LM71	AT1G20810	2;2	Peptidyl-prolyl cis-trans isomerase FKBP18, chloroplastic	FKBP18	tr|A0A1P8APZ5|A0A1P8APZ5_ARATH Peptidylprolyl isomerase OS=Arabidopsis thaliana OX=3702 GN=At1g20810 PE=1 SV=1;sp|Q9LM71|FKB18_ARATH Peptidyl-prolyl cis-trans isomerase FKBP18, chloroplastic OS=Arabidopsis thaliana OX=3702 GN=FKBP18 PE=1 SV=2	4333700	4611400	5675600	7543500	8318800	17613000	2.52631	10.5	25.477	229	0.000356	3.0526
Q9ZSD4	AT3G11820	1	Syntaxin-121	SYP121	sp|Q9ZSD4|SY121_ARATH Syntaxin-121 OS=Arabidopsis thaliana OX=3702 GN=SYP121 PE=1 SV=1	5562200	5477700	4893100	9537800	9799700	16530000	2.51979	3.2	37.956	346	0	5.4682
O80774;Q8RWJ5	AT2G34250	5;5;1		At2g34250;At1g29310	tr|O80774|O80774_ARATH AT2G34250 protein OS=Arabidopsis thaliana OX=3702 GN=At2g34250 PE=2 SV=1;tr|Q8RWJ5|Q8RWJ5_ARATH SecY protein transport family protein OS=Arabidopsis thaliana OX=3702 GN=At1g29310 PE=2 SV=1	43340000	28789000	40004000	58637000	59746000	137540000	2.51396	9.9	52.097	475	0	18.87
Q96266	AT2G47730	10	Glutathione S-transferase F8, chloroplastic	GSTF8	sp|Q96266|GSTF8_ARATH Glutathione S-transferase F8, chloroplastic OS=Arabidopsis thaliana OX=3702 GN=GSTF8 PE=1 SV=3	783120000	729260000	773090000	1556200000	1512700000	2005600000	2.51168	48.7	29.231	263	0	257.79
Q8S3U9;A0A1P8AUR0;F4HWE6	AT1G76850	3;2;2	Exocyst complex component SEC5A;Exocyst complex component SEC5B	SEC5A;SEC5B	sp|Q8S3U9|SEC5A_ARATH Exocyst complex component SEC5A OS=Arabidopsis thaliana OX=3702 GN=SEC5A PE=1 SV=1;tr|A0A1P8AUR0|A0A1P8AUR0_ARATH Exocyst complex component SEC5 OS=Arabidopsis thaliana OX=3702 GN=SEC5B PE=1 SV=1;sp|F4HWE6|SEC5B_ARATH Exocyst complex	4708500	3078300	2536400	6508100	5737500	10161000	2.43373	2.8	121.9	1090	0	5.2948
Q93ZV1	AT1G26160	2		At1g26160	tr|Q93ZV1|Q93ZV1_ARATH 5-deoxynucleotidase OS=Arabidopsis thaliana OX=3702 GN=At1g26160 PE=1 SV=1	4513100	3895400	2873400	8643600	7476200	7693300	2.42204	7.4	28.695	258	0	3.598
Q9FV52;F4HQQ8	AT1G13270	4;3	Methionine aminopeptidase 1B, chloroplastic	MAP1B;MAP1C	sp|Q9FV52|MAP1B_ARATH Methionine aminopeptidase 1B, chloroplastic OS=Arabidopsis thaliana OX=3702 GN=MAP1B PE=2 SV=2;tr|F4HQQ8|F4HQQ8_ARATH Methionine aminopeptidase 1B OS=Arabidopsis thaliana OX=3702 GN=MAP1C PE=1 SV=1	29410000	34067000	22660000	28511000	47231000	112980000	2.40279	16.3	40.424	369	0	80.331
Q9M1Y7	AT3G59870	4		F24G16.140	tr|Q9M1Y7|Q9M1Y7_ARATH Uncharacterized protein F24G16.140 OS=Arabidopsis thaliana OX=3702 GN=F24G16.140 PE=1 SV=1	3600200	3205600	1783800	4737700	5471800	7884000	2.38086	23.6	32.417	288	0	34.143
Q9LKR3	AT5G28540	25	Mediator of RNA polymerase II transcription subunit 37a	MED37A	sp|Q9LKR3|BIP1_ARATH Heat shock 70 kDa protein BIP1 OS=Arabidopsis thaliana OX=3702 GN=BIP1 PE=1 SV=1	20050000	26716000	15350000	31488000	35577000	65274000	2.37705	43.3	73.628	669	0	61.062
Q949X7	AT3G14390	8	Diaminopimelate decarboxylase 1, chloroplastic	LYSA1	sp|Q949X7|DCDA1_ARATH Diaminopimelate decarboxylase 1, chloroplastic OS=Arabidopsis thaliana OX=3702 GN=LYSA1 PE=1 SV=1	7393800	7401000	3429500	13763000	12472000	11200000	2.37403	21.5	53.557	484	0	13.615
O03986	AT5G56000	26	Heat shock protein 90-4	HSP90-4	sp|O03986|HS904_ARATH Heat shock protein 90-4 OS=Arabidopsis thaliana OX=3702 GN=HSP90-4 PE=1 SV=1	3044600	2192500	3118900	8426000	5669900	2741100	2.35885	29.5	80.14	699	0	4.6321
O65719	AT3G09440	23	Heat shock 70 kDa protein 3	HSP70-3	sp|O65719|HSP7C_ARATH Heat shock 70 kDa protein 3 OS=Arabidopsis thaliana OX=3702 GN=HSP70-3 PE=1 SV=1	186680000	230710000	204900000	453620000	313530000	538030000	2.35398	46.2	71.147	649	0	323.31
Q8LDU1;Q93WM0	AT3G03890	2;1		At3g03890	tr|Q8LDU1|Q8LDU1_ARATH AT3G03890 protein OS=Arabidopsis thaliana OX=3702 GN=At3g03890 PE=1 SV=1;tr|Q93WM0|Q93WM0_ARATH AT3g03890/F20H23_6 OS=Arabidopsis thaliana OX=3702 GN=At3g03890 PE=1 SV=1	5142200	9022700	6835500	14549000	9789800	19772000	2.34112	5.9	35.052	321	0	5.0369
F4JTF2;Q8GUP3	AT4G31880	2;2		At4g31880	tr|F4JTF2|F4JTF2_ARATH Transcriptional regulator OS=Arabidopsis thaliana OX=3702 GN=At4g31880 PE=1 SV=1;tr|Q8GUP3|Q8GUP3_ARATH Transcriptional regulator OS=Arabidopsis thaliana OX=3702 GN=At4g31880 PE=1 SV=1	2366200	11351000	2422400	9909100	10723000	12294000	2.33235	4	94.08	872	0	4.773
B3H700;Q6WWW4	AT4G38600	2;2	E3 ubiquitin-protein ligase UPL3	KAK;UPL3	tr|B3H700|B3H700_ARATH HECT ubiquitin protein ligase family protein KAK OS=Arabidopsis thaliana OX=3702 GN=KAK PE=1 SV=1;sp|Q6WWW4|UPL3_ARATH E3 ubiquitin-protein ligase UPL3 OS=Arabidopsis thaliana OX=3702 GN=UPL3 PE=1 SV=1	1986700	1753600	1745300	4342400	2240300	4739200	2.30627	1.3	193.45	1794	0.0019822	2.2913
Q9LRZ0	AT3G16830	6	Topless-related protein 2	TPR2	sp|Q9LRZ0|TPR2_ARATH Topless-related protein 2 OS=Arabidopsis thaliana OX=3702 GN=TPR2 PE=1 SV=2	6288600	5152900	5817900	12559000	12742000	8936000	2.30198	5.7	124.76	1131	0	6.1232
Q9S7U9;B3H757	AT4G29810	3;2	Mitogen-activated protein kinase kinase 2	MKK2	sp|Q9S7U9|M2K2_ARATH Mitogen-activated protein kinase kinase 2 OS=Arabidopsis thaliana OX=3702 GN=MKK2 PE=1 SV=2;tr|B3H757|B3H757_ARATH MAP kinase kinase 2 OS=Arabidopsis thaliana OX=3702 GN=MKK2 PE=1 SV=1	6554900	4659700	3851000	11075000	7800800	11565000	2.28806	8.5	39.848	363	0	5.3245
Q8VYN9;A0A1P8BH73;A0A1P8BH78	AT5G54430	5;4;4		PHOS32	sp|Q8VYN9|PHO32_ARATH Universal stress protein PHOS32 OS=Arabidopsis thaliana OX=3702 GN=PHOS32 PE=1 SV=1;tr|A0A1P8BH73|A0A1P8BH73_ARATH Adenine nucleotide alpha hydrolases-like superfamily protein OS=Arabidopsis thaliana OX=3702 GN=PHOS32 PE=1 SV=1;tr|A0A	46810000	48455000	47228000	99246000	75071000	114120000	2.28168	34.7	26.202	242	0	52.547
Q38922	AT4G35860	6	Ras-related protein RABB1b	RABB1B	sp|Q38922|RAB1B_ARATH Ras-related protein RABB1b OS=Arabidopsis thaliana OX=3702 GN=RABB1B PE=2 SV=1	9071200	14488000	13711000	25629000	26697000	20981000	2.26967	39.3	23.175	211	0	29.707
Q9LFL3;F4KFJ2	AT5G16880	2;1		F2K13_30;At5g16880	sp|Q9LFL3|TOL1_ARATH TOM1-like protein 1 OS=Arabidopsis thaliana OX=3702 GN=TOL1 PE=1 SV=1;tr|F4KFJ2|F4KFJ2_ARATH Target of Myb protein 1 OS=Arabidopsis thaliana OX=3702 GN=At5g16880 PE=1 SV=1	8947400	9814100	6006900	9678600	17649000	22019000	2.25763	11.1	45.31	407	0	7.5854
Q4V3D1	AT1G48620	2		HON5	tr|Q4V3D1|Q4V3D1_ARATH At1g48620 OS=Arabidopsis thaliana OX=3702 GN=HON5 PE=1 SV=1	6440100	6205500	5409100	8221500	11219000	16535000	2.23976	12.9	51.391	479	0.0065584	1.8303
O48724	AT2G26570	1	Protein WEAK CHLOROPLAST MOVEMENT UNDER BLUE LIGHT 1	WEB1	sp|O48724|WEB1_ARATH Protein WEAK CHLOROPLAST MOVEMENT UNDER BLUE LIGHT 1 OS=Arabidopsis thaliana OX=3702 GN=WEB1 PE=1 SV=1	1832100	1652600	2167500	2930700	2892000	5525000	2.22954	1.6	89.293	807	0.0065687	1.8363
F4I6B4;F4I6B2;F4I6B3	AT1G30470	3;3;2		At1g30470	tr|F4I6B4|F4I6B4_ARATH SIT4 phosphatase-associated family protein OS=Arabidopsis thaliana OX=3702 GN=At1g30470 PE=1 SV=2;tr|F4I6B2|F4I6B2_ARATH SIT4 phosphatase-associated family protein OS=Arabidopsis thaliana OX=3702 GN=At1g30470 PE=1 SV=1;tr|F4I6B3|F4I6	1552500	9231300	12473000	17237000	14049000	14161000	2.22222	5.9	84.901	768	0	4.8306
Q93ZH7	AT5G03040	2		iqd2	tr|Q93ZH7|Q93ZH7_ARATH AT5g03040/F15A17_70 OS=Arabidopsis thaliana OX=3702 GN=iqd2 PE=1 SV=1	1220900	7265200	5037000	8045700	9377900	8793300	2.219	6.1	50.462	461	0.0063052	1.8783
Q9ZU48	AT2G01190	3		At2g01190	tr|Q9ZU48|Q9ZU48_ARATH Expressed protein OS=Arabidopsis thaliana OX=3702 GN=PDE331 PE=1 SV=2	3482300	2770000	2104000	7214200	1713900	7860300	2.21341	4.4	77.337	720	0	6.8262
Q5XEP2	AT1G62740	14	Hsp70-Hsp90 organizing protein 2	HOP2	sp|Q5XEP2|HSOP2_ARATH Hsp70-Hsp90 organizing protein 2 OS=Arabidopsis thaliana OX=3702 GN=HOP2 PE=1 SV=1	44368000	37741000	42933000	77612000	69334000	97562000	2.20751	28.7	64.519	571	0	48.911
Q501F4;Q9LHE6	AT3G19990	2;2		At3g19990	tr|Q501F4|Q501F4_ARATH At3g19990 OS=Arabidopsis thaliana OX=3702 GN=At3g19990 PE=1 SV=1;tr|Q9LHE6|Q9LHE6_ARATH E3 ubiquitin-protein ligase OS=Arabidopsis thaliana OX=3702 GN=At3g19990 PE=1 SV=1	2409800	3542500	2696000	4677700	5024500	7008100	2.18014	4.2	48.415	425	0	3.74
P29402	AT5G61790	14;3;3	Calnexin homolog 1	CNX1	sp|P29402|CALX1_ARATH Calnexin homolog 1 OS=Arabidopsis thaliana OX=3702 GN=CNX1 PE=1 SV=1	130390000	138510000	121490000	198930000	226330000	327150000	2.17058	32.6	60.485	530	0	104.74
Q96528	AT1G20630	13	Catalase-1	CAT1	sp|Q96528|CATA1_ARATH Catalase-1 OS=Arabidopsis thaliana OX=3702 GN=CAT1 PE=1 SV=3	37523000	24296000	36059000	51857000	57952000	77661000	2.16166	27	56.761	492	0	15.165
Q9S791	AT1G70770	7;3;2;1;1;1		F5A18.5	tr|Q9S791|Q9S791_ARATH AT1G70770 protein OS=Arabidopsis thaliana OX=3702 GN=F15H11.2 PE=1 SV=1	29813000	19009000	21250000	36661000	41848000	55335000	2.16145	11.8	66.864	610	0	25.055
Q9S7I3	AT2G38530	1	Non-specific lipid-transfer protein 2	LTP2	sp|Q9S7I3|NLTP2_ARATH Non-specific lipid-transfer protein 2 OS=Arabidopsis thaliana OX=3702 GN=LTP2 PE=3 SV=1	28701000	25469000	26089000	36286000	37052000	83557000	2.15716	8.5	11.938	118	0	3.5524
F4K704;F4K703;Q940X9	AT5G21160	2;2;2	La-related protein 1A	At5g21160;LARP1A	tr|F4K704|F4K704_ARATH LA RNA-binding protein OS=Arabidopsis thaliana OX=3702 GN=LARP1a PE=1 SV=1;tr|F4K703|F4K703_ARATH LA RNA-binding protein OS=Arabidopsis thaliana OX=3702 GN=LARP1a PE=1 SV=1;sp|Q940X9|LRP1A_ARATH La-related protein 1A OS=Arabidopsis t	4252800	4033900	3690800	5097000	5863000	12399000	2.15686	2.6	92.325	833	0	3.8063
Q9FYC2	AT3G44880	7	Pheophorbide a oxygenase, chloroplastic	PAO	sp|Q9FYC2|PAO_ARATH Pheophorbide a oxygenase, chloroplastic OS=Arabidopsis thaliana OX=3702 GN=PAO PE=1 SV=1	43884000	35451000	43323000	68388000	66417000	99143000	2.14527	21.6	60.755	537	0	28.855
Q93Y22	AT5G05010	12	Coatomer subunit delta		sp|Q93Y22|COPD_ARATH Coatomer subunit delta OS=Arabidopsis thaliana OX=3702 GN=At5g05010 PE=1 SV=2	88277000	102590000	74900000	146540000	164830000	186990000	2.1374	35.7	57.718	527	0	74.976
O80889;A0A1P8AZP9;A0A1P8AZN3;A0A1P8AZM5	AT2G32520	6;6;6;5		At2g32520	tr|O80889|O80889_ARATH Alpha/beta-Hydrolases superfamily protein OS=Arabidopsis thaliana OX=3702 GN=At2g32520 PE=1 SV=1;tr|A0A1P8AZP9|A0A1P8AZP9_ARATH Alpha/beta-Hydrolases superfamily protein OS=Arabidopsis thaliana OX=3702 GN=At2g32520 PE=1 SV=1;tr|A0A1P	54920000	49119000	48878000	84651000	81307000	123580000	2.13033	33.9	25.921	239	0	28.151
A0A1P8BCQ5;Q9FH13	AT5G56260	2;2	Putative 4-hydroxy-4-methyl-2-oxoglutarate aldolase 3		tr|A0A1P8BCQ5|A0A1P8BCQ5_ARATH 4-hydroxy-4-methyl-2-oxoglutarate aldolase OS=Arabidopsis thaliana OX=3702 GN=At5g56260 PE=1 SV=1;sp|Q9FH13|RRAA3_ARATH Putative 4-hydroxy-4-methyl-2-oxoglutarate aldolase 3 OS=Arabidopsis thaliana OX=3702 GN=At5g56260 PE=1 S	4836800	6466300	5615800	10908000	7220600	14131000	2.12857	10.6	21.407	198	0	3.3794
F4J8D3	AT3G01780	5;2	Protein TPLATE	TPLATE	sp|F4J8D3|TPLAT_ARATH Protein TPLATE OS=Arabidopsis thaliana OX=3702 GN=TPLATE PE=1 SV=1	6962300	2977400	4049300	8373100	7243100	10639000	2.12028	4.8	130.91	1176	0	6.0721
Q9FMM3	AT5G42950	3		At5g42950	sp|Q9FMM3|EXA1_ARATH Protein ESSENTIAL FOR POTEXVIRUS ACCUMULATION 1 OS=Arabidopsis thaliana OX=3702 GN=EXA1 PE=1 SV=1	2784800	3952300	5923000	10732000	5243900	7729500	2.11314	3.1	187.62	1714	0	5.3241
A0A1P8AP22;Q9FXI5	AT1G19870	3;3	Protein IQ-DOMAIN 32	IQD32	tr|A0A1P8AP22|A0A1P8AP22_ARATH IQ-domain 32 OS=Arabidopsis thaliana OX=3702 GN=iqd32 PE=1 SV=1;sp|Q9FXI5|IQD32_ARATH Protein IQ-DOMAIN 32 OS=Arabidopsis thaliana OX=3702 GN=IQD32 PE=1 SV=3	9552200	8571400	3500100	13977000	11044000	15042000	2.10942	8.3	67.113	611	0	4.6449
Q93V66	AT3G57280	2	Protein FATTY ACID EXPORT 1, chloroplastic	FAX1	sp|Q93V66|FAX1_ARATH Protein FATTY ACID EXPORT 1, chloroplastic OS=Arabidopsis thaliana OX=3702 GN=FAX1 PE=1 SV=1	2712200	3019300	2234400	1791700	6157100	6845900	2.10899	14.2	24.347	226	0	5.2194
Q9LE22	AT1G18210	4	Probable calcium-binding protein CML27	CML27	sp|Q9LE22|CML27_ARATH Probable calcium-binding protein CML27 OS=Arabidopsis thaliana OX=3702 GN=CML27 PE=1 SV=1	146370000	81630000	75691000	176090000	145580000	246260000	2.10279	40.6	18.35	170	0	96.241
Q9LJV8	AT3G29075	2		At3g29075	tr|Q9LJV8|Q9LJV8_ARATH Glycine-rich protein OS=Arabidopsis thaliana OX=3702 GN=At3g29075 PE=1 SV=1	10344000	1943900	8480100	10803000	9289900	19308000	2.10201	11.9	34.451	294	0	4.7892
F4JI64;F4JI63	AT4G03200	4;4		At4g03200	tr|F4JI64|F4JI64_ARATH Catalytics OS=Arabidopsis thaliana OX=3702 GN=At4g03200 PE=1 SV=1;tr|F4JI63|F4JI63_ARATH Catalytics OS=Arabidopsis thaliana OX=3702 GN=At4g03200 PE=1 SV=1	4036400	3012400	2397400	6063300	5161400	5919000	2.07398	7	76.845	685	0	7.1147
Q9LQ55	AT1G59610	24	Dynamin-2B	DRP2B	sp|Q9LQ55|DRP2B_ARATH Dynamin-2B OS=Arabidopsis thaliana OX=3702 GN=DRP2B PE=1 SV=2	27172000	27214000	23950000	39059000	43698000	61184000	2.07322	29.1	100.23	920	0	95.335
Q9FFD8	AT5G16470	3		At5g16470	sp|Q9FFD8|MBS2_ARATH Protein METHYLENE BLUE SENSITIVITY 2 OS=Arabidopsis thaliana OX=3702 GN=MBS2 PE=1 SV=1	10915000	14906000	9082000	14239000	15432000	35428000	2.05863	28.8	11.239	104	0	6.9187
Q9M2Z4	AT3G48890	4	Membrane steroid-binding protein 2	MSBP2	sp|Q9M2Z4|MSBP2_ARATH Membrane steroid-binding protein 2 OS=Arabidopsis thaliana OX=3702 GN=MSBP2 PE=1 SV=1	19351000	21580000	10015000	28186000	27203000	36649000	2.05158	24.9	25.382	233	0	34.196
Q9FXT6	AT5G62810	3	Peroxisomal membrane protein PEX14	PEX14	sp|Q9FXT6|PEX14_ARATH Peroxisomal membrane protein PEX14 OS=Arabidopsis thaliana OX=3702 GN=PEX14 PE=1 SV=2	7026600	7173900	4846400	4617600	13171000	16722000	2.04632	10.1	55.594	507	0	7.2323
Q8RWQ2;F4JCX0;F4JCX1	AT3G54440	2;2;2		At3g54440	tr|Q8RWQ2|Q8RWQ2_ARATH Lactase OS=Arabidopsis thaliana OX=3702 GN=At3g54440 PE=1 SV=1;tr|F4JCX0|F4JCX0_ARATH Lactase OS=Arabidopsis thaliana OX=3702 GN=At3g54440 PE=1 SV=1;tr|F4JCX1|F4JCX1_ARATH Lactase OS=Arabidopsis thaliana OX=3702 GN=At3g54440 PE=1 SV=	3780300	4153300	2459300	4043300	8239500	5955000	2.03996	2.4	125.41	1107	0	10.159
Q9SL05	AT2G05620	1	Protein PROTON GRADIENT REGULATION 5, chloroplastic	PGR5	sp|Q9SL05|PGR5_ARATH Protein PROTON GRADIENT REGULATION 5, chloroplastic OS=Arabidopsis thaliana OX=3702 GN=PGR5 PE=1 SV=1	8867800	9390500	10417000	15510000	19358000	15713000	2.03315	8.3	14.293	133	0.0019887	2.3155
Q38858	AT1G09210	3	Calreticulin-2	CRT2	sp|Q38858|CALR2_ARATH Calreticulin-2 OS=Arabidopsis thaliana OX=3702 GN=CRT2 PE=1 SV=3	3707700	4570900	6058100	8523000	8559200	8358900	2.02732	9.9	48.156	424	0	6.9264
F4JQ55;Q9STX5	AT4G24190	23;23	Endoplasmin homolog	SHD	tr|F4JQ55|F4JQ55_ARATH Chaperone protein htpG family protein OS=Arabidopsis thaliana OX=3702 GN=SHD PE=1 SV=1;sp|Q9STX5|ENPL_ARATH Endoplasmin homolog OS=Arabidopsis thaliana OX=3702 GN=HSP90-7 PE=1 SV=1	370600000	337330000	259240000	527880000	456490000	741920000	2.00759	40.2	94.148	823	0	254.19
P42697;F4K015	AT5G42080	19;18	Dynamin-related protein 1A	DRP1A;DL1	sp|P42697|DRP1A_ARATH Dynamin-related protein 1A OS=Arabidopsis thaliana OX=3702 GN=DRP1A PE=1 SV=3;tr|F4K015|F4K015_ARATH Dynamin-like protein OS=Arabidopsis thaliana OX=3702 GN=DL1 PE=1 SV=1	112640000	127920000	98412000	182490000	173340000	244620000	2.00149	33.9	68.171	610	0	69.225
Q9SAJ4	AT1G79550	19	Phosphoglycerate kinase	T8K14.3	sp|Q9SAJ4|PGKY3_ARATH Phosphoglycerate kinase 3, cytosolic OS=Arabidopsis thaliana OX=3702 GN=PGK3 PE=1 SV=1	785910000	864640000	800000000	1180500000	1309100000	1850600000	1.99609	60.3	42.131	401	0	218.5
O48802	AT1G62390	7		At1g62390	sp|O48802|PHOX2_ARATH Protein CLMP1 OS=Arabidopsis thaliana OX=3702 GN=CLMP1 PE=1 SV=1	46516000	42881000	32854000	80361000	49601000	86592000	1.9938	9.3	82.707	751	0	14.58
Q9LQL0	AT1G32470	4	Glycine cleavage system H protein 3, mitochondrial	GDH3	sp|Q9LQL0|GCSH3_ARATH Glycine cleavage system H protein 3, mitochondrial OS=Arabidopsis thaliana OX=3702 GN=GDH3 PE=1 SV=1	524300000	587240000	376070000	625620000	798810000	1206300000	1.98934	27.1	17.897	166	0	22.353
F4I9J7	AT1G51510	3		Y14	sp|F4I9J7|Y14_ARATH RNA-binding protein Y14 OS=Arabidopsis thaliana OX=3702 GN=Y14 PE=1 SV=1	11961000	11990000	16652000	17363000	19562000	35792000	1.98824	15.8	22.438	202	0	8.2725
Q8GUN7;F4I1L9	AT1G36280	6;5	Adenylosuccinate lyase	At1g36280	tr|Q8GUN7|Q8GUN7_ARATH Adenylosuccinate lyase OS=Arabidopsis thaliana OX=3702 GN=At1g36280 PE=1 SV=1;tr|F4I1L9|F4I1L9_ARATH Adenylosuccinate lyase OS=Arabidopsis thaliana OX=3702 GN=At1g36280 PE=1 SV=1	4806900	3013800	4288400	11539000	5050300	4181400	1.98167	14.4	58.815	527	0	14.902
A0A1P8B9P2;O65220	AT5G35100	6;6	Peptidyl-prolyl cis-trans isomerase CYP28, chloroplastic	CYP28	tr|A0A1P8B9P2|A0A1P8B9P2_ARATH Peptidylprolyl isomerase OS=Arabidopsis thaliana OX=3702 GN=At5g35100 PE=1 SV=1;sp|O65220|CPY28_ARATH Peptidyl-prolyl cis-trans isomerase CYP28, chloroplastic OS=Arabidopsis thaliana OX=3702 GN=CYP28 PE=1 SV=1	29986000	22730000	31418000	53537000	29886000	65097000	1.96435	21.7	31.385	290	0	13.428
Q94KD0	AT5G58470	2	Transcription initiation factor TFIID subunit 15b	TAF15B	sp|Q94KD0|TA15B_ARATH Transcription initiation factor TFIID subunit 15b OS=Arabidopsis thaliana OX=3702 GN=TAF15B PE=1 SV=1	7616100	6818600	10218000	15818000	10845000	16098000	1.95394	5.7	42.315	422	0	7.0438
Q8L7C9	AT1G78370	12	Glutathione S-transferase U20	GSTU20	sp|Q8L7C9|GSTUK_ARATH Glutathione S-transferase U20 OS=Arabidopsis thaliana OX=3702 GN=GSTU20 PE=1 SV=1	335940000	332620000	279760000	405870000	449920000	802580000	1.95151	38.2	25.006	217	0	126.74
O48844	AT2G32730	19	26S proteasome non-ATPase regulatory subunit 1 homolog A	RPN2A	sp|O48844|PSD1A_ARATH 26S proteasome non-ATPase regulatory subunit 1 homolog A OS=Arabidopsis thaliana OX=3702 GN=RPN2A PE=1 SV=1	52962000	59697000	49306000	87641000	85174000	105260000	1.95009	21.8	108.98	1004	0	52.285
F4J110;F4J109;Q8L611	AT3G63460	18;18;18	Protein transport protein SEC31 homolog B	At3g63460;SEC31B	tr|F4J110|F4J110_ARATH Transducin family protein / WD-40 repeat family protein OS=Arabidopsis thaliana OX=3702 GN=SEC31B PE=1 SV=1;tr|F4J109|F4J109_ARATH Transducin family protein / WD-40 repeat family protein OS=Arabidopsis thaliana OX=3702 GN=SEC31B PE=1	130210000	144050000	123910000	219850000	183320000	284120000	1.94329	22.4	118.72	1094	0	101.53
A0A1I9LMY7;Q9SS17	AT3G04920	4;4	40S ribosomal protein S24-1	RPS24A	tr|A0A1I9LMY7|A0A1I9LMY7_ARATH 40S ribosomal protein S24 OS=Arabidopsis thaliana OX=3702 GN=At3g04920 PE=1 SV=1;sp|Q9SS17|RS241_ARATH 40S ribosomal protein S24-1 OS=Arabidopsis thaliana OX=3702 GN=RPS24A PE=2 SV=1	56166000	70233000	79978000	121720000	119760000	105990000	1.93338	32.1	12.909	112	0	32.917
Q8L7A9	AT1G31730	3	AP-4 complex subunit epsilon		sp|Q8L7A9|AP4E_ARATH AP-4 complex subunit epsilon OS=Arabidopsis thaliana OX=3702 GN=At1g31730 PE=1 SV=1	4341300	5182600	4176600	7792000	5207300	10740000	1.93147	3.8	103.73	938	0	3.5227
Q9ZVT6	AT1G03350	1		F15K9.5	tr|Q9ZVT6|Q9ZVT6_ARATH BSD domain-containing protein OS=Arabidopsis thaliana OX=3702 GN=At1g03350 PE=1 SV=1	3665600	2735400	2806900	3536900	4447300	7969700	1.9305	2.1	51.895	470	0.0010023	2.4262
A0A1I9LM32;F4JF62;Q8RWD5	AT3G48860	1;1;1	Coiled-coil domain-containing protein SCD2	At3g48860;SCD2	tr|A0A1I9LM32|A0A1I9LM32_ARATH Coiled-coil protein OS=Arabidopsis thaliana OX=3702 GN=SCD2 PE=1 SV=1;tr|F4JF62|F4JF62_ARATH Coiled-coil protein OS=Arabidopsis thaliana OX=3702 GN=SCD2 PE=1 SV=1;sp|Q8RWD5|SCD2_ARATH Coiled-coil domain-containing protein SCD	2304500	2261600	1879500	3702600	3637100	3437700	1.92148	3.5	47.544	423	0.00034953	2.7852
Q9C639	AT1G45474	3		F2G19.4	sp|Q9C639|LHCA5_ARATH Photosystem I chlorophyll a/b-binding protein 5, chloroplastic OS=Arabidopsis thaliana OX=3702 GN=LHCA5 PE=1 SV=1	12688000	8278100	9474500	13144000	16704000	21690000	1.91547	23.4	27.802	256	0	6.7272
A0A178UT56;O23144	AT4G27500	13;13	Proton pump-interactor 1	PPI1	tr|A0A178UT56|A0A178UT56_ARATH Proton pump interactor 1 OS=Arabidopsis thaliana OX=3702 GN=PPI1 PE=1 SV=1;sp|O23144|PPI1_ARATH Proton pump-interactor 1 OS=Arabidopsis thaliana OX=3702 GN=PPI1 PE=1 SV=2	50426000	57019000	43344000	67079000	80505000	107660000	1.91392	29	60.067	535	0	33.939
B6EUB3;F4JYL8;B3H5K3;A0A1P8BDX9	AT5G47690	8;8;8;7		At5g47690	tr|B6EUB3|B6EUB3_ARATH Binding protein OS=Arabidopsis thaliana OX=3702 GN=At5g47690 PE=1 SV=1;tr|F4JYL8|F4JYL8_ARATH Binding protein OS=Arabidopsis thaliana OX=3702 GN=At5g47690 PE=1 SV=1;tr|B3H5K3|B3H5K3_ARATH Binding protein OS=Arabidopsis thaliana OX=37	13656000	12437000	13411000	32220000	16229000	17142000	1.9038	6.7	181.21	1605	0	18.258
P54888;B3H5E3	AT3G55610	10;7	Delta-1-pyrroline-5-carboxylate synthase B;Glutamate 5-kinase;Gamma-glutamyl phosphate reductase	P5CSB;P5CS2	sp|P54888|P5CS2_ARATH Delta-1-pyrroline-5-carboxylate synthase B OS=Arabidopsis thaliana OX=3702 GN=P5CSB PE=2 SV=1;tr|B3H5E3|B3H5E3_ARATH Gamma-glutamyl kinase OS=Arabidopsis thaliana OX=3702 GN=P5CS2 PE=1 SV=1	11261000	19777000	18850000	25259000	28083000	30026000	1.90331	17.6	78.87	726	0	41.393
Q9FIJ4	AT5G47870	3		At5g47870	sp|Q9FIJ4|RD522_ARATH DNA repair RAD52-like protein 2, chloroplastic OS=Arabidopsis thaliana OX=3702 GN=RAD52-2 PE=1 SV=1	11313000	12063000	9830500	20749000	15341000	19395000	1.90062	21.1	21.409	199	0	9.9271
P42763	AT1G76180	10	Dehydrin ERD14	ERD14	sp|P42763|ERD14_ARATH Dehydrin ERD14 OS=Arabidopsis thaliana OX=3702 GN=ERD14 PE=1 SV=1	798060000	776190000	663860000	1113800000	1246000000	1355800000	1.89517	58.4	20.786	185	0	153.29
Q9XEX2	AT1G65980	5;2	Peroxiredoxin-2B	PRXIIB	sp|Q9XEX2|PRX2B_ARATH Peroxiredoxin-2B OS=Arabidopsis thaliana OX=3702 GN=PRXIIB PE=1 SV=1	72386000	101080000	85216000	114880000	142250000	175270000	1.89386	46.3	17.428	162	0	102.59
Q9LPC5	AT1G01960	10;3	Brefeldin A-inhibited guanine nucleotide-exchange protein 3	BIG3	sp|Q9LPC5|BIG3_ARATH Brefeldin A-inhibited guanine nucleotide-exchange protein 3 OS=Arabidopsis thaliana OX=3702 GN=BIG3 PE=1 SV=1	17622000	17291000	15292000	26675000	26279000	30506000	1.89332	6.2	194.94	1750	0	19.757
Q8L4N1	AT4G27320	3		PHOS34	sp|Q8L4N1|PHO34_ARATH Universal stress protein PHOS34 OS=Arabidopsis thaliana OX=3702 GN=PHOS34 PE=1 SV=1	19105000	15840000	14405000	26756000	24396000	30905000	1.8887	13.8	28.106	260	0	4.9426
O81283	AT4G02510	21	Translocase of chloroplast 159, chloroplastic	TOC159	sp|O81283|TC159_ARATH Translocase of chloroplast 159, chloroplastic OS=Arabidopsis thaliana OX=3702 GN=TOC159 PE=1 SV=1	90607000	123560000	108030000	165040000	160500000	209970000	1.88092	24.4	160.82	1503	0	157.48
F4JT30;A0A1P8B413;A0A1P8B415	AT4G13550	3;3;3		At4g13550	tr|F4JT30|F4JT30_ARATH Putative triglyceride lipase OS=Arabidopsis thaliana OX=3702 GN=At4g13550 PE=1 SV=2;tr|A0A1P8B413|A0A1P8B413_ARATH Putative triglyceride lipase OS=Arabidopsis thaliana OX=3702 GN=At4g13550 PE=1 SV=1;tr|A0A1P8B415|A0A1P8B415_ARATH Put	3304800	4282900	5739000	8050100	3278300	11568000	1.87878	4.1	91.766	822	0	5.2901
Q8W496	AT4G25650	2	Protochlorophyllide-dependent translocon component 52, chloroplastic	PTC52	sp|Q8W496|PTC52_ARATH Protochlorophyllide-dependent translocon component 52, chloroplastic OS=Arabidopsis thaliana OX=3702 GN=PTC52 PE=2 SV=1	8159500	4412000	6849300	9659700	8916800	13860000	1.87656	6.6	63.818	559	0	4.214
Q39002	AT1G80300	2	ADP,ATP carrier protein 1, chloroplastic	AATP1	sp|Q39002|TLC1_ARATH ADP,ATP carrier protein 1, chloroplastic OS=Arabidopsis thaliana OX=3702 GN=AATP1 PE=1 SV=2	3353100	4332900	3253200	4460600	6213700	7396900	1.87539	3.7	68.134	624	0	6.5794
F4K329	AT5G42765	1		At5g42765	tr|F4K329|F4K329_ARATH Plasma membrane fusion protein OS=Arabidopsis thaliana OX=3702 GN=At5g42765 PE=1 SV=1	16148000	6516500	7213400	14978000	19741000	13291000	1.87456	4.4	25.098	229	0.00069132	2.699
Q93Y07	AT3G06510	5	Beta-glucosidase-like SFR2, chloroplastic	SFR2	sp|Q93Y07|SFR2_ARATH Galactolipid galactosyltransferase SFR2, chloroplastic OS=Arabidopsis thaliana OX=3702 GN=SFR2 PE=1 SV=1	10449000	9520700	8797500	14226000	12067000	21749000	1.86763	10.1	70.778	622	0	8.8245
Q9LHC4	AT3G32930	1		At3g32930	tr|Q9LHC4|Q9LHC4_ARATH 6,7-dimethyl-8-ribityllumazine synthase OS=Arabidopsis thaliana OX=3702 GN=At3g32930 PE=1 SV=1	10497000	8484400	5861400	8873900	16192000	15123000	1.85981	5.2	27.432	249	0	6.2851
Q9SE50	AT1G52400	8	Beta-D-glucopyranosyl abscisate beta-glucosidase	BGLU18	sp|Q9SE50|BGL18_ARATH Beta-D-glucopyranosyl abscisate beta-glucosidase OS=Arabidopsis thaliana OX=3702 GN=BGLU18 PE=1 SV=2	15138000	25294000	19420000	29599000	35999000	31126000	1.85979	15.7	60.459	528	0	22.045
Q9XI36	AT1G15340	11;1	Methyl-CpG-binding domain-containing protein 10	MBD10	sp|Q9XI36|MBD10_ARATH Methyl-CpG-binding domain-containing protein 10 OS=Arabidopsis thaliana OX=3702 GN=MBD10 PE=1 SV=1	108760000	100590000	66707000	122080000	135670000	195950000	1.85583	38.8	42.357	384	0	83.843
Q5M731	AT1G22940	2	Thiamine biosynthetic bifunctional enzyme TH1, chloroplastic;Thiamine-phosphate synthase;Hydroxymethylpyrimidine kinase	TH1	sp|Q5M731|TPS1L_ARATH Thiamine biosynthetic bifunctional enzyme TH1, chloroplastic OS=Arabidopsis thaliana OX=3702 GN=TH1 PE=1 SV=1	2348300	2356000	2519500	4036000	4346400	3174900	1.85287	5.7	55.812	522	0.0010173	2.5533
Q9LI74;A0A1I9LT48;F4JA42	AT3G25690	2;2;1	Protein CHUP1, chloroplastic	CHUP1	sp|Q9LI74|CHUP1_ARATH Protein CHUP1, chloroplastic OS=Arabidopsis thaliana OX=3702 GN=CHUP1 PE=1 SV=1;tr|A0A1I9LT48|A0A1I9LT48_ARATH Hydroxyproline-rich glycoprotein family protein OS=Arabidopsis thaliana OX=3702 GN=CHUP1 PE=1 SV=1;tr|F4JA42|F4JA42_ARATH H	4695400	2580400	2827500	5885000	4051700	6636600	1.84902	2.9	111.91	1004	0	3.8016
A0A1P8B5D2;A0A1P8B5D6;Q9C5F6;A0A1P8B5D8	AT4G38550	2;2;2;2		At4g38550	tr|A0A1P8B5D2|A0A1P8B5D2_ARATH Phospholipase-like protein (PEARLI 4) family protein OS=Arabidopsis thaliana OX=3702 GN=At4g38550 PE=1 SV=1;tr|A0A1P8B5D6|A0A1P8B5D6_ARATH Phospholipase-like protein (PEARLI 4) family protein OS=Arabidopsis thaliana OX=3702 G	2303600	1384400	2185800	4054200	2166400	3243100	1.82218	3.7	58.313	511	0.00036456	3.3223
A0A1P8BFF8;Q8GY31	AT5G03455	1;1	Dual specificity phosphatase Cdc25	CDC25	tr|A0A1P8BFF8|A0A1P8BFF8_ARATH Rhodanese/Cell cycle control phosphatase superfamily protein OS=Arabidopsis thaliana OX=3702 GN=CDC25 PE=1 SV=1;sp|Q8GY31|CDC25_ARATH Dual specificity phosphatase Cdc25 OS=Arabidopsis thaliana OX=3702 GN=CDC25 PE=1 SV=1	1060100	1759400	1916900	2709000	2101900	2823300	1.82103	13.9	12.384	108	0	3.849
Q9LJE4	AT3G13470	29	Chaperonin 60 subunit beta 2, chloroplastic	CPN60B2	sp|Q9LJE4|CPNB2_ARATH Chaperonin 60 subunit beta 2, chloroplastic OS=Arabidopsis thaliana OX=3702 GN=CPN60B2 PE=1 SV=1	97431000	99016000	108610000	131930000	126550000	237250000	1.80831	48.8	63.341	596	0	78.013
F4HQD4;F4HQD5;A0A2H1ZEG9	AT1G79930	25;20;20	Heat shock 70 kDa protein 15	HSP70-15;At1g79920	sp|F4HQD4|HSP7P_ARATH Heat shock 70 kDa protein 15 OS=Arabidopsis thaliana OX=3702 GN=HSP70-15 PE=1 SV=1;tr|F4HQD5|F4HQD5_ARATH Heat shock protein 70 (Hsp 70) family protein OS=Arabidopsis thaliana OX=3702 GN=Hsp70-15 PE=1 SV=2;tr|A0A2H1ZEG9|A0A2H1ZEG9_ARA	16250000	21459000	14933000	24941000	26590000	32123000	1.80661	34.1	91.68	831	0	115.29
Q9C8M2	AT1G53670	1	Peptide methionine sulfoxide reductase B1, chloroplastic	MSRB1	sp|Q9C8M2|MSRB1_ARATH Peptide methionine sulfoxide reductase B1, chloroplastic OS=Arabidopsis thaliana OX=3702 GN=MSRB1 PE=1 SV=1	7805200	7526200	9495100	9725400	10327000	20391000	1.80474	5	22.607	202	0.00035997	3.1842
Q8LBI1;F4J912	AT3G25520	11;10	60S ribosomal protein L5-1	ATL5	sp|Q8LBI1|RL51_ARATH 60S ribosomal protein L5-1 OS=Arabidopsis thaliana OX=3702 GN=RPL5A PE=1 SV=2;tr|F4J912|F4J912_ARATH Ribosomal protein L5 OS=Arabidopsis thaliana OX=3702 GN=ATL5 PE=1 SV=1	13384000	15086000	30102000	29417000	30296000	33359000	1.80079	40.5	34.358	301	0	74.108
A0A1I9LL70;Q9LVH5	AT3G17970	4;4	Outer envelope protein 64, chloroplastic	OEP64	tr|A0A1I9LL70|A0A1I9LL70_ARATH Translocon at the outer membrane of chloroplasts 64-III OS=Arabidopsis thaliana OX=3702 GN=TOC64-III PE=1 SV=1;sp|Q9LVH5|OE64C_ARATH Outer envelope protein 64, chloroplastic OS=Arabidopsis thaliana OX=3702 GN=OEP64 PE=1 SV=1	11432000	5469000	8856200	10142000	15827000	14417000	1.79963	8.8	60.721	560	0	7.0852
Q8RY11	AT3G05350	5		At3g05350	sp|Q8RY11|AMPP2_ARATH Aminopeptidase P2 OS=Arabidopsis thaliana OX=3702 GN=APP2 PE=2 SV=1	13581000	11096000	16529000	20461000	17301000	28313000	1.79567	10.1	78.708	710	0	33.267
Q8H124	AT2G34460	8	Uncharacterized protein At2g34460, chloroplastic		sp|Q8H124|Y2446_ARATH Uncharacterized protein At2g34460, chloroplastic OS=Arabidopsis thaliana OX=3702 GN=At2g34460 PE=1 SV=1	72227000	71304000	69762000	67460000	77095000	205010000	1.79161	31.1	30.471	280	0	45.559
A0A1P8BDN0;F4K0M7;A0A1P8BDL4;Q9SKJ9	AT5G66550	2;2;2;1		At5g66550;At2g25500	tr|A0A1P8BDN0|A0A1P8BDN0_ARATH Maf-like protein OS=Arabidopsis thaliana OX=3702 GN=At5g66550 PE=1 SV=1;tr|F4K0M7|F4K0M7_ARATH Maf-like protein OS=Arabidopsis thaliana OX=3702 GN=At5g66550 PE=1 SV=1;tr|A0A1P8BDL4|A0A1P8BDL4_ARATH Maf-like protein OS=Arabido	8884200	4465900	4470100	6627700	10047000	11256000	1.7877	12.4	22.43	201	0.00034783	2.7407
Q9SP02	AT5G58710	2	Peptidyl-prolyl cis-trans isomerase CYP20-1	CYP20-1	sp|Q9SP02|CP20A_ARATH Peptidyl-prolyl cis-trans isomerase CYP20-1 OS=Arabidopsis thaliana OX=3702 GN=CYP20-1 PE=1 SV=1	16211000	10001000	7472100	13776000	16367000	23052000	1.78618	9.3	21.961	204	0.007728	1.7404
Q5GM68	AT2G42600	32	Phosphoenolpyruvate carboxylase 2	PPC2	sp|Q5GM68|CAPP2_ARATH Phosphoenolpyruvate carboxylase 2 OS=Arabidopsis thaliana OX=3702 GN=PPC2 PE=1 SV=2	122890000	147000000	121440000	239780000	175800000	194000000	1.78054	40.2	109.75	963	0	204.47
Q9SHJ6	AT1G06530	4	Peroxisomal and mitochondrial division factor 2	PMD2	sp|Q9SHJ6|PMD2_ARATH Peroxisomal and mitochondrial division factor 2 OS=Arabidopsis thaliana OX=3702 GN=PMD2 PE=1 SV=1	22198000	13600000	16210000	23362000	18146000	41912000	1.77556	12.4	36.119	323	0	9.2344
P46077;F4HWQ5	AT1G35160	12;10	14-3-3-like protein GF14 phi	GRF4;GF14 PHI	sp|P46077|14334_ARATH 14-3-3-like protein GF14 phi OS=Arabidopsis thaliana OX=3702 GN=GRF4 PE=1 SV=2;tr|F4HWQ5|F4HWQ5_ARATH GF14 protein phi chain OS=Arabidopsis thaliana OX=3702 GN=GF14 PHI PE=1 SV=1	101820000	107960000	62365000	113310000	106270000	213630000	1.77335	50.6	30.194	267	0	57.409
Q84JW1	AT3G61070	2	Peroxisomal membrane protein 11E	PEX11E	sp|Q84JW1|PX11E_ARATH Peroxisomal membrane protein 11E OS=Arabidopsis thaliana OX=3702 GN=PEX11E PE=1 SV=1	4573900	8360300	9367500	10477000	11037000	13418000	1.7721	10.8	25.512	231	0.00034698	2.7255
A0A1P8AQ08;F4HY33;A0A1P8APZ6;F4HY32	AT1G21630	2;2;2;2		At1g21630	tr|A0A1P8AQ08|A0A1P8AQ08_ARATH Calcium-binding EF hand family protein OS=Arabidopsis thaliana OX=3702 GN=At1g21630 PE=1 SV=1;tr|F4HY33|F4HY33_ARATH Calcium-binding EF hand family protein OS=Arabidopsis thaliana OX=3702 GN=At1g21630 PE=1 SV=1;tr|A0A1P8APZ6|	3372600	2152600	4092300	4872700	4592200	5577800	1.77185	3.8	129.45	1196	0.00035051	2.8404
F4JJ15;Q8S944	AT4G33650	11;11	Dynamin-related protein 3A	DRP3A	tr|F4JJ15|F4JJ15_ARATH Dynamin-related protein 3A OS=Arabidopsis thaliana OX=3702 GN=DRP3A PE=1 SV=1;sp|Q8S944|DRP3A_ARATH Dynamin-related protein 3A OS=Arabidopsis thaliana OX=3702 GN=DRP3A PE=1 SV=2	15397000	7929300	9445400	17661000	15012000	18121000	1.76593	16.8	89.754	809	0	29.164
Q9FY50	AT5G13510	4	50S ribosomal protein L10, chloroplastic	RPL10	sp|Q9FY50|RK10_ARATH 50S ribosomal protein L10, chloroplastic OS=Arabidopsis thaliana OX=3702 GN=RPL10 PE=2 SV=1	106510000	142580000	104910000	142670000	150590000	264830000	1.76091	23.6	24.736	220	0	109.89
Q9LT75	AT3G19420	3		PEN2	sp|Q9LT75|PTN2A_ARATH Phosphatidylinositol 3,4,5-trisphosphate 3-phosphatase and protein-tyrosine-phosphatase PTEN2A OS=Arabidopsis thaliana OX=3702 GN=PTEN2A PE=1 SV=1	8170000	10463000	6731600	9741000	9497600	21054000	1.7583	6.2	66.429	611	0	4.8131
A0A1P8BF77;Q8VZM7	AT5G02940	4;4;1	Putative ion channel POLLUX-like 1		tr|A0A1P8BF77|A0A1P8BF77_ARATH Ion channel POLLUX-like protein, putative (DUF1012) OS=Arabidopsis thaliana OX=3702 GN=At5g02940 PE=1 SV=1;sp|Q8VZM7|POLL1_ARATH Putative ion channel POLLUX-like 1 OS=Arabidopsis thaliana OX=3702 GN=At5g02940 PE=2 SV=1	5012900	13868000	5548000	11748000	10730000	15512000	1.75828	4.7	94.82	836	0	9.4676
Q9SST2;F4JK28	AT4G09620	1;1		At4g09620	tr|Q9SST2|Q9SST2_ARATH At4g09620 OS=Arabidopsis thaliana OX=3702 GN=At4g09620 PE=1 SV=1;tr|F4JK28|F4JK28_ARATH Mitochondrial transcription termination factor family protein OS=Arabidopsis thaliana OX=3702 GN=At4g09620 PE=1 SV=1	4590400	9864200	11260000	9481000	11685000	19423000	1.75656	5.2	23.749	210	0	3.825
Q38997	AT3G01090	2	SNF1-related protein kinase catalytic subunit alpha KIN10	KIN10	sp|Q38997|KIN10_ARATH SNF1-related protein kinase catalytic subunit alpha KIN10 OS=Arabidopsis thaliana OX=3702 GN=KIN10 PE=1 SV=3	83818000	87558000	81726000	130020000	126490000	131550000	1.75329	4.1	58.373	512	0.0057034	1.9094
Q9LJL3;F4JA10	AT3G19170	33;30;10;10;7	Presequence protease 1, chloroplastic/mitochondrial	PREP1	sp|Q9LJL3|PREP1_ARATH Presequence protease 1, chloroplastic/mitochondrial OS=Arabidopsis thaliana OX=3702 GN=PREP1 PE=1 SV=2;tr|F4JA10|F4JA10_ARATH Presequence protease 1 OS=Arabidopsis thaliana OX=3702 GN=PREP1 PE=1 SV=1	564130000	543420000	514870000	806440000	723340000	982930000	1.75238	35.9	121.01	1080	0	258.08
F4KFV6;Q9LU10	AT5G39830	5;5	Protease Do-like 8, chloroplastic	DEG8;DEGP8	tr|F4KFV6|F4KFV6_ARATH Trypsin family protein with PDZ domain-containing protein OS=Arabidopsis thaliana OX=3702 GN=DEG8 PE=1 SV=1;sp|Q9LU10|DEGP8_ARATH Protease Do-like 8, chloroplastic OS=Arabidopsis thaliana OX=3702 GN=DEGP8 PE=1 SV=1	18101000	30223000	17070000	19871000	28398000	54403000	1.74293	11.5	46.259	434	0	8.7348
O23680	AT1G02280	5	Translocase of chloroplast 33, chloroplastic	TOC33	sp|O23680|TOC33_ARATH Translocase of chloroplast 33, chloroplastic OS=Arabidopsis thaliana OX=3702 GN=TOC33 PE=1 SV=1	27662000	23780000	12655000	18443000	35739000	43863000	1.73716	19.5	32.925	297	0	17.605
Q9SUI5	AT1G30380	2	Photosystem I reaction center subunit psaK, chloroplastic	PSAK	sp|Q9SUI5|PSAK_ARATH Photosystem I reaction center subunit psaK, chloroplastic OS=Arabidopsis thaliana OX=3702 GN=PSAK PE=2 SV=2	64943000	72150000	71592000	66884000	82615000	178850000	1.73459	7.7	13.206	130	0	3.4257
F4ISU2	AT2G32240	31		At2g32240	tr|F4ISU2|F4ISU2_ARATH Early endosome antigen OS=Arabidopsis thaliana OX=3702 GN=At2g32240 PE=1 SV=1	142480000	114930000	130710000	152390000	174940000	269600000	1.72566	29.9	148.61	1333	0	158.32
O65572	AT3G63520	10	Carotenoid 9,10(9,10)-cleavage dioxygenase 1	CCD1	sp|O65572|CCD1_ARATH Carotenoid 9,10(9,10)-cleavage dioxygenase 1 OS=Arabidopsis thaliana OX=3702 GN=CCD1 PE=1 SV=2	52538000	62312000	48873000	57681000	67218000	127640000	1.71483	22.5	60.907	538	0	46.569
Q56Z59	AT1G72160	11	Patellin-3	PATL3	sp|Q56Z59|PATL3_ARATH Patellin-3 OS=Arabidopsis thaliana OX=3702 GN=PATL3 PE=1 SV=2	58275000	60564000	53857000	66372000	73148000	125170000	1.71289	34.7	56.104	490	0	107.36
Q41963	AT3G26520	1	Aquaporin TIP1-2;Aquaporin TIP1-2, N-terminally processed	TIP1-2	sp|Q41963|TIP12_ARATH Aquaporin TIP1-2 OS=Arabidopsis thaliana OX=3702 GN=TIP1-2 PE=1 SV=2	808400000	813510000	505850000	658860000	885640000	1734700000	1.71198	7.1	25.848	253	0	243.37
Q9SRY4	AT1G02910	3;1	Protein LOW PSII ACCUMULATION 1, chloroplastic	LPA1	sp|Q9SRY4|LPA1_ARATH Protein LOW PSII ACCUMULATION 1, chloroplastic OS=Arabidopsis thaliana OX=3702 GN=LPA1 PE=1 SV=1	2612500	9993700	9033500	10672000	9931500	12081000	1.70973	8.8	50.738	453	0	5.5941
F4K470;Q8RX87	AT5G20250	23;22	Probable galactinol--sucrose galactosyltransferase 6	DIN10;RFS6	tr|F4K470|F4K470_ARATH Galactinol--sucrose galactosyltransferase OS=Arabidopsis thaliana OX=3702 GN=DIN10 PE=1 SV=1;sp|Q8RX87|RFS6_ARATH Probable galactinol--sucrose galactosyltransferase 6 OS=Arabidopsis thaliana OX=3702 GN=RFS6 PE=2 SV=2	677540000	700940000	616250000	886050000	868340000	1267200000	1.70757	29.9	94.215	844	0	178.57
A0A1I9LLZ2;F4J5I0	AT3G45190	4;4		At3g45190	tr|A0A1I9LLZ2|A0A1I9LLZ2_ARATH SIT4 phosphatase-associated family protein OS=Arabidopsis thaliana OX=3702 GN=At3g45190 PE=1 SV=1;tr|F4J5I0|F4J5I0_ARATH SIT4 phosphatase-associated family protein OS=Arabidopsis thaliana OX=3702 GN=At3g45190 PE=1 SV=1	7333600	7721300	2770200	6214500	9145100	11385000	1.70742	8.9	83.314	751	0	5.5634
P31168	AT1G20440	16	Dehydrin COR47	COR47	sp|P31168|COR47_ARATH Dehydrin COR47 OS=Arabidopsis thaliana OX=3702 GN=COR47 PE=1 SV=2	974190000	1122500000	839380000	1220500000	1537000000	1618500000	1.70322	74.3	29.896	265	0	323.31
F4J849;Q9LFA3	AT3G52880	17;17	Probable monodehydroascorbate reductase, cytoplasmic isoform 3	MDAR1	tr|F4J849|F4J849_ARATH Monodehydroascorbate reductase 1 OS=Arabidopsis thaliana OX=3702 GN=MDAR1 PE=1 SV=1;sp|Q9LFA3|MDAR1_ARATH Monodehydroascorbate reductase 1, peroxisomal OS=Arabidopsis thaliana OX=3702 GN=MDAR1 PE=1 SV=1	827700000	816490000	743520000	1034800000	1016400000	1564700000	1.70283	41	50.159	466	0	233.24
F4K4Y5	AT5G55660	2		At5g55660	tr|F4K4Y5|F4K4Y5_ARATH DEK domain-containing chromatin associated protein OS=Arabidopsis thaliana OX=3702 GN=MDF20.10 PE=1 SV=1	8336900	7469700	6941000	10493000	11890000	11217000	1.69599	5	87.206	778	0.00035186	2.8815
Q39101	AT5G01600	5	Ferritin-1, chloroplastic	FER1	sp|Q39101|FRI1_ARATH Ferritin-1, chloroplastic OS=Arabidopsis thaliana OX=3702 GN=FER1 PE=1 SV=1	47075000	53443000	45749000	54247000	59174000	108820000	1.69223	26.7	28.178	255	0	26.401
Q9M812	AT1G52220	3;1	Protein CURVATURE THYLAKOID 1C, chloroplastic	CURT1C	sp|Q9M812|CUT1C_ARATH Protein CURVATURE THYLAKOID 1C, chloroplastic OS=Arabidopsis thaliana OX=3702 GN=CURT1C PE=1 SV=1	20905000	12722000	5214800	18568000	19301000	19068000	1.69068	25.6	16.945	156	0	13.046
Q93V88	AT4G33500	2	Probable protein phosphatase 2C 62		sp|Q93V88|P2C62_ARATH Probable protein phosphatase 2C 62 OS=Arabidopsis thaliana OX=3702 GN=At4g33500 PE=2 SV=1	1941900	2982300	4141600	1920100	5072200	6669100	1.68764	2.5	78.923	724	0.0057692	2.0128
Q93VP9	AT4G27585	5;2		At4g27585	tr|Q93VP9|Q93VP9_ARATH SPFH/Band 7/PHB domain-containing membrane-associated protein family OS=Arabidopsis thaliana OX=3702 GN=AtSLP1 PE=1 SV=1	16393000	23658000	16784000	22251000	23114000	40469000	1.68745	15.1	45.02	411	0	9.6319
Q9MA55	AT3G05420	6;1;1;1;1	Acyl-CoA-binding domain-containing protein 4	ACBP4	sp|Q9MA55|ACBP4_ARATH Acyl-CoA-binding domain-containing protein 4 OS=Arabidopsis thaliana OX=3702 GN=ACBP4 PE=1 SV=1	22466000	19943000	26125000	36853000	32006000	32126000	1.68533	11.4	73.074	668	0	23.059
P93017	AT2G33830	2		At2g33830	sp|P93017|DRMH1_ARATH Dormancy-associated protein homolog 1 OS=Arabidopsis thaliana OX=3702 GN=DRMH1 PE=1 SV=1	8669400	13138000	8764400	12733000	12806000	20183000	1.68028	25.9	11.656	108	0	23.475
Q67YI9	AT2G43160	3	Clathrin interactor EPSIN 2	EPSIN2	sp|Q67YI9|EPN2_ARATH Clathrin interactor EPSIN 2 OS=Arabidopsis thaliana OX=3702 GN=EPSIN2 PE=1 SV=1	7914700	7731600	9781700	8814500	11841000	17443000	1.67965	5.9	95.477	895	0	20.053
O80503	AT2G44640	6		At2g44640	tr|O80503|O80503_ARATH Expressed protein OS=Arabidopsis thaliana OX=3702 GN=At2g44640 PE=1 SV=2	23842000	21509000	17277000	30644000	30469000	30571000	1.67917	20.6	49.83	451	0	16.713
P62090	ATCG01060	1	Photosystem I iron-sulfur center	psaC	sp|P62090|PSAC_ARATH Photosystem I iron-sulfur center OS=Arabidopsis thaliana OX=3702 GN=psaC PE=3 SV=2	295980000	314010000	381340000	359220000	395110000	743370000	1.67676	11.1	9.0384	81	0	3.7196
Q8W4K6	AT4G13350	2		T9E8.90	tr|Q8W4K6|Q8W4K6_ARATH At4g13350 OS=Arabidopsis thaliana OX=3702 GN=NIG PE=1 SV=1	7099200	6589400	4376200	5507100	6694800	15165000	1.67251	6.5	65.026	602	0	3.3665
Q9S756	AT2G40300	4	Ferritin-4, chloroplastic	FER4	sp|Q9S756|FRI4_ARATH Ferritin-4, chloroplastic OS=Arabidopsis thaliana OX=3702 GN=FER4 PE=2 SV=1	27260000	26296000	27465000	39372000	33688000	46437000	1.66726	19.7	29.029	259	0	16.147
P46644	AT5G11520	18	Aspartate aminotransferase 3, chloroplastic	ASP3	sp|P46644|AAT3_ARATH Aspartate aminotransferase 3, chloroplastic OS=Arabidopsis thaliana OX=3702 GN=ASP3 PE=1 SV=1	250910000	272940000	220350000	262350000	320650000	524980000	1.66657	45.2	48.954	449	0	83.357
O64835	AT2G23670	2		YCF37	tr|O64835|O64835_ARATH At2g23670/F26B6.32 OS=Arabidopsis thaliana OX=3702 GN=YCF37 PE=1 SV=1	34639000	39603000	70192000	80959000	68779000	59804000	1.66254	11.4	17.078	167	0	13.37
P61837	AT3G61430	5;1	Aquaporin PIP1-1	PIP1-1	sp|P61837|PIP11_ARATH Aquaporin PIP1-1 OS=Arabidopsis thaliana OX=3702 GN=PIP1-1 PE=1 SV=1	17708000	40838000	33356000	41116000	32506000	63675000	1.66159	21	30.688	286	0	27.145
A0A1I9LPZ9;Q8RY22	AT3G03380	3;3	Protease Do-like 7	DEGP7	tr|A0A1I9LPZ9|A0A1I9LPZ9_ARATH DegP protease 7 OS=Arabidopsis thaliana OX=3702 GN=DEG7 PE=1 SV=1;sp|Q8RY22|DEGP7_ARATH Protease Do-like 7 OS=Arabidopsis thaliana OX=3702 GN=DEGP7 PE=2 SV=1	4042200	5334400	4184800	7885000	4381500	7720000	1.65774	2.6	116.29	1064	0	3.8983
Q96500	AT3G26740	2		CCL	sp|Q96500|LIRP1_ARATH Light-regulated protein 1, chloroplastic OS=Arabidopsis thaliana OX=3702 GN=LIR1 PE=1 SV=1	68910000	58202000	58629000	74463000	65599000	137360000	1.65755	18.4	15.314	141	0	40.547
F4IDU4;Q9CAN8	AT1G12640	1;1	Lysophospholipid acyltransferase 1;Lysophospholipid acyltransferase 2	LPLAT1;LPLAT2	sp|F4IDU4|MBOA1_ARATH Lysophospholipid acyltransferase 1 OS=Arabidopsis thaliana OX=3702 GN=LPCAT1 PE=1 SV=1;sp|Q9CAN8|MBOA2_ARATH Lysophospholipid acyltransferase 2 OS=Arabidopsis thaliana OX=3702 GN=LPCAT2 PE=1 SV=1	2709200	2414000	2212900	2931200	4430400	3095100	1.65614	2.4	52.152	462	0.0057435	1.9928
Q42404	AT3G50670	2	U1 small nuclear ribonucleoprotein 70 kDa	RNU1	sp|Q42404|RU17_ARATH U1 small nuclear ribonucleoprotein 70 kDa OS=Arabidopsis thaliana OX=3702 GN=RNU1 PE=1 SV=1	6601700	5827400	3835400	7345800	6612000	9882300	1.65605	7	50.388	427	0	6.9852
P38418;A0A1I9LPH1	AT3G45140	32;27	Lipoxygenase 2, chloroplastic	LOX2	sp|P38418|LOX2_ARATH Lipoxygenase 2, chloroplastic OS=Arabidopsis thaliana OX=3702 GN=LOX2 PE=1 SV=1;tr|A0A1I9LPH1|A0A1I9LPH1_ARATH Lipoxygenase OS=Arabidopsis thaliana OX=3702 GN=LOX2 PE=1 SV=1	798770000	803610000	860110000	1082100000	1046300000	1483200000	1.65351	40.1	102.04	896	0	323.31
F4JKH6	AT4G28080	16		At4g28080	sp|F4JKH6|TSS_ARATH Protein TSS OS=Arabidopsis thaliana OX=3702 GN=TSS PE=1 SV=1	13107000	27827000	22074000	25081000	24912000	43197000	1.65071	8.9	199.11	1819	0	15.85
A0A1P8AVW7;F4IDE8;Q6NMC1;A0A1P8AW09	AT1G72640	2;2;2;1		At1g72640	tr|A0A1P8AVW7|A0A1P8AVW7_ARATH NAD(P)-binding Rossmann-fold superfamily protein OS=Arabidopsis thaliana OX=3702 GN=At1g72640 PE=1 SV=1;tr|F4IDE8|F4IDE8_ARATH NAD(P)-binding Rossmann-fold superfamily protein OS=Arabidopsis thaliana OX=3702 GN=At1g72640 PE=1	5705200	4513600	4206200	7192200	7479600	5899000	1.65033	14.2	28.198	260	0	5.3027
Q9FI56	AT5G50920	38	Chaperone protein ClpC1, chloroplastic	CLPC1	sp|Q9FI56|CLPC1_ARATH Chaperone protein ClpC1, chloroplastic OS=Arabidopsis thaliana OX=3702 GN=CLPC1 PE=1 SV=1	534940000	597800000	517240000	730160000	616450000	1083000000	1.64808	45.4	103.45	929	0	323.31
Q9CAP1	AT1G77670	1		T5M16.26	tr|Q9CAP1|Q9CAP1_ARATH At1g77670 OS=Arabidopsis thaliana OX=3702 GN=At1g77670 PE=1 SV=1	2996300	2715300	2318600	3317100	3311700	5107200	1.64431	3	48.709	440	0.007716	1.7305
A8MR97;Q76E23	AT3G60240	8;8	Eukaryotic translation initiation factor 4G	EIF4G	tr|A8MR97|A8MR97_ARATH Eukaryotic translation initiation factor 4G OS=Arabidopsis thaliana OX=3702 GN=EIF4G PE=1 SV=1;sp|Q76E23|IF4G_ARATH Eukaryotic translation initiation factor 4G OS=Arabidopsis thaliana OX=3702 GN=EIF4G PE=1 SV=2	11939000	17355000	8748900	14538000	14579000	26812000	1.64296	6.3	187.55	1723	0	14.351
O64816	AT2G23070	2	Casein kinase II subunit alpha, chloroplastic		sp|O64816|CSK2P_ARATH Casein kinase II subunit alpha-4, chloroplastic OS=Arabidopsis thaliana OX=3702 GN=CKA4 PE=2 SV=1	5035600	7430600	5103100	8749600	5907400	11127000	1.64275	5.6	50.236	432	0	4.4824
Q9SQR4	AT3G03980	4		T11I18.9	sp|Q9SQR4|ADRC3_ARATH NADPH-dependent aldehyde reductase-like protein, chloroplastic OS=Arabidopsis thaliana OX=3702 GN=At3g03980 PE=3 SV=1	8968500	5227600	8355600	8207800	8792600	16243000	1.63935	17	28.146	270	0	16.564
F4JM22	AT4G28740	4		At4g28740	tr|F4JM22|F4JM22_ARATH LOW PSII ACCUMULATION-like protein OS=Arabidopsis thaliana OX=3702 GN=At4g28740 PE=1 SV=1	6505100	5741700	3267000	7342100	5117700	10254000	1.63871	12.7	38.887	347	0	5.9658
Q9LTT8;A0A1I9LRS8	AT3G13300	12;10;2	Enhancer of mRNA-decapping protein 4	VCS	sp|Q9LTT8|VCS_ARATH Enhancer of mRNA-decapping protein 4 OS=Arabidopsis thaliana OX=3702 GN=VCS PE=1 SV=1;tr|A0A1I9LRS8|A0A1I9LRS8_ARATH Transducin/WD40 repeat-like superfamily protein OS=Arabidopsis thaliana OX=3702 GN=VCS PE=1 SV=1	46619000	47756000	41942000	56972000	56922000	84028000	1.63565	11.5	145.72	1344	0	30.722
Q9SHU7	AT2G15290	1	Protein TIC 21, chloroplastic	TIC21	sp|Q9SHU7|TIC21_ARATH Protein TIC 21, chloroplastic OS=Arabidopsis thaliana OX=3702 GN=TIC21 PE=1 SV=1	9724100	8681000	9798300	8886300	10893000	21776000	1.63082	4.7	31.276	296	0.00035112	2.8589
Q9FMT1;B9DHH9;F4K5H6	AT5G14200	10;8;7	3-isopropylmalate dehydrogenase 3, chloroplastic;3-isopropylmalate dehydrogenase	IMDH3;IMD1	sp|Q9FMT1|LEU31_ARATH 3-isopropylmalate dehydrogenase 1, chloroplastic OS=Arabidopsis thaliana OX=3702 GN=IMDH1 PE=1 SV=1;tr|B9DHH9|B9DHH9_ARATH 3-isopropylmalate dehydrogenase OS=Arabidopsis thaliana OX=3702 GN=IMD1 PE=1 SV=1;tr|F4K5H6|F4K5H6_ARATH Isopro	28849000	29242000	14754000	30111000	36328000	36998000	1.63005	27.6	44.161	409	0	17.595
Q9C7S3	AT1G42960	2		F13A11.2	tr|Q9C7S3|Q9C7S3_ARATH Inner membrane localized protein OS=Arabidopsis thaliana OX=3702 GN=At1g42960 PE=1 SV=1	78210000	44283000	54418000	66486000	91197000	94160000	1.62731	13.7	17.829	168	0	22.348
P42645	AT5G16050	14	14-3-3-like protein GF14 upsilon	GRF5	sp|P42645|14335_ARATH 14-3-3-like protein GF14 upsilon OS=Arabidopsis thaliana OX=3702 GN=GRF5 PE=1 SV=2	90894000	91518000	76627000	101090000	103100000	171900000	1.62671	60.1	30.182	268	0	52.349
Q8L7S9	AT1G43560	3	Thioredoxin Y2, chloroplastic		sp|Q8L7S9|TRXY2_ARATH Thioredoxin Y2, chloroplastic OS=Arabidopsis thaliana OX=3702 GN=At1g43560 PE=2 SV=1	14026000	15637000	15291000	17590000	18511000	29090000	1.62633	19.8	18.592	167	0	10.205
O82264	AT2G47970	5	NPL4-like protein 2		sp|O82264|NPL42_ARATH NPL4-like protein 2 OS=Arabidopsis thaliana OX=3702 GN=At2g47970 PE=1 SV=1	24577000	20472000	21978000	33662000	28477000	33523000	1.62513	16.2	46.169	413	0	12.051
F4I7W2;A0A1P8AQM5;Q8GY89	AT1G31170	2;2;2	Sulfiredoxin, chloroplastic/mitochondrial	SRX	tr|F4I7W2|F4I7W2_ARATH Sulfiredoxin OS=Arabidopsis thaliana OX=3702 GN=SRX PE=1 SV=1;tr|A0A1P8AQM5|A0A1P8AQM5_ARATH Sulfiredoxin OS=Arabidopsis thaliana OX=3702 GN=SRX PE=1 SV=1;sp|Q8GY89|SRX_ARATH Sulfiredoxin, chloroplastic/mitochondrial OS=Arabidopsis t	2429400	2717300	3930800	3613000	2900200	6864400	1.62155	7.1	21.714	198	0.0010331	2.6611
Q42564	AT4G35000	10;2;2;1	L-ascorbate peroxidase 3, peroxisomal	APX3	sp|Q42564|APX3_ARATH L-ascorbate peroxidase 3 OS=Arabidopsis thaliana OX=3702 GN=APX3 PE=1 SV=1	183940000	178810000	133170000	209820000	237290000	256410000	1.62134	36.6	31.571	287	0	92.981
Q9XI93	AT1G13930	11		F7A19.2	tr|Q9XI93|Q9XI93_ARATH At1g13930/F16A14.27 OS=Arabidopsis thaliana OX=3702 GN=F7A19.2 PE=1 SV=1	994690000	903410000	931630000	1220300000	1195000000	1642000000	1.61978	89	16.163	155	0	220.12
F4IHI1;Q9SJT1	AT2G21470	1;1	SUMO-activating enzyme subunit 2	SAE2	tr|F4IHI1|F4IHI1_ARATH SUMO-activating enzyme subunit OS=Arabidopsis thaliana OX=3702 GN=SAE2 PE=1 SV=1;sp|Q9SJT1|SAE2_ARATH SUMO-activating enzyme subunit 2 OS=Arabidopsis thaliana OX=3702 GN=SAE2 PE=1 SV=1	2568600	3052800	1068600	2897900	3673100	2710800	1.61582	1.6	70.054	628	0.0026247	2.23
P56785	ATCG01130	11	Protein TIC 214	TIC214	sp|P56785|TI214_ARATH Protein TIC 214 OS=Arabidopsis thaliana OX=3702 GN=TIC214 PE=1 SV=1	33494000	31540000	30591000	32107000	40637000	65047000	1.61316	7.1	213.73	1786	0	37.36
Q9FG38	AT5G06140	3	Sorting nexin 1	SNX1	sp|Q9FG38|SNX1_ARATH Sorting nexin 1 OS=Arabidopsis thaliana OX=3702 GN=SNX1 PE=1 SV=1	8190800	8855400	9401800	10896000	12700000	13865000	1.61306	9.7	46.523	402	0	8.5447
Q9CAP8;A0A1P8AQK5	AT1G77590	7;5	Long chain acyl-CoA synthetase 9, chloroplastic	LACS9	sp|Q9CAP8|LACS9_ARATH Long chain acyl-CoA synthetase 9, chloroplastic OS=Arabidopsis thaliana OX=3702 GN=LACS9 PE=1 SV=1;tr|A0A1P8AQK5|A0A1P8AQK5_ARATH Long chain acyl-CoA synthetase 9 OS=Arabidopsis thaliana OX=3702 GN=LACS9 PE=1 SV=1	13458000	18689000	13192000	14981000	15170000	36201000	1.61198	13.2	76.175	691	0	18.841
Q0WLB5	AT3G08530	43	Clathrin heavy chain 2	CHC2	sp|Q0WLB5|CLAH2_ARATH Clathrin heavy chain 2 OS=Arabidopsis thaliana OX=3702 GN=CHC2 PE=1 SV=1	62145000	69091000	62341000	72421000	80425000	124610000	1.60866	28.9	193.27	1703	0	38.976
P0DH79;Q0WLC7	AT5G50530;AT5G50640	4;4;1	CBS domain-containing protein CBSCBSPB5;CBS domain-containing protein CBSCBSPB4	CBSCBSPB5;CBSCBSPB4	sp|P0DH79|Y5064_ARATH CBS domain-containing protein CBSCBSPB5 OS=Arabidopsis thaliana OX=3702 GN=CBSCBSPB5 PE=1 SV=1;sp|Q0WLC7|Y5053_ARATH CBS domain-containing protein CBSCBSPB4 OS=Arabidopsis thaliana OX=3702 GN=CBSCBSPB4 PE=1 SV=2	11121000	10014000	10872000	13375000	12879000	19510000	1.60783	9.9	59.812	548	0	8.5596
Q42403	AT5G42980	3	Thioredoxin H3	TRX3	sp|Q42403|TRXH3_ARATH Thioredoxin H3 OS=Arabidopsis thaliana OX=3702 GN=TRX3 PE=1 SV=1	42663000	31225000	40770000	46390000	51626000	64685000	1.60702	30.5	13.109	118	0	42.787
Q39141	AT2G34420	9		Lhb1B2	tr|Q39141|Q39141_ARATH Chlorophyll a-b binding protein, chloroplastic OS=Arabidopsis thaliana OX=3702 GN=Lhb1B2 PE=1 SV=1	2686400	4096400	2987700	4070700	3356400	6633000	1.60242	45.7	28.054	265	0	43.075
P22953;F4KCE5	AT5G02500	22;21	Probable mediator of RNA polymerase II transcription subunit 37e	MED37E;HSC70-1	sp|P22953|HS701_ARATH Heat shock 70 kDa protein 1 OS=Arabidopsis thaliana OX=3702 GN=HSP70-1 PE=1 SV=3;tr|F4KCE5|F4KCE5_ARATH Heat shock cognate protein 70-1 OS=Arabidopsis thaliana OX=3702 GN=HSC70-1 PE=1 SV=1	424290000	484380000	518860000	532990000	580350000	930520000	1.60238	47.5	71.357	651	0	226.28
P49688	AT2G41840	11;4	40S ribosomal protein S2-3	RPS2C	sp|P49688|RS23_ARATH 40S ribosomal protein S2-3 OS=Arabidopsis thaliana OX=3702 GN=RPS2C PE=1 SV=2	147470000	223190000	187060000	160540000	247200000	390520000	1.59944	35.8	30.878	285	0	190.73
O48646	AT4G11600	5	Probable phospholipid hydroperoxide glutathione peroxidase 6, mitochondrial	GPX6	sp|O48646|GPX6_ARATH Probable phospholipid hydroperoxide glutathione peroxidase 6, mitochondrial OS=Arabidopsis thaliana OX=3702 GN=GPX6 PE=2 SV=2	105460000	135020000	72363000	137290000	127420000	176280000	1.5974	22	25.584	232	0	12.144
Q9LJE2	AT3G13490	11	Lysine--tRNA ligase	OVA5	sp|Q9LJE2|SYKM_ARATH Lysine--tRNA ligase, chloroplastic/mitochondrial OS=Arabidopsis thaliana OX=3702 GN=OVA5 PE=2 SV=1	15013000	21194000	24646000	29006000	26389000	30156000	1.59737	21.6	67.587	602	0	30.085
Q9C5D0	AT4G34120	6	CBS domain-containing protein CBSX2, chloroplastic	CBSX2	sp|Q9C5D0|CBSX2_ARATH CBS domain-containing protein CBSX2, chloroplastic OS=Arabidopsis thaliana OX=3702 GN=CBSX2 PE=1 SV=1	95696000	112940000	102550000	142900000	115520000	183650000	1.59699	29.4	25.955	238	0	42.254
O65655	AT4G39680	5		At4g39680	tr|O65655|O65655_ARATH SAP domain-containing protein OS=Arabidopsis thaliana OX=3702 GN=At4g39680 PE=1 SV=1	15904000	13248000	17406000	17825000	19122000	29237000	1.59454	13.1	69.441	633	0	12.901
Q9LX99	AT5G10470	5;1;1;1;1;1;1	Kinesin-like protein KCA1	KCA1	sp|Q9LX99|KN14A_ARATH Kinesin-like protein KIN-14A OS=Arabidopsis thaliana OX=3702 GN=KIN14A PE=1 SV=1	17418000	18387000	11834000	20939000	21713000	23713000	1.59313	5.7	141.03	1273	0	27.954
F4J9G2	AT3G59780	9		At3g59780	tr|F4J9G2|F4J9G2_ARATH Rhodanese/Cell cycle control phosphatase superfamily protein OS=Arabidopsis thaliana OX=3702 GN=At3g59780 PE=1 SV=1	49177000	56333000	45946000	54290000	61879000	98922000	1.5921	16	73.934	686	0	42.736
Q9SXJ7;F4JF64	AT3G48870	32;32;2	Chaperone protein ClpC2, chloroplastic	CLPC2;HSP93-III	sp|Q9SXJ7|CLPC2_ARATH Chaperone protein ClpC2, chloroplastic OS=Arabidopsis thaliana OX=3702 GN=CLPC2 PE=1 SV=1;tr|F4JF64|F4JF64_ARATH Clp ATPase OS=Arabidopsis thaliana OX=3702 GN=HSP93-III PE=1 SV=1	52881000	57420000	52231000	74886000	76050000	74861000	1.59196	41.9	105.74	952	0	25.741
O82399	AT2G22780	8	Probable malate dehydrogenase, glyoxysomal		sp|O82399|MDHX1_ARATH Malate dehydrogenase 1, peroxisomal OS=Arabidopsis thaliana OX=3702 GN=PMDH1 PE=1 SV=1	42400000	52060000	26518000	42407000	49999000	78835000	1.59171	29.9	37.465	354	0	37.794
O23553	AT4G17090	10	Beta-amylase 3, chloroplastic	BAM3	sp|O23553|BAM3_ARATH Beta-amylase 3, chloroplastic OS=Arabidopsis thaliana OX=3702 GN=BAM3 PE=1 SV=3	40367000	26568000	31521000	41764000	42178000	54238000	1.59068	23.2	61.352	548	0	21.016
Q9FVR9	AT1G57770	5		F12K22.18	tr|Q9FVR9|Q9FVR9_ARATH FAD/NAD(P)-binding oxidoreductase family protein OS=Arabidopsis thaliana OX=3702 GN=At1g57770 PE=1 SV=1	15166000	8173500	3442200	11350000	15864000	8912300	1.58987	16	61.723	574	0	8.2404
Q9STS7	AT3G47860	3		T23J7.190	sp|Q9STS7|CHL_ARATH Chloroplastic lipocalin OS=Arabidopsis thaliana OX=3702 GN=CHL PE=1 SV=1	14846000	12014000	10639000	15114000	16214000	21290000	1.58983	11.3	39.116	353	0	7.5075
Q9C787	AT1G69510	5		F10D13_16	tr|Q9C787|Q9C787_ARATH cAMP-regulated phosphoprotein 19-related protein OS=Arabidopsis thaliana OX=3702 GN=At1g69510 PE=1 SV=1	10689000	11167000	10542000	11555000	13539000	20799000	1.58962	40.1	15.096	137	0	9.0684
O04209	AT2G40060	3	Clathrin light chain 2	CLC2	sp|O04209|CLC2_ARATH Clathrin light chain 2 OS=Arabidopsis thaliana OX=3702 GN=CLC2 PE=1 SV=1	12735000	14630000	14048000	17802000	14117000	27126000	1.58905	14	28.837	258	0	5.4807
A0A1P8B1Q1;Q9SHC8	AT2G45140	1;1	Vesicle-associated protein 1-2;Vesicle-associated protein 1-2, N-terminally processed	PVA12	tr|A0A1P8B1Q1|A0A1P8B1Q1_ARATH Plant VAP homolog 12 OS=Arabidopsis thaliana OX=3702 GN=PVA12 PE=1 SV=1;sp|Q9SHC8|VAP12_ARATH Vesicle-associated protein 1-2 OS=Arabidopsis thaliana OX=3702 GN=PVA12 PE=1 SV=1	4184000	3172400	2944300	4312100	3630300	6695700	1.58896	4.1	24.595	222	0.005454	2.0322
Q93YR3	AT4G22670	8	FAM10 family protein At4g22670		sp|Q93YR3|F10AL_ARATH FAM10 family protein At4g22670 OS=Arabidopsis thaliana OX=3702 GN=At4g22670 PE=1 SV=1	133940000	148290000	141240000	190780000	193610000	204690000	1.58869	25.2	46.621	441	0	74.637
Q8H126	AT5G13030	10		At5g13030	tr|Q8H126|Q8H126_ARATH Selenoprotein O OS=Arabidopsis thaliana OX=3702 GN=At5g13030 PE=1 SV=1	56943000	58035000	55949000	75386000	64571000	100510000	1.58236	18.8	71.097	633	0	45.177
P40941;O49447	AT5G13490	7;4	ADP,ATP carrier protein 2, mitochondrial;ADP,ATP carrier protein 3, mitochondrial	AAC2;AAC3	sp|P40941|ADT2_ARATH ADP,ATP carrier protein 2, mitochondrial OS=Arabidopsis thaliana OX=3702 GN=AAC2 PE=1 SV=2;sp|O49447|ADT3_ARATH ADP,ATP carrier protein 3, mitochondrial OS=Arabidopsis thaliana OX=3702 GN=AAC3 PE=1 SV=1	257350000	224550000	207610000	253570000	245220000	481850000	1.58202	19	41.745	385	0	9.5278
P53492	AT5G09810	17;1;1	Actin-7	ACT7	sp|P53492|ACT7_ARATH Actin-7 OS=Arabidopsis thaliana OX=3702 GN=ACT7 PE=1 SV=1	214190000	196200000	173360000	245120000	212240000	366200000	1.58098	56.2	41.735	377	0	309.41
F4KBV0;Q9LU63	AT5G51110	3;3		At5g51110;pdl1	tr|F4KBV0|F4KBV0_ARATH 4a-hydroxytetrahydrobiopterin dehydratase OS=Arabidopsis thaliana OX=3702 GN=MWD22.5 PE=1 SV=1;sp|Q9LU63|ATP1_ARATH Probable pterin-4-alpha-carbinolamine dehydratase, chloroplastic OS=Arabidopsis thaliana OX=3702 GN=ATP1 PE=1 SV=1	29505000	41632000	17299000	38733000	38127000	45657000	1.58091	25.4	20.908	193	0	22.389
F4IQ75;F4IQ76;F4IQ73;Q8GYI4	AT2G43180	2;2;2;2		At2g43180	tr|F4IQ75|F4IQ75_ARATH Phosphoenolpyruvate carboxylase family protein OS=Arabidopsis thaliana OX=3702 GN=At2g43180 PE=1 SV=1;tr|F4IQ76|F4IQ76_ARATH Phosphoenolpyruvate carboxylase family protein OS=Arabidopsis thaliana OX=3702 GN=At2g43180 PE=1 SV=1;tr|F4I	5207600	4502300	1490700	4398800	5684100	5237100	1.58041	7.3	49.055	451	0	4.9281
O80837	AT2G45820	7	Remorin	DBP	sp|O80837|REMO_ARATH Remorin OS=Arabidopsis thaliana OX=3702 GN=DBP PE=1 SV=1	71833000	91539000	87778000	86164000	85902000	187300000	1.58026	40.5	20.968	190	0	42.337
A0A1P8ART2;Q0WN54	AT1G80030	2;2		At1g80030	tr|A0A1P8ART2|A0A1P8ART2_ARATH Molecular chaperone Hsp40/DnaJ family protein OS=Arabidopsis thaliana OX=3702 GN=DJA7 PE=1 SV=1;tr|Q0WN54|Q0WN54_ARATH Molecular chaperone Hsp40/DnaJ family protein OS=Arabidopsis thaliana OX=3702 GN=DJA7 PE=1 SV=1	3219900	6717300	6496700	6739600	5558600	11090000	1.57914	3.5	52.281	486	0.00035702	3.0836
Q9SIE1	AT2G22250	3	Bifunctional aspartate aminotransferase and glutamate/aspartate-prephenate aminotransferase	PAT	sp|Q9SIE1|PAT_ARATH Bifunctional aspartate aminotransferase and glutamate/aspartate-prephenate aminotransferase OS=Arabidopsis thaliana OX=3702 GN=PAT PE=1 SV=2	6529400	9330000	13355000	15163000	15587000	8797400	1.57552	8.2	50.999	475	0	10.176
Q9STE8	AT3G46740	10	Protein TOC75-3, chloroplastic	TOC75-3	sp|Q9STE8|TC753_ARATH Protein TOC75-3, chloroplastic OS=Arabidopsis thaliana OX=3702 GN=TOC75-3 PE=1 SV=1	82663000	79250000	74824000	108350000	91062000	130690000	1.57494	19.6	89.188	818	0	58.022
Q94A82	AT5G20070	3	Nudix hydrolase 19, chloroplastic	NUDT19	sp|Q94A82|NUD19_ARATH Nudix hydrolase 19, chloroplastic OS=Arabidopsis thaliana OX=3702 GN=NUDT19 PE=1 SV=1	5010900	10401000	3715600	10082000	7935000	8168600	1.57363	12.8	48.347	438	0	5.2134
Q0WPT7	AT2G41040	2	Uncharacterized methyltransferase At2g41040, chloroplastic		sp|Q0WPT7|Y2104_ARATH Uncharacterized methyltransferase At2g41040, chloroplastic OS=Arabidopsis thaliana OX=3702 GN=At2g41040 PE=1 SV=1	2415400	2482700	2507700	5408000	3393800	1055400	1.57227	6	39.23	352	0.0003488	2.7648
P42737;A8MQY4;F4K875;F4K873	AT5G14740	15;14;14;14	Beta carbonic anhydrase 2, chloroplastic;Carbonic anhydrase	BCA2;CA2	sp|P42737|BCA2_ARATH Beta carbonic anhydrase 2, chloroplastic OS=Arabidopsis thaliana OX=3702 GN=BCA2 PE=1 SV=3;tr|A8MQY4|A8MQY4_ARATH Carbonic anhydrase OS=Arabidopsis thaliana OX=3702 GN=CA2 PE=1 SV=1;tr|F4K875|F4K875_ARATH Carbonic anhydrase OS=Arabidop	1187200000	1342800000	1249900000	1241700000	1362800000	2758800000	1.57198	38.4	36.615	331	0	323.31
A0A178VBR3;Q8GUK5	AT3G05625	2;2		At3g05625	tr|A0A178VBR3|A0A178VBR3_ARATH Tetratricopeptide repeat (TPR)-like superfamily protein OS=Arabidopsis thaliana OX=3702 GN=At3g05625 PE=1 SV=1;tr|Q8GUK5|Q8GUK5_ARATH At3g05625 OS=Arabidopsis thaliana OX=3702 GN=At3g05625 PE=1 SV=1	7787100	6656800	8146000	6898000	7939900	17269000	1.56712	10.4	21.848	192	0.00035386	2.9804
Q9S7E9	AT1G70580	16	Glutamate--glyoxylate aminotransferase 2	GGAT2	sp|Q9S7E9|GGT2_ARATH Glutamate--glyoxylate aminotransferase 2 OS=Arabidopsis thaliana OX=3702 GN=GGAT2 PE=1 SV=1	193260000	199860000	198490000	225470000	221390000	382500000	1.5666	34.1	53.444	481	0	19.131
Q29Q26	AT2G17390	10		AKR2B	sp|Q29Q26|AKR2B_ARATH Ankyrin repeat domain-containing protein 2B OS=Arabidopsis thaliana OX=3702 GN=AKR2B PE=1 SV=1	30373000	39957000	52319000	45186000	50080000	76282000	1.56554	47.1	36.899	344	0	53.961
Q8VZ95	AT3G60600	3	Vesicle-associated protein 1-1;Vesicle-associated protein 1-1, N-terminally processed	PVA11	sp|Q8VZ95|VAP11_ARATH Vesicle-associated protein 1-1 OS=Arabidopsis thaliana OX=3702 GN=PVA11 PE=1 SV=1	7297700	7453600	8050000	9874200	7429500	14755000	1.56514	13.7	28.472	256	0	6.0728
A0A1P8B5H3;O22773;A0A1P8B5G9	AT4G02530	7;7;5	Thylakoid lumenal 16.5 kDa protein, chloroplastic		tr|A0A1P8B5H3|A0A1P8B5H3_ARATH Chloroplast thylakoid lumen protein OS=Arabidopsis thaliana OX=3702 GN=At4g02530 PE=1 SV=1;sp|O22773|TL16_ARATH Thylakoid lumenal 16.5 kDa protein, chloroplastic OS=Arabidopsis thaliana OX=3702 GN=At4g02530 PE=1 SV=3;tr|A0A1P	198070000	287720000	165980000	302810000	221200000	383540000	1.56468	34.6	29.713	266	0	48.487
A0A1I9LRK5;Q94C78	AT3G51140	3;3		At3g51140	tr|A0A1I9LRK5|A0A1I9LRK5_ARATH DnaJ (DUF3353) OS=Arabidopsis thaliana OX=3702 GN=At3g51140 PE=1 SV=1;tr|Q94C78|Q94C78_ARATH DnaJ (DUF3353) OS=Arabidopsis thaliana OX=3702 GN=At3g51140 PE=1 SV=1	16277000	15398000	13716000	25704000	23229000	11524000	1.56371	18.3	26.099	229	0	5.7404
Q9S7W1;F4IGY6	AT2G40100	3;2	Chlorophyll a-b binding protein CP29.3, chloroplastic	LHCB4.3	sp|Q9S7W1|CB4C_ARATH Chlorophyll a-b binding protein CP29.3, chloroplastic OS=Arabidopsis thaliana OX=3702 GN=LHCB4.3 PE=2 SV=1;tr|F4IGY6|F4IGY6_ARATH Chlorophyll a-b binding protein, chloroplastic OS=Arabidopsis thaliana OX=3702 GN=LHCB4.3 PE=1 SV=1	17133000	16082000	4758100	14800000	16862000	20277000	1.56325	14.1	30.211	276	0	4.1641
F4JHJ0;Q8L7U4	AT4G02450	7;7		At4g02450	tr|F4JHJ0|F4JHJ0_ARATH HSP20-like chaperones superfamily protein OS=Arabidopsis thaliana OX=3702 GN=At4g02450 PE=1 SV=1;sp|Q8L7U4|P23A_ARATH Co-chaperone protein p23-1 OS=Arabidopsis thaliana OX=3702 GN=P23-1 PE=1 SV=1	240840000	259520000	271570000	343910000	273120000	458300000	1.56151	31.2	25.341	240	0	100.68
Q9SCY2	AT5G45680	5	Peptidyl-prolyl cis-trans isomerase FKBP13, chloroplastic	FKBP13	sp|Q9SCY2|FKB13_ARATH Peptidyl-prolyl cis-trans isomerase FKBP13, chloroplastic OS=Arabidopsis thaliana OX=3702 GN=FKBP13 PE=1 SV=2	93556000	66592000	96577000	86367000	99517000	173670000	1.56015	26.4	22.039	208	0	11.4
P92958;Q9FLZ3	AT3G29160	2;1	SNF1-related protein kinase catalytic subunit alpha KIN11	KIN11;SnRK1.3	sp|P92958|KIN11_ARATH SNF1-related protein kinase catalytic subunit alpha KIN11 OS=Arabidopsis thaliana OX=3702 GN=KIN11 PE=1 SV=1;sp|Q9FLZ3|KIN12_ARATH SNF1-related protein kinase catalytic subunit alpha KIN12 OS=Arabidopsis thaliana OX=3702 GN=KIN12 PE=2	4145000	1524100	3529300	4930800	2659400	5241000	1.55984	4.9	58.689	512	0.0019789	2.2759
F4J244;A0A1I9LQK7;A0A1I9LQK6;P53780	AT3G57050	3;3;3;3	Cystathionine beta-lyase, chloroplastic	CBL	tr|F4J244|F4J244_ARATH Cystathionine beta-lyase OS=Arabidopsis thaliana OX=3702 GN=CBL PE=1 SV=1;tr|A0A1I9LQK7|A0A1I9LQK7_ARATH Cystathionine beta-lyase OS=Arabidopsis thaliana OX=3702 GN=CBL PE=1 SV=1;tr|A0A1I9LQK6|A0A1I9LQK6_ARATH Cystathionine beta-lyas	14731000	11024000	14680000	15298000	14948000	26235000	1.55885	7.9	41.291	378	0	5.9246
Q9FF90	AT5G23900	8	60S ribosomal protein L13-3	RPL13D	sp|Q9FF90|RL133_ARATH 60S ribosomal protein L13-3 OS=Arabidopsis thaliana OX=3702 GN=RPL13D PE=1 SV=1	22851000	20362000	23228000	29055000	26387000	35830000	1.55268	42.2	23.485	206	0	10.671
B9DFK5	AT2G37860	1		LCD1	sp|B9DFK5|RETIC_ARATH Protein RETICULATA, chloroplastic OS=Arabidopsis thaliana OX=3702 GN=RE PE=1 SV=1	5171700	3480200	3461800	5439100	6998900	3538900	1.55107	2.8	46.629	432	0.0062873	1.8692
Q8W4H7;Q8GTY0;Q0WL56;P0DH99;F4HUA0	AT1G07920;AT1G07930;AT1G07940;AT5G60390	15;15;15;15;11;1	Elongation factor 1-alpha 2;Elongation factor 1-alpha 4;Elongation factor 1-alpha 3;Elongation factor 1-alpha 1	A2;A4;A3;A1;At1g07930	sp|Q8W4H7|EF1A2_ARATH Elongation factor 1-alpha 2 OS=Arabidopsis thaliana OX=3702 GN=A2 PE=1 SV=2;sp|Q8GTY0|EF1A4_ARATH Elongation factor 1-alpha 4 OS=Arabidopsis thaliana OX=3702 GN=A4 PE=1 SV=2;sp|Q0WL56|EF1A3_ARATH Elongation factor 1-alpha 3 OS=Arabido	6123100000	6161400000	5668300000	6301000000	8407400000	9798300000	1.55096	33.6	49.502	449	0	258.54
Q9SDS7	AT1G12840	15	V-type proton ATPase subunit C	VHA-C	sp|Q9SDS7|VATC_ARATH V-type proton ATPase subunit C OS=Arabidopsis thaliana OX=3702 GN=VHA-C PE=1 SV=1	279610000	226140000	255140000	289580000	278100000	486940000	1.54859	41.1	42.619	375	0	107.77
Q9SL48	AT2G17980	5	SEC1 family transport protein SLY1	SLY1	sp|Q9SL48|SLY1_ARATH SEC1 family transport protein SLY1 OS=Arabidopsis thaliana OX=3702 GN=SLY1 PE=1 SV=1	17872000	32194000	17351000	25926000	24957000	41947000	1.54434	14.2	69.15	627	0	12.069
Q9M1X8	AT3G59980	2		F24G16.250	tr|Q9M1X8|Q9M1X8_ARATH Nucleic acid-binding, OB-fold-like protein OS=Arabidopsis thaliana OX=3702 GN=F24G16.250 PE=1 SV=1	10300000	8631400	9999600	11399000	15256000	11912000	1.53993	11	29.745	273	0	12.429
Q94CJ5	AT5G12470	5		At5g12470	sp|Q94CJ5|RER4_ARATH Protein RETICULATA-RELATED 4, chloroplastic OS=Arabidopsis thaliana OX=3702 GN=RER4 PE=2 SV=1	50609000	51817000	42567000	56265000	50621000	92962000	1.53953	13	41.323	386	0	18.192
Q9SYT0	AT1G35720	18	Annexin D1	ANN1	sp|Q9SYT0|ANXD1_ARATH Annexin D1 OS=Arabidopsis thaliana OX=3702 GN=ANN1 PE=1 SV=1	486030000	471140000	493390000	541230000	483800000	986950000	1.53949	57.7	36.203	317	0	289.88
Q9SK84	AT1G22410	4		F12K8.24	tr|Q9SK84|Q9SK84_ARATH Phospho-2-dehydro-3-deoxyheptonate aldolase OS=Arabidopsis thaliana OX=3702 GN=At1g22410 PE=1 SV=1	9086100	11710000	8867000	6891800	14999000	18472000	1.53849	12	58.326	527	0	7.234
Q9ZVD0	AT2G27100	1	Serrate RNA effector molecule	SE	sp|Q9ZVD0|SRRT_ARATH Serrate RNA effector molecule OS=Arabidopsis thaliana OX=3702 GN=SE PE=1 SV=2	2406200	3181600	2233200	3688900	2668100	4306000	1.53558	1.9	81.097	720	0	10.992
Q9FMD7	AT5G16590	6	Probable inactive receptor kinase At5g16590		sp|Q9FMD7|Y5659_ARATH Probable inactive receptor kinase At5g16590 OS=Arabidopsis thaliana OX=3702 GN=At5g16590 PE=1 SV=1	8172600	3396900	9370800	6665600	9987000	11788000	1.53533	11.2	67.463	625	0	9.7438
Q8GYZ0;F4JSP1	AT4G31530	6;6		At4g31530	tr|Q8GYZ0|Q8GYZ0_ARATH At4g31530 OS=Arabidopsis thaliana OX=3702 GN=At4g31530 PE=1 SV=1;tr|F4JSP1|F4JSP1_ARATH NAD(P)-binding Rossmann-fold superfamily protein OS=Arabidopsis thaliana OX=3702 GN=At4g31530 PE=1 SV=1	20996000	33847000	24880000	38889000	26851000	42825000	1.53378	23.5	35.228	324	0	36.886
Q9FMF9	AT5G64270	1		At5g64270	tr|Q9FMF9|Q9FMF9_ARATH Nuclear protein-like OS=Arabidopsis thaliana OX=3702 GN=MSJ1.11 PE=1 SV=1	3307400	2224400	2755100	638560	5907500	4439000	1.53301	1.3	141.45	1269	0.0010323	2.6579
Q9LK61	AT3G13120	2	30S ribosomal protein S10, chloroplastic	RPS10	sp|Q9LK61|RR10_ARATH 30S ribosomal protein S10, chloroplastic OS=Arabidopsis thaliana OX=3702 GN=RPS10 PE=2 SV=1	61664000	62505000	64915000	60475000	61883000	139970000	1.5296	8.9	20.837	191	0	4.3188
P51412	AT1G35680	7	50S ribosomal protein L21, chloroplastic	RPL21	sp|P51412|RK21_ARATH 50S ribosomal protein L21, chloroplastic OS=Arabidopsis thaliana OX=3702 GN=RPL21 PE=2 SV=1	199320000	278450000	206190000	170850000	243650000	534670000	1.52846	49.5	24.038	220	0	88.732
Q9ZUR7	AT2G37500	2	Arginine biosynthesis bifunctional protein ArgJ, chloroplastic;Glutamate N-acetyltransferase;Amino-acid acetyltransferase;Arginine biosynthesis bifunctional protein ArgJ alpha chain;Arginine biosynthesis bifunctional protein ArgJ beta chain		sp|Q9ZUR7|ARGJ_ARATH Arginine biosynthesis bifunctional protein ArgJ, chloroplastic OS=Arabidopsis thaliana OX=3702 GN=At2g37500 PE=1 SV=2	7950700	11071000	8571900	7099700	14438000	15509000	1.52818	6.6	48.713	468	0	5.3516
P29517	AT4G20890	14	Tubulin beta-9 chain	TUBB9	sp|P29517|TBB9_ARATH Tubulin beta-9 chain OS=Arabidopsis thaliana OX=3702 GN=TUBB9 PE=1 SV=1	20084000	23179000	20095000	21550000	24025000	41019000	1.52703	38.5	49.657	444	0	4.7865
O80858	AT2G30930	3			tr|O80858|O80858_ARATH Expressed protein OS=Arabidopsis thaliana OX=3702 GN=At2g30930 PE=1 SV=1	14244000	18708000	8440800	20746000	13974000	20922000	1.5241	34.1	16.936	164	0	26.629
Q9LK94	AT3G27820	6	Probable monodehydroascorbate reductase, cytoplasmic isoform 2		sp|Q9LK94|MDAR4_ARATH Monodehydroascorbate reductase 4, peroxisomal OS=Arabidopsis thaliana OX=3702 GN=MDAR4 PE=1 SV=1	21745000	24038000	7564000	28082000	15032000	28872000	1.52171	15	53.526	488	0	32.24
P46643	AT2G30970	16	Aspartate aminotransferase, mitochondrial	ASP1	sp|P46643|AAT1_ARATH Aspartate aminotransferase, mitochondrial OS=Arabidopsis thaliana OX=3702 GN=ASP1 PE=1 SV=1	305390000	266180000	254520000	299020000	379420000	425140000	1.52155	46.7	47.757	430	0	98.564
Q8VZB1	AT2G39080	5			tr|Q8VZB1|Q8VZB1_ARATH NAD(P)-binding Rossmann-fold superfamily protein OS=Arabidopsis thaliana OX=3702 GN=EMB2799 PE=1 SV=1	34522000	29121000	28109000	41315000	26660000	57304000	1.5203	13.7	38.21	351	0	18.324
Q9SXJ6	AT1G66670	5	ATP-dependent Clp protease proteolytic subunit 3, chloroplastic	CLPP3	sp|Q9SXJ6|CLPP3_ARATH ATP-dependent Clp protease proteolytic subunit 3, chloroplastic OS=Arabidopsis thaliana OX=3702 GN=CLPP3 PE=1 SV=1	101210000	86223000	124900000	128760000	120110000	172580000	1.51848	29.1	33.925	309	0	64.504
P56762	ATCG00740	4	DNA-directed RNA polymerase subunit alpha	rpoA	sp|P56762|RPOA_ARATH DNA-directed RNA polymerase subunit alpha OS=Arabidopsis thaliana OX=3702 GN=rpoA PE=3 SV=1	20652000	28729000	14142000	28680000	21804000	34589000	1.51175	11.2	38.137	329	0	7.2142
Q56ZI2;A0A1P8ANK1	AT1G22530	30;28	Patellin-2	PATL2	sp|Q56ZI2|PATL2_ARATH Patellin-2 OS=Arabidopsis thaliana OX=3702 GN=PATL2 PE=1 SV=2;tr|A0A1P8ANK1|A0A1P8ANK1_ARATH PATELLIN 2 OS=Arabidopsis thaliana OX=3702 GN=PATL2 PE=1 SV=1	510280000	506180000	474330000	649360000	531610000	819870000	1.51138	47.7	76.007	683	0	252.99
Q9FLN4	AT5G40950	6	50S ribosomal protein L27, chloroplastic	RPL27	sp|Q9FLN4|RK27_ARATH 50S ribosomal protein L27, chloroplastic OS=Arabidopsis thaliana OX=3702 GN=RPL27 PE=2 SV=1	181990000	187590000	136000000	171900000	207210000	298520000	1.51113	23.2	21.737	198	0	29.672
Q84W65	AT4G26500	7	SufE-like protein 1, chloroplastic/mitochondrial	SUFE1	sp|Q84W65|SUFE1_ARATH SufE-like protein 1, chloroplastic/mitochondrial OS=Arabidopsis thaliana OX=3702 GN=SUFE1 PE=1 SV=2	32918000	27770000	14185000	28983000	25971000	45700000	1.51004	23.2	40.833	371	0	21.178
Q9SMX3	AT5G15090	13	Mitochondrial outer membrane protein porin 3	VDAC3	sp|Q9SMX3|VDAC3_ARATH Mitochondrial outer membrane protein porin 3 OS=Arabidopsis thaliana OX=3702 GN=VDAC3 PE=1 SV=3	248480000	267440000	207830000	305690000	277780000	381320000	1.50886	55.8	29.21	274	0	131.14
P25858	AT3G04120	22	Glyceraldehyde-3-phosphate dehydrogenase GAPC1, cytosolic	GAPC1	sp|P25858|G3PC1_ARATH Glyceraldehyde-3-phosphate dehydrogenase GAPC1, cytosolic OS=Arabidopsis thaliana OX=3702 GN=GAPC1 PE=1 SV=2	64842000	66328000	55304000	62197000	85531000	99791000	1.50873	70.7	36.914	338	0	309.5
F4IX28;F4IX26;P34791	AT3G62030	6;6;6	Peptidyl-prolyl cis-trans isomerase;Peptidyl-prolyl cis-trans isomerase CYP20-3, chloroplastic	ROC4;CYP20-3	tr|F4IX28|F4IX28_ARATH Peptidyl-prolyl cis-trans isomerase OS=Arabidopsis thaliana OX=3702 GN=ROC4 PE=1 SV=1;tr|F4IX26|F4IX26_ARATH Peptidylprolyl isomerase OS=Arabidopsis thaliana OX=3702 GN=ROC4 PE=1 SV=1;sp|P34791|CP20C_ARATH Peptidyl-prolyl cis-trans i	1432200000	1547100000	1279900000	1621900000	1685200000	2385900000	1.50844	27.4	28.079	259	0	30.93
Q9LYN2	AT3G56090	2	Ferritin-3, chloroplastic	FER3	sp|Q9LYN2|FRI3_ARATH Ferritin-3, chloroplastic OS=Arabidopsis thaliana OX=3702 GN=FER3 PE=1 SV=1	5503200	5451600	4344500	5089400	5936500	9549200	1.50803	7.3	28.836	259	0.0010274	2.6287
Q9FK88	AT5G22510	5;1;1	Alkaline/neutral invertase E, chloroplastic	INVE	sp|Q9FK88|INVE_ARATH Alkaline/neutral invertase E, chloroplastic OS=Arabidopsis thaliana OX=3702 GN=INVE PE=1 SV=1	7029100	14756000	8400600	16249000	9599100	14336000	1.50737	11.2	69.239	617	0	13.121
A0A1P8B9K9;Q9FIJ7	AT5G47840	4;4	Adenylate kinase 2, chloroplastic		tr|A0A1P8B9K9|A0A1P8B9K9_ARATH ATP:AMP phosphotransferase OS=Arabidopsis thaliana OX=3702 GN=AMK2 PE=1 SV=1;sp|Q9FIJ7|KAD2_ARATH Adenylate kinase 2, chloroplastic OS=Arabidopsis thaliana OX=3702 GN=At5g47840 PE=1 SV=1	26897000	49376000	31193000	25764000	48758000	69672000	1.50682	16.7	29.871	269	0	7.8582
P45434;F4IGI4	AT2G21160	4;3	Translocon-associated protein subunit alpha	At2g21160	sp|P45434|SSRA_ARATH Translocon-associated protein subunit alpha OS=Arabidopsis thaliana OX=3702 GN=At2g21160 PE=2 SV=3;tr|F4IGI4|F4IGI4_ARATH Signal sequence receptor subunit alpha OS=Arabidopsis thaliana OX=3702 GN=At2g21160 PE=1 SV=1	37299000	51182000	43545000	48533000	52934000	75038000	1.50631	19	28.167	258	0	31.869
O82790;F4IH73;F4IH74	AT2G45990	6;6;4		At2g45990	tr|O82790|O82790_ARATH AT2G45990 protein OS=Arabidopsis thaliana OX=3702 GN=At2g45990 PE=1 SV=1;tr|F4IH73|F4IH73_ARATH Ribosomal RNA small subunit methyltransferase G OS=Arabidopsis thaliana OX=3702 GN=At2g45990 PE=1 SV=1;tr|F4IH74|F4IH74_ARATH Ribosomal R	48187000	42241000	37068000	49626000	46490000	74612000	1.50471	20.5	30.112	268	0	13.323
F4KHD5	AT5G40450	54		At5g40450	tr|F4KHD5|F4KHD5_ARATH A-kinase anchor-like protein OS=Arabidopsis thaliana OX=3702 GN=MPO12.160 PE=1 SV=1	344700000	327390000	342500000	390000000	429860000	525660000	1.50424	31	323	2889	0	252.24
Q9LVT8	AT5G47210	10		At5g47210	sp|Q9LVT8|RGGC_ARATH RGG repeats nuclear RNA binding protein C OS=Arabidopsis thaliana OX=3702 GN=RGGC PE=1 SV=1	177800000	164090000	145060000	176340000	183550000	291950000	1.50284	25.5	37.999	357	0	41.067
F4IAG1;F4IAG2	AT1G11720	3;3	Starch synthase 3, chloroplastic/amyloplastic	SS3	tr|F4IAG1|F4IAG1_ARATH Starch synthase 3 OS=Arabidopsis thaliana OX=3702 GN=SS3 PE=1 SV=1;sp|F4IAG2|SSY3_ARATH Starch synthase 3, chloroplastic/amyloplastic OS=Arabidopsis thaliana OX=3702 GN=SS3 PE=1 SV=1	8040200	6599900	9020900	6050300	10954000	14590000	1.50167	4	124.23	1094	0	4.2202
Q9LVC5	AT5G57330	3		At5g57330	tr|Q9LVC5|Q9LVC5_ARATH Glucose-6-phosphate 1-epimerase OS=Arabidopsis thaliana OX=3702 GN=MJB24.14 PE=1 SV=1	5950800	8928400	11587000	11582000	7007200	17468000	1.50132	12.2	35.447	312	0	8.0035
Q8RXF8	AT5G27540	5	Mitochondrial Rho GTPase 1	MIRO1	sp|Q8RXF8|MIRO1_ARATH Mitochondrial Rho GTPase 1 OS=Arabidopsis thaliana OX=3702 GN=MIRO1 PE=1 SV=1	17642000	19445000	23224000	19468000	30387000	29252000	1.49881	10.8	72.322	648	0	13.357
A0A1P8ASX8;A8MQW5;Q9S9N9;A0A1P8ASX1;A0A1P8ASX3;A0A1P8AT30	AT1G15950	5;5;5;4;4;4	Cinnamoyl-CoA reductase 1	CCR1	tr|A0A1P8ASX8|A0A1P8ASX8_ARATH Cinnamoyl coa reductase 1 OS=Arabidopsis thaliana OX=3702 GN=CCR1 PE=1 SV=1;tr|A8MQW5|A8MQW5_ARATH Cinnamoyl coa reductase 1 OS=Arabidopsis thaliana OX=3702 GN=CCR1 PE=1 SV=1;sp|Q9S9N9|CCR1_ARATH Cinnamoyl-CoA reductase 1 OS=	16645000	11038000	13633000	18404000	16806000	19047000	1.49707	22.8	30.008	276	0	17.548
A8MQA1;P41127;F4IWP7	AT3G49010	10;10;7;1	60S ribosomal protein L13;60S ribosomal protein L13-1	BBC1;RPL13B	tr|A8MQA1|A8MQA1_ARATH 60S ribosomal protein L13 OS=Arabidopsis thaliana OX=3702 GN=BBC1 PE=1 SV=1;sp|P41127|RL131_ARATH 60S ribosomal protein L13-1 OS=Arabidopsis thaliana OX=3702 GN=RPL13B PE=1 SV=1;tr|F4IWP7|F4IWP7_ARATH Breast basic conserved 1 OS=Arab	273670000	250750000	271790000	280100000	287370000	500100000	1.49702	49	23.539	204	0	130.96
Q9ASR1	AT1G56070	39;11;11;11		T6H22.13	sp|Q9ASR1|EF2_ARATH Elongation factor 2 OS=Arabidopsis thaliana OX=3702 GN=LOS1 PE=1 SV=1	3070600000	3332900000	2619900000	3486700000	3415900000	5046900000	1.49284	42.1	93.89	843	0	323.31
Q8LBB2	AT3G48530	6	SNF1-related protein kinase regulatory subunit gamma-1	KING1	sp|Q8LBB2|KING1_ARATH SNF1-related protein kinase regulatory subunit gamma-1 OS=Arabidopsis thaliana OX=3702 GN=KING1 PE=1 SV=2	29240000	28779000	26542000	42152000	31831000	36630000	1.49251	19.6	47.422	424	0	26.575
Q9T076	AT4G27520	1	Early nodulin-like protein 2		sp|Q9T076|ENL2_ARATH Early nodulin-like protein 2 OS=Arabidopsis thaliana OX=3702 GN=At4g27520 PE=1 SV=1	3148800	2969900	2886400	5354200	2387100	4168200	1.4922	3.4	35.064	349	0.00036245	3.2534
F4HY34;Q9C5W3	AT1G21640	1;1	NAD kinase 2, chloroplastic	NADK2	tr|F4HY34|F4HY34_ARATH NAD kinase 2 OS=Arabidopsis thaliana OX=3702 GN=NADK2 PE=1 SV=1;sp|Q9C5W3|NADK2_ARATH NAD kinase 2, chloroplastic OS=Arabidopsis thaliana OX=3702 GN=NADK2 PE=1 SV=1	327440	1673500	1160200	794640	1603000	1760400	1.4918	1.2	110.9	999	0.0071296	1.764
Q96250	AT2G33040	12	ATP synthase subunit gamma, mitochondrial	ATPC	sp|Q96250|ATPG3_ARATH ATP synthase subunit gamma, mitochondrial OS=Arabidopsis thaliana OX=3702 GN=ATPC PE=1 SV=1	86198000	60940000	61209000	69087000	64587000	147350000	1.49103	46.5	35.448	325	0	86.94
O22218;A0A1P8AXT8	AT2G41560	7;6;1;1	Calcium-transporting ATPase 4, plasma membrane-type	ACA4	sp|O22218|ACA4_ARATH Calcium-transporting ATPase 4, plasma membrane-type OS=Arabidopsis thaliana OX=3702 GN=ACA4 PE=1 SV=1;tr|A0A1P8AXT8|A0A1P8AXT8_ARATH Calcium-transporting ATPase OS=Arabidopsis thaliana OX=3702 GN=ACA4 PE=1 SV=1	22367000	29530000	26655000	25414000	30171000	49119000	1.49053	7.7	112.75	1030	0	28.967
Q8H0Y1	AT5G42960	2	Outer envelope pore protein 24B, chloroplastic	OEP24B	sp|Q8H0Y1|OP24B_ARATH Outer envelope pore protein 24B, chloroplastic OS=Arabidopsis thaliana OX=3702 GN=OEP24B PE=2 SV=1	13572000	13850000	8818800	18709000	11624000	17252000	1.48888	10.8	23.41	213	0	5.3634
F4JTQ0;Q9SZN1	AT4G38510	17;17	V-type proton ATPase subunit B2	At4g38510;VHA-B2	tr|F4JTQ0|F4JTQ0_ARATH Vacuolar proton pump subunit B OS=Arabidopsis thaliana OX=3702 GN=VAB2 PE=1 SV=1;sp|Q9SZN1|VATB2_ARATH V-type proton ATPase subunit B2 OS=Arabidopsis thaliana OX=3702 GN=VHA-B2 PE=1 SV=1	80394000	77146000	40240000	89756000	78025000	89510000	1.48856	42.5	55.177	494	0	14.528
Q9FYR6	AT5G52520	8		OVA6	sp|Q9FYR6|SYPM_ARATH Proline--tRNA ligase, chloroplastic/mitochondrial OS=Arabidopsis thaliana OX=3702 GN=OVA6 PE=2 SV=1	47150000	50279000	56437000	56356000	61007000	86003000	1.48814	21.9	60.746	543	0	79.221
F4JFN3	AT3G07770	12		Hsp89.1	sp|F4JFN3|HS906_ARATH Heat shock protein 90-6, mitochondrial OS=Arabidopsis thaliana OX=3702 GN=HSP90-6 PE=1 SV=1	52156000	46865000	44716000	50850000	55340000	84014000	1.48763	21.3	90.566	799	0	24.509
Q9XGM1	AT3G58730	10	V-type proton ATPase subunit D	VHA-D	sp|Q9XGM1|VATD_ARATH V-type proton ATPase subunit D OS=Arabidopsis thaliana OX=3702 GN=VHA-D PE=1 SV=2	158780000	142600000	124900000	156550000	180520000	221280000	1.48734	37.9	29.058	261	0	43.268
O49629	AT4G22240	9	Probable plastid-lipid-associated protein 2, chloroplastic	PAP2	sp|O49629|PAP2_ARATH Probable plastid-lipid-associated protein 2, chloroplastic OS=Arabidopsis thaliana OX=3702 GN=PAP2 PE=1 SV=1	55157000	67366000	52864000	64492000	67833000	99188000	1.48713	44.8	33.655	310	0	65.948
Q9FT52;Q2V3P9	AT3G52300	15;8	ATP synthase subunit d, mitochondrial	ATPQ	sp|Q9FT52|ATP5H_ARATH ATP synthase subunit d, mitochondrial OS=Arabidopsis thaliana OX=3702 GN=At3g52300 PE=1 SV=3;tr|Q2V3P9|Q2V3P9_ARATH ATP synthase subunit d, mitochondrial OS=Arabidopsis thaliana OX=3702 GN=ATPQ PE=1 SV=1	172730000	169140000	156990000	180450000	174800000	307990000	1.48567	69.6	19.586	168	0	64.555
P20115	AT2G44350	12;2;2;1	Citrate synthase 4, mitochondrial	CSY4	sp|P20115|CISY4_ARATH Citrate synthase 4, mitochondrial OS=Arabidopsis thaliana OX=3702 GN=CSY4 PE=1 SV=3	202280000	242610000	186710000	249000000	270080000	303160000	1.48418	30.6	52.782	474	0	81.864
P21240	AT1G55490	32	Chaperonin 60 subunit beta 1, chloroplastic	CPN60B1	sp|P21240|CPNB1_ARATH Chaperonin 60 subunit beta 1, chloroplastic OS=Arabidopsis thaliana OX=3702 GN=CPN60B1 PE=1 SV=3	414110000	351270000	414310000	479090000	408420000	672130000	1.4824	50.7	63.808	600	0	323.31
F4JTH0;B9DG21;P46248	AT4G31990	21;21;21	Aspartate aminotransferase;Aspartate aminotransferase, chloroplastic	ASP5	tr|F4JTH0|F4JTH0_ARATH Aspartate aminotransferase OS=Arabidopsis thaliana OX=3702 GN=ASP5 PE=1 SV=1;tr|B9DG21|B9DG21_ARATH Aspartate aminotransferase OS=Arabidopsis thaliana OX=3702 GN=ASP5 PE=1 SV=1;sp|P46248|AAT5_ARATH Aspartate aminotransferase, chlorop	481480000	463470000	444690000	532880000	536750000	755730000	1.48232	49.3	49.324	448	0	104.38
Q9SX68	AT1G48350	2	50S ribosomal protein L18, chloroplastic	RPL18	sp|Q9SX68|RK18_ARATH 50S ribosomal protein L18, chloroplastic OS=Arabidopsis thaliana OX=3702 GN=RPL18 PE=2 SV=1	96731000	105260000	77324000	116150000	94598000	157700000	1.48231	18.2	18.726	170	0	40.841
Q9C5H4	AT3G16270	1	VHS domain-containing protein At3g16270		sp|Q9C5H4|MTV1_ARATH Protein MODIFIED TRANSPORT TO THE VACUOLE 1 OS=Arabidopsis thaliana OX=3702 GN=MTV1 PE=1 SV=1	2513600	2931900	1352900	3175700	2052800	3721900	1.48171	1.7	74.891	690	0	3.8253
Q9LF98	AT3G52930	20;2	Fructose-bisphosphate aldolase	F8J2_100	sp|Q9LF98|ALFC8_ARATH Fructose-bisphosphate aldolase 8, cytosolic OS=Arabidopsis thaliana OX=3702 GN=FBA8 PE=1 SV=1	1652200000	1648800000	1655700000	1846700000	1733300000	2985100000	1.48117	62.8	38.539	358	0	323.31
F4IT48;P60039	AT2G44120	13;13	60S ribosomal protein L7-3	At2g44120;RPL7C	tr|F4IT48|F4IT48_ARATH Ribosomal protein L30/L7 family protein OS=Arabidopsis thaliana OX=3702 GN=At2g44120 PE=1 SV=1;sp|P60039|RL73_ARATH 60S ribosomal protein L7-3 OS=Arabidopsis thaliana OX=3702 GN=RPL7C PE=2 SV=1	79790000	67604000	67650000	92477000	72460000	118370000	1.48083	47.8	28.519	247	0	45.861
A0A1I9LNA9;Q9M8Z7	AT3G07020	2;2	Sterol 3-beta-glucosyltransferase UGT80A2	UGT80A2	tr|A0A1I9LNA9|A0A1I9LNA9_ARATH UDP-Glycosyltransferase superfamily protein OS=Arabidopsis thaliana OX=3702 GN=SGT PE=1 SV=1;sp|Q9M8Z7|U80A2_ARATH Sterol 3-beta-glucosyltransferase UGT80A2 OS=Arabidopsis thaliana OX=3702 GN=UGT80A2 PE=1 SV=1	4017500	2384200	3585400	4467800	3564600	5042800	1.47877	4.5	61.06	555	0.00036088	3.2075
F4K0X7;X5JA13;X5JB51	AT5G12370	5;5;5		SEC10;AT5G12370;SEC10b	tr|F4K0X7|F4K0X7_ARATH Exocyst complex component sec10 OS=Arabidopsis thaliana OX=3702 GN=SEC10 PE=1 SV=1;sp|X5JA13|SECAA_ARATH Exocyst complex component SEC10a OS=Arabidopsis thaliana OX=3702 GN=SEC10a PE=1 SV=1;sp|X5JB51|SECAB_ARATH Exocyst complex compo	13896000	17686000	17938000	21922000	20764000	21407000	1.47868	7.3	89.036	820	0	12.157
F4K000	AT5G41970	7		At5g41970	tr|F4K000|F4K000_ARATH Metal-dependent protein hydrolase OS=Arabidopsis thaliana OX=3702 GN=MJC20.7 PE=1 SV=1	39720000	31159000	35381000	46952000	27422000	67482000	1.47853	20.4	42.299	373	0	14.134
Q93VP3	AT1G26630	6	Eukaryotic translation initiation factor 5A-2	ELF5A-2	sp|Q93VP3|IF5A2_ARATH Eukaryotic translation initiation factor 5A-2 OS=Arabidopsis thaliana OX=3702 GN=ELF5A-2 PE=1 SV=1	627050000	565300000	384690000	633200000	583400000	845320000	1.4785	35.8	17.14	159	0	172.07
O23049	AT1G05190	11	50S ribosomal protein L6, chloroplastic	RPL6	sp|O23049|RK6_ARATH 50S ribosomal protein L6, chloroplastic OS=Arabidopsis thaliana OX=3702 GN=RPL6 PE=2 SV=1	331910000	382230000	372130000	400580000	366970000	670900000	1.47657	47.5	24.705	223	0	60.868
Q9FJE8	AT5G59870	3	Probable histone H2A.7		sp|Q9FJE8|H2A7_ARATH Probable histone H2A.7 OS=Arabidopsis thaliana OX=3702 GN=At5g59870 PE=1 SV=1	10720000	15888000	15124000	20568000	17027000	16130000	1.47644	26	15.966	150	0	6.7874
P50287;F4K9K7	AT5G08100	2;1	Isoaspartyl peptidase/L-asparaginase 1;Isoaspartyl peptidase/L-asparaginase 1 subunit alpha;Isoaspartyl peptidase/L-asparaginase 1 subunit beta	At5g08100	sp|P50287|ASPGA_ARATH Isoaspartyl peptidase/L-asparaginase 1 OS=Arabidopsis thaliana OX=3702 GN=At5g08100 PE=1 SV=2;tr|F4K9K7|F4K9K7_ARATH N-terminal nucleophile aminohydrolases (Ntn hydrolases) superfamily protein OS=Arabidopsis thaliana OX=3702 GN=ASPGA1	3297100	4967800	4324200	4836800	4741000	6925400	1.4756	9.5	33.027	315	0.0041949	2.0806
Q93WG3	AT1G08640	4		CJD1	tr|Q93WG3|Q93WG3_ARATH Chloroplast J-like domain 1 OS=Arabidopsis thaliana OX=3702 GN=CJD1 PE=1 SV=1	23042000	34891000	25793000	25795000	32463000	52102000	1.47557	18	32.902	294	0	22.953
O04904	AT4G22930	3	Dihydroorotase, mitochondrial	PYR4	sp|O04904|PYRC_ARATH Dihydroorotase, mitochondrial OS=Arabidopsis thaliana OX=3702 GN=PYR4 PE=1 SV=1	9044800	8668500	6831000	8020100	8568300	15885000	1.47515	11.7	41.949	377	0	5.0563
Q9SUA1	AT4G26630	3		At4g26630	tr|Q9SUA1|Q9SUA1_ARATH DEK domain-containing chromatin associated protein OS=Arabidopsis thaliana OX=3702 GN=DEK3 PE=1 SV=1	7840900	9286200	9279600	10940000	9856000	13697000	1.47458	4.2	85.248	763	0	4.9382
A0A1P8AXD8;O82533	AT2G36250	5;5	Cell division protein FtsZ homolog 2-1, chloroplastic	FTSZ2-1	tr|A0A1P8AXD8|A0A1P8AXD8_ARATH Tubulin/FtsZ family protein OS=Arabidopsis thaliana OX=3702 GN=FTSZ2-1 PE=1 SV=1;sp|O82533|FTZ21_ARATH Cell division protein FtsZ homolog 2-1, chloroplastic OS=Arabidopsis thaliana OX=3702 GN=FTSZ2-1 PE=1 SV=2	26180000	27148000	17193000	26107000	15092000	53983000	1.47441	21.2	41.583	397	0	27.658
O82291	AT2G35490	7	Probable plastid-lipid-associated protein 3, chloroplastic	PAP3	sp|O82291|PAP3_ARATH Probable plastid-lipid-associated protein 3, chloroplastic OS=Arabidopsis thaliana OX=3702 GN=PAP3 PE=1 SV=1	142100000	163050000	146810000	173420000	149670000	273280000	1.47329	22.6	40.505	376	0	48.061
A8MS48;Q8H0X5	AT5G16660	5;5		At5g16660	tr|A8MS48|A8MS48_ARATH Low-density receptor-like protein OS=Arabidopsis thaliana OX=3702 GN=MTG13.11 PE=1 SV=1;tr|Q8H0X5|Q8H0X5_ARATH Low-density receptor-like protein OS=Arabidopsis thaliana OX=3702 GN=MTG13.11 PE=1 SV=1	39328000	43496000	53908000	58545000	48894000	71342000	1.47191	30.7	17.858	166	0	25.673
Q93V62	AT4G27450	4		At4g27450	tr|Q93V62|Q93V62_ARATH AT4g27450/F27G19_50 OS=Arabidopsis thaliana OX=3702 GN=At4g27450 PE=1 SV=1	61124000	58869000	56974000	86338000	60034000	83499000	1.47142	19.2	27.622	250	0	24.652
Q944A6	AT1G09020	3	Sucrose nonfermenting 4-like protein	SNF4	sp|Q944A6|SNF4_ARATH Sucrose nonfermenting 4-like protein OS=Arabidopsis thaliana OX=3702 GN=SNF4 PE=1 SV=1	10840000	8626600	7850900	12122000	10196000	13049000	1.47114	6.8	53.466	487	0	6.2946
Q9FMF7	AT5G64290	3	Dicarboxylate transporter 2.1, chloroplastic	DIT2-1	sp|Q9FMF7|DIT21_ARATH Dicarboxylate transporter 2.1, chloroplastic OS=Arabidopsis thaliana OX=3702 GN=DIT2-1 PE=1 SV=1	33455000	37361000	37200000	35582000	40004000	66429000	1.46951	6.7	59.991	563	0	7.5798
O23157	AT4G37300	6		C7A10.60	tr|O23157|O23157_ARATH AT4g37300/C7A10_60 OS=Arabidopsis thaliana OX=3702 GN=C7A10.60 PE=1 SV=1	155230000	155440000	119160000	175400000	138660000	249680000	1.46927	69.9	18.815	173	0	75.222
P36212;P36210	AT3G27850	8;8	50S ribosomal protein L12-3, chloroplastic;50S ribosomal protein L12-1, chloroplastic	RPL12C;RPL12A	sp|P36212|RK123_ARATH 50S ribosomal protein L12-3, chloroplastic OS=Arabidopsis thaliana OX=3702 GN=RPL12C PE=2 SV=2;sp|P36210|RK121_ARATH 50S ribosomal protein L12-1, chloroplastic OS=Arabidopsis thaliana OX=3702 GN=RPL12A PE=2 SV=1	1141000000	701560000	904980000	1137100000	952640000	1497700000	1.46871	52.9	19.682	187	0	47.743
F4IVR2;Q8L7B5	AT2G33210	19;19	Chaperonin CPN60-like 1, mitochondrial	HSP60-2	tr|F4IVR2|F4IVR2_ARATH Heat shock protein 60-2 OS=Arabidopsis thaliana OX=3702 GN=HSP60-2 PE=1 SV=1;sp|Q8L7B5|CH60B_ARATH Chaperonin CPN60-like 1, mitochondrial OS=Arabidopsis thaliana OX=3702 GN=At2g33210 PE=1 SV=1	104440000	87554000	75071000	95645000	104310000	147220000	1.46791	35.9	61.477	580	0	42.011
Q8S9M1;F4IM05;A8MRU9	AT2G42130	8;6;6	Probable plastid-lipid-associated protein 13, chloroplastic	PAP13;At2g42130	sp|Q8S9M1|PAP13_ARATH Probable plastid-lipid-associated protein 13, chloroplastic OS=Arabidopsis thaliana OX=3702 GN=PAP13 PE=1 SV=2;tr|F4IM05|F4IM05_ARATH Plastid-lipid associated protein PAP / fibrillin family protein OS=Arabidopsis thaliana OX=3702 GN=A	75820000	79258000	53797000	75196000	72142000	125930000	1.46543	35.8	32.986	299	0	38.243
Q9ZVI9	AT2G38670	3	Ethanolamine-phosphate cytidylyltransferase	PECT1	sp|Q9ZVI9|PECT1_ARATH Ethanolamine-phosphate cytidylyltransferase OS=Arabidopsis thaliana OX=3702 GN=PECT1 PE=1 SV=1	12190000	11776000	10374000	12457000	10403000	22487000	1.46482	8.1	46.977	421	0	8.2924
A0A1P8ATT5;Q42527;Q42440;B3H4J9;A0A1P8B9M1;A0A1P8B9P1;A0A1P8ATU6	AT1G07780	3;3;3;2;2;2;2;1;1;1	N-(5-phosphoribosyl)anthranilate isomerase 2, chloroplastic;N-(5-phosphoribosyl)anthranilate isomerase 1, chloroplastic	PAI2;PAI1	tr|A0A1P8ATT5|A0A1P8ATT5_ARATH Phosphoribosylanthranilate isomerase OS=Arabidopsis thaliana OX=3702 GN=PAI1 PE=3 SV=1;sp|Q42527|PAI2_ARATH N-(5-phosphoribosyl)anthranilate isomerase 2, chloroplastic OS=Arabidopsis thaliana OX=3702 GN=PAI2 PE=2 SV=1;sp|Q42	9794000	11783000	12295000	11639000	12270000	20478000	1.46426	14.1	22.047	206	0	10.101
F4IQ61;Q9ZW85	AT2G43090	4;4	3-isopropylmalate dehydratase small subunit 3	At2g43090	tr|F4IQ61|F4IQ61_ARATH Aconitase/3-isopropylmalate dehydratase protein OS=Arabidopsis thaliana OX=3702 GN=MFL8.15 PE=1 SV=1;sp|Q9ZW85|LEUD3_ARATH 3-isopropylmalate dehydratase small subunit 1 OS=Arabidopsis thaliana OX=3702 GN=SSU1 PE=1 SV=1	82187000	78455000	82690000	90907000	96369000	127710000	1.46326	23.9	23.723	222	0	42.827
F4JKZ9	AT4G16060	2		At4g16060	tr|F4JKZ9|F4JKZ9_ARATH Uncharacterized protein OS=Arabidopsis thaliana OX=3702 GN=At4g16060 PE=1 SV=1	6178000	4858200	5742200	7373300	6916600	7118700	1.45938	6.6	32.725	289	0	4.0507
P42644	AT5G38480	14	14-3-3-like protein GF14 psi	GRF3	sp|P42644|14333_ARATH 14-3-3-like protein GF14 psi OS=Arabidopsis thaliana OX=3702 GN=GRF3 PE=1 SV=2	489910000	564340000	475620000	518940000	643390000	808580000	1.45937	60	28.606	255	0	206.59
B3H4S6;Q9LXV3	AT5G12860	3;3	Dicarboxylate transporter 1, chloroplastic	DiT1;DIT1	tr|B3H4S6|B3H4S6_ARATH Dicarboxylate transporter 1 OS=Arabidopsis thaliana OX=3702 GN=DiT1 PE=1 SV=1;sp|Q9LXV3|DIT1_ARATH Dicarboxylate transporter 1, chloroplastic OS=Arabidopsis thaliana OX=3702 GN=DIT1 PE=1 SV=1	70712000	77565000	46903000	79336000	66370000	107110000	1.45899	4.9	59.026	556	0	6.0242
O64903	AT5G63310	6	Nucleoside diphosphate kinase II, chloroplastic	NDPK2	sp|O64903|NDK2_ARATH Nucleoside diphosphate kinase II, chloroplastic OS=Arabidopsis thaliana OX=3702 GN=NDPK2 PE=1 SV=2	177040000	233630000	190510000	212950000	256950000	302020000	1.45881	20.8	25.55	231	0	17.002
F4IVL6	AT2G26890	2	DnaJ homolog subfamily C GRV2	GRV2	sp|F4IVL6|GRV2_ARATH DnaJ homolog subfamily C GRV2 OS=Arabidopsis thaliana OX=3702 GN=GRV2 PE=1 SV=1	814290	1635500	1206000	1659400	1485600	1498000	1.45375	1.1	279.07	2554	0.00035829	3.1364
Q9ZP06	AT1G53240	11	Malate dehydrogenase 1, mitochondrial		sp|Q9ZP06|MDHM1_ARATH Malate dehydrogenase 1, mitochondrial OS=Arabidopsis thaliana OX=3702 GN=At1g53240 PE=1 SV=1	250610000	260520000	225950000	248830000	271150000	434140000	1.45164	41.9	35.804	341	0	204.44
Q9SAR5;F4JN13;F4JN17	AT4G35450	12;12;10	Ankyrin repeat domain-containing protein 2	AKR2	sp|Q9SAR5|AKR2A_ARATH Ankyrin repeat domain-containing protein 2A OS=Arabidopsis thaliana OX=3702 GN=AKR2A PE=1 SV=2;tr|F4JN13|F4JN13_ARATH Ankyrin repeat-containing protein 2 OS=Arabidopsis thaliana OX=3702 GN=AKR2 PE=1 SV=1;tr|F4JN17|F4JN17_ARATH Ankyrin	137460000	183000000	166710000	190110000	229960000	194020000	1.45151	59.1	36.984	342	0	95.234
P56772	ATCG00670	3	ATP-dependent Clp protease proteolytic subunit 1	clpP1	sp|P56772|CLPP1_ARATH Chloroplastic ATP-dependent Clp protease proteolytic subunit 1 OS=Arabidopsis thaliana OX=3702 GN=clpP1 PE=1 SV=2	112050000	121870000	95586000	131170000	124560000	166420000	1.45118	18.4	22.123	196	0	44.574
Q9FJP3	AT5G65220	5	50S ribosomal protein L29, chloroplastic	RPL29	sp|Q9FJP3|RK29_ARATH 50S ribosomal protein L29, chloroplastic OS=Arabidopsis thaliana OX=3702 GN=RPL29 PE=1 SV=1	118060000	117990000	77213000	124610000	109310000	168860000	1.45021	27.2	19.377	173	0	103.17
Q9AST9;A0A1P8ATD8	AT1G73110	6;5			tr|Q9AST9|Q9AST9_ARATH At1g73110/F3N23_39 OS=Arabidopsis thaliana OX=3702 GN=At1g73110 PE=1 SV=1;tr|A0A1P8ATD8|A0A1P8ATD8_ARATH p-loop containing nucleoside triphosphate hydrolases superfamily protein OS=Arabidopsis thaliana OX=3702 GN=At1g73110 PE=1 SV=1	14787000	24104000	15516000	16483000	23869000	29236000	1.45005	21.8	48.325	432	0	20.235
O23404	AT4G15530	29	Pyruvate, phosphate dikinase 1, chloroplastic	PPDK	sp|O23404|PPDK1_ARATH Pyruvate, phosphate dikinase 1, chloroplastic OS=Arabidopsis thaliana OX=3702 GN=PPDK PE=1 SV=2	907690000	873530000	848310000	1098900000	1005600000	1253200000	1.44978	36	105.14	963	0	317.41
A0A178U9N5;P82715	AT5G11450	5;5	PsbP domain-containing protein 5, chloroplastic	PPD5	tr|A0A178U9N5|A0A178U9N5_ARATH PsbP domain protein (Mog1/PsbP/DUF1795-like photosystem II reaction center PsbP family protein) OS=Arabidopsis thaliana OX=3702 GN=PPD5 PE=1 SV=1;sp|P82715|PPD5_ARATH PsbP domain-containing protein 5, chloroplastic OS=Arabido	75311000	76318000	72624000	80386000	84766000	123550000	1.4497	24.1	35.328	315	0	26.016
O23523	AT4G16830	4		dl4440w	sp|O23523|RGGA_ARATH RGG repeats nuclear RNA binding protein A OS=Arabidopsis thaliana OX=3702 GN=RGGA PE=1 SV=1	20859000	13009000	19408000	20873000	18093000	29868000	1.44793	9.9	37.467	355	0	4.7498
Q93YU5;A0A1I9LSY6	AT3G10380	3;2	Exocyst complex component SEC8	SEC8	sp|Q93YU5|SEC8_ARATH Exocyst complex component SEC8 OS=Arabidopsis thaliana OX=3702 GN=SEC8 PE=1 SV=1;tr|A0A1I9LSY6|A0A1I9LSY6_ARATH Exocyst complex component Sec8 OS=Arabidopsis thaliana OX=3702 GN=SEC8 PE=1 SV=1	8952900	4786200	6246200	6560800	6031000	13551000	1.44674	3.8	116.6	1053	0	6.0866
P31167	AT3G08580	9	ADP,ATP carrier protein 1, mitochondrial	AAC1	sp|P31167|ADT1_ARATH ADP,ATP carrier protein 1, mitochondrial OS=Arabidopsis thaliana OX=3702 GN=AAC1 PE=1 SV=2	397060000	390310000	350670000	426870000	382840000	658100000	1.44442	20.7	41.475	381	0	28.509
Q9M2D8	AT3G61260	6	Uncharacterized protein At3g61260		sp|Q9M2D8|Y3126_ARATH Uncharacterized protein At3g61260 OS=Arabidopsis thaliana OX=3702 GN=At3g61260 PE=1 SV=1	112030000	81863000	117640000	55890000	125670000	225140000	1.44434	48.1	23.144	212	0	48.822
Q9LPW0;A0A1P8APR6;F4HNZ6	AT1G12900	18;18;14	Glyceraldehyde-3-phosphate dehydrogenase GAPA2, chloroplastic	GAPA2;GAPA-2	sp|Q9LPW0|G3PA2_ARATH Glyceraldehyde-3-phosphate dehydrogenase GAPA2, chloroplastic OS=Arabidopsis thaliana OX=3702 GN=GAPA2 PE=2 SV=1;tr|A0A1P8APR6|A0A1P8APR6_ARATH Glyceraldehyde-3-phosphate dehydrogenase OS=Arabidopsis thaliana OX=3702 GN=GAPA-2 PE=1 SV	1215300000	1453100000	950880000	1306800000	1579100000	1685700000	1.44394	42.6	42.846	399	0	170.13
O48963	AT3G45780	7	Phototropin-1	PHOT1	sp|O48963|PHOT1_ARATH Phototropin-1 OS=Arabidopsis thaliana OX=3702 GN=PHOT1 PE=1 SV=1	30575000	26088000	20817000	34912000	26545000	37153000	1.4428	8.6	111.69	996	0	31.986
F4I3R4;B3H621;F4I3R1;F4I3R0;Q8H0S9	AT1G63770	25;25;25;25;25	Puromycin-sensitive aminopeptidase	At1g63770;MPA1	tr|F4I3R4|F4I3R4_ARATH Peptidase M1 family protein OS=Arabidopsis thaliana OX=3702 GN=At1g63770 PE=1 SV=1;tr|B3H621|B3H621_ARATH Peptidase M1 family protein OS=Arabidopsis thaliana OX=3702 GN=At1g63770 PE=1 SV=1;tr|F4I3R1|F4I3R1_ARATH Peptidase M1 family p	285530000	340600000	291400000	369210000	338450000	462850000	1.44255	38.5	103.46	918	0	191.58
Q96262;F4JUT8;F4JUT9	AT4G20260	14;8;8	Plasma membrane-associated cation-binding protein 1	PCAP1	sp|Q96262|PCAP1_ARATH Plasma membrane-associated cation-binding protein 1 OS=Arabidopsis thaliana OX=3702 GN=PCAP1 PE=1 SV=1;tr|F4JUT8|F4JUT8_ARATH Plasma-membrane associated cation-binding protein 1 OS=Arabidopsis thaliana OX=3702 GN=PCAP1 PE=1 SV=1;tr|F4	896710000	775640000	739940000	906320000	776450000	1430500000	1.44168	63.1	24.584	225	0	249.92
F4I2A1;F4I2A0	AT1G76140	8;8;1;1		At1g76140	tr|F4I2A1|F4I2A1_ARATH Prolyl oligopeptidase family protein OS=Arabidopsis thaliana OX=3702 GN=At1g76140 PE=1 SV=1;tr|F4I2A0|F4I2A0_ARATH Prolyl oligopeptidase family protein OS=Arabidopsis thaliana OX=3702 GN=At1g76140 PE=1 SV=1	40838000	45896000	45105000	53839000	46053000	68874000	1.44158	13.3	89.062	792	0	24.952
Q9LTX3	AT5G49970	3	Pyridoxine/pyridoxamine 5-phosphate oxidase 1, chloroplastic;Pyridoxine/pyridoxamine 5-phosphate oxidase;Probable NAD(P)HX epimerase	PPOX1	sp|Q9LTX3|PPOX1_ARATH Pyridoxine/pyridoxamine 5-phosphate oxidase 1, chloroplastic OS=Arabidopsis thaliana OX=3702 GN=PPOX1 PE=1 SV=1	11155000	12949000	8874500	13229000	10390000	18767000	1.43996	6.4	59.375	530	0	9.1249
F4IP55;Q96299;F4IP53	AT2G42590	11;11;10;2	14-3-3-like protein GF14 mu	GRF9	tr|F4IP55|F4IP55_ARATH General regulatory factor 9 OS=Arabidopsis thaliana OX=3702 GN=GRF9 PE=1 SV=1;sp|Q96299|14339_ARATH 14-3-3-like protein GF14 mu OS=Arabidopsis thaliana OX=3702 GN=GRF9 PE=1 SV=2;tr|F4IP53|F4IP53_ARATH General regulatory factor 9 OS=A	241460000	251590000	210990000	277080000	229750000	397580000	1.43978	40.2	30.968	276	0	126.34
P33207	AT1G24360	10	3-oxoacyl-[acyl-carrier-protein] reductase, chloroplastic		sp|P33207|FABG_ARATH 3-oxoacyl-[acyl-carrier-protein] reductase, chloroplastic OS=Arabidopsis thaliana OX=3702 GN=At1g24360 PE=1 SV=2	174650000	189500000	208240000	177180000	209720000	351500000	1.43964	39.5	33.548	319	0	61.069
O49485	AT4G34200	12;1	D-3-phosphoglycerate dehydrogenase 1, chloroplastic	PGDH1	sp|O49485|SERA1_ARATH D-3-phosphoglycerate dehydrogenase 1, chloroplastic OS=Arabidopsis thaliana OX=3702 GN=PGDH1 PE=1 SV=1	170930000	203990000	185280000	175290000	204210000	342060000	1.43913	24.5	63.324	603	0	57.237
Q9LZ23	AT5G04740	5;2	ACT domain-containing protein ACR12	ACR12	sp|Q9LZ23|ACR12_ARATH ACT domain-containing protein ACR12 OS=Arabidopsis thaliana OX=3702 GN=ACR12 PE=2 SV=1	81177000	83058000	57804000	95827000	89638000	93311000	1.43897	17.3	33.242	301	0	17.074
A0A2P2CLC3;P92558	ATCG01100	1;1	NADH-ubiquinone oxidoreductase chain 1	ND1	tr|A0A2P2CLC3|A0A2P2CLC3_ARATH NADH-ubiquinone oxidoreductase chain 1 OS=Arabidopsis thaliana OX=3702 GN=nad1 PE=3 SV=1;sp|P92558|NU1M_ARATH NADH-ubiquinone oxidoreductase chain 1 OS=Arabidopsis thaliana OX=3702 GN=ND1 PE=1 SV=4	1807200	1981300	1950900	3575100	1969800	1602200	1.43871	5.8	36.009	325	0	5.8359
P46422;Q9SLM6	AT4G02520	16;11	Glutathione S-transferase F2;Glutathione S-transferase F3	GSTF2;GSTF3	sp|P46422|GSTF2_ARATH Glutathione S-transferase F2 OS=Arabidopsis thaliana OX=3702 GN=GSTF2 PE=1 SV=3;sp|Q9SLM6|GSTF3_ARATH Glutathione S-transferase F3 OS=Arabidopsis thaliana OX=3702 GN=GSTF3 PE=2 SV=1	1654300000	1815900000	1592100000	2056900000	1931700000	2423400000	1.43763	75	24.128	212	0	121.03
O80845	AT2G45740	5	Peroxisomal membrane protein 11D	PEX11D	sp|O80845|PX11D_ARATH Peroxisomal membrane protein 11D OS=Arabidopsis thaliana OX=3702 GN=PEX11D PE=1 SV=2	52744000	58132000	51364000	62312000	56327000	88791000	1.43688	28	25.943	236	0	26.043
Q9SJD4	AT2G04350	4	Long chain acyl-CoA synthetase 8	LACS8	sp|Q9SJD4|LACS8_ARATH Long chain acyl-CoA synthetase 8 OS=Arabidopsis thaliana OX=3702 GN=LACS8 PE=1 SV=1	2103500	4082800	3872400	4474200	5296100	2543700	1.43571	6.7	78.342	720	0	4.2186
O64883	AT2G44490	6	Beta-glucosidase 26, peroxisomal	BGLU26	sp|O64883|BGL26_ARATH Beta-glucosidase 26, peroxisomal OS=Arabidopsis thaliana OX=3702 GN=BGLU26 PE=1 SV=1	11375000	21560000	18372000	18327000	20264000	26622000	1.43534	11.6	63.915	560	0	12.512
A0A2H1ZE94;F4K3R8;Q9FJX3	AT5G67500	9;9;9	Mitochondrial outer membrane protein porin 2	VDAC2	tr|A0A2H1ZE94|A0A2H1ZE94_ARATH Voltage dependent anion channel 2 OS=Arabidopsis thaliana OX=3702 GN=VDAC2 PE=1 SV=1;tr|F4K3R8|F4K3R8_ARATH Voltage dependent anion channel 2 OS=Arabidopsis thaliana OX=3702 GN=VDAC2 PE=1 SV=1;sp|Q9FJX3|VDAC2_ARATH Mitochondr	129270000	124560000	85451000	124080000	103700000	209040000	1.43517	31.8	33.13	305	0	49.489
O04309;A0A1I9LQM9	AT3G16470	8;7	Jacalin-related lectin 35	JAL35	sp|O04309|JAL35_ARATH Jacalin-related lectin 35 OS=Arabidopsis thaliana OX=3702 GN=JAL35 PE=1 SV=1;tr|A0A1I9LQM9|A0A1I9LQM9_ARATH Mannose-binding lectin superfamily protein OS=Arabidopsis thaliana OX=3702 GN=JR1 PE=1 SV=1	59847000	72386000	60392000	69386000	76515000	98178000	1.43501	36.1	48.496	451	0	64.36
Q9SJ44	AT2G36060	7;1;1;1;1	Ubiquitin-conjugating enzyme E2 variant 1C	UEV1C	sp|Q9SJ44|UEV1C_ARATH Ubiquitin-conjugating enzyme E2 variant 1C OS=Arabidopsis thaliana OX=3702 GN=UEV1C PE=1 SV=1	28185000	19200000	23131000	26961000	25754000	36953000	1.4344	60.7	16.481	145	0	43.191
Q0WNJ6	AT3G11130	45;1	Clathrin heavy chain 1	CHC1	sp|Q0WNJ6|CLAH1_ARATH Clathrin heavy chain 1 OS=Arabidopsis thaliana OX=3702 GN=CHC1 PE=1 SV=1	83307000	118510000	80826000	115210000	94614000	150380000	1.43428	29.9	193.24	1705	0	323.31
Q6ICZ8	AT5G13850	5	Nascent polypeptide-associated complex subunit alpha-like protein 3		sp|Q6ICZ8|NACA3_ARATH Nascent polypeptide-associated complex subunit alpha-like protein 3 OS=Arabidopsis thaliana OX=3702 GN=At5g13850 PE=1 SV=1	101320000	122270000	86311000	125340000	129940000	132630000	1.43399	46.6	22.057	204	0	178.43
A0A1P8B8W6;A0A1P8B8Y3;P82281	AT4G09010	13;13;13	Thylakoid lumenal 29 kDa protein, chloroplastic	TL29	tr|A0A1P8B8W6|A0A1P8B8W6_ARATH Ascorbate peroxidase 4 OS=Arabidopsis thaliana OX=3702 GN=TL29 PE=1 SV=1;tr|A0A1P8B8Y3|A0A1P8B8Y3_ARATH Ascorbate peroxidase 4 OS=Arabidopsis thaliana OX=3702 GN=TL29 PE=1 SV=1;sp|P82281|TL29_ARATH Thylakoid lumenal 29 kDa pr	473730000	586290000	396670000	515610000	507790000	838190000	1.43391	57.4	31.041	284	0	157.03
Q9ZUU2	AT2G37240	3	Thioredoxin-like protein AAED1, chloroplastic		sp|Q9ZUU2|PXL2C_ARATH Thioredoxin-like protein AAED1, chloroplastic OS=Arabidopsis thaliana OX=3702 GN=At2g37240 PE=1 SV=2	9380800	16662000	6554800	15924000	10194000	15063000	1.43364	14.5	26.604	248	0	5.2023
P48491	AT3G55440	11	Triosephosphate isomerase, cytosolic	CTIMC	sp|P48491|TPIS_ARATH Triosephosphate isomerase, cytosolic OS=Arabidopsis thaliana OX=3702 GN=CTIMC PE=1 SV=2	1333400000	1531300000	1394000000	1306700000	1320500000	2892700000	1.43206	49.6	27.169	254	0	103.81
Q8W4S4	AT4G39080	17	V-type proton ATPase subunit a3	VHA-a3	sp|Q8W4S4|VHAA3_ARATH V-type proton ATPase subunit a3 OS=Arabidopsis thaliana OX=3702 GN=VHA-a3 PE=1 SV=1	89561000	86728000	72925000	84154000	100150000	130990000	1.43197	22.2	92.832	821	0	115.77
O23654	AT1G78900	27	V-type proton ATPase catalytic subunit A	VHA-A	sp|O23654|VATA_ARATH V-type proton ATPase catalytic subunit A OS=Arabidopsis thaliana OX=3702 GN=VHA-A PE=1 SV=1	1378900000	1501000000	1376500000	1675400000	1487200000	2248900000	1.43146	57	68.812	623	0	323.31
A0A1I9LLZ6;A0A1I9LLZ7;Q9LK23	AT3G27300	8;8;8	Glucose-6-phosphate 1-dehydrogenase, cytoplasmic isoform 1	ACG9	tr|A0A1I9LLZ6|A0A1I9LLZ6_ARATH Glucose-6-phosphate 1-dehydrogenase OS=Arabidopsis thaliana OX=3702 GN=G6PD5 PE=1 SV=1;tr|A0A1I9LLZ7|A0A1I9LLZ7_ARATH Glucose-6-phosphate 1-dehydrogenase OS=Arabidopsis thaliana OX=3702 GN=G6PD5 PE=1 SV=1;sp|Q9LK23|G6PD5_ARAT	9184700	12740000	8182500	10763000	9998500	17701000	1.42953	14.7	67.478	587	0	13.553
Q9SH69	AT1G64190	13	6-phosphogluconate dehydrogenase, decarboxylating 1, chloroplastic		sp|Q9SH69|6PGD1_ARATH 6-phosphogluconate dehydrogenase, decarboxylating 1, chloroplastic OS=Arabidopsis thaliana OX=3702 GN=PGD1 PE=1 SV=1	88877000	81626000	87240000	95122000	106490000	122120000	1.42861	29	53.377	487	0	76.282
Q8W4M5	AT1G12000	7	Pyrophosphate--fructose 6-phosphate 1-phosphotransferase subunit beta 1	PFP-BETA1	sp|Q8W4M5|PFPB1_ARATH Pyrophosphate--fructose 6-phosphate 1-phosphotransferase subunit beta 1 OS=Arabidopsis thaliana OX=3702 GN=PFP-BETA1 PE=1 SV=1	39206000	23486000	26825000	45080000	29815000	37347000	1.42852	18.2	61.459	566	0	20.411
A0A1P8BGJ0;Q8W4R0;F4KH14;A0A1P8BGI7	AT5G17530	6;6;6;6		At5g17530	tr|A0A1P8BGJ0|A0A1P8BGJ0_ARATH Phosphoglucosamine mutase family protein OS=Arabidopsis thaliana OX=3702 GN=At5g17530 PE=1 SV=1;tr|Q8W4R0|Q8W4R0_ARATH AT5g17530/K10A8_10 OS=Arabidopsis thaliana OX=3702 GN=At5g17530 PE=1 SV=1;tr|F4KH14|F4KH14_ARATH Phosphogl	26534000	29651000	16215000	31697000	28894000	29375000	1.42734	19.6	58.309	542	0	17.051
O65398	AT1G11840	10	Lactoylglutathione lyase	F12F1.32	sp|O65398|GLX1_ARATH Lactoylglutathione lyase GLX1 OS=Arabidopsis thaliana OX=3702 GN=GLX1 PE=1 SV=1	197570000	224000000	197120000	245410000	239140000	292520000	1.42653	38.2	31.928	283	0	91.624
P21238	AT2G28000	25	Chaperonin 60 subunit alpha 1, chloroplastic	CPN60A1	sp|P21238|CPNA1_ARATH Chaperonin 60 subunit alpha 1, chloroplastic OS=Arabidopsis thaliana OX=3702 GN=CPN60A1 PE=1 SV=2	2286500000	2513100000	1920300000	2414600000	2313000000	3816300000	1.42652	46.4	62.071	586	0	323.31
Q8VZ10	AT1G56500	10		At1g56500	sp|Q8VZ10|SOQ1_ARATH Protein SUPPRESSOR OF QUENCHING 1, chloroplastic OS=Arabidopsis thaliana OX=3702 GN=SOQ1 PE=1 SV=1	47717000	42229000	39185000	43945000	44089000	76654000	1.42616	10.4	114.4	1055	0	23.296
Q8RX72;A0A1P8B582	AT4G30910	10;9	Leucine aminopeptidase 2, chloroplastic		sp|Q8RX72|AMPL3_ARATH Leucine aminopeptidase 3, chloroplastic OS=Arabidopsis thaliana OX=3702 GN=LAP3 PE=2 SV=1;tr|A0A1P8B582|A0A1P8B582_ARATH Cytosol aminopeptidase family protein OS=Arabidopsis thaliana OX=3702 GN=At4g30910 PE=1 SV=1	7082600	10536000	7936700	8791300	10808000	12401000	1.42423	20.7	61.289	581	0	8.4179
A0A1I9LRJ6;Q0WRJ7	AT3G60370	2;2	Peptidyl-prolyl cis-trans isomerase FKBP20-2, chloroplastic	FKBP20-2	tr|A0A1I9LRJ6|A0A1I9LRJ6_ARATH Peptidylprolyl isomerase OS=Arabidopsis thaliana OX=3702 GN=At3g60370 PE=1 SV=1;sp|Q0WRJ7|FK202_ARATH Peptidyl-prolyl cis-trans isomerase FKBP20-2, chloroplastic OS=Arabidopsis thaliana OX=3702 GN=FKBP20-2 PE=1 SV=1	9731400	11808000	5905600	11961000	7752000	15101000	1.42232	11.4	30.385	271	0	4.9924
Q9LV11;Q9SU58;Q9M2A0	AT5G62670	10;7;6	ATPase 11, plasma membrane-type;ATPase 4, plasma membrane-type;ATPase 8, plasma membrane-type	AHA11;AHA4;AHA8	sp|Q9LV11|PMA11_ARATH ATPase 11, plasma membrane-type OS=Arabidopsis thaliana OX=3702 GN=AHA11 PE=1 SV=1;sp|Q9SU58|PMA4_ARATH ATPase 4, plasma membrane-type OS=Arabidopsis thaliana OX=3702 GN=AHA4 PE=2 SV=2;sp|Q9M2A0|PMA8_ARATH ATPase 8, plasma membrane-ty	12267000	5100500	5358100	11473000	4405600	13227000	1.42216	11	105.12	956	0	8.3988
Q9S795;F4HXD2	AT1G74920	11;10	Betaine aldehyde dehydrogenase 1, chloroplastic	ALDH10A8	sp|Q9S795|BADH1_ARATH Betaine aldehyde dehydrogenase 1, chloroplastic OS=Arabidopsis thaliana OX=3702 GN=ALDH10A8 PE=2 SV=1;tr|F4HXD2|F4HXD2_ARATH Aldehyde dehydrogenase 10A8 OS=Arabidopsis thaliana OX=3702 GN=ALDH10A8 PE=1 SV=1	91958000	98122000	83572000	100990000	114140000	125910000	1.42123	32.9	54.431	501	0	86.975
Q570J5;A0A1P8AX61	AT2G01755	2;2		At2g01755	tr|Q570J5|Q570J5_ARATH Uncharacterized protein At2g01755 OS=Arabidopsis thaliana OX=3702 GN=At2g01755 PE=1 SV=1;tr|A0A1P8AX61|A0A1P8AX61_ARATH Uncharacterized protein OS=Arabidopsis thaliana OX=3702 GN=At2g01755 PE=1 SV=1	7114300	9553900	3785900	8787600	5828500	11283000	1.42098	12.1	19.59	173	0	3.7873
F4KC80;P49107	AT5G64040	1;1	Photosystem I reaction center subunit N, chloroplastic	PSAN	tr|F4KC80|F4KC80_ARATH Photosystem I reaction center subunit PSI-N, chloroplast, putative / PSI-N, putative (PSAN) OS=Arabidopsis thaliana OX=3702 GN=PSAN PE=1 SV=1;sp|P49107|PSAN_ARATH Photosystem I reaction center subunit N, chloroplastic OS=Arabidopsis	361670000	417040000	379800000	364390000	378220000	737060000	1.41858	5.5	19.347	181	0.0062755	1.8603
Q9STG9;Q9SI61	AT4G34740	8;4;1	Amidophosphoribosyltransferase 2, chloroplastic;Amidophosphoribosyltransferase 1, chloroplastic	ASE2;ASE1	sp|Q9STG9|ASE2_ARATH Amidophosphoribosyltransferase 2, chloroplastic OS=Arabidopsis thaliana OX=3702 GN=ASE2 PE=1 SV=1;sp|Q9SI61|ASE1_ARATH Amidophosphoribosyltransferase 1, chloroplastic OS=Arabidopsis thaliana OX=3702 GN=ASE1 PE=2 SV=1	64911000	56480000	57212000	58360000	66248000	100810000	1.41779	17.1	61.03	561	0	35.615
Q9FIH8;A0A1P8BEG1	AT5G42390	8;7		At5g42390	sp|Q9FIH8|SPP_ARATH Stromal processing peptidase, chloroplastic OS=Arabidopsis thaliana OX=3702 GN=SPP PE=2 SV=1;tr|A0A1P8BEG1|A0A1P8BEG1_ARATH Insulinase (Peptidase family M16) family protein OS=Arabidopsis thaliana OX=3702 GN=SPP PE=1 SV=1	26493000	18835000	20574000	21639000	25943000	35124000	1.41752	8.5	140.61	1265	0	14.231
F4K2C6;Q9FKF4	AT5G06130	1;1		At5g06130;At5g61670	tr|F4K2C6|F4K2C6_ARATH Chaperone protein dnaJ-like protein OS=Arabidopsis thaliana OX=3702 GN=At5g06130 PE=1 SV=1;sp|Q9FKF4|ORANG_ARATH Protein ORANGE, chloroplastic OS=Arabidopsis thaliana OX=3702 GN=OR PE=1 SV=1	2768400	6474900	3112900	4179800	3717500	7868700	1.41699	4.8	25.441	231	0.00036258	3.2631
Q9ZQE5	AT2G15690	1	Pentatricopeptide repeat-containing protein At2g15690	PCMP-H66	sp|Q9ZQE5|PP153_ARATH Pentatricopeptide repeat-containing protein At2g15690, mitochondrial OS=Arabidopsis thaliana OX=3702 GN=PCMP-H66 PE=1 SV=2	2135500	1490600	1347600	1435000	1503900	3440900	1.41684	1.7	65.613	579	0.0094426	1.6201
Q9SIB9	AT2G05710	22	Aconitate hydratase 2, mitochondrial	ACO2	sp|Q9SIB9|ACO3M_ARATH Aconitate hydratase 3, mitochondrial OS=Arabidopsis thaliana OX=3702 GN=ACO3 PE=1 SV=2	230970000	265460000	216690000	302880000	220440000	375210000	1.41505	26.9	108.2	990	0	139.46
Q42290	AT3G02090	15	Probable mitochondrial-processing peptidase subunit beta		sp|Q42290|MPPB_ARATH Probable mitochondrial-processing peptidase subunit beta, mitochondrial OS=Arabidopsis thaliana OX=3702 GN=MPPbeta PE=1 SV=2	263750000	289540000	269020000	304040000	295000000	433840000	1.41465	41.2	59.159	531	0	219.6
Q9LZS3	AT5G03650	9	1,4-alpha-glucan-branching enzyme 2-2, chloroplastic/amyloplastic	SBE2.2	sp|Q9LZS3|GLGB2_ARATH 1,4-alpha-glucan-branching enzyme 2-2, chloroplastic/amyloplastic OS=Arabidopsis thaliana OX=3702 GN=SBE2.2 PE=1 SV=1	39075000	48429000	50529000	53422000	52915000	65912000	1.41374	15.9	92.59	805	0	31.386
P56797	ATCG00160	7	30S ribosomal protein S2, chloroplastic	rps2	sp|P56797|RR2_ARATH 30S ribosomal protein S2, chloroplastic OS=Arabidopsis thaliana OX=3702 GN=rps2 PE=3 SV=1	130130000	145720000	137930000	142820000	135700000	245800000	1.41343	25.4	26.904	236	0	21.729
P25873	AT3G25920	7	50S ribosomal protein L15, chloroplastic	RPL15	sp|P25873|RK15_ARATH 50S ribosomal protein L15, chloroplastic OS=Arabidopsis thaliana OX=3702 GN=RPL15 PE=1 SV=2	188630000	199900000	190780000	213040000	197370000	318850000	1.41226	26.4	29.707	277	0	58.693
Q94AD1;Q3ECU3	AT1G48610	4;3	Putative DNA-binding protein At1g48610	At1g48610	sp|Q94AD1|D1861_ARATH Putative DNA-binding protein At1g48610 OS=Arabidopsis thaliana OX=3702 GN=At1g48610 PE=1 SV=1;tr|Q3ECU3|Q3ECU3_ARATH AT hook motif-containing protein OS=Arabidopsis thaliana OX=3702 GN=At1g48610 PE=1 SV=1	30956000	32720000	31640000	33348000	33726000	52843000	1.41209	31.1	21.674	212	0	27.529
Q96242	AT5G42650	16	Allene oxide synthase, chloroplastic	CYP74A	sp|Q96242|CP74A_ARATH Allene oxide synthase, chloroplastic OS=Arabidopsis thaliana OX=3702 GN=CYP74A PE=1 SV=3	204920000	197040000	186110000	220660000	221340000	291120000	1.41137	39.2	58.196	518	0	138.94
A0A1P8B108;Q93Z70	AT2G19940	10;10	Probable N-acetyl-gamma-glutamyl-phosphate reductase, chloroplastic		tr|A0A1P8B108|A0A1P8B108_ARATH N-acetyl-glutamate semialdehyde dehydrogenase OS=Arabidopsis thaliana OX=3702 GN=At2g19940 PE=1 SV=1;sp|Q93Z70|ARGC_ARATH Probable N-acetyl-gamma-glutamyl-phosphate reductase, chloroplastic OS=Arabidopsis thaliana OX=3702 GN=	88520000	102180000	89152000	101220000	104150000	144410000	1.41107	27.5	42.822	389	0	35.098
Q8L835;Q9LMS7	AT1G18070	12;12		At1g18070;T10F20.8	tr|Q8L835|Q8L835_ARATH ERF-3 OS=Arabidopsis thaliana OX=3702 GN=At1g18070 PE=1 SV=1;tr|Q9LMS7|Q9LMS7_ARATH T10F20.8 protein OS=Arabidopsis thaliana OX=3702 GN=At1g18070 PE=1 SV=1	106240000	105700000	110060000	136010000	111330000	154390000	1.41036	20.7	59.242	532	0	53.948
A8MRI5;F4IBL7;P0DI07;B9DHD3	AT1G71920;AT5G10330	1;1;1;1	Histidinol-phosphate aminotransferase 2, chloroplastic;Histidinol-phosphate aminotransferase 1, chloroplastic	HISN6B;HISN6A	tr|A8MRI5|A8MRI5_ARATH HISTIDINE BIOSYNTHESIS 6B OS=Arabidopsis thaliana OX=3702 GN=HISN6B PE=3 SV=1;tr|F4IBL7|F4IBL7_ARATH HISTIDINE BIOSYNTHESIS 6B OS=Arabidopsis thaliana OX=3702 GN=HISN6B PE=1 SV=1;sp|P0DI07|HIS6B_ARATH Histidinol-phosphate aminotransf	3999800	4882200	6808700	4505000	6171400	9099200	1.41014	3	40.665	362	0.00035817	3.1274
P41088	AT3G55120	4	Chalcone--flavonone isomerase 1	CHI1	sp|P41088|CFI1_ARATH Chalcone--flavonone isomerase 1 OS=Arabidopsis thaliana OX=3702 GN=CHI1 PE=1 SV=2	32103000	34511000	30123000	36053000	39940000	43450000	1.4088	21.5	26.595	246	0	33.247
Q96251;B9DGP8	AT5G13450	7;5	ATP synthase subunit O, mitochondrial	ATP5	sp|Q96251|ATPO_ARATH ATP synthase subunit O, mitochondrial OS=Arabidopsis thaliana OX=3702 GN=At5g13450 PE=1 SV=2;tr|B9DGP8|B9DGP8_ARATH AT5G13450 protein OS=Arabidopsis thaliana OX=3702 GN=ATP5 PE=1 SV=1	80715000	96967000	105450000	122500000	102150000	126860000	1.40823	33.2	26.321	238	0	34.256
Q9S834	AT1G02560	6	ATP-dependent Clp protease proteolytic subunit 5, chloroplastic	CLPP5	sp|Q9S834|CLPP5_ARATH ATP-dependent Clp protease proteolytic subunit 5, chloroplastic OS=Arabidopsis thaliana OX=3702 GN=CLPP5 PE=1 SV=1	105590000	136170000	129950000	78650000	151970000	237940000	1.4065	27.9	32.356	298	0	72.95
Q8LDW8	AT1G06130	1	Probable hydroxyacylglutathione hydrolase 2, chloroplast	GLX2-4	sp|Q8LDW8|GLO2D_ARATH Probable hydroxyacylglutathione hydrolase 2, chloroplastic OS=Arabidopsis thaliana OX=3702 GN=GLX2-4 PE=2 SV=1	6700300	6537300	6531800	7409900	7978100	9013700	1.40547	5.4	36.625	331	0	10.202
Q9M385	AT3G54210	5	50S ribosomal protein L17, chloroplastic	RPL17	sp|Q9M385|RK17_ARATH 50S ribosomal protein L17, chloroplastic OS=Arabidopsis thaliana OX=3702 GN=RPL17 PE=2 SV=1	88614000	91091000	85170000	90373000	80969000	163690000	1.40525	20.9	23.481	211	0	15.299
F4HYF3	AT1G48420	5	Bifunctional D-cysteine desulfhydrase/1-aminocyclopropane-1-carboxylate deaminase, mitochondrial	DCD	sp|F4HYF3|DCYD1_ARATH Bifunctional D-cysteine desulfhydrase/1-aminocyclopropane-1-carboxylate deaminase, mitochondrial OS=Arabidopsis thaliana OX=3702 GN=DCD PE=1 SV=1	30657000	24473000	29092000	32110000	36467000	34659000	1.40522	17.2	43.9	401	0	29.325
F4KIT3;P92941	AT5G40890	3;3	Chloride channel protein;Chloride channel protein CLC-a	CLC-A	tr|F4KIT3|F4KIT3_ARATH Chloride channel A OS=Arabidopsis thaliana OX=3702 GN=CLC-A PE=1 SV=1;sp|P92941|CLCA_ARATH Chloride channel protein CLC-a OS=Arabidopsis thaliana OX=3702 GN=CLC-A PE=1 SV=2	7818200	11114000	8953700	8358400	10324000	16296000	1.40501	5.8	70.445	643	0	11.002
O48737	AT1G03680	5	Thioredoxin M1, chloroplastic		sp|O48737|TRXM1_ARATH Thioredoxin M1, chloroplastic OS=Arabidopsis thaliana OX=3702 GN=At1g03680 PE=1 SV=1	280420000	307500000	305100000	311360000	338690000	461700000	1.40494	26.3	19.664	179	0	45.801
Q9SW96	AT5G56680	16	Asparagine--tRNA ligase, cytoplasmic 1	SYNC1	sp|Q9SW96|SYNC1_ARATH Asparagine--tRNA ligase, cytoplasmic 1 OS=Arabidopsis thaliana OX=3702 GN=SYNC1 PE=1 SV=1	97805000	106870000	97883000	106950000	94996000	179330000	1.4045	29.4	63.782	572	0	42.979
P21276;F4JRV2	AT4G25100	8;7	Superoxide dismutase [Fe] 1, chloroplastic;Superoxide dismutase	FSD1	sp|P21276|SODF1_ARATH Superoxide dismutase [Fe] 1, chloroplastic OS=Arabidopsis thaliana OX=3702 GN=FSD1 PE=1 SV=4;tr|F4JRV2|F4JRV2_ARATH Superoxide dismutase OS=Arabidopsis thaliana OX=3702 GN=FSD1 PE=1 SV=1	298930000	378140000	359610000	342720000	448870000	486780000	1.40416	39.6	23.791	212	0	114.43
O81644	AT2G41740	18	Villin-2	VLN2	sp|O81644|VILI2_ARATH Villin-2 OS=Arabidopsis thaliana OX=3702 GN=VLN2 PE=1 SV=2	84267000	81786000	91147000	113730000	74680000	134000000	1.40414	28.7	107.84	976	0	48.159
Q93VR3	AT5G28840	12	GDP-mannose 3,5-epimerase		sp|Q93VR3|GME_ARATH GDP-mannose 3,5-epimerase OS=Arabidopsis thaliana OX=3702 GN=At5g28840 PE=1 SV=1	504950000	564430000	400360000	500240000	567270000	754220000	1.40314	32.6	42.758	377	0	72.64
Q9SAK4	AT1G79440	12	Succinate-semialdehyde dehydrogenase, mitochondrial	ALDH5F1	sp|Q9SAK4|SSDH_ARATH Succinate-semialdehyde dehydrogenase, mitochondrial OS=Arabidopsis thaliana OX=3702 GN=ALDH5F1 PE=1 SV=2	111580000	112620000	98755000	122890000	115930000	162070000	1.40266	25.9	56.558	528	0	50.555
Q05431;F4HU93	AT1G07890	12;11	L-ascorbate peroxidase 1, cytosolic	APX1	sp|Q05431|APX1_ARATH L-ascorbate peroxidase 1, cytosolic OS=Arabidopsis thaliana OX=3702 GN=APX1 PE=1 SV=2;tr|F4HU93|F4HU93_ARATH L-ascorbate peroxidase OS=Arabidopsis thaliana OX=3702 GN=APX1 PE=1 SV=1	1454500000	1229400000	1369100000	1680200000	1462200000	1863100000	1.40083	55.2	27.561	250	0	217.97
O65686	AT4G34620	4		T4L20.200	sp|O65686|RS16A_ARATH 30S ribosomal protein S16-1, chloroplastic OS=Arabidopsis thaliana OX=3702 GN=RPS16-1 PE=2 SV=1	74810000	89470000	65808000	84797000	91599000	106640000	1.40066	46.9	12.699	113	0	72.33
B9DFR6;Q43725;F4J9F7	AT3G59760	8;8;6	Cysteine synthase;Cysteine synthase, mitochondrial	OASC	tr|B9DFR6|B9DFR6_ARATH Cysteine synthase OS=Arabidopsis thaliana OX=3702 GN=OASC PE=1 SV=1;sp|Q43725|CYSKM_ARATH Cysteine synthase, mitochondrial OS=Arabidopsis thaliana OX=3702 GN=OASC PE=1 SV=3;tr|F4J9F7|F4J9F7_ARATH Cysteine synthase OS=Arabidopsis thal	43609000	47947000	42845000	54597000	50395000	60447000	1.39981	28.2	46.115	433	0	38.512
P38025	AT3G21110	4	Phosphoribosylaminoimidazole-succinocarboxamide synthase, chloroplastic	PUR7	sp|P38025|PUR7_ARATH Phosphoribosylaminoimidazole-succinocarboxamide synthase, chloroplastic OS=Arabidopsis thaliana OX=3702 GN=PUR7 PE=2 SV=2	17099000	16115000	19218000	21525000	19718000	23338000	1.39951	12.4	46.063	411	0	10.193
O65570	AT4G30160	14;1	Villin-4	VLN4	sp|O65570|VILI4_ARATH Villin-4 OS=Arabidopsis thaliana OX=3702 GN=VLN4 PE=1 SV=1	64105000	60409000	59843000	72146000	65198000	90939000	1.39907	17.6	109.33	974	0	28.856
Q501F7	AT1G21440	7		At1g21440	tr|Q501F7|Q501F7_ARATH At1g21440 OS=Arabidopsis thaliana OX=3702 GN=At1g21440 PE=1 SV=1	36114000	40304000	37332000	40788000	45720000	53480000	1.39879	23.2	36.306	336	0	48.863
F4JVN6	AT4G20850	31	Tripeptidyl-peptidase 2	TPP2	sp|F4JVN6|TPPII_ARATH Tripeptidyl-peptidase 2 OS=Arabidopsis thaliana OX=3702 GN=TPP2 PE=1 SV=1	338140000	322990000	285910000	376150000	300250000	502110000	1.39747	26	152.37	1380	0	144.45
Q9SUY2	AT3G52230	2		F4F15.340	tr|Q9SUY2|Q9SUY2_ARATH AT3g52230/F4F15_340 OS=Arabidopsis thaliana OX=3702 GN=F4F15.340 PE=1 SV=1	40262000	45784000	55941000	52609000	44099000	81228000	1.39598	20	16.124	145	0	23.655
A0A1P8BAY5;Q9FN41;A0A178UQC1;A0A1P8BAY8;F4JYQ5;F4JYQ6	AT5G53850	8;8;7;7;5;5	Probable bifunctional methylthioribulose-1-phosphate dehydratase/enolase-phosphatase E1;Methylthioribulose-1-phosphate dehydratase;Enolase-phosphatase E1;Probable methylthioribulose-1-phosphate dehydratase	At5g53850	tr|A0A1P8BAY5|A0A1P8BAY5_ARATH Probable bifunctional methylthioribulose-1-phosphate dehydratase/enolase-phosphatase E1 OS=Arabidopsis thaliana OX=3702 GN=DEP1 PE=1 SV=1;sp|Q9FN41|MTBC_ARATH Probable bifunctional methylthioribulose-1-phosphate dehydratase/e	30133000	35308000	26242000	37847000	31527000	43603000	1.39533	22.8	58.46	523	0	25.151
Q9FN48;A0A1P8BCX7	AT5G23060	13;11	Calcium sensing receptor, chloroplastic	CAS	sp|Q9FN48|CAS_ARATH Calcium sensing receptor, chloroplastic OS=Arabidopsis thaliana OX=3702 GN=CAS PE=1 SV=1;tr|A0A1P8BCX7|A0A1P8BCX7_ARATH Calcium sensing receptor OS=Arabidopsis thaliana OX=3702 GN=CaS PE=1 SV=1	796210000	610780000	621670000	761150000	728350000	1015000000	1.39531	40.6	41.285	387	0	323.31
Q9FG81	AT5G43830	4		At5g43830	tr|Q9FG81|Q9FG81_ARATH Aluminum induced protein with YGL and LRDR motifs OS=Arabidopsis thaliana OX=3702 GN=MQD19.19 PE=1 SV=1	41844000	63230000	54274000	47870000	51937000	100380000	1.39436	18.7	27.509	251	0	50.404
Q93ZN9	AT4G33680	12	LL-diaminopimelate aminotransferase, chloroplastic	DAP	sp|Q93ZN9|DAPAT_ARATH LL-diaminopimelate aminotransferase, chloroplastic OS=Arabidopsis thaliana OX=3702 GN=DAP PE=1 SV=1	267380000	261120000	227370000	262260000	210790000	478740000	1.39434	36.4	50.396	461	0	101.94
Q9LNB6	AT1G12270	12;2	Hsp70-Hsp90 organizing protein 1	HOP1	sp|Q9LNB6|HSOP1_ARATH Hsp70-Hsp90 organizing protein 1 OS=Arabidopsis thaliana OX=3702 GN=HOP1 PE=2 SV=1	45416000	48055000	38908000	49230000	50540000	62594000	1.39298	25.7	64.584	572	0	24.445
P62126	ATCG00905	2	30S ribosomal protein S12, chloroplastic	rps12-A	sp|P62126|RR12_ARATH 30S ribosomal protein S12, chloroplastic OS=Arabidopsis thaliana OX=3702 GN=rps12-A PE=2 SV=2	74685000	89698000	70030000	78921000	71724000	142880000	1.39274	13.8	13.764	123	0	4.4044
Q9LER7	AT3G56910	2	50S ribosomal protein 5, chloroplastic	PSRP5	sp|Q9LER7|PSRP5_ARATH 50S ribosomal protein 5, chloroplastic OS=Arabidopsis thaliana OX=3702 GN=PSRP5 PE=1 SV=1	49938000	45140000	47780000	57827000	50601000	67136000	1.39155	10.8	16.361	148	0	22.968
A8MRD7;Q9LW15	AT3G15640	2;2	Cytochrome c oxidase subunit 5b-1, mitochondrial	At3g15640;COX5B-1	tr|A8MRD7|A8MRD7_ARATH Rubredoxin-like superfamily protein OS=Arabidopsis thaliana OX=3702 GN=At3g15640 PE=1 SV=1;sp|Q9LW15|CX5B1_ARATH Cytochrome c oxidase subunit 5b-1, mitochondrial OS=Arabidopsis thaliana OX=3702 GN=COX5B-1 PE=1 SV=1	27225000	15085000	25857000	28031000	27015000	27991000	1.39128	8.6	19.316	175	0	22.476
Q93WJ8	AT5G03630	15	Probable monodehydroascorbate reductase, cytoplasmic isoform 4		sp|Q93WJ8|MDAR2_ARATH Monodehydroascorbate reductase 2 OS=Arabidopsis thaliana OX=3702 GN=MDAR2 PE=1 SV=1	226480000	203890000	137640000	244440000	169780000	287120000	1.39092	46.2	47.479	435	0	129.59
P30184;F4INR3	AT2G24200	17;13	Leucine aminopeptidase 1	PM25;At2g24200	sp|P30184|AMPL1_ARATH Leucine aminopeptidase 1 OS=Arabidopsis thaliana OX=3702 GN=LAP1 PE=1 SV=1;tr|F4INR3|F4INR3_ARATH Cytosol aminopeptidase family protein OS=Arabidopsis thaliana OX=3702 GN=LAP1 PE=1 SV=1	179990000	196790000	203560000	198150000	217860000	298900000	1.38927	45.2	54.509	520	0	131.97
O82230	AT2G24020	4;1		At2g24020	sp|O82230|EBFC2_ARATH Nucleoid-associated protein At2g24020, chloroplastic OS=Arabidopsis thaliana OX=3702 GN=STIC2 PE=1 SV=2	36650000	38279000	47350000	45823000	42165000	63147000	1.38886	32.4	19.811	182	0	23.845
Q39142	AT2G34430	8		Lhb1B1	tr|Q39142|Q39142_ARATH Chlorophyll a-b binding protein, chloroplastic OS=Arabidopsis thaliana OX=3702 GN=Lhb1B1 PE=1 SV=1	193210000	196790000	173800000	192550000	219510000	278770000	1.38841	41	28.17	266	0	35.794
Q00218;F4JIZ3	AT4G33510	10;8	Phospho-2-dehydro-3-deoxyheptonate aldolase 2, chloroplastic	DHS2	sp|Q00218|AROG_ARATH Phospho-2-dehydro-3-deoxyheptonate aldolase 2, chloroplastic OS=Arabidopsis thaliana OX=3702 GN=DHS2 PE=2 SV=2;tr|F4JIZ3|F4JIZ3_ARATH Phospho-2-dehydro-3-deoxyheptonate aldolase OS=Arabidopsis thaliana OX=3702 GN=DHS2 PE=1 SV=2	49920000	47012000	42476000	46980000	44459000	81938000	1.38767	24.7	56.148	507	0	50.962
Q949U7	AT3G52960	10	Peroxiredoxin-2E, chloroplastic	PRXIIE	sp|Q949U7|PRX2E_ARATH Peroxiredoxin-2E, chloroplastic OS=Arabidopsis thaliana OX=3702 GN=PRXIIE PE=1 SV=2	1035600000	902080000	991700000	1073000000	1007200000	1529700000	1.386	45.7	24.684	234	0	130.3
P56805	ATCG01120	5	30S ribosomal protein S15, chloroplastic	rps15	sp|P56805|RR15_ARATH 30S ribosomal protein S15, chloroplastic OS=Arabidopsis thaliana OX=3702 GN=rps15 PE=3 SV=1	126370000	133030000	101110000	113880000	116780000	217360000	1.38575	46.6	10.718	88	0	28.872
Q94A28	AT4G26970	17	Aconitate hydratase 3, mitochondrial	ACO3	sp|Q94A28|ACO2M_ARATH Aconitate hydratase 2, mitochondrial OS=Arabidopsis thaliana OX=3702 GN=ACO2 PE=1 SV=3	176050000	162920000	145700000	170030000	176860000	247900000	1.38573	23.3	108.48	995	0	113.97
Q944A7	AT4G35230	6	Probable serine/threonine-protein kinase At4g35230		sp|Q944A7|BSK1_ARATH Serine/threonine-protein kinase BSK1 OS=Arabidopsis thaliana OX=3702 GN=BSK1 PE=1 SV=1	23610000	17604000	13284000	23861000	21354000	20375000	1.38558	16.8	56.817	512	0	16.854
Q9LZ66	AT5G04590	15	Sulfite reductase [ferredoxin], chloroplastic	SIR	sp|Q9LZ66|SIR_ARATH Assimilatory sulfite reductase (ferredoxin), chloroplastic OS=Arabidopsis thaliana OX=3702 GN=SIR PE=1 SV=1	251340000	238030000	271950000	264550000	232520000	451050000	1.38502	26	71.949	642	0	111.73
P93014	AT2G33800	12	30S ribosomal protein S5, chloroplastic	rps5	sp|P93014|RR5_ARATH 30S ribosomal protein S5, chloroplastic OS=Arabidopsis thaliana OX=3702 GN=rps5 PE=2 SV=1	548230000	578020000	598360000	579770000	637010000	904130000	1.38496	34.7	32.645	303	0	64.786
A0A1P8B167;Q9SJU9	AT2G21280	4;4	Epimerase family protein SDR39U1 homolog, chloroplastic	GC1	tr|A0A1P8B167|A0A1P8B167_ARATH NAD(P)-binding Rossmann-fold superfamily protein OS=Arabidopsis thaliana OX=3702 GN=SULA PE=1 SV=1;sp|Q9SJU9|GC1_ARATH Epimerase family protein SDR39U1 homolog, chloroplastic OS=Arabidopsis thaliana OX=3702 GN=GC1 PE=2 SV=2	16361000	19203000	15427000	14951000	26284000	19746000	1.38494	14.9	39.446	362	0	16.883
P04778;Q8VZ87;P0CJ48	AT1G29930	9;8;8	Chlorophyll a-b binding protein 1, chloroplastic;Chlorophyll a-b binding protein 3, chloroplastic;Chlorophyll a-b binding protein 2, chloroplastic	LHCB1.3;LHCB1.2;LHCB1.1	sp|P04778|CB1C_ARATH Chlorophyll a-b binding protein 1, chloroplastic OS=Arabidopsis thaliana OX=3702 GN=LHCB1.3 PE=1 SV=1;sp|Q8VZ87|CB1B_ARATH Chlorophyll a-b binding protein 3, chloroplastic OS=Arabidopsis thaliana OX=3702 GN=LHCB1.2 PE=1 SV=2;sp|P0CJ48|	167910000	206070000	248410000	224120000	255770000	277870000	1.38489	44.9	28.241	267	0	198.51
O64767;Q8RWT5	AT2G35040	9;9		At2g35040	tr|O64767|O64767_ARATH AICAR transformylase OS=Arabidopsis thaliana OX=3702 GN=At2g35040 PE=1 SV=1;tr|Q8RWT5|Q8RWT5_ARATH AICAR transformylase OS=Arabidopsis thaliana OX=3702 GN=At2g35040 PE=1 SV=1	62220000	49057000	55203000	57493000	57458000	90246000	1.38374	26.2	59.471	545	0	45.673
Q9FL69;A0A1I9LMK1;Q8L7A4	AT5G54310	2;1;1	Probable ADP-ribosylation factor GTPase-activating protein AGD5;Probable ADP-ribosylation factor GTPase-activating protein AGD11	AGD5;AGD11	sp|Q9FL69|AGD5_ARATH ADP-ribosylation factor GTPase-activating protein AGD5 OS=Arabidopsis thaliana OX=3702 GN=AGD5 PE=1 SV=1;tr|A0A1I9LMK1|A0A1I9LMK1_ARATH Calcium-dependent ARF-type GTPase activating protein family OS=Arabidopsis thaliana OX=3702 GN=At3g	9726300	10292000	726970	5918600	4703300	15507000	1.38315	3.1	52.592	483	0.0023034	2.2626
Q9MA79	AT1G43670	13	Fructose-1,6-bisphosphatase, cytosolic		sp|Q9MA79|F16P2_ARATH Fructose-1,6-bisphosphatase, cytosolic OS=Arabidopsis thaliana OX=3702 GN=CYFBP PE=1 SV=1	225110000	325930000	289170000	304150000	317990000	404070000	1.38278	50.1	37.287	341	0	202.06
Q9M8L6	AT1G80480	8		T21F11.27	tr|Q9M8L6|Q9M8L6_ARATH At1g80480 OS=Arabidopsis thaliana OX=3702 GN=PTAC17 PE=1 SV=1	32213000	39582000	39297000	40653000	38110000	57794000	1.3816	20.9	49.487	444	0	21.856
F4K2Y3	AT5G36210	8		At5g36210	tr|F4K2Y3|F4K2Y3_ARATH Alpha/beta-Hydrolases superfamily protein OS=Arabidopsis thaliana OX=3702 GN=MAB16.20 PE=1 SV=1	25096000	32785000	23805000	29612000	31564000	38065000	1.38096	16.8	81.305	730	0	19.002
O82796;A0A1P8AMY1	AT1G18640	5;4	Phosphoserine phosphatase, chloroplastic	PSP	sp|O82796|SERC_ARATH Phosphoserine phosphatase, chloroplastic OS=Arabidopsis thaliana OX=3702 GN=PSP PE=1 SV=2;tr|A0A1P8AMY1|A0A1P8AMY1_ARATH O-phosphoserine phosphohydrolase OS=Arabidopsis thaliana OX=3702 GN=PSP PE=1 SV=1	16702000	20846000	12923000	23941000	17731000	19095000	1.37984	20	32.318	295	0	7.541
O82204	AT2G19730	3	60S ribosomal protein L28-1	RPL28A	sp|O82204|RL281_ARATH 60S ribosomal protein L28-1 OS=Arabidopsis thaliana OX=3702 GN=RPL28A PE=1 SV=1	72018000	78688000	65466000	68145000	71498000	127400000	1.37895	28.7	15.895	143	0	93.124
P23321	AT5G66570	18	Oxygen-evolving enhancer protein 1-1, chloroplastic	PSBO1	sp|P23321|PSBO1_ARATH Oxygen-evolving enhancer protein 1-1, chloroplastic OS=Arabidopsis thaliana OX=3702 GN=PSBO1 PE=1 SV=2	2665000000	3259200000	3005700000	2566900000	3091500000	5383100000	1.3782	46.4	35.142	332	0	204.43
Q9SR70	AT3G10060	6	Peptidyl-prolyl cis-trans isomerase FKBP16-4, chloroplastic	FKBP16-4	sp|Q9SR70|FK164_ARATH Peptidyl-prolyl cis-trans isomerase FKBP16-4, chloroplastic OS=Arabidopsis thaliana OX=3702 GN=FKBP16-4 PE=1 SV=1	86333000	99409000	101580000	130120000	100080000	117510000	1.37756	31.7	24.504	230	0	52.615
O23193	AT4G36910	4	CBS domain-containing protein CBSX1, chloroplastic	CBSX1	sp|O23193|CBSX1_ARATH CBS domain-containing protein CBSX1, chloroplastic OS=Arabidopsis thaliana OX=3702 GN=CBSX1 PE=1 SV=2	15812000	4375800	5567800	10170000	9106100	11888000	1.37743	25	25.768	236	0	13.578
P56780	ATCG00710	1	Photosystem II reaction center protein H	psbH	sp|P56780|PSBH_ARATH Photosystem II reaction center protein H OS=Arabidopsis thaliana OX=3702 GN=psbH PE=1 SV=2	212160000	284050000	306100000	246520000	277100000	467110000	1.37735	15.1	7.7018	73	0	4.8544
Q9LRS0;F4JFV6	AT3G14415	21;19	Peroxisomal (S)-2-hydroxy-acid oxidase GLO2	GLO2;At3g14415	sp|Q9LRS0|GLO2_ARATH (S)-2-hydroxy-acid oxidase GLO2 OS=Arabidopsis thaliana OX=3702 GN=GLO2 PE=1 SV=1;tr|F4JFV6|F4JFV6_ARATH (S)-2-hydroxy-acid oxidase OS=Arabidopsis thaliana OX=3702 GN=GOX2 PE=1 SV=1	1298900000	1095300000	957000000	1342400000	1057100000	1697800000	1.37656	70.3	40.306	367	0	323.31
Q940P0;A0A1P8BDB2;F4KGP6	AT5G03660	2;2;1		At5g03660	tr|Q940P0|Q940P0_ARATH RAB6-interacting golgin OS=Arabidopsis thaliana OX=3702 GN=At5g03660 PE=1 SV=1;tr|A0A1P8BDB2|A0A1P8BDB2_ARATH RAB6-interacting golgin OS=Arabidopsis thaliana OX=3702 GN=At5g03660 PE=1 SV=1;tr|F4KGP6|F4KGP6_ARATH RAB6-interacting golg	5861600	6633300	5756500	6696900	6484300	9046500	1.37541	14.5	20.186	173	0	4.4862
A0A1P8BBW1;Q0WNX3	AT5G15270	2;2		At5g15270	tr|A0A1P8BBW1|A0A1P8BBW1_ARATH RNA-binding KH domain-containing protein OS=Arabidopsis thaliana OX=3702 GN=At5g15270 PE=1 SV=1;tr|Q0WNX3|Q0WNX3_ARATH RNA-binding KH domain-containing protein OS=Arabidopsis thaliana OX=3702 GN=At5g15270 PE=1 SV=1	6001000	6256600	3529600	5530100	5907600	7675900	1.37489	4.7	57.824	533	0.0042017	2.0892
F4IUJ0;F4IUI9	AT2G26340	3;3		At2g26340	tr|F4IUJ0|F4IUJ0_ARATH Uncharacterized protein OS=Arabidopsis thaliana OX=3702 GN=At2g26340 PE=1 SV=1;tr|F4IUI9|F4IUI9_ARATH Uncharacterized protein OS=Arabidopsis thaliana OX=3702 GN=At2g26340 PE=1 SV=1	16561000	13978000	15194000	17598000	17851000	19683000	1.37467	20.9	27.824	253	0	25.494
Q9M876	AT3G02660	7	Tyrosine--tRNA ligase	F16B3.29	sp|Q9M876|SYYM_ARATH Tyrosine--tRNA ligase, chloroplastic/mitochondrial OS=Arabidopsis thaliana OX=3702 GN=EMB2768 PE=2 SV=1	38373000	35221000	26543000	33166000	39432000	48481000	1.37379	17.4	56.618	511	0	19.495
F4HRT5	AT1G67230	8	Protein CROWDED NUCLEI 1	CRWN1	sp|F4HRT5|CRWN1_ARATH Protein CROWDED NUCLEI 1 OS=Arabidopsis thaliana OX=3702 GN=CRWN1 PE=1 SV=1	18752000	10840000	16095000	16367000	21590000	16295000	1.37368	8.1	129.09	1132	0	11.272
Q9LKA5	AT3G15000	3	Multiple organellar RNA editing factor 8, chloroplastic/mitochondrial	MORF8	sp|Q9LKA5|MORF8_ARATH Multiple organellar RNA editing factor 8, chloroplastic/mitochondrial OS=Arabidopsis thaliana OX=3702 GN=MORF8 PE=1 SV=1	27155000	28171000	23702000	26648000	27020000	42922000	1.37238	7.8	42.869	395	0	7.6063
Q9LX65	AT3G42050	8	V-type proton ATPase subunit H	VHA-H	sp|Q9LX65|VATH_ARATH V-type proton ATPase subunit H OS=Arabidopsis thaliana OX=3702 GN=VHA-H PE=1 SV=1	81031000	102200000	101690000	119470000	76517000	154760000	1.37182	16.1	50.284	441	0	45.997
A0A219HYB6;A0A219HZH3;A0A219I0W9;Q9ZSR7	AT5G46110	3;3;3;3	Triose phosphate/phosphate translocator TPT, chloroplastic	TPT	tr|A0A219HYB6|A0A219HYB6_ARATH Glucose-6-phosphate/phosphate translocator-like protein OS=Arabidopsis thaliana OX=3702 GN=APE2 PE=1 SV=1;tr|A0A219HZH3|A0A219HZH3_ARATH Glucose-6-phosphate/phosphate translocator-like protein OS=Arabidopsis thaliana OX=3702	132840000	129920000	150310000	129970000	141910000	235180000	1.37179	7.4	32.71	297	0	16.57
Q9LR30	AT1G23310	24	Glutamate--glyoxylate aminotransferase 1	GGAT1	sp|Q9LR30|GGT1_ARATH Glutamate--glyoxylate aminotransferase 1 OS=Arabidopsis thaliana OX=3702 GN=GGAT1 PE=1 SV=1	1257300000	1204200000	1047300000	1178000000	1169300000	1947000000	1.37165	44.3	53.301	481	0	323.31
A0A1P8B7C0;Q8W033;F4JKM4;A0A1P8B7C2	AT4G34240	5;5;4;4	Aldehyde dehydrogenase family 3 member I1, chloroplastic	ALDH3I1	tr|A0A1P8B7C0|A0A1P8B7C0_ARATH Aldehyde dehydrogenase OS=Arabidopsis thaliana OX=3702 GN=ALDH3I1 PE=1 SV=1;sp|Q8W033|AL3I1_ARATH Aldehyde dehydrogenase family 3 member I1, chloroplastic OS=Arabidopsis thaliana OX=3702 GN=ALDH3I1 PE=1 SV=2;tr|F4JKM4|F4JKM4_	15188000	12409000	21505000	20414000	20568000	17684000	1.37153	11	58.496	535	0	9.4203
Q42592;F4JFY5;F4JFY4	AT4G08390	10;10;8	L-ascorbate peroxidase S, chloroplastic/mitochondrial	APXS;SAPX	sp|Q42592|APXS_ARATH L-ascorbate peroxidase S, chloroplastic/mitochondrial OS=Arabidopsis thaliana OX=3702 GN=APXS PE=1 SV=2;tr|F4JFY5|F4JFY5_ARATH L-ascorbate peroxidase OS=Arabidopsis thaliana OX=3702 GN=SAPX PE=1 SV=1;tr|F4JFY4|F4JFY4_ARATH L-ascorbate	144500000	130380000	170640000	157140000	168450000	214820000	1.37152	39.2	40.407	372	0	65.376
Q8VZ90;F4K452	AT5G20140	3;3		At5g20140	tr|Q8VZ90|Q8VZ90_ARATH SOUL heme-binding family protein OS=Arabidopsis thaliana OX=3702 GN=HBP5 PE=1 SV=1;tr|F4K452|F4K452_ARATH SOUL heme-binding family protein OS=Arabidopsis thaliana OX=3702 GN=HBP5 PE=1 SV=1	12395000	14206000	6295300	8962100	10560000	20947000	1.36947	11.6	43.159	378	0	8.2896
Q9FIQ0	AT5G46750	3;1	Probable ADP-ribosylation factor GTPase-activating protein AGD9	AGD9	sp|Q9FIQ0|AGD9_ARATH Probable ADP-ribosylation factor GTPase-activating protein AGD9 OS=Arabidopsis thaliana OX=3702 GN=AGD9 PE=1 SV=1	20237000	19903000	16262000	28898000	20573000	17344000	1.36869	9.5	43.55	402	0	18.12
P46416	AT5G27380	15	Glutathione synthetase, chloroplastic	GSH2	sp|P46416|GSHB_ARATH Glutathione synthetase, chloroplastic OS=Arabidopsis thaliana OX=3702 GN=GSH2 PE=2 SV=3	107540000	112620000	105820000	102660000	113840000	181330000	1.36789	31.2	60.27	539	0	88.054
Q6NLQ7	AT2G22450	2	Monofunctional riboflavin biosynthesis protein RIBA 2, chloroplastic;3,4-dihydroxy-2-butanone 4-phosphate synthase;Inactive GTP cyclohydrolase-2	RIBA2	sp|Q6NLQ7|RIBA2_ARATH Monofunctional riboflavin biosynthesis protein RIBA 2, chloroplastic OS=Arabidopsis thaliana OX=3702 GN=RIBA2 PE=1 SV=1	4238400	5547900	1684600	5121200	6164600	1816600	1.36768	3.8	52.199	476	0.0010295	2.6445
A0A1R7T3A4;Q94AM1	AT5G65620	23;23	Organellar oligopeptidase A, chloroplastic/mitochondrial	OOP	tr|A0A1R7T3A4|A0A1R7T3A4_ARATH Zincin-like metalloproteases family protein OS=Arabidopsis thaliana OX=3702 GN=OOP PE=1 SV=1;sp|Q94AM1|OOPDA_ARATH Organellar oligopeptidase A, chloroplastic/mitochondrial OS=Arabidopsis thaliana OX=3702 GN=OOP PE=1 SV=1	111080000	98464000	79635000	111680000	99021000	138730000	1.36753	34.4	90.368	805	0	155.4
Q38970	AT1G36160	19;6	Acetyl-CoA carboxylase 1;Biotin carboxylase	ACC1	sp|Q38970|ACC1_ARATH Acetyl-CoA carboxylase 1 OS=Arabidopsis thaliana OX=3702 GN=ACC1 PE=1 SV=1	76667000	79931000	72685000	85111000	83679000	107870000	1.36739	11	251.38	2254	0	38.64
Q8VYI4;A0A1P8ANY1	AT1G14810	10;6		At1g14810	tr|Q8VYI4|Q8VYI4_ARATH Aspartate-semialdehyde dehydrogenase OS=Arabidopsis thaliana OX=3702 GN=At1g14810 PE=1 SV=1;tr|A0A1P8ANY1|A0A1P8ANY1_ARATH Semialdehyde dehydrogenase family protein OS=Arabidopsis thaliana OX=3702 GN=At1g14810 PE=1 SV=1	246060000	250020000	212570000	249650000	251640000	357150000	1.36736	32.3	40.745	375	0	204.36
Q9SF45	AT3G09580	2		F11F8_15	tr|Q9SF45|Q9SF45_ARATH FAD/NAD(P)-binding oxidoreductase family protein OS=Arabidopsis thaliana OX=3702 GN=F11F8_15 PE=1 SV=1	5099200	6091700	7273200	6020500	6329400	10224000	1.36686	5.5	52.258	477	0	3.6063
P47998	AT4G14880	11;2	Cysteine synthase 1	OASA1	sp|P47998|CYSK1_ARATH Cysteine synthase 1 OS=Arabidopsis thaliana OX=3702 GN=OASA1 PE=1 SV=2	525990000	609670000	511000000	637120000	644050000	688000000	1.36617	35.4	33.805	322	0	114.2
P46309;F4JMS5	AT4G23100	9;8	Glutamate--cysteine ligase, chloroplastic	GSH1	sp|P46309|GSH1_ARATH Glutamate--cysteine ligase, chloroplastic OS=Arabidopsis thaliana OX=3702 GN=GSH1 PE=1 SV=2;tr|F4JMS5|F4JMS5_ARATH Glutamate--cysteine ligase OS=Arabidopsis thaliana OX=3702 GN=GSH1 PE=1 SV=1	167670000	217650000	183380000	177710000	181740000	338020000	1.36555	18.8	58.562	522	0	33.044
P55228	AT5G48300	15	Glucose-1-phosphate adenylyltransferase small subunit, chloroplastic	APS1	sp|P55228|GLGS_ARATH Glucose-1-phosphate adenylyltransferase small subunit, chloroplastic OS=Arabidopsis thaliana OX=3702 GN=APS1 PE=2 SV=2	436000000	466380000	430060000	450050000	472980000	692610000	1.36515	35.2	56.65	520	0	106.67
Q9XJ27	AT1G74970	4	30S ribosomal protein S9, chloroplastic	RPS9	sp|Q9XJ27|RR9_ARATH 30S ribosomal protein S9, chloroplastic OS=Arabidopsis thaliana OX=3702 GN=RPS9 PE=2 SV=1	195380000	188050000	180680000	194880000	199530000	288930000	1.36505	21.2	22.577	208	0	105.01
Q9SQI8	AT3G25860	13	Dihydrolipoyllysine-residue acetyltransferase component 4 of pyruvate dehydrogenase complex, chloroplastic	LTA2	sp|Q9SQI8|ODP24_ARATH Dihydrolipoyllysine-residue acetyltransferase component 4 of pyruvate dehydrogenase complex, chloroplastic OS=Arabidopsis thaliana OX=3702 GN=LTA2 PE=2 SV=1	195450000	209840000	197450000	227260000	208280000	292860000	1.3645	43.5	50.08	480	0	97.342
Q94K71	AT3G48420	6	Haloacid dehalogenase-like hydrolase domain-containing protein At3g48420		sp|Q94K71|CBBY_ARATH CBBY-like protein OS=Arabidopsis thaliana OX=3702 GN=CBBY PE=1 SV=1	195060000	140520000	173540000	154750000	173500000	293410000	1.36421	19.7	34.245	319	0	12.456
Q42479	AT4G23650	12	Calcium-dependent protein kinase 3	CPK3	sp|Q42479|CDPK3_ARATH Calcium-dependent protein kinase 3 OS=Arabidopsis thaliana OX=3702 GN=CPK3 PE=1 SV=1	91877000	93465000	101070000	109580000	106940000	127440000	1.36409	31.9	59.336	529	0	57.08
A0A1P8BEF2;Q66GP0	AT5G67385	3;3	BTB/POZ domain-containing protein At5g67385		tr|A0A1P8BEF2|A0A1P8BEF2_ARATH Phototropic-responsive NPH3 family protein OS=Arabidopsis thaliana OX=3702 GN=At5g67385 PE=1 SV=1;sp|Q66GP0|SR1P1_ARATH BTB/POZ domain-containing protein SR1IP1 OS=Arabidopsis thaliana OX=3702 GN=SR1IP1 PE=1 SV=2	6104600	6932500	4967600	5589100	9094100	6444600	1.36354	5.5	62.595	559	0	6.7885
Q9FV53	AT1G15390	1	Peptide deformylase 1A, chloroplastic/mitochondrial	PDF1A	sp|Q9FV53|DEF1A_ARATH Peptide deformylase 1A, chloroplastic/mitochondrial OS=Arabidopsis thaliana OX=3702 GN=PDF1A PE=1 SV=3	7415500	7384200	5200600	4249000	11102000	8124700	1.36265	6.3	29.995	269	0.0016611	2.3493
F4J563;Q9LRP1;A0A1P8AX23;Q9LNH6	AT3G17440	2;2;1;1	Novel plant SNARE 13;Novel plant SNARE 12	NPSN13;NPSN12	tr|F4J563|F4J563_ARATH Putative plant snare 13 OS=Arabidopsis thaliana OX=3702 GN=NPSN13 PE=1 SV=1;sp|Q9LRP1|NPS13_ARATH Novel plant SNARE 13 OS=Arabidopsis thaliana OX=3702 GN=NPSN13 PE=1 SV=1;tr|A0A1P8AX23|A0A1P8AX23_ARATH Putative plant snare 12 OS=Arab	6797200	6772400	4897800	6475800	5753500	10238000	1.36236	13	24.537	216	0	10.145
A0A1I9LS34;Q94JQ4	AT3G20390	9;9	Reactive Intermediate Deaminase A, chloroplastic	RIDA	tr|A0A1I9LS34|A0A1I9LS34_ARATH Endoribonuclease L-PSP family protein OS=Arabidopsis thaliana OX=3702 GN=RidA PE=1 SV=1;sp|Q94JQ4|RIDA_ARATH Reactive Intermediate Deaminase A, chloroplastic OS=Arabidopsis thaliana OX=3702 GN=RIDA PE=1 SV=1	290090000	281940000	275600000	308870000	260360000	463150000	1.36205	42	27.8	255	0	70.602
Q9M8D3	AT1G74260	10	Probable phosphoribosylformylglycinamidine synthase, chloroplastic/mitochondrial		sp|Q9M8D3|PUR4_ARATH Probable phosphoribosylformylglycinamidine synthase, chloroplastic/mitochondrial OS=Arabidopsis thaliana OX=3702 GN=At1g74260 PE=2 SV=3	27745000	28869000	29335000	34226000	29764000	39404000	1.36189	8.7	153.95	1407	0	35.9
Q9SD66	AT3G47070	3		F13I12.120	tr|Q9SD66|Q9SD66_ARATH Thylakoid soluble phosphoprotein OS=Arabidopsis thaliana OX=3702 GN=F13I12.120 PE=1 SV=1	108150000	154730000	204440000	200050000	258240000	78225000	1.36166	26	10.53	100	0	21.32
Q9C7Y4;F4IE99	AT1G32550	1;1		T9G5.4;At1g32550	sp|Q9C7Y4|FDC2_ARATH Ferredoxin C 2, chloroplastic OS=Arabidopsis thaliana OX=3702 GN=FDC2 PE=2 SV=1;tr|F4IE99|F4IE99_ARATH 2Fe-2S ferredoxin-like superfamily protein OS=Arabidopsis thaliana OX=3702 GN=FdC2 PE=1 SV=1	9340100	8515800	8671500	8088500	8085800	16374000	1.36114	6.1	20.377	181	0.0085653	1.6568
O80448	AT2G38230	11;3	Pyridoxal 5-phosphate synthase subunit PDX1.1	PDX11	sp|O80448|PDX11_ARATH Pyridoxal 5-phosphate synthase subunit PDX1.1 OS=Arabidopsis thaliana OX=3702 GN=PDX11 PE=1 SV=1	218800000	239270000	198950000	226210000	208720000	364280000	1.36102	37.2	32.862	309	0	84.798
A0A1I9LR27;F4JBC9;Q9LU86	AT3G26060	10;10;10	Peroxiredoxin Q, chloroplastic	ATPRX Q;PRXQ	tr|A0A1I9LR27|A0A1I9LR27_ARATH Thioredoxin-dependent peroxiredoxin OS=Arabidopsis thaliana OX=3702 GN=PRXQ PE=1 SV=1;tr|F4JBC9|F4JBC9_ARATH Thioredoxin-dependent peroxiredoxin OS=Arabidopsis thaliana OX=3702 GN=PRXQ PE=1 SV=1;sp|Q9LU86|PRXQ_ARATH Peroxired	883030000	1012300000	735930000	1015600000	783490000	1395200000	1.36079	53.9	17.028	154	0	197.4
Q9FG36;F4K3Y1;A0A1P8BA24	AT5G06690	2;1;1	Thioredoxin-like 3-1, chloroplastic	WCRKC1	sp|Q9FG36|TRL31_ARATH Thioredoxin-like 3-1, chloroplastic OS=Arabidopsis thaliana OX=3702 GN=WCRKC1 PE=2 SV=3;tr|F4K3Y1|F4K3Y1_ARATH WCRKC thioredoxin 1 OS=Arabidopsis thaliana OX=3702 GN=WCRKC1 PE=1 SV=1;tr|A0A1P8BA24|A0A1P8BA24_ARATH WCRKC thioredoxin 1	6189600	8435100	5294800	7175500	6364100	10581000	1.35987	9.5	24.516	210	0	6.1236
A8MS75;Q01667	AT3G54890	3;3;1;1	Chlorophyll a-b binding protein 6, chloroplastic	LHCA1	tr|A8MS75|A8MS75_ARATH Chlorophyll a-b binding protein, chloroplastic OS=Arabidopsis thaliana OX=3702 GN=LHCA1 PE=1 SV=1;sp|Q01667|CAB6_ARATH Chlorophyll a-b binding protein 6, chloroplastic OS=Arabidopsis thaliana OX=3702 GN=LHCA1 PE=1 SV=1	66587000	92189000	100720000	78606000	96664000	138780000	1.35887	19.7	23.262	213	0	25.984
Q9FFR3	AT5G41670	13	6-phosphogluconate dehydrogenase, decarboxylating 2, chloroplastic		sp|Q9FFR3|6PGD3_ARATH 6-phosphogluconate dehydrogenase, decarboxylating 3, chloroplastic OS=Arabidopsis thaliana OX=3702 GN=PGD3 PE=1 SV=1	78845000	125050000	107880000	102710000	124970000	145340000	1.35843	30.6	53.317	487	0	86.811
Q8LPS6	AT1G02150	6	Pentatricopeptide repeat-containing protein At1g02150		sp|Q8LPS6|PPR3_ARATH Pentatricopeptide repeat-containing protein At1g02150 OS=Arabidopsis thaliana OX=3702 GN=At1g02150 PE=2 SV=2	7058300	15974000	22919000	19583000	17152000	18204000	1.35842	14.7	59.882	524	0	9.6543
Q8H114	AT2G40600	3		At2g40600	tr|Q8H114|Q8H114_ARATH Appr-1-p processing enzyme family protein OS=Arabidopsis thaliana OX=3702 GN=At2g40600 PE=1 SV=1	8726600	9472000	10818000	11728000	10342000	12658000	1.3579	20.2	27.478	257	0	25.238
Q9LZX6;Q9FVC8	AT3G60880	2;2	4-hydroxy-tetrahydrodipicolinate synthase 1, chloroplastic;4-hydroxy-tetrahydrodipicolinate synthase 2, chloroplastic	DHDPS1;DHDPS2	sp|Q9LZX6|DAPA1_ARATH 4-hydroxy-tetrahydrodipicolinate synthase 1, chloroplastic OS=Arabidopsis thaliana OX=3702 GN=DHDPS1 PE=2 SV=2;sp|Q9FVC8|DAPA2_ARATH 4-hydroxy-tetrahydrodipicolinate synthase 2, chloroplastic OS=Arabidopsis thaliana OX=3702 GN=DHDPS2	16244000	20800000	24313000	21648000	21489000	30927000	1.35733	4.9	40.62	365	0	5.1506
Q9XIK0	AT1G10522	3		At1g10522	sp|Q9XIK0|PRIN2_ARATH Protein PLASTID REDOX INSENSITIVE 2, chloroplastic OS=Arabidopsis thaliana OX=3702 GN=PRIN2 PE=1 SV=1	19265000	8131700	17655000	14177000	19027000	20528000	1.3572	18.4	20.252	179	0	6.504
O48549;A8MS03	AT4G31700	9;6	40S ribosomal protein S6-1	RPS6A;RPS6	sp|O48549|RS61_ARATH 40S ribosomal protein S6-1 OS=Arabidopsis thaliana OX=3702 GN=RPS6A PE=1 SV=2;tr|A8MS03|A8MS03_ARATH Ribosomal protein S6 OS=Arabidopsis thaliana OX=3702 GN=RPS6 PE=1 SV=1	79533000	84727000	64005000	79298000	83315000	110950000	1.35706	25.2	28.367	250	0	61.773
Q9LXX5	AT3G56650	6	PsbP domain-containing protein 6, chloroplastic	PPD6	sp|Q9LXX5|PPD6_ARATH PsbP domain-containing protein 6, chloroplastic OS=Arabidopsis thaliana OX=3702 GN=PPD6 PE=1 SV=1	88093000	96779000	79707000	101090000	94463000	120740000	1.35641	34	28.63	262	0	80.792
Q93Z53	AT1G32440	5	Plastidial pyruvate kinase 3, chloroplastic	PKP3	sp|Q93Z53|PKP3_ARATH Plastidial pyruvate kinase 3, chloroplastic OS=Arabidopsis thaliana OX=3702 GN=PKP3 PE=1 SV=1	11512000	13222000	14860000	12571000	14002000	21317000	1.35618	11	62.614	571	0	6.9531
F4JYC0;Q8VYL1	AT5G35170	8;8	Adenylate kinase 5, chloroplastic	At5g35170	tr|F4JYC0|F4JYC0_ARATH ATP:AMP phosphotransferase OS=Arabidopsis thaliana OX=3702 GN=At5g35170 PE=1 SV=1;sp|Q8VYL1|KAD5_ARATH Adenylate kinase 5, chloroplastic OS=Arabidopsis thaliana OX=3702 GN=At5g35170 PE=1 SV=1	44269000	45310000	60501000	50996000	52694000	77506000	1.35566	17.9	64.913	580	0	24.363
B9DFQ9;Q9FGI6	AT5G37510	8;8	NADH dehydrogenase [ubiquinone] iron-sulfur protein 1, mitochondrial	EMB1467	tr|B9DFQ9|B9DFQ9_ARATH AT5G37510 protein OS=Arabidopsis thaliana OX=3702 GN=EMB1467 PE=1 SV=1;sp|Q9FGI6|NDUS1_ARATH NADH dehydrogenase [ubiquinone] iron-sulfur protein 1, mitochondrial OS=Arabidopsis thaliana OX=3702 GN=EMB1467 PE=1 SV=2	88272000	102600000	88955000	100730000	110830000	120370000	1.35321	13.4	81.181	745	0	88.417
Q6DYE4	AT1G26090	3	Uncharacterized protein At1g26090, chloroplastic		sp|Q6DYE4|Y1609_ARATH Uncharacterized protein At1g26090, chloroplastic OS=Arabidopsis thaliana OX=3702 GN=At1g26090 PE=1 SV=1	5520100	7792500	5478200	8736000	4150700	9946700	1.35313	7.5	49.908	455	0	4.6695
Q9FLP6;F4K3D6	AT5G55160	4;2	Small ubiquitin-related modifier 2;Small ubiquitin-related modifier	SUMO2	sp|Q9FLP6|SUMO2_ARATH Small ubiquitin-related modifier 2 OS=Arabidopsis thaliana OX=3702 GN=SUMO2 PE=1 SV=1;tr|F4K3D6|F4K3D6_ARATH Small ubiquitin-related modifier OS=Arabidopsis thaliana OX=3702 GN=SUMO2 PE=1 SV=1	44923000	41901000	41603000	50194000	44115000	59159000	1.35286	44.7	11.654	103	0	30.843
P56774	ATCG00730	1	Cytochrome b6-f complex subunit 4	petD	sp|P56774|PETD_ARATH Cytochrome b6-f complex subunit 4 OS=Arabidopsis thaliana OX=3702 GN=petD PE=3 SV=1	14408000	11829000	11690000	11462000	11821000	22849000	1.35281	6.2	17.431	160	0.00035499	3.0152
Q9MAH0	AT1G53310	25	Phosphoenolpyruvate carboxylase 1	PPC1	sp|Q9MAH0|CAPP1_ARATH Phosphoenolpyruvate carboxylase 1 OS=Arabidopsis thaliana OX=3702 GN=PPC1 PE=1 SV=1	32650000	35346000	34885000	39796000	44032000	36863000	1.35189	30.8	110.28	967	0	50.581
Q9S7H1;Q9SA56	AT4G02770	9;8	Photosystem I reaction center subunit II-1, chloroplastic;Photosystem I reaction center subunit II-2, chloroplastic	psaD1;PSAD2	sp|Q9S7H1|PSAD1_ARATH Photosystem I reaction center subunit II-1, chloroplastic OS=Arabidopsis thaliana OX=3702 GN=psaD1 PE=1 SV=1;sp|Q9SA56|PSAD2_ARATH Photosystem I reaction center subunit II-2, chloroplastic OS=Arabidopsis thaliana OX=3702 GN=PSAD2 PE=1	2889200000	2768800000	2425700000	2712200000	2479200000	4599500000	1.35173	50.5	22.598	208	0	66.978
Q9XIE2	AT1G59870	25;11;6;6;2;2;2;1;1;1;1;1;1;1;1	ABC transporter G family member 36	ABCG36	sp|Q9XIE2|AB36G_ARATH ABC transporter G family member 36 OS=Arabidopsis thaliana OX=3702 GN=ABCG36 PE=1 SV=1	169160000	182750000	167470000	201750000	176830000	241690000	1.35086	19.7	165.08	1469	0	97.027
O80452	AT2G38280	3	AMP deaminase	AMPD	sp|O80452|AMPD_ARATH AMP deaminase OS=Arabidopsis thaliana OX=3702 GN=AMPD PE=1 SV=2	8092200	5831800	7127000	5458500	8702300	11000000	1.35068	3.5	95.128	839	0	4.1448
Q96529	AT3G57610	7	Adenylosuccinate synthetase, chloroplastic	PURA	sp|Q96529|PURA_ARATH Adenylosuccinate synthetase, chloroplastic OS=Arabidopsis thaliana OX=3702 GN=PURA PE=1 SV=1	171020000	223270000	202780000	204980000	198560000	314450000	1.34905	19.6	52.964	490	0	79.359
Q94K56;Q9XQC7	AT5G17710	10;10	GrpE protein homolog	EMB1241;grpE	tr|Q94K56|Q94K56_ARATH GrpE protein homolog OS=Arabidopsis thaliana OX=3702 GN=EMB1241 PE=1 SV=1;tr|Q9XQC7|Q9XQC7_ARATH GrpE protein homolog OS=Arabidopsis thaliana OX=3702 GN=grpE PE=1 SV=1	147400000	198580000	154880000	143100000	176180000	284090000	1.3486	29.9	35.493	324	0	32.584
B9DG17;Q08682	AT1G72370	8;8;2;2	40S ribosomal protein SA;40S ribosomal protein Sa-1	P40;RPSaA	tr|B9DG17|B9DG17_ARATH 40S ribosomal protein SA OS=Arabidopsis thaliana OX=3702 GN=P40 PE=1 SV=1;sp|Q08682|RSSA1_ARATH 40S ribosomal protein Sa-1 OS=Arabidopsis thaliana OX=3702 GN=RPSaA PE=1 SV=3	692520000	815340000	665880000	744310000	781010000	1068800000	1.34842	28.6	31.981	294	0	85.228
O04630	AT5G26830	10	Threonine--tRNA ligase, mitochondrial	THRRS	sp|O04630|SYTM1_ARATH Threonine--tRNA ligase, mitochondrial 1 OS=Arabidopsis thaliana OX=3702 GN=THRRS PE=1 SV=3	78587000	68987000	76258000	94272000	79600000	90804000	1.34758	17.9	80.935	709	0	48.463
Q8VYV7	AT5G66120	9	3-dehydroquinate synthase, chloroplastic	DHQS	sp|Q8VYV7|DHQS_ARATH 3-dehydroquinate synthase, chloroplastic OS=Arabidopsis thaliana OX=3702 GN=DHQS PE=1 SV=1	67888000	74229000	66091000	83073000	75990000	87139000	1.34741	27.1	48.064	442	0	50.738
Q1EBV7	AT2G26900	1	Sodium/pyruvate cotransporter BASS2, chloroplastic	BASS2	sp|Q1EBV7|BASS2_ARATH Sodium/pyruvate cotransporter BASS2, chloroplastic OS=Arabidopsis thaliana OX=3702 GN=BASS2 PE=1 SV=1	19553000	17630000	24653000	19524000	19953000	35280000	1.3463	3.4	43.607	409	0	4.4554
P27521	AT3G47470	3	Chlorophyll a-b binding protein 4, chloroplastic	LHCA4	sp|P27521|CA4_ARATH Chlorophyll a-b binding protein 4, chloroplastic OS=Arabidopsis thaliana OX=3702 GN=LHCA4 PE=1 SV=1	194490000	164680000	202080000	149050000	225330000	295810000	1.34625	19.1	27.733	251	0	22.674
Q8GYC7	AT4G11960	1	PGR5-like protein 1B, chloroplastic	PGRL1B	sp|Q8GYC7|PGL1B_ARATH PGR5-like protein 1B, chloroplastic OS=Arabidopsis thaliana OX=3702 GN=PGRL1B PE=1 SV=1	3072300	3651600	2514700	2803000	4010600	4036600	1.34465	5.4	34.909	313	0	4.5314
Q9C5F4;F4I5H7	AT1G70570	6;5		At1g70570	tr|Q9C5F4|Q9C5F4_ARATH Anthranilate phosphoribosyltransferase OS=Arabidopsis thaliana OX=3702 GN=At1g70570 PE=1 SV=1;tr|F4I5H7|F4I5H7_ARATH Anthranilate phosphoribosyltransferase OS=Arabidopsis thaliana OX=3702 GN=At1g70570 PE=1 SV=1	12521000	21356000	4993500	11726000	11279000	23843000	1.34293	11.6	65.224	595	0	10.698
A0A1P8AMB3;F4HS63;Q944I4;A0A1P8AMB5;C0Z2X8	AT1G80380	10;10;10;7;6	D-glycerate 3-kinase, chloroplastic	At1g80380;GLYK	tr|A0A1P8AMB3|A0A1P8AMB3_ARATH p-loop containing nucleoside triphosphate hydrolases superfamily protein OS=Arabidopsis thaliana OX=3702 GN=At1g80380 PE=1 SV=1;tr|F4HS63|F4HS63_ARATH p-loop containing nucleoside triphosphate hydrolases superfamily protein O	352550000	416520000	317920000	410350000	344410000	541800000	1.34264	30	44.067	390	0	181.01
Q9LHH7	AT3G12290	5	Bifunctional protein FolD 2;Methylenetetrahydrofolate dehydrogenase;Methenyltetrahydrofolate cyclohydrolase	FOLD2	sp|Q9LHH7|FOLD2_ARATH Bifunctional protein FolD 2 OS=Arabidopsis thaliana OX=3702 GN=FOLD2 PE=2 SV=1	56731000	64922000	45251000	63813000	58786000	74557000	1.34218	28.8	31.589	299	0	21.572
Q43870	AT1G19920	13	ATP sulfurylase 2	APS2	sp|Q43870|APS2_ARATH ATP sulfurylase 2 OS=Arabidopsis thaliana OX=3702 GN=APS2 PE=1 SV=1	42830000	50365000	34631000	48987000	39657000	63713000	1.34184	27.1	53.638	476	0	37.706
F4III4;Q9SJ12	AT2G21870	12;12	Probable ATP synthase 24 kDa subunit, mitochondrial	MGP1	tr|F4III4|F4III4_ARATH MALE GAMETOPHYTE DEFECTIVE 1 OS=Arabidopsis thaliana OX=3702 GN=MGP1 PE=1 SV=1;sp|Q9SJ12|ATP7_ARATH Probable ATP synthase 24 kDa subunit, mitochondrial OS=Arabidopsis thaliana OX=3702 GN=At2g21870 PE=1 SV=1	193900000	174490000	155530000	190430000	173290000	259660000	1.34126	44.1	25.16	220	0	95.899
O23207	AT4G36750	2	Probable NAD(P)H dehydrogenase (quinone) FQR1-like 2		sp|O23207|FQRL2_ARATH Probable NAD(P)H dehydrogenase (quinone) FQR1-like 2 OS=Arabidopsis thaliana OX=3702 GN=At4g36750 PE=1 SV=1	8020200	9589000	7849700	3981700	11575000	14738000	1.34106	12.5	28.754	273	0	31.082
P31414;A8MQH1	AT1G15690	13;7	Pyrophosphate-energized vacuolar membrane proton pump 1	AVP1	sp|P31414|AVP1_ARATH Pyrophosphate-energized vacuolar membrane proton pump 1 OS=Arabidopsis thaliana OX=3702 GN=AVP1 PE=1 SV=1;tr|A8MQH1|A8MQH1_ARATH H(+)-exporting diphosphatase OS=Arabidopsis thaliana OX=3702 GN=AVP1 PE=1 SV=1	449050000	464420000	435510000	462860000	402140000	757060000	1.34075	17.1	80.819	770	0	167.66
Q9SYL9	AT1G78630	7	50S ribosomal protein L13, chloroplastic	RPL13	sp|Q9SYL9|RK13_ARATH 50S ribosomal protein L13, chloroplastic OS=Arabidopsis thaliana OX=3702 GN=RPL13 PE=2 SV=1	312760000	357740000	273380000	288600000	317400000	523620000	1.34073	31.1	26.788	241	0	155.14
F4JG94;Q9SEU8	AT4G03520	6;6	Thioredoxin M2, chloroplastic	ATHM2	tr|F4JG94|F4JG94_ARATH Thioredoxin superfamily protein OS=Arabidopsis thaliana OX=3702 GN=ATHM2 PE=1 SV=1;sp|Q9SEU8|TRXM2_ARATH Thioredoxin M2, chloroplastic OS=Arabidopsis thaliana OX=3702 GN=TRXM2 PE=1 SV=2	364630000	401970000	295880000	420520000	334600000	506560000	1.34035	88.9	7.9261	72	0	111.83
O80852	AT2G30860	8	Glutathione S-transferase F9	GSTF9	sp|O80852|GSTF9_ARATH Glutathione S-transferase F9 OS=Arabidopsis thaliana OX=3702 GN=GSTF9 PE=1 SV=1	787610000	744390000	797310000	842080000	845660000	1065900000	1.33977	41.4	24.146	215	0	65.493
F4KDA6	AT5G51545	2	Protein LOW PSII ACCUMULATION 2, chloroplastic	LPA2	sp|F4KDA6|LPA2_ARATH Protein LOW PSII ACCUMULATION 2, chloroplastic OS=Arabidopsis thaliana OX=3702 GN=LPA2 PE=1 SV=1	12193000	14300000	10739000	16148000	11612000	16250000	1.33951	20	20.213	185	0	9.7863
Q9FMD5	AT5G16620	11	Protein TIC 40, chloroplastic	TIC40	sp|Q9FMD5|TIC40_ARATH Protein TIC 40, chloroplastic OS=Arabidopsis thaliana OX=3702 GN=TIC40 PE=1 SV=1	93161000	103080000	82200000	97058000	103300000	127570000	1.33731	34.7	48.903	447	0	74.686
Q9FWR4;Q9LN39	AT1G19570	9;5	Glutathione S-transferase DHAR1, mitochondrial	DHAR1;At1g19550	sp|Q9FWR4|DHAR1_ARATH Glutathione S-transferase DHAR1, mitochondrial OS=Arabidopsis thaliana OX=3702 GN=DHAR1 PE=1 SV=1;tr|Q9LN39|Q9LN39_ARATH F18O14.31 OS=Arabidopsis thaliana OX=3702 GN=At1g19550 PE=4 SV=1	333880000	322750000	243640000	312280000	275650000	486500000	1.33684	50.7	23.641	213	0	25.652
Q9SIP1	AT2G31670	8		At2g31670	sp|Q9SIP1|UP3_ARATH Stress-response A/B barrel domain-containing protein UP3 OS=Arabidopsis thaliana OX=3702 GN=UP3 PE=1 SV=1	159320000	191180000	190420000	182830000	133670000	340100000	1.33645	35.4	28.865	263	0	79.751
Q9M011;A0A1P8B982;F4K9G5	AT5G01650	1;1;1		F7A7_170;At5g01650	tr|Q9M011|Q9M011_ARATH Light-inducible protein ATLS1 OS=Arabidopsis thaliana OX=3702 GN=F7A7.17 PE=1 SV=1;tr|A0A1P8B982|A0A1P8B982_ARATH Tautomerase/MIF superfamily protein OS=Arabidopsis thaliana OX=3702 GN=At5g01650 PE=1 SV=1;tr|F4K9G5|F4K9G5_ARATH Tauto	11603000	14586000	22785000	16769000	23644000	16124000	1.33508	27.8	12.111	115	0	16.104
A0A1P8BG37;O82660	AT5G23120	20;20	Photosystem II stability/assembly factor HCF136, chloroplastic	HCF136	tr|A0A1P8BG37|A0A1P8BG37_ARATH Photosystem II stability/assembly factor, chloroplast (HCF136) OS=Arabidopsis thaliana OX=3702 GN=HCF136 PE=1 SV=1;sp|O82660|P2SAF_ARATH Photosystem II stability/assembly factor HCF136, chloroplastic OS=Arabidopsis thaliana O	715280000	860990000	589600000	836760000	724690000	989320000	1.33445	51.2	46.913	426	0	243.84
F4HSX1;P31166	AT1G27450	2;2	Adenine phosphoribosyltransferase 1, chloroplastic	APT1	tr|F4HSX1|F4HSX1_ARATH Adenine phosphoribosyltransferase OS=Arabidopsis thaliana OX=3702 GN=APT1 PE=1 SV=1;sp|P31166|APT1_ARATH Adenine phosphoribosyltransferase 1, chloroplastic OS=Arabidopsis thaliana OX=3702 GN=APT1 PE=1 SV=2	11737000	13964000	8470400	11680000	16274000	11205000	1.3343	7.7	30.988	284	0	5.8529
O49160	AT3G56150	4	Eukaryotic translation initiation factor 3 subunit C	TIF3C1	sp|O49160|EIF3C_ARATH Eukaryotic translation initiation factor 3 subunit C OS=Arabidopsis thaliana OX=3702 GN=TIF3C1 PE=1 SV=2	17206000	15669000	20019000	18237000	19985000	24000000	1.33367	5.1	102.95	900	0	7.2756
Q9XF91;F4IEG8	AT1G44575	7;5	Photosystem II 22 kDa protein, chloroplastic	PSBS;NPQ4	sp|Q9XF91|PSBS_ARATH Photosystem II 22 kDa protein, chloroplastic OS=Arabidopsis thaliana OX=3702 GN=PSBS PE=2 SV=1;tr|F4IEG8|F4IEG8_ARATH Chlorophyll A-B binding family protein OS=Arabidopsis thaliana OX=3702 GN=NPQ4 PE=1 SV=1	1177700000	1253200000	1286400000	1234400000	1285300000	1880100000	1.33172	24.9	28.007	265	0	108.77
Q949P2	AT5G10540	18	Probable cytosolic oligopeptidase A	CYOP	sp|Q949P2|COPDA_ARATH Probable cytosolic oligopeptidase A OS=Arabidopsis thaliana OX=3702 GN=CYOP PE=1 SV=1	33931000	29546000	23152000	32955000	27411000	41858000	1.33157	29.8	79.043	701	0	28.731
Q2V4Q4;Q3EDH2;O50061	AT1G07320	7;7;7	50S ribosomal protein L4, chloroplastic	RPL4	tr|Q2V4Q4|Q2V4Q4_ARATH AT1G07320 protein OS=Arabidopsis thaliana OX=3702 GN=RPL4 PE=1 SV=1;tr|Q3EDH2|Q3EDH2_ARATH Ribosomal protein L4 OS=Arabidopsis thaliana OX=3702 GN=RPL4 PE=1 SV=1;sp|O50061|RK4_ARATH 50S ribosomal protein L4, chloroplastic OS=Arabidop	292710000	298370000	356120000	322450000	324740000	474150000	1.33123	24.5	30.142	278	0	31.911
A8MQX7;A1A6H3	AT1G17160	4;4		At1g17160	tr|A8MQX7|A8MQX7_ARATH Ribokinase OS=Arabidopsis thaliana OX=3702 GN=At1g17160 PE=1 SV=1;sp|A1A6H3|RBSK_ARATH Ribokinase OS=Arabidopsis thaliana OX=3702 GN=RBSK PE=1 SV=1	21067000	17458000	17359000	25899000	20051000	18699000	1.33069	15.5	37.676	355	0	12.402
F4HZE0;Q8L770	AT1G09130	10;10	ATP-dependent Clp protease proteolytic subunit;ATP-dependent Clp protease proteolytic subunit-related protein 3, chloroplastic	At1g09130;CLPR3	tr|F4HZE0|F4HZE0_ARATH ATP-dependent Clp protease proteolytic subunit OS=Arabidopsis thaliana OX=3702 GN=At1g09130 PE=1 SV=1;sp|Q8L770|CLPR3_ARATH ATP-dependent Clp protease proteolytic subunit-related protein 3, chloroplastic OS=Arabidopsis thaliana OX=37	117990000	105780000	88959000	122970000	92021000	154460000	1.32825	31.1	40.919	370	0	59.282
Q93W02	AT5G24690	3			tr|Q93W02|Q93W02_ARATH AT5g24690/MXC17_8 OS=Arabidopsis thaliana OX=3702 GN=MXC17.8 PE=1 SV=1	12003000	12264000	13885000	19888000	10313000	14472000	1.32783	8.4	56.812	521	0	8.4454
P82869;A0A1I9LQ23;A0A1I9LQ22	AT3G15520	11;10;10	Peptidyl-prolyl cis-trans isomerase CYP37, chloroplastic	CYP37	sp|P82869|CYP37_ARATH Peptidyl-prolyl cis-trans isomerase CYP37, chloroplastic OS=Arabidopsis thaliana OX=3702 GN=CYP37 PE=1 SV=3;tr|A0A1I9LQ23|A0A1I9LQ23_ARATH Peptidylprolyl isomerase OS=Arabidopsis thaliana OX=3702 GN=At3g15520 PE=1 SV=1;tr|A0A1I9LQ22|A	112640000	122800000	92127000	125550000	106570000	152040000	1.32624	26.8	50.482	466	0	56.391
P25864	AT3G44890	10	50S ribosomal protein L9, chloroplastic	RPL9	sp|P25864|RK9_ARATH 50S ribosomal protein L9, chloroplastic OS=Arabidopsis thaliana OX=3702 GN=RPL9 PE=2 SV=1	321800000	360380000	262540000	394290000	308900000	399190000	1.32622	51.3	22.134	197	0	62.159
P56767	ATCG00340	9	Photosystem I P700 chlorophyll a apoprotein A2	psaB	sp|P56767|PSAB_ARATH Photosystem I P700 chlorophyll a apoprotein A2 OS=Arabidopsis thaliana OX=3702 GN=psaB PE=3 SV=1	2110000000	2483400000	1974500000	1884600000	2140700000	3779500000	1.32602	14.7	82.474	734	0	154.42
P42732;B3H631	AT5G14320	6;4	30S ribosomal protein S13, chloroplastic	RPS13;At5g14320	sp|P42732|RR13_ARATH 30S ribosomal protein S13, chloroplastic OS=Arabidopsis thaliana OX=3702 GN=RPS13 PE=2 SV=1;tr|B3H631|B3H631_ARATH Ribosomal protein S13/S18 family OS=Arabidopsis thaliana OX=3702 GN=EMB3137 PE=1 SV=1	108960000	111530000	92464000	119370000	95752000	153630000	1.3258	27.8	19.096	169	0	43.265
Q9SD79	AT5G08050	2		F13G24.250	tr|Q9SD79|Q9SD79_ARATH Uncharacterized protein F13G24.250 OS=Arabidopsis thaliana OX=3702 GN=F13G24.250 PE=1 SV=1	24053000	54607000	26443000	26059000	32641000	67066000	1.32559	12	16.58	158	0	4.4849
Q9LEX1	AT3G61050	6		T27I15_140	sp|Q9LEX1|CLB_ARATH Calcium-dependent lipid-binding protein OS=Arabidopsis thaliana OX=3702 GN=CLB PE=1 SV=1	25558000	17481000	19754000	15761000	20659000	38473000	1.32553	17.3	55.094	510	0	9.9401
Q8LBP4;F4IJM1;B3H4X4	AT2G28800	4;4;2	Inner membrane protein ALBINO3, chloroplastic	ALB3	sp|Q8LBP4|ALB3_ARATH Inner membrane protein ALBINO3, chloroplastic OS=Arabidopsis thaliana OX=3702 GN=ALB3 PE=1 SV=2;tr|F4IJM1|F4IJM1_ARATH 63 kDa inner membrane family protein OS=Arabidopsis thaliana OX=3702 GN=ALB3 PE=1 SV=1;tr|B3H4X4|B3H4X4_ARATH 63 kDa	27621000	34786000	29918000	32461000	28068000	48832000	1.32541	10.2	50.245	462	0	8.9289
Q9ZRW8	AT1G78380	15;1;1	Glutathione S-transferase U19	GSTU19	sp|Q9ZRW8|GSTUJ_ARATH Glutathione S-transferase U19 OS=Arabidopsis thaliana OX=3702 GN=GSTU19 PE=1 SV=1	1334900000	1328300000	1084700000	1563800000	1124000000	1707800000	1.32459	38.8	25.65	219	0	88.55
Q8RWN9	AT3G13930	15	Dihydrolipoyllysine-residue acetyltransferase component 2 of pyruvate dehydrogenase complex, mitochondrial		sp|Q8RWN9|ODP22_ARATH Dihydrolipoyllysine-residue acetyltransferase component 2 of pyruvate dehydrogenase complex, mitochondrial OS=Arabidopsis thaliana OX=3702 GN=At3g13930 PE=1 SV=2	179680000	173250000	148130000	170230000	172040000	245550000	1.3241	27.8	58.467	539	0	69.135
O48832;A0A1P8AYB1	AT2G17840	10;9		ERD7	sp|O48832|ERD7_ARATH Protein EARLY-RESPONSIVE TO DEHYDRATION 7, chloroplastic OS=Arabidopsis thaliana OX=3702 GN=ERD7 PE=1 SV=1;tr|A0A1P8AYB1|A0A1P8AYB1_ARATH Senescence/dehydration-associated protein-like protein OS=Arabidopsis thaliana OX=3702 GN=ERD7 PE	59776000	58053000	50750000	59510000	69415000	65280000	1.32287	31.4	49	452	0	43.153
O65660	AT4G39730	3		At4g39730	sp|O65660|PLAT1_ARATH PLAT domain-containing protein 1 OS=Arabidopsis thaliana OX=3702 GN=PLAT1 PE=1 SV=1	78031000	65825000	83291000	96229000	74551000	94015000	1.32278	22.1	20.136	181	0	16.062
Q9SRZ6	AT1G65930	23;5;4	Cytosolic isocitrate dehydrogenase [NADP]	CICDH	sp|Q9SRZ6|ICDHC_ARATH Cytosolic isocitrate dehydrogenase [NADP] OS=Arabidopsis thaliana OX=3702 GN=CICDH PE=1 SV=1	1686000000	1928100000	1607700000	1583700000	1817700000	2741800000	1.32225	51.5	45.746	410	0	323.31
P32961;Q8LFU8	AT3G44310	10;5	Nitrilase 1	NIT1	sp|P32961|NRL1_ARATH Nitrilase 1 OS=Arabidopsis thaliana OX=3702 GN=NIT1 PE=1 SV=2;tr|Q8LFU8|Q8LFU8_ARATH Nitrilase 1 OS=Arabidopsis thaliana OX=3702 GN=NIT1 PE=1 SV=1	221280000	263230000	183360000	184020000	176310000	441870000	1.32175	26.6	38.152	346	0	49.749
P56802	ATCG00750	3	30S ribosomal protein S11, chloroplastic	rps11	sp|P56802|RR11_ARATH 30S ribosomal protein S11, chloroplastic OS=Arabidopsis thaliana OX=3702 GN=rps11 PE=3 SV=1	112570000	135040000	114210000	136050000	105830000	184740000	1.32113	23.9	15.023	138	0	16.129
Q8LB10	AT4G17040	4	ATP-dependent Clp protease proteolytic subunit-related protein 4, chloroplastic	CLPR4	sp|Q8LB10|CLPR4_ARATH ATP-dependent Clp protease proteolytic subunit-related protein 4, chloroplastic OS=Arabidopsis thaliana OX=3702 GN=CLPR4 PE=1 SV=1	100760000	115980000	98532000	110150000	114880000	141770000	1.32052	15.7	33.44	305	0	13.709
F4IRX7	AT2G37970	4		SOUL-1	tr|F4IRX7|F4IRX7_ARATH SOUL heme-binding family protein OS=Arabidopsis thaliana OX=3702 GN=SOUL-1 PE=1 SV=2	28387000	36700000	32107000	29138000	28391000	58233000	1.32039	20.7	27.352	246	0	10.035
Q9SJ89	AT2G04700	4;1	Ferredoxin-thioredoxin reductase catalytic chain, chloroplastic	FTRC	sp|Q9SJ89|FTRC_ARATH Ferredoxin-thioredoxin reductase catalytic chain, chloroplastic OS=Arabidopsis thaliana OX=3702 GN=FTRC PE=1 SV=1	27635000	31174000	29143000	41226000	20293000	42297000	1.3199	21.9	16.434	146	0	8.9578
Q9FWS4	AT1G75350	4	50S ribosomal protein L31, chloroplastic	RPL31	sp|Q9FWS4|RK31_ARATH 50S ribosomal protein L31, chloroplastic OS=Arabidopsis thaliana OX=3702 GN=RPL31 PE=2 SV=1	226240000	228510000	181890000	203180000	209450000	335570000	1.31952	31.9	16.033	144	0	16.517
Q9SV91	AT4G10300	2		F24G24.100	tr|Q9SV91|Q9SV91_ARATH At4g10300 OS=Arabidopsis thaliana OX=3702 GN=F24G24.100 PE=1 SV=1	37347000	60577000	35975000	42480000	41885000	73540000	1.31924	11.2	14.937	134	0	3.433
Q94FY7	AT4G32770	3	Tocopherol cyclase, chloroplastic	VTE1	sp|Q94FY7|TOCC_ARATH Tocopherol cyclase, chloroplastic OS=Arabidopsis thaliana OX=3702 GN=VTE1 PE=1 SV=1	10481000	15989000	9844000	14010000	11492000	16810000	1.31672	8.6	54.72	488	0	6.5659
Q8RXX5	AT5G47190	6	50S ribosomal protein L19-2, chloroplastic		sp|Q8RXX5|RK192_ARATH 50S ribosomal protein L19-2, chloroplastic OS=Arabidopsis thaliana OX=3702 GN=At5g47190 PE=2 SV=1	79130000	84202000	75699000	86559000	69587000	125200000	1.31659	38.9	25.468	229	0	27.766
Q94CE4	AT1G70410	13;2	Beta carbonic anhydrase 4	BCA4	sp|Q94CE4|BCA4_ARATH Beta carbonic anhydrase 4 OS=Arabidopsis thaliana OX=3702 GN=BCA4 PE=1 SV=1	192880000	229790000	151520000	188760000	155880000	335540000	1.31591	55.4	30.836	280	0	60.506
F4JJY7;Q94JY0;Q3E7I4	AT4G34090	9;9;8		At4g34090;F28A23.80	tr|F4JJY7|F4JJY7_ARATH Cyclin delta-3 OS=Arabidopsis thaliana OX=3702 GN=At4g34090 PE=1 SV=1;sp|Q94JY0|PAB_ARATH Protein IN CHLOROPLAST ATPASE BIOGENESIS, chloroplastic OS=Arabidopsis thaliana OX=3702 GN=PAB PE=1 SV=1;tr|Q3E7I4|Q3E7I4_ARATH Cyclin delta-3	50403000	58266000	64162000	73996000	57863000	68078000	1.31581	26.4	43.963	390	0	33.573
Q9SK50	AT2G24820	11	Protein TIC 55, chloroplastic	TIC55	sp|Q9SK50|TIC55_ARATH Protein TIC 55, chloroplastic OS=Arabidopsis thaliana OX=3702 GN=TIC55 PE=1 SV=1	87765000	130430000	80334000	95110000	114560000	135640000	1.31569	26	60.607	539	0	50.366
Q9FJA6	AT5G35530	9	40S ribosomal protein S3-3	RPS3C	sp|Q9FJA6|RS33_ARATH 40S ribosomal protein S3-3 OS=Arabidopsis thaliana OX=3702 GN=RPS3C PE=1 SV=1	42151000	47585000	42634000	43595000	42063000	69796000	1.3156	32.3	27.458	248	0	5.1868
Q8VYV0	AT1G43690	3		At1g43690	tr|Q8VYV0|Q8VYV0_ARATH At1g43690/F2J6_4 OS=Arabidopsis thaliana OX=3702 GN=At1g43690 PE=1 SV=1	16548000	5508000	4282100	9918600	9167100	11211000	1.31512	8	65.463	599	0	6.0335
Q9SLF7;F4IGR3	AT2G27710	6;4	60S acidic ribosomal protein P2-2	RPP2B;At2g27710	sp|Q9SLF7|RLA22_ARATH 60S acidic ribosomal protein P2-2 OS=Arabidopsis thaliana OX=3702 GN=RPP2B PE=1 SV=1;tr|F4IGR3|F4IGR3_ARATH 60S acidic ribosomal protein family OS=Arabidopsis thaliana OX=3702 GN=At2g27710 PE=1 SV=1	58784000	82799000	49542000	59627000	70146000	92124000	1.315	68.7	11.444	115	0	130.9
O50008	AT5G17920	27;6;1	5-methyltetrahydropteroyltriglutamate--homocysteine methyltransferase 1	MS1	sp|O50008|METE1_ARATH 5-methyltetrahydropteroyltriglutamate--homocysteine methyltransferase 1 OS=Arabidopsis thaliana OX=3702 GN=MS1 PE=1 SV=1	1787300000	1453400000	1537400000	1676400000	1503500000	2405400000	1.313	39.2	84.356	765	0	323.31
P53496	AT3G12110	13	Actin-11	ACT11	sp|P53496|ACT11_ARATH Actin-11 OS=Arabidopsis thaliana OX=3702 GN=ACT11 PE=1 SV=1	4396100	3352800	3573900	3410100	2897500	7184000	1.31264	41.9	41.674	377	0	9.2284
Q9SCK3	AT3G49560	2		T9C5.150	sp|Q9SCK3|HP301_ARATH Chloroplastic import inner membrane translocase subunit HP30-1 OS=Arabidopsis thaliana OX=3702 GN=HP30-1 PE=1 SV=1	10806000	10273000	4670600	11188000	9363300	8652500	1.31009	11.9	27.982	261	0	7.4969
Q681Y3	AT1G60990	2		At1g60990	sp|Q681Y3|Y1099_ARATH Putative transferase At1g60990, chloroplastic OS=Arabidopsis thaliana OX=3702 GN=At1g60990 PE=1 SV=1	6817900	10931000	2792300	8810900	10673000	2955700	1.31007	6.9	47.008	432	0	7.4133
Q8RYE9	AT2G33255	4	Haloacid dehalogenase-like hydrolase domain-containing protein At2g33255		sp|Q8RYE9|GPPL3_ARATH Haloacid dehalogenase-like hydrolase domain-containing protein At2g33255 OS=Arabidopsis thaliana OX=3702 GN=At2g33255 PE=1 SV=1	13400000	26145000	15123000	18249000	20260000	24503000	1.30988	19.2	27.496	245	0	8.8587
Q56WK6	AT1G72150	27	Patellin-1	PATL1	sp|Q56WK6|PATL1_ARATH Patellin-1 OS=Arabidopsis thaliana OX=3702 GN=PATL1 PE=1 SV=2	862340000	970880000	823650000	838780000	801260000	1475000000	1.30773	49.6	64.046	573	0	280.49
A0A1P8B6D0;Q9SUI4	AT4G12800	5;5	Photosystem I reaction center subunit XI, chloroplastic	PSAL	tr|A0A1P8B6D0|A0A1P8B6D0_ARATH PSI subunit V OS=Arabidopsis thaliana OX=3702 GN=PSAL PE=1 SV=1;sp|Q9SUI4|PSAL_ARATH Photosystem I reaction center subunit XI, chloroplastic OS=Arabidopsis thaliana OX=3702 GN=PSAL PE=1 SV=2	713520000	755510000	777780000	714970000	745700000	1157800000	1.30762	13.5	30.441	281	0	62.111
Q9SZ63	AT4G11980	2	Nudix hydrolase 14, chloroplastic	NUDT14	sp|Q9SZ63|NUD14_ARATH Nudix hydrolase 14, chloroplastic OS=Arabidopsis thaliana OX=3702 GN=NUDT14 PE=1 SV=2	1778500	4654900	5452000	4763500	1833500	7715800	1.30684	5.5	34.253	309	0.0003499	2.8063
Q96291	AT3G11630	8	2-Cys peroxiredoxin BAS1, chloroplastic	BAS1	sp|Q96291|BAS1A_ARATH 2-Cys peroxiredoxin BAS1, chloroplastic OS=Arabidopsis thaliana OX=3702 GN=BAS1 PE=1 SV=2	324890000	272960000	80884000	128900000	252690000	407960000	1.30617	28.9	29.092	266	0	29.917
O65282	AT5G20720	15	20 kDa chaperonin, chloroplastic	CPN21	sp|O65282|CH20_ARATH 20 kDa chaperonin, chloroplastic OS=Arabidopsis thaliana OX=3702 GN=CPN20 PE=1 SV=2	2107900000	2359800000	2247200000	2250600000	2264600000	3268100000	1.30581	61.3	26.802	253	0	323.31
Q2HIR7;A0A219HZL6	AT5G38660	8;5		APE1	tr|Q2HIR7|Q2HIR7_ARATH Acclimation of photosynthesis to environment OS=Arabidopsis thaliana OX=3702 GN=APE1 PE=1 SV=1;tr|A0A219HZL6|A0A219HZL6_ARATH Acclimation of photosynthesis to environment OS=Arabidopsis thaliana OX=3702 GN=APE1 PE=1 SV=1	114980000	115530000	119270000	130680000	121990000	149560000	1.30552	35.3	31.437	286	0	36.777
Q9LXC9	AT5G09650	13	Soluble inorganic pyrophosphatase 6, chloroplastic	PPA6	sp|Q9LXC9|IPYR6_ARATH Soluble inorganic pyrophosphatase 6, chloroplastic OS=Arabidopsis thaliana OX=3702 GN=PPA6 PE=1 SV=1	806970000	750380000	767260000	773790000	759500000	1166700000	1.30541	40.7	33.38	300	0	145.58
Q9SLI4	AT1G54500	4		F20D21.31	tr|Q9SLI4|Q9SLI4_ARATH At1g54500/F20D21_31 OS=Arabidopsis thaliana OX=3702 GN=At1g54500 PE=1 SV=1	25249000	15595000	26329000	21993000	23824000	31893000	1.30502	24.6	21.874	195	0	20.545
P56799	ATCG00380	7	30S ribosomal protein S4, chloroplastic	rps4	sp|P56799|RR4_ARATH 30S ribosomal protein S4, chloroplastic OS=Arabidopsis thaliana OX=3702 GN=rps4 PE=3 SV=1	149420000	205890000	190730000	185010000	184360000	263060000	1.30476	33.3	23.24	201	0	18.954
Q9FYB7	AT3G53500	1	Serine/arginine-rich splicing factor RS2Z32	RS2Z32	sp|Q9FYB7|RSZ32_ARATH Serine/arginine-rich splicing factor RS2Z32 OS=Arabidopsis thaliana OX=3702 GN=RS2Z32 PE=1 SV=1	3055500	3984400	3336500	4136900	4668400	2788100	1.30409	3.9	31.823	284	0.004506	2.0545
Q9FL44	AT5G07020	4		At5g07020	sp|Q9FL44|MPH1_ARATH Protein MAINTENANCE OF PSII UNDER HIGH LIGHT 1 OS=Arabidopsis thaliana OX=3702 GN=MPH1 PE=1 SV=1	99910000	85581000	71845000	110990000	90862000	90340000	1.30396	19.1	24.395	235	0	21.894
Q9SZX3;B3H778	AT4G24830	12;11	Argininosuccinate synthase, chloroplastic	At4g24830	sp|Q9SZX3|ASSY_ARATH Argininosuccinate synthase, chloroplastic OS=Arabidopsis thaliana OX=3702 GN=At4g24830 PE=1 SV=3;tr|B3H778|B3H778_ARATH Citrulline--aspartate ligase OS=Arabidopsis thaliana OX=3702 GN=At4g24830 PE=1 SV=1	116260000	132150000	148720000	133810000	126760000	201320000	1.30354	23.7	53.845	494	0	30.927
Q9M336	AT3G53900	10	Uracil phosphoribosyltransferase, chloroplastic	UPP	sp|Q9M336|UPP_ARATH Uracil phosphoribosyltransferase, chloroplastic OS=Arabidopsis thaliana OX=3702 GN=UPP PE=1 SV=1	108390000	107310000	99583000	112890000	100660000	150960000	1.30255	34.8	32.195	296	0	70.331
Q9FVR1	AT1G32160	4		F3C3.6	tr|Q9FVR1|Q9FVR1_ARATH At1g32160/F3C3_6 OS=Arabidopsis thaliana OX=3702 GN=At1g32160 PE=1 SV=1	11566000	20371000	13983000	16788000	17109000	18481000	1.30225	14.5	45.867	406	0	12.049
Q9ZU52	AT2G01140	7	Probable fructose-bisphosphate aldolase 3, chloroplastic	FBA3	sp|Q9ZU52|ALFP3_ARATH Fructose-bisphosphate aldolase 3, chloroplastic OS=Arabidopsis thaliana OX=3702 GN=FBA3 PE=1 SV=1	104230000	126210000	118890000	108930000	112030000	185570000	1.30209	21.5	42.327	391	0	28.523
Q9ZV07;A0A1P8AZD1	AT2G39010	4;2	Probable aquaporin PIP2-6;Probable aquaporin PIP2-6, N-terminally processed	PIP2-6	sp|Q9ZV07|PIP26_ARATH Probable aquaporin PIP2-6 OS=Arabidopsis thaliana OX=3702 GN=PIP2-6 PE=1 SV=1;tr|A0A1P8AZD1|A0A1P8AZD1_ARATH Plasma membrane intrinsic protein 2E OS=Arabidopsis thaliana OX=3702 GN=PIP2E PE=1 SV=1	33484000	34066000	33242000	32011000	33032000	51777000	1.30074	14.9	31.05	289	0	22.592
Q9LVM5	AT5G58220	1	Uric acid degradation bifunctional protein TTL;2-oxo-4-hydroxy-4-carboxy-5-ureidoimidazoline decarboxylase;5-hydroxyisourate hydrolase	TTL	sp|Q9LVM5|TTHL_ARATH Uric acid degradation bifunctional protein TTL OS=Arabidopsis thaliana OX=3702 GN=TTL PE=1 SV=1	1575600	2590100	2244400	2614300	2121400	2605500	1.30058	5.6	35.564	324	0.00036284	3.2703
P69834	AT2G02500	5	2-C-methyl-D-erythritol 4-phosphate cytidylyltransferase, chloroplastic	ISPD	sp|P69834|ISPD_ARATH 2-C-methyl-D-erythritol 4-phosphate cytidylyltransferase, chloroplastic OS=Arabidopsis thaliana OX=3702 GN=ISPD PE=1 SV=1	35834000	39872000	35248000	38563000	52136000	33143000	1.30058	22.5	33.937	302	0	19.099
O04331;Q9LK25	AT5G40770	10;5;1	Prohibitin-3, mitochondrial;Prohibitin-4, mitochondrial	PHB3;PHB4	sp|O04331|PHB3_ARATH Prohibitin-3, mitochondrial OS=Arabidopsis thaliana OX=3702 GN=PHB3 PE=1 SV=1;sp|Q9LK25|PHB4_ARATH Prohibitin-4, mitochondrial OS=Arabidopsis thaliana OX=3702 GN=PHB4 PE=1 SV=1	110310000	129180000	89273000	109820000	116380000	150820000	1.30035	45.5	30.399	277	0	110.72
Q8LDV3	AT4G13200	4	Uncharacterized protein At4g13200, chloroplastic		sp|Q8LDV3|Y4320_ARATH Uncharacterized protein At4g13200, chloroplastic OS=Arabidopsis thaliana OX=3702 GN=At4g13200 PE=1 SV=2	23806000	25185000	23548000	23954000	24837000	34796000	1.30005	29.2	20.429	185	0	40.502
Q9S714	AT2G20260	6	Photosystem I reaction center subunit IV B, chloroplastic	PSAE2	sp|Q9S714|PSAE2_ARATH Photosystem I reaction center subunit IV B, chloroplastic OS=Arabidopsis thaliana OX=3702 GN=PSAE2 PE=2 SV=1	192420000	174170000	161120000	191950000	193820000	215550000	1.30002	56.6	15.189	145	0	102.89
P93736	AT1G14610	13	Valine--tRNA ligase	VALRS	sp|P93736|SYVM1_ARATH Valine--tRNA ligase, mitochondrial 1 OS=Arabidopsis thaliana OX=3702 GN=TWN2 PE=1 SV=2	83355000	71063000	65320000	85838000	74508000	90512000	1.29929	14.5	125.92	1108	0	54.937
Q1KPV0;A0A1P8AUL4;A0A1P8AUL2	AT1G03160	5;5;3		FZL	sp|Q1KPV0|FZL_ARATH Probable transmembrane GTPase FZO-like, chloroplastic OS=Arabidopsis thaliana OX=3702 GN=FZL PE=1 SV=1;tr|A0A1P8AUL4|A0A1P8AUL4_ARATH FZO-like protein OS=Arabidopsis thaliana OX=3702 GN=FZL PE=1 SV=1;tr|A0A1P8AUL2|A0A1P8AUL2_ARATH FZO-l	10531000	10054000	10202000	11560000	10030000	13786000	1.29927	8	100.73	912	0	17.012
Q38882	AT3G15730	23;5	Phospholipase D alpha 1	PLDALPHA1	sp|Q38882|PLDA1_ARATH Phospholipase D alpha 1 OS=Arabidopsis thaliana OX=3702 GN=PLDALPHA1 PE=1 SV=2	610710000	610640000	555340000	691550000	587650000	754510000	1.29909	38.3	91.847	810	0	323.31
O49203;F4JPD8;Q8LAH8	AT4G11010	5;3;3	Nucleoside diphosphate kinase III, chloroplastic/mitochondrial;Nucleoside diphosphate kinase;Nucleoside diphosphate kinase IV, chloroplastic/mitochondrial	NDPK3;At4g23895;NDK4	sp|O49203|NDK3_ARATH Nucleoside diphosphate kinase III, chloroplastic/mitochondrial OS=Arabidopsis thaliana OX=3702 GN=NDPK3 PE=1 SV=1;tr|F4JPD8|F4JPD8_ARATH Nucleoside diphosphate kinase OS=Arabidopsis thaliana OX=3702 GN=At4g23895 PE=1 SV=1;sp|Q8LAH8|NDK	201610000	223850000	250360000	185680000	227050000	373720000	1.29909	16.8	25.734	238	0	18.08
F4IZ56;Q9M236	AT3G43540	5;5		At3g43540;T18D12_110	tr|F4IZ56|F4IZ56_ARATH Initiation factor 4F subunit (DUF1350) OS=Arabidopsis thaliana OX=3702 GN=At3g43540 PE=1 SV=1;tr|Q9M236|Q9M236_ARATH Initiation factor 4F subunit (DUF1350) OS=Arabidopsis thaliana OX=3702 GN=T18D12_110 PE=1 SV=1	17814000	29849000	15812000	17733000	21414000	34335000	1.29887	26.9	33.35	301	0	12.728
Q8W1X2;F4K8N1	AT5G37850	4;3	Pyridoxal kinase	PK;SOS4	sp|Q8W1X2|PDXK_ARATH Pyridoxal kinase OS=Arabidopsis thaliana OX=3702 GN=PK PE=1 SV=2;tr|F4K8N1|F4K8N1_ARATH Pyridoxal kinase OS=Arabidopsis thaliana OX=3702 GN=SOS4 PE=1 SV=1	21738000	20793000	13629000	20158000	20535000	23074000	1.29741	19.7	34.043	309	0	13.601
Q8W585	AT1G06430	12;1;1	ATP-dependent zinc metalloprotease FTSH 8, chloroplastic	FTSH8	sp|Q8W585|FTSH8_ARATH ATP-dependent zinc metalloprotease FTSH 8, chloroplastic OS=Arabidopsis thaliana OX=3702 GN=FTSH8 PE=1 SV=1	29332000	49794000	25336000	37640000	28453000	55104000	1.29709	22.9	73.198	685	0	7.0625
Q84VW9	AT3G14940	25	Phosphoenolpyruvate carboxylase 3	PPC3	sp|Q84VW9|CAPP3_ARATH Phosphoenolpyruvate carboxylase 3 OS=Arabidopsis thaliana OX=3702 GN=PPC3 PE=1 SV=2	29950000	38100000	32524000	34189000	34251000	46915000	1.2956	29.9	110.16	968	0	16.741
Q8H0W0	AT1G73060	7	Protein LOW PSII ACCUMULATION 3, chloroplastic	LPA3	sp|Q8H0W0|LPA3_ARATH Protein LOW PSII ACCUMULATION 3, chloroplastic OS=Arabidopsis thaliana OX=3702 GN=LPA3 PE=1 SV=1	23707000	30482000	19908000	23750000	23733000	37922000	1.29515	28.8	40.029	358	0	12.345
Q9SZJ5	AT4G37930	25	Serine hydroxymethyltransferase 1, mitochondrial	SHM1	sp|Q9SZJ5|GLYM1_ARATH Serine hydroxymethyltransferase 1, mitochondrial OS=Arabidopsis thaliana OX=3702 GN=SHM1 PE=1 SV=1	1746300000	1976400000	1647300000	1933200000	1678600000	2562400000	1.29493	59.2	57.4	517	0	323.31
A8MRF2;Q9M2T9	AT3G55400	5;5		OVA1;T22E16.60	tr|A8MRF2|A8MRF2_ARATH Methionine--tRNA ligase OS=Arabidopsis thaliana OX=3702 GN=OVA1 PE=1 SV=1;sp|Q9M2T9|SYMM_ARATH Methionine--tRNA ligase, chloroplastic/mitochondrial OS=Arabidopsis thaliana OX=3702 GN=OVA1 PE=2 SV=1	15600000	21925000	13683000	17963000	19258000	20769000	1.29442	10.5	60.323	533	0	17.447
Q9MAH3;A0A1P8AUR1	AT1G53280	2;1	Protein DJ-1 homolog B	DJ1B	sp|Q9MAH3|DJ1B_ARATH Protein DJ-1 homolog B OS=Arabidopsis thaliana OX=3702 GN=DJ1B PE=1 SV=1;tr|A0A1P8AUR1|A0A1P8AUR1_ARATH Class I glutamine amidotransferase-like superfamily protein OS=Arabidopsis thaliana OX=3702 GN=DJ1B PE=1 SV=1	1134000000	25395000	700820000	899170000	1052200000	27269000	1.29386	5.3	46.99	438	0	5.5111
Q76FS5	AT1G17050	2	Solanesyl diphosphate synthase 2, chloroplastic	SPS2	sp|Q76FS5|SPS2_ARATH Solanesyl diphosphate synthase 2, chloroplastic OS=Arabidopsis thaliana OX=3702 GN=SPS2 PE=1 SV=1	8095400	3886900	4994000	5073100	6743400	7439000	1.29365	6.2	46.044	417	0	10.011
Q8L7R2	AT2G17265	6	Homoserine kinase	HSK	sp|Q8L7R2|KHSE_ARATH Homoserine kinase OS=Arabidopsis thaliana OX=3702 GN=HSK PE=1 SV=1	26840000	30055000	26470000	32880000	27983000	33953000	1.29355	21.6	38.528	370	0	12.326
Q94B78;B3H5Y8	AT4G33010	24;21	Glycine dehydrogenase (decarboxylating) 1, mitochondrial	GLDP1	sp|Q94B78|GCSP1_ARATH Glycine dehydrogenase (decarboxylating) 1, mitochondrial OS=Arabidopsis thaliana OX=3702 GN=GLDP1 PE=1 SV=2;tr|B3H5Y8|B3H5Y8_ARATH Glycine cleavage system P protein OS=Arabidopsis thaliana OX=3702 GN=GLDP1 PE=1 SV=1	780450000	841240000	790160000	807390000	824900000	1129800000	1.2934	30.6	112.92	1037	0	323.31
O49290	AT1G77060	3	Carboxyvinyl-carboxyphosphonate phosphorylmutase, chloroplastic		sp|O49290|CPPM_ARATH Carboxyvinyl-carboxyphosphonate phosphorylmutase, chloroplastic OS=Arabidopsis thaliana OX=3702 GN=At1g77060 PE=1 SV=2	19314000	16060000	26886000	23566000	20326000	27472000	1.29291	9.1	36.565	339	0	6.7567
Q9C9I7	AT1G71500	6		F26A9.12	tr|Q9C9I7|Q9C9I7_ARATH Rieske (2Fe-2S) domain-containing protein OS=Arabidopsis thaliana OX=3702 GN=PSB33 PE=1 SV=1	170490000	165660000	160970000	154210000	159440000	259580000	1.29208	20.6	31.727	287	0	45.778
Q42418	AT4G29350	3	Profilin-2	PRO2	sp|Q42418|PRF2_ARATH Profilin-2 OS=Arabidopsis thaliana OX=3702 GN=PRF2 PE=1 SV=1	94940000	112410000	94266000	107380000	104540000	131470000	1.29175	32.1	13.998	131	0	30.433
Q9SKP6;A8MRE8	AT2G21170	11;10	Triosephosphate isomerase, chloroplastic;Triosephosphate isomerase	TIM	sp|Q9SKP6|TPIC_ARATH Triosephosphate isomerase, chloroplastic OS=Arabidopsis thaliana OX=3702 GN=TIM PE=1 SV=1;tr|A8MRE8|A8MRE8_ARATH Triosephosphate isomerase OS=Arabidopsis thaliana OX=3702 GN=TIM PE=1 SV=1	678130000	651070000	499410000	625750000	614430000	847270000	1.29172	45.4	33.345	315	0	86.335
P56798	ATCG00800	11	30S ribosomal protein S3, chloroplastic	rps3	sp|P56798|RR3_ARATH 30S ribosomal protein S3, chloroplastic OS=Arabidopsis thaliana OX=3702 GN=rps3 PE=3 SV=1	455650000	496710000	504000000	447190000	484190000	744820000	1.29149	51.4	25.188	218	0	45.305
Q9S726	AT3G04790	6	Probable ribose-5-phosphate isomerase 3, chloroplastic	RPI3	sp|Q9S726|RPI3_ARATH Probable ribose-5-phosphate isomerase 3, chloroplastic OS=Arabidopsis thaliana OX=3702 GN=RPI3 PE=1 SV=1	487490000	535050000	495010000	564910000	634490000	495610000	1.29112	34.4	29.305	276	0	100.78
P92974	AT5G06460	5	Ubiquitin-activating enzyme E1 2	UBA2	sp|P92974|UBE12_ARATH Ubiquitin-activating enzyme E1 2 OS=Arabidopsis thaliana OX=3702 GN=UBA2 PE=1 SV=1	3808800	2949900	5839700	4132900	5275600	4816000	1.291	5.6	119.62	1077	0	4.6205
P20649;A0A1P8AYX4	AT2G18960	29;26;5;5;5;5	ATPase 1, plasma membrane-type	AHA1	sp|P20649|PMA1_ARATH ATPase 1, plasma membrane-type OS=Arabidopsis thaliana OX=3702 GN=AHA1 PE=1 SV=3;tr|A0A1P8AYX4|A0A1P8AYX4_ARATH Plasma membrane ATPase OS=Arabidopsis thaliana OX=3702 GN=HA1 PE=1 SV=1	79518000	89661000	101320000	100930000	99898000	105240000	1.29084	33	104.22	949	0	297.44
P56792	ATCG00780	5	50S ribosomal protein L14, chloroplastic	rpl14	sp|P56792|RK14_ARATH 50S ribosomal protein L14, chloroplastic OS=Arabidopsis thaliana OX=3702 GN=rpl14 PE=3 SV=1	233370000	233740000	238260000	216190000	245060000	346780000	1.29037	48.4	13.582	122	0	46.785
Q944G9;F4JUJ5	AT4G38970	15;11	Probable fructose-bisphosphate aldolase 2, chloroplastic;Fructose-bisphosphate aldolase	FBA2	sp|Q944G9|ALFP2_ARATH Fructose-bisphosphate aldolase 2, chloroplastic OS=Arabidopsis thaliana OX=3702 GN=FBA2 PE=1 SV=2;tr|F4JUJ5|F4JUJ5_ARATH Fructose-bisphosphate aldolase OS=Arabidopsis thaliana OX=3702 GN=FBA2 PE=1 SV=1	2872300000	2846400000	2925000000	2590300000	2587000000	4832500000	1.28906	37.9	42.987	398	0	289.94
P42770	AT3G54660	15	Glutathione reductase, chloroplastic	EMB2360	sp|P42770|GSHRP_ARATH Glutathione reductase, chloroplastic OS=Arabidopsis thaliana OX=3702 GN=EMB2360 PE=2 SV=1	214690000	214090000	171650000	234130000	179030000	272390000	1.28877	32.2	60.852	565	0	175.13
Q93Z11	AT5G37360	3		At5g37360	tr|Q93Z11|Q93Z11_ARATH AT5g37360/MNJ8_150 OS=Arabidopsis thaliana OX=3702 GN=MNJ8.18 PE=1 SV=1	20342000	20919000	17383000	22644000	17067000	27371000	1.28792	9.1	33.439	309	0	7.2439
Q9SR19	AT3G04550	7	Rubisco accumulation factor 2, chloroplastic	RAF2	sp|Q9SR19|RAF2_ARATH Rubisco accumulation factor 1.2, chloroplastic OS=Arabidopsis thaliana OX=3702 GN=RAF1.2 PE=1 SV=1	29626000	28158000	26074000	36600000	25199000	33277000	1.28763	19.4	50.199	449	0	23.482
Q42112;A8MQR4;O04204;P57691	AT3G09200	8;7;5;5	60S acidic ribosomal protein P0-2;60S acidic ribosomal protein P0-1;60S acidic ribosomal protein P0-3	RPP0B;At3g09200;RPP0A;RPP0C	sp|Q42112|RLA02_ARATH 60S acidic ribosomal protein P0-2 OS=Arabidopsis thaliana OX=3702 GN=RPP0B PE=1 SV=2;tr|A8MQR4|A8MQR4_ARATH 60S acidic ribosomal protein P0 OS=Arabidopsis thaliana OX=3702 GN=At3g09200 PE=1 SV=1;sp|O04204|RLA01_ARATH 60S acidic riboso	350240000	361100000	366470000	366910000	334230000	535030000	1.28704	40.3	34.133	320	0	84.445
Q93Z49;A8MS32	AT5G64130	2;2		At5g64130	tr|Q93Z49|Q93Z49_ARATH AT5g64130/MHJ24_11 OS=Arabidopsis thaliana OX=3702 GN=MHJ24.11 PE=1 SV=1;tr|A8MS32|A8MS32_ARATH AT5G64130 protein OS=Arabidopsis thaliana OX=3702 GN=MHJ24.11 PE=1 SV=1	4520300	4636300	5064100	6545800	3889700	5752200	1.28677	18.3	12.299	115	0.0010313	2.6538
P56804	ATCG00330	2	30S ribosomal protein S14, chloroplastic	rps14	sp|P56804|RR14_ARATH 30S ribosomal protein S14, chloroplastic OS=Arabidopsis thaliana OX=3702 GN=rps14 PE=2 SV=2	63872000	103690000	18016000	42759000	56636000	115010000	1.28668	17	11.785	100	0	19.523
Q9XJ35	AT1G49970	7	ATP-dependent Clp protease proteolytic subunit-related protein 1, chloroplastic	CLPR1	sp|Q9XJ35|CLPR1_ARATH ATP-dependent Clp protease proteolytic subunit-related protein 1, chloroplastic OS=Arabidopsis thaliana OX=3702 GN=CLPR1 PE=1 SV=1	70278000	97699000	81887000	91041000	80369000	113100000	1.28579	16.3	42.627	387	0	30.32
Q9SAD7	AT1G13020	8		F3F19.4	sp|Q9SAD7|IF4B2_ARATH Eukaryotic translation initiation factor 4B2 OS=Arabidopsis thaliana OX=3702 GN=EIF4B2 PE=1 SV=1	20025000	21770000	8796400	24726000	13653000	18591000	1.28561	18.8	59.324	549	0	11.388
F4IT21	AT2G43945	4		At2g43945	tr|F4IT21|F4IT21_ARATH Uncharacterized protein OS=Arabidopsis thaliana OX=3702 GN=At2g43945 PE=1 SV=1	12155000	18249000	5793000	13482000	13411000	13551000	1.28556	22.1	32.167	289	0	13.418
O81864	AT4G19830	1	Peptidyl-prolyl cis-trans isomerase FKBP17-1, chloroplastic	FKBP17-1	sp|O81864|FK171_ARATH Peptidyl-prolyl cis-trans isomerase FKBP17-1, chloroplastic OS=Arabidopsis thaliana OX=3702 GN=FKBP17-1 PE=2 SV=1	3813000	3188400	2212900	4057200	3427500	2726600	1.28468	4.4	24.713	229	0.0038974	2.1388
Q9FLT0	AT5G61780	27		Tudor2	sp|Q9FLT0|TSN2_ARATH Ribonuclease TUDOR 2 OS=Arabidopsis thaliana OX=3702 GN=TSN2 PE=1 SV=1	138140000	149240000	142860000	145240000	161540000	178140000	1.28433	33.9	107.74	985	0	149.99
Q8LAP6	AT1G51110	5	Probable plastid-lipid-associated protein 12, chloroplastic	PAP12	sp|Q8LAP6|PAP12_ARATH Probable plastid-lipid-associated protein 12, chloroplastic OS=Arabidopsis thaliana OX=3702 GN=PAP12 PE=1 SV=1	30735000	32665000	28023000	30167000	28497000	45858000	1.28355	12.2	45.765	409	0	18.296
O22609	AT3G27925	7	Protease Do-like 1, chloroplastic	DEGP1	sp|O22609|DEGP1_ARATH Protease Do-like 1, chloroplastic OS=Arabidopsis thaliana OX=3702 GN=DEGP1 PE=1 SV=2	83498000	97263000	88448000	95434000	83715000	127810000	1.28311	19.8	46.673	439	0	43.787
P27140	AT3G01500	13	Beta carbonic anhydrase 1, chloroplastic	BCA1	sp|P27140|BCA1_ARATH Beta carbonic anhydrase 1, chloroplastic OS=Arabidopsis thaliana OX=3702 GN=BCA1 PE=1 SV=2	177300000	164460000	201570000	203580000	213220000	190040000	1.2829	38	37.449	347	0.0010142	2.5249
P61841	ATCG00900;ATCG01240	7	30S ribosomal protein S7, chloroplastic	rps7-A	sp|P61841|RR7_ARATH 30S ribosomal protein S7, chloroplastic OS=Arabidopsis thaliana OX=3702 GN=rps7-A PE=1 SV=1	371950000	354240000	292350000	339460000	300950000	525590000	1.28219	41.3	17.357	155	0	75.978
A0A1P8B4I3;A1A6M1	AT4G13670	4;4		PTAC5	tr|A0A1P8B4I3|A0A1P8B4I3_ARATH Plastid transcriptionally active 5 OS=Arabidopsis thaliana OX=3702 GN=PTAC5 PE=1 SV=1;sp|A1A6M1|PTAC5_ARATH Protein disulfide isomerase pTAC5, chloroplastic OS=Arabidopsis thaliana OX=3702 GN=PTAC5 PE=1 SV=1	14722000	21778000	21734000	20040000	21982000	23497000	1.28188	16.9	39.816	350	0	42.448
Q9M0N1	AT4G10790	3	Plant UBX domain-containing protein 10	PUX10	sp|Q9M0N1|PUX10_ARATH Plant UBX domain-containing protein 10 OS=Arabidopsis thaliana OX=3702 GN=PUX10 PE=2 SV=1	3792400	7186300	3242700	3683000	4600900	8020900	1.28151	6.7	52.802	480	0	10.569
B3H581;O82261	AT2G47940	3;3	Protease Do-like 2, chloroplastic	DEGP2	tr|B3H581|B3H581_ARATH DEGP protease 2 OS=Arabidopsis thaliana OX=3702 GN=DEG2 PE=1 SV=1;sp|O82261|DEGP2_ARATH Protease Do-like 2, chloroplastic OS=Arabidopsis thaliana OX=3702 GN=DEGP2 PE=1 SV=2	22555000	21587000	21189000	22714000	26815000	23053000	1.27948	7.4	66.673	606	0	25.601
P42643;F4JJ94	AT4G09000	19;16	14-3-3-like protein GF14 chi	GRF1	sp|P42643|14331_ARATH 14-3-3-like protein GF14 chi OS=Arabidopsis thaliana OX=3702 GN=GRF1 PE=1 SV=3;tr|F4JJ94|F4JJ94_ARATH General regulatory factor 1 OS=Arabidopsis thaliana OX=3702 GN=GRF1 PE=1 SV=1	745380000	725100000	669620000	720610000	589700000	1146000000	1.27931	68.9	29.931	267	0	323.31
Q84JF5;A0A1P8B373	AT4G20130	5;4		PTAC14	sp|Q84JF5|PTA14_ARATH Protein PLASTID TRANSCRIPTIONALLY ACTIVE 14 OS=Arabidopsis thaliana OX=3702 GN=PTAC14 PE=1 SV=1;tr|A0A1P8B373|A0A1P8B373_ARATH Plastid transcriptionally active 14 OS=Arabidopsis thaliana OX=3702 GN=PTAC14 PE=1 SV=1	17846000	9426400	15711000	15463000	16825000	15603000	1.27829	14.7	55.61	483	0	9.3081
Q9ZR03	AT4G03280	4	Cytochrome b6-f complex iron-sulfur subunit, chloroplastic	petC	sp|Q9ZR03|UCRIA_ARATH Cytochrome b6-f complex iron-sulfur subunit, chloroplastic OS=Arabidopsis thaliana OX=3702 GN=petC PE=1 SV=1	685390000	508850000	653420000	651500000	691630000	725370000	1.27822	24.9	24.366	229	0	126.78
Q9MB58	AT1G07110	7;1	6-phosphofructo-2-kinase/fructose-2,6-bisphosphatase;6-phosphofructo-2-kinase;Fructose-2,6-bisphosphatase	FKFBP	sp|Q9MB58|F26_ARATH 6-phosphofructo-2-kinase/fructose-2,6-bisphosphatase OS=Arabidopsis thaliana OX=3702 GN=FKFBP PE=1 SV=1	25244000	31089000	22558000	19247000	28527000	41899000	1.27742	14.4	82.558	744	0	27.513
Q9FWA3	AT3G02360	15	6-phosphogluconate dehydrogenase, decarboxylating 3		sp|Q9FWA3|6PGD2_ARATH 6-phosphogluconate dehydrogenase, decarboxylating 2 OS=Arabidopsis thaliana OX=3702 GN=PGD2 PE=1 SV=1	205110000	174140000	159460000	153850000	208930000	242080000	1.27692	32.9	53.577	486	0	72.35
Q9M8T0	AT3G02880	10	Probable inactive receptor kinase At3g02880		sp|Q9M8T0|Y3288_ARATH Probable inactive receptor kinase At3g02880 OS=Arabidopsis thaliana OX=3702 GN=At3g02880 PE=1 SV=1	37166000	32311000	27845000	31720000	29959000	49002000	1.27691	22.2	67.752	627	0	23.39
Q9T0P4	AT2G41220	16	Ferredoxin-dependent glutamate synthase 2, chloroplastic	GLU2	sp|Q9T0P4|GLTB2_ARATH Ferredoxin-dependent glutamate synthase 2, chloroplastic OS=Arabidopsis thaliana OX=3702 GN=GLU2 PE=1 SV=2	25888000	23572000	24750000	18598000	34957000	28619000	1.27635	11	177.75	1629	0	19.723
Q9LQK7	AT1G32500	4	Protein ABCI7, chloroplastic	ABCI7	sp|Q9LQK7|AB7I_ARATH Protein ABCI7, chloroplastic OS=Arabidopsis thaliana OX=3702 GN=ABCI7 PE=1 SV=1	20148000	22234000	21634000	23001000	18801000	31024000	1.27632	8.6	52.824	475	0	5.2608
O48593;A0A1P8B3X2	AT4G17300	7;7;1	Asparagine--tRNA ligase, chloroplastic/mitochondrial	SYNO	sp|O48593|SYNO_ARATH Asparagine--tRNA ligase, chloroplastic/mitochondrial OS=Arabidopsis thaliana OX=3702 GN=SYNO PE=2 SV=3;tr|A0A1P8B3X2|A0A1P8B3X2_ARATH Asparagine--tRNA ligase OS=Arabidopsis thaliana OX=3702 GN=NS1 PE=1 SV=1	39480000	37532000	27751000	38106000	26003000	55842000	1.27553	12.7	63.698	567	0	17.472
Q94AG6	AT4G39460	1	S-adenosylmethionine carrier 1, chloroplastic/mitochondrial	SAMC1	sp|Q94AG6|SAMC1_ARATH S-adenosylmethionine carrier 1, chloroplastic/mitochondrial OS=Arabidopsis thaliana OX=3702 GN=SAMC1 PE=1 SV=1	15055000	12359000	14119000	18062000	14011000	14093000	1.27376	4.3	34.861	325	0	11.093
O48528	AT2G42210	2	Outer envelope pore protein 16-3, chloroplastic/mitochondrial	OEP163	sp|O48528|OP163_ARATH Outer envelope pore protein 16-3, chloroplastic/mitochondrial OS=Arabidopsis thaliana OX=3702 GN=OEP163 PE=1 SV=1	29962000	25067000	27694000	25987000	30432000	36343000	1.27302	12.6	16.999	159	0	6.5771
B9DGD6;A0A1P8BCV2	AT5G36880	9;8	Acetyl-coenzyme A synthetase, chloroplastic/glyoxysomal	ACS	sp|B9DGD6|ACS_ARATH Acetyl-coenzyme A synthetase, chloroplastic/glyoxysomal OS=Arabidopsis thaliana OX=3702 GN=ACS PE=1 SV=1;tr|A0A1P8BCV2|A0A1P8BCV2_ARATH Acetyl-coenzyme A synthetase OS=Arabidopsis thaliana OX=3702 GN=ACS PE=1 SV=1	73074000	64025000	66660000	61977000	62639000	107230000	1.27223	14.1	81.888	743	0	40.655
Q9SKY2;O48852	AT2G32180	2;2		PTAC18;At2g32650	tr|Q9SKY2|Q9SKY2_ARATH Plastid transcriptionally active 18 OS=Arabidopsis thaliana OX=3702 GN=PTAC18 PE=1 SV=1;tr|O48852|O48852_ARATH At2g32650 OS=Arabidopsis thaliana OX=3702 GN=At2g32650 PE=1 SV=1	6202600	7901300	6905700	6938400	7069400	9649100	1.27172	14.4	16.329	139	0	3.5393
Q9SKI0	AT2G10940	2			tr|Q9SKI0|Q9SKI0_ARATH At2g10940/F15K19.1 OS=Arabidopsis thaliana OX=3702 GN=At2g10940 PE=1 SV=1	142390000	136920000	122920000	135140000	120520000	200090000	1.27115	34.4	29.648	291	0	5.3733
O22229	AT2G41680	9	NADPH-dependent thioredoxin reductase 3	NTRC	sp|O22229|TRXB3_ARATH NADPH-dependent thioredoxin reductase 3 OS=Arabidopsis thaliana OX=3702 GN=NTRC PE=1 SV=2	130090000	144240000	100430000	130780000	113530000	178630000	1.27098	22.3	57.949	529	0	47.489
A0A1P8B252;O22870	AT2G43560	5;5	Peptidyl-prolyl cis-trans isomerase FKBP16-3, chloroplastic	FKBP16-3	tr|A0A1P8B252|A0A1P8B252_ARATH Peptidylprolyl isomerase OS=Arabidopsis thaliana OX=3702 GN=At2g43560 PE=1 SV=1;sp|O22870|FK163_ARATH Peptidyl-prolyl cis-trans isomerase FKBP16-3, chloroplastic OS=Arabidopsis thaliana OX=3702 GN=FKBP16-3 PE=1 SV=2	230870000	242050000	209630000	247160000	246180000	266060000	1.27076	32.9	17.632	167	0	27.437
Q9LZ82	AT5G04430	12	Protein BTR1	BTR1	sp|Q9LZ82|BTR1_ARATH Protein BTR1 OS=Arabidopsis thaliana OX=3702 GN=BTR1 PE=1 SV=1	143150000	149450000	162210000	155000000	128730000	234030000	1.27065	39.6	33.82	313	0	74.16
Q8LCQ4	AT1G19150	1		LHCA6	sp|Q8LCQ4|LHCA6_ARATH Photosystem I chlorophyll a/b-binding protein 6, chloroplastic OS=Arabidopsis thaliana OX=3702 GN=LHCA6 PE=1 SV=1	9338100	8899800	9451500	11364000	8145000	11610000	1.27062	5.6	29.939	270	0	5.7239
Q9SKU8	AT2G20690	3		At2g20690	tr|Q9SKU8|Q9SKU8_ARATH At2g20690/F5H14.34 OS=Arabidopsis thaliana OX=3702 GN=At2g20690 PE=1 SV=2	25718000	33907000	20528000	23732000	20059000	48369000	1.27035	11.1	29.639	271	0	8.3891
Q42342	AT5G53560	3	Cytochrome b5 isoform E	CYTB5-E	sp|Q42342|CYB5E_ARATH Cytochrome b5 isoform E OS=Arabidopsis thaliana OX=3702 GN=CYTB5-E PE=1 SV=2	151670000	160050000	132640000	149890000	139960000	211290000	1.27034	41	15.084	134	0	109.13
P92959;F4K1S8	AT5G54600	6;3	50S ribosomal protein L24, chloroplastic	RPL24;At5g54600	sp|P92959|RK24_ARATH 50S ribosomal protein L24, chloroplastic OS=Arabidopsis thaliana OX=3702 GN=RPL24 PE=2 SV=2;tr|F4K1S8|F4K1S8_ARATH Translation protein SH3-like family protein OS=Arabidopsis thaliana OX=3702 GN=RPL24 PE=1 SV=1	270540000	298890000	255020000	267930000	254860000	409650000	1.26957	30.8	21.976	198	0	57.176
Q9LS02	AT3G25770	6	Allene oxide cyclase 2, chloroplastic	AOC2	sp|Q9LS02|AOC2_ARATH Allene oxide cyclase 2, chloroplastic OS=Arabidopsis thaliana OX=3702 GN=AOC2 PE=1 SV=1	48567000	39068000	43734000	69669000	34332000	42053000	1.26906	31.2	27.635	253	0	13.901
Q8RUF8	AT5G12040	5	Omega-amidase,chloroplastic	NLP3	sp|Q8RUF8|NILP3_ARATH Omega-amidase, chloroplastic OS=Arabidopsis thaliana OX=3702 GN=NLP3 PE=1 SV=1	60104000	55752000	42559000	62627000	46645000	68326000	1.26863	17.3	40.33	369	0	44.594
Q07473	AT5G01530	5	Chlorophyll a-b binding protein CP29.1, chloroplastic	LHCB4.1	sp|Q07473|CB4A_ARATH Chlorophyll a-b binding protein CP29.1, chloroplastic OS=Arabidopsis thaliana OX=3702 GN=LHCB4.1 PE=1 SV=1	1765200000	1436000000	1482500000	1272000000	1683000000	2311700000	1.26801	22.4	31.139	290	0	19.662
Q9LIR4	AT3G23940	8	Dihydroxy-acid dehydratase, chloroplastic	DHAD	sp|Q9LIR4|ILVD_ARATH Dihydroxy-acid dehydratase, chloroplastic OS=Arabidopsis thaliana OX=3702 GN=DHAD PE=1 SV=1	123020000	154740000	121070000	128110000	123480000	198390000	1.26648	15.3	64.913	608	0	37.526
P92947;F4I576;F4I577	AT1G63940	20;20;17	Monodehydroascorbate reductase, chloroplastic	MDAR6	sp|P92947|MDAR_ARATH Monodehydroascorbate reductase, chloroplastic/mitochondrial OS=Arabidopsis thaliana OX=3702 GN=MDAR5 PE=1 SV=3;tr|F4I576|F4I576_ARATH Monodehydroascorbate reductase 6 OS=Arabidopsis thaliana OX=3702 GN=MDAR6 PE=1 SV=1;tr|F4I577|F4I577_	790720000	882590000	678360000	770870000	839600000	1008700000	1.26629	52.7	53.301	493	0	146.31
P56793	ATCG00790	5;1	50S ribosomal protein L16, chloroplastic	rpl16	sp|P56793|RK16_ARATH 50S ribosomal protein L16, chloroplastic OS=Arabidopsis thaliana OX=3702 GN=rpl16 PE=3 SV=1	203090000	299810000	258580000	264710000	191770000	412160000	1.26616	42.2	15.294	135	0	51.41
Q56YA5	AT2G13360	13	Serine--glyoxylate aminotransferase	AGT1	sp|Q56YA5|SGAT_ARATH Serine--glyoxylate aminotransferase OS=Arabidopsis thaliana OX=3702 GN=AGT1 PE=1 SV=2	1071600000	1055000000	1110900000	1191700000	1100900000	1313300000	1.26597	48.9	44.207	401	0	73.606
P31265	AT3G16640	9	Translationally-controlled tumor protein homolog	TCTP	sp|P31265|TCTP1_ARATH Translationally-controlled tumor protein 1 OS=Arabidopsis thaliana OX=3702 GN=TCTP1 PE=1 SV=2	477220000	630020000	506340000	549990000	561890000	686240000	1.2654	70.2	18.91	168	0	34.556
Q93XM7	AT5G46800	9	Mitochondrial carnitine/acylcarnitine carrier-like protein	BOU	sp|Q93XM7|MCAT_ARATH Mitochondrial carnitine/acylcarnitine carrier-like protein OS=Arabidopsis thaliana OX=3702 GN=BOU PE=1 SV=1	94019000	103960000	93566000	97875000	100370000	127130000	1.26509	39	31.022	300	0	66.555
Q0WW26	AT4G34450	23	Coatomer subunit gamma		sp|Q0WW26|COPG_ARATH Coatomer subunit gamma OS=Arabidopsis thaliana OX=3702 GN=At4g34450 PE=1 SV=2	230880000	220370000	223430000	232250000	247690000	268240000	1.26509	40.1	98.49	886	0	110.77
Q9FIJ5	AT5G47860	2		At5g47860	tr|Q9FIJ5|Q9FIJ5_ARATH AT5g47860/MCA23_20 OS=Arabidopsis thaliana OX=3702 GN=MCA23.20 PE=1 SV=1	5294600	11411000	9220700	11260000	8257200	9231900	1.26447	11.8	47.786	431	0	6.0093
Q41932	AT4G05180	10	Oxygen-evolving enhancer protein 3-2, chloroplastic	PSBQ2	sp|Q41932|PSBQ2_ARATH Oxygen-evolving enhancer protein 3-2, chloroplastic OS=Arabidopsis thaliana OX=3702 GN=PSBQ2 PE=1 SV=2	1827700000	1969500000	1734900000	2087000000	2003600000	2013500000	1.26399	43.5	24.643	230	0	150.86
O82314	AT2G25830	3	Probable transcriptional regulatory protein At2g25830		sp|O82314|U082_ARATH Probable transcriptional regulatory protein At2g25830 OS=Arabidopsis thaliana OX=3702 GN=At2g25830 PE=2 SV=2	18107000	31907000	22826000	24287000	22221000	35479000	1.26378	11.8	36.813	331	0	20.191
Q9ZV24	AT2G28900	5	Outer envelope pore protein 16-1, chloroplastic	OEP161	sp|Q9ZV24|OP161_ARATH Outer envelope pore protein 16-1, chloroplastic OS=Arabidopsis thaliana OX=3702 GN=OEP161 PE=1 SV=1	196440000	212420000	162500000	188970000	158170000	298810000	1.26251	37.2	15.482	148	0	21.809
Q9S9P8	AT1G30510	10	Ferredoxin--NADP reductase, root isozyme 2, chloroplastic	RFNR2	sp|Q9S9P8|FNRR2_ARATH Ferredoxin--NADP reductase, root isozyme 2, chloroplastic OS=Arabidopsis thaliana OX=3702 GN=RFNR2 PE=1 SV=1	41595000	38302000	46515000	52765000	44718000	41444000	1.2615	31.2	42.789	382	0	24.622
Q9LE80;F4IYS4;B9DG40	AT3G15450	4;3;3		MJK13.11;At3g15450	tr|Q9LE80|Q9LE80_ARATH AT3g15450/MJK13_11 OS=Arabidopsis thaliana OX=3702 GN=MJK13.11 PE=1 SV=1;tr|F4IYS4|F4IYS4_ARATH Aluminum induced protein with YGL and LRDR motifs OS=Arabidopsis thaliana OX=3702 GN=At3g15450 PE=1 SV=1;tr|B9DG40|B9DG40_ARATH AT3G15450	69111000	56800000	51839000	62813000	61234000	72899000	1.26135	19	27.7	253	0	18.543
Q9ZVL6	AT1G54780	8	UPF0603 protein At1g54780, chloroplastic		sp|Q9ZVL6|U603_ARATH UPF0603 protein At1g54780, chloroplastic OS=Arabidopsis thaliana OX=3702 GN=At1g54780 PE=1 SV=1	345060000	335010000	281390000	323400000	302150000	449810000	1.26096	28.8	31.138	285	0	53.334
Q8VZF3	AT2G47390	18	Probable glutamyl endopeptidase, chloroplastic	GEP	sp|Q8VZF3|CGEP_ARATH Probable glutamyl endopeptidase, chloroplastic OS=Arabidopsis thaliana OX=3702 GN=GEP PE=2 SV=2	212770000	215690000	164470000	175910000	192340000	296640000	1.26094	26.5	106.1	960	0	96.792
Q8VYY8	AT2G43630	2		At2g43630	tr|Q8VYY8|Q8VYY8_ARATH Nucleusenvelope protein OS=Arabidopsis thaliana OX=3702 GN=At2g43630 PE=1 SV=1	9445500	10464000	9251000	11333000	10520000	10191000	1.26069	8.4	30.699	274	0	7.1811
P36428;F4I4Z2	AT1G50200	19;18	Alanine--tRNA ligase	ALATS	sp|P36428|SYA_ARATH Alanine--tRNA ligase OS=Arabidopsis thaliana OX=3702 GN=ALATS PE=1 SV=3;tr|F4I4Z2|F4I4Z2_ARATH Alanine--tRNA ligase OS=Arabidopsis thaliana OX=3702 GN=ALATS PE=1 SV=2	205830000	212830000	215160000	197560000	193520000	322720000	1.26047	19.5	110.49	1003	0	85.642
O80952	AT2G39290	1	CDP-diacylglycerol--glycerol-3-phosphate 3-phosphatidyltransferase 1, chloroplastic	PGPS1	sp|O80952|PGPS1_ARATH CDP-diacylglycerol--glycerol-3-phosphate 3-phosphatidyltransferase 1, chloroplastic OS=Arabidopsis thaliana OX=3702 GN=PGPS1 PE=1 SV=1	1355700	1767600	1682300	1903400	1539800	1887300	1.26001	4.1	32.158	296	0.0057216	1.9594
A0A1P8AUG2;Q9C9C0	AT1G73990	4;4	Serine protease SPPA, chloroplastic	SPPA	tr|A0A1P8AUG2|A0A1P8AUG2_ARATH Signal peptide peptidase OS=Arabidopsis thaliana OX=3702 GN=SPPA PE=1 SV=1;sp|Q9C9C0|SPPA1_ARATH Serine protease SPPA, chloroplastic OS=Arabidopsis thaliana OX=3702 GN=SPPA PE=2 SV=1	11381000	15535000	14235000	14872000	10218000	21554000	1.25991	8.3	67.526	601	0	11.588
P93819	AT1G04410	14;1;1	Malate dehydrogenase, cytoplasmic 1	MDH1	sp|P93819|MDHC1_ARATH Malate dehydrogenase 1, cytoplasmic OS=Arabidopsis thaliana OX=3702 GN=MDH1 PE=1 SV=2	658830000	587930000	636400000	503250000	739710000	843970000	1.2589	43.4	35.571	332	0	228.02
B9DG18;A0A1P8AWT7;Q42547;F4HUL6;Q2V4M4;A0A1P8AWR0	AT1G20620	14;14;14;12;11;7	Catalase-3	CAT3	tr|B9DG18|B9DG18_ARATH Catalase OS=Arabidopsis thaliana OX=3702 GN=CAT3 PE=1 SV=1;tr|A0A1P8AWT7|A0A1P8AWT7_ARATH Catalase OS=Arabidopsis thaliana OX=3702 GN=CAT3 PE=1 SV=1;sp|Q42547|CATA3_ARATH Catalase-3 OS=Arabidopsis thaliana OX=3702 GN=CAT3 PE=1 SV=3;t	1010800000	945690000	998810000	937140000	1028500000	1321500000	1.25886	36.7	55.967	485	0	165.49
Q9C8X4	AT1G36390	7	GrpE protein homolog	F7F23.11	tr|Q9C8X4|Q9C8X4_ARATH GrpE protein homolog OS=Arabidopsis thaliana OX=3702 GN=At1g36390 PE=1 SV=1	24801000	26142000	29516000	27831000	23730000	38790000	1.25866	24	31.223	279	0	9.7454
A0A1I9LTQ6;Q9SS38;Q94BZ7	AT3G10270	5;5;5	DNA gyrase subunit B, chloroplastic;DNA gyrase subunit B, mitochondrial	GYRBC;GYRBM	tr|A0A1I9LTQ6|A0A1I9LTQ6_ARATH DNA gyrase subunit B OS=Arabidopsis thaliana OX=3702 GN=GYRB1 PE=1 SV=1;sp|Q9SS38|GYRBP_ARATH DNA gyrase subunit B, chloroplastic OS=Arabidopsis thaliana OX=3702 GN=GYRBC PE=2 SV=3;sp|Q94BZ7|GYRBM_ARATH DNA gyrase subunit B,	157890000	242030000	224190000	224000000	204420000	265710000	1.25855	7.4	82.082	740	0	7.8654
P24636	AT5G44340	15	Tubulin beta-4 chain	TUBB4	sp|P24636|TBB4_ARATH Tubulin beta-4 chain OS=Arabidopsis thaliana OX=3702 GN=TUBB4 PE=2 SV=2	89805000	113500000	96664000	90910000	100820000	143310000	1.25851	41.2	49.823	444	0	164.7
Q9CAV0	AT3G04840	7	40S ribosomal protein S3a-1	RPS3AA	sp|Q9CAV0|RS3A1_ARATH 40S ribosomal protein S3a-1 OS=Arabidopsis thaliana OX=3702 GN=RPS3AA PE=1 SV=3	229770000	244380000	199680000	243530000	184550000	328530000	1.25831	32.1	29.85	262	0	150.85
Q94A94	AT5G11880	8	Diaminopimelate decarboxylase 2, chloroplastic	LYSA2	sp|Q94A94|DCDA2_ARATH Diaminopimelate decarboxylase 2, chloroplastic OS=Arabidopsis thaliana OX=3702 GN=LYSA2 PE=1 SV=1	30521000	15872000	28518000	31265000	18304000	34684000	1.2582	21.7	54.163	489	0	47.137
Q9SHP0	AT2G17630	11	Phosphoserine aminotransferase 2, chloroplastic	PSAT2	sp|Q9SHP0|SERB2_ARATH Phosphoserine aminotransferase 2, chloroplastic OS=Arabidopsis thaliana OX=3702 GN=PSAT2 PE=1 SV=1	22100000	21192000	23038000	17524000	21297000	35954000	1.2581	29.4	46.633	422	0	16.244
Q93VC7	AT5G30510	14		RPS1	sp|Q93VC7|RPS1_ARATH 30S ribosomal protein S1, chloroplastic OS=Arabidopsis thaliana OX=3702 GN=RPS1 PE=1 SV=1	682980000	674460000	662430000	660230000	647470000	947640000	1.25776	29.8	45.11	416	0	73.607
Q9ASV6	AT3G15190	7	30S ribosomal protein S20, chloroplastic	RPS20	sp|Q9ASV6|RR20_ARATH 30S ribosomal protein S20, chloroplastic OS=Arabidopsis thaliana OX=3702 GN=RPS20 PE=2 SV=1	180970000	182600000	116220000	188090000	129270000	218180000	1.25754	25.2	21.826	202	0	44.052
C0Z2J1	AT1G11360	1		At1g11360	tr|C0Z2J1|C0Z2J1_ARATH AT1G11360 protein OS=Arabidopsis thaliana OX=3702 GN=At1g11360 PE=1 SV=1	3820300	5320900	5936100	6820700	5122100	4561500	1.25746	6.6	26.508	242	0	4.3759
Q9FVQ4	AT1G32080	1	Plastidal glycolate/glycerate translocator 1, chloroplastic	PLGG1	sp|Q9FVQ4|PLGG1_ARATH Plastidal glycolate/glycerate translocator 1, chloroplastic OS=Arabidopsis thaliana OX=3702 GN=PLGG1 PE=1 SV=1	32089000	32014000	27658000	36515000	20032000	47139000	1.25625	3.7	54.016	512	0	82.759
Q84LM4;A0A2H1ZEM8	AT4G14570	9;9		aare	sp|Q84LM4|AARE_ARATH Acylamino-acid-releasing enzyme OS=Arabidopsis thaliana OX=3702 GN=AARE PE=1 SV=1;tr|A0A2H1ZEM8|A0A2H1ZEM8_ARATH Acylaminoacyl-peptidase-like protein OS=Arabidopsis thaliana OX=3702 GN=AARE PE=1 SV=1	39902000	41720000	46149000	39313000	38911000	65228000	1.25525	16.1	83.937	764	0	22.373
Q8GW78	AT4G12060	3	Clp protease-related protein At4g12060, chloroplastic		sp|Q8GW78|CLPT2_ARATH ATP-dependent Clp protease ATP-binding subunit CLPT2, chloroplastic OS=Arabidopsis thaliana OX=3702 GN=CLPT2 PE=1 SV=1	62525000	58117000	58350000	73977000	56115000	67142000	1.25484	19.1	26.56	241	0	33.847
Q9M1X3	AT3G63160	2		F16M2_10	tr|Q9M1X3|Q9M1X3_ARATH AT3g63160/F16M2_10 OS=Arabidopsis thaliana OX=3702 GN=F16M2_10 PE=1 SV=1	152770000	119340000	123910000	117310000	113110000	215790000	1.25473	36.2	7.2563	69	0	21.083
Q9LU85	AT3G26070	8;1;1	Probable plastid-lipid-associated protein 4, chloroplastic	PAP4	sp|Q9LU85|PAP4_ARATH Probable plastid-lipid-associated protein 4, chloroplastic OS=Arabidopsis thaliana OX=3702 GN=PAP4 PE=1 SV=1	131230000	117140000	98479000	126150000	115400000	140590000	1.25379	37.6	27.163	242	0	71.826
Q9XIM0	AT2G15890	2		MEE14	sp|Q9XIM0|MEE14_ARATH CCG-binding protein 1 OS=Arabidopsis thaliana OX=3702 GN=MEE14 PE=1 SV=1	14871000	13438000	7167300	5923500	13572000	20089000	1.25374	11.8	23.154	203	0	12.743
P93004	AT4G35100	3	Aquaporin PIP2-7;Aquaporin PIP2-7, N-terminally processed	PIP2-7	sp|P93004|PIP27_ARATH Aquaporin PIP2-7 OS=Arabidopsis thaliana OX=3702 GN=PIP2-7 PE=1 SV=2	133080000	150600000	149480000	125540000	127490000	234710000	1.25363	17.1	29.742	280	0	99.543
Q9LVA0	AT5G62390	5	BAG family molecular chaperone regulator 7	BAG7	sp|Q9LVA0|BAG7_ARATH BAG family molecular chaperone regulator 7 OS=Arabidopsis thaliana OX=3702 GN=BAG7 PE=1 SV=1	39927000	39440000	36277000	40859000	34438000	53422000	1.25292	11.2	51.567	446	0	13.333
Q9FEA2	AT5G64050	4	Glutamate--tRNA ligase, chloroplastic/mitochondrial		sp|Q9FEA2|SYEM_ARATH Glutamate--tRNA ligase, chloroplastic/mitochondrial OS=Arabidopsis thaliana OX=3702 GN=OVA3 PE=1 SV=1	37179000	17390000	21238000	25049000	21877000	37732000	1.2527	8.2	63.465	570	0	14.773
O80988	AT2G26080	22	Glycine dehydrogenase (decarboxylating) 2, mitochondrial	GLDP2	sp|O80988|GCSP2_ARATH Glycine dehydrogenase (decarboxylating) 2, mitochondrial OS=Arabidopsis thaliana OX=3702 GN=GLDP2 PE=1 SV=1	245840000	212510000	183940000	208940000	204300000	299540000	1.25185	25.9	113.77	1044	0	35.06
Q9FKX3	AT5G66090	1		At5g66090	tr|Q9FKX3|Q9FKX3_ARATH Cell wall integrity/stress response component OS=Arabidopsis thaliana OX=3702 GN=At5g66090 PE=1 SV=1	4862300	4278000	8365100	3567700	6952500	8985300	1.25042	6.7	22.54	210	0	4.0899
P56754	ATCG00420	3	NAD(P)H-quinone oxidoreductase subunit J, chloroplastic	ndhJ	sp|P56754|NDHJ_ARATH NAD(P)H-quinone oxidoreductase subunit J, chloroplastic OS=Arabidopsis thaliana OX=3702 GN=ndhJ PE=3 SV=1	16012000	19027000	9992900	20431000	10833000	18559000	1.25032	26.6	18.558	158	0	14.741
A0A1P8ASH4;Q8RWT8;F4IAJ4;A0A1P8ASJ5;A0A1P8ASF6	AT1G11870	2;2;1;1;1		SRS	tr|A0A1P8ASH4|A0A1P8ASH4_ARATH Seryl-tRNA synthetase OS=Arabidopsis thaliana OX=3702 GN=SRS PE=1 SV=1;sp|Q8RWT8|SYSM_ARATH Serine--tRNA ligase, chloroplastic/mitochondrial OS=Arabidopsis thaliana OX=3702 GN=OVA7 PE=2 SV=1;tr|F4IAJ4|F4IAJ4_ARATH Seryl-tRNA	2038500	2887700	5172500	4386900	2863000	3956500	1.24999	6.3	42.16	380	0	3.5029
O04616	AT4G01150	7;3	Protein CURVATURE THYLAKOID 1A, chloroplastic	CURT1A	sp|O04616|CUT1A_ARATH Protein CURVATURE THYLAKOID 1A, chloroplastic OS=Arabidopsis thaliana OX=3702 GN=CURT1A PE=1 SV=1	345330000	510580000	350140000	407980000	343830000	592180000	1.24907	24.4	17.697	164	0	90.317
Q9ZNZ7	AT5G04140	54	Ferredoxin-dependent glutamate synthase 1, chloroplastic/mitochondrial	GLU1	sp|Q9ZNZ7|GLTB1_ARATH Ferredoxin-dependent glutamate synthase 1, chloroplastic/mitochondrial OS=Arabidopsis thaliana OX=3702 GN=GLU1 PE=1 SV=3	2636700000	2667500000	2447400000	2681100000	2605800000	3242500000	1.24906	45.6	176.75	1622	0	323.31
P56766	ATCG00350	10	Photosystem I P700 chlorophyll a apoprotein A1	psaA	sp|P56766|PSAA_ARATH Photosystem I P700 chlorophyll a apoprotein A1 OS=Arabidopsis thaliana OX=3702 GN=psaA PE=2 SV=1	2673200000	2764700000	2400500000	2392400000	2648500000	3624700000	1.24874	12.5	83.23	750	0	71.872
Q9LEU8	AT5G10920	4	Argininosuccinate lyase, chloroplastic		sp|Q9LEU8|ARLY_ARATH Argininosuccinate lyase, chloroplastic OS=Arabidopsis thaliana OX=3702 GN=At5g10920 PE=2 SV=1	23478000	32174000	20642000	19852000	22250000	43608000	1.24855	9.3	57.512	517	0	18.789
Q8L606;Q9LFG3	AT3G53560	3;3		At3g53560;F4P12_260	tr|Q8L606|Q8L606_ARATH Tetratricopeptide repeat (TPR)-like superfamily protein OS=Arabidopsis thaliana OX=3702 GN=At3g53560 PE=1 SV=1;tr|Q9LFG3|Q9LFG3_ARATH Tetratricopeptide repeat (TPR)-like superfamily protein OS=Arabidopsis thaliana OX=3702 GN=F4P12_26	9001300	15347000	14315000	5305500	14062000	24222000	1.24821	11.2	38.664	340	0	8.3604
Q9SIF2	AT2G04030	25		CR88	sp|Q9SIF2|HS905_ARATH Heat shock protein 90-5, chloroplastic OS=Arabidopsis thaliana OX=3702 GN=HSP90-5 PE=1 SV=1	401350000	492930000	444630000	418470000	448010000	614120000	1.24809	45.4	88.662	780	0	323.31
Q0WUY5	AT3G07660	2		At3g07660	tr|Q0WUY5|Q0WUY5_ARATH Flocculation protein (DUF1296) OS=Arabidopsis thaliana OX=3702 GN=At3g07660 PE=1 SV=1	5199200	3459900	5937900	7308400	4519000	4019700	1.24807	3.3	90.075	841	0	4.4493
A0A1I9LM15;Q42553	AT3G02780	8;8	Isopentenyl-diphosphate Delta-isomerase II, chloroplastic	IPP2	tr|A0A1I9LM15|A0A1I9LM15_ARATH Isopentenyl-diphosphate Delta-isomerase OS=Arabidopsis thaliana OX=3702 GN=IPP2 PE=1 SV=1;sp|Q42553|IDI2_ARATH Isopentenyl-diphosphate Delta-isomerase II, chloroplastic OS=Arabidopsis thaliana OX=3702 GN=IPP2 PE=1 SV=1	13743000	13039000	20843000	14589000	16598000	21488000	1.24691	35.4	27.55	237	0	33.846
O04499	AT1G09780	16	2,3-bisphosphoglycerate-independent phosphoglycerate mutase 1	PGM1	sp|O04499|PMG1_ARATH 2,3-bisphosphoglycerate-independent phosphoglycerate mutase 1 OS=Arabidopsis thaliana OX=3702 GN=PGM1 PE=1 SV=3	271850000	314270000	233170000	306050000	260620000	332320000	1.24667	36.8	60.579	557	0	76.782
Q9LI88	AT3G27160	1		GHS1	tr|Q9LI88|Q9LI88_ARATH Ribosomal protein S21 family protein OS=Arabidopsis thaliana OX=3702 GN=GHS1 PE=1 SV=1	24559000	34028000	26900000	23982000	37500000	30940000	1.24651	9.8	20.911	183	0	3.9868
Q42581;F4IJW3	AT2G35390	3;2;1;1	Ribose-phosphate pyrophosphokinase 1, chloroplastic	PRS1;At2g35390	sp|Q42581|KPRS1_ARATH Ribose-phosphate pyrophosphokinase 1, chloroplastic OS=Arabidopsis thaliana OX=3702 GN=PRS1 PE=2 SV=2;tr|F4IJW3|F4IJW3_ARATH Ribose-phosphate pyrophosphokinase OS=Arabidopsis thaliana OX=3702 GN=At2g35390 PE=1 SV=1	10346000	9762400	18138000	10429000	10644000	22170000	1.2462	12.4	43.695	403	0	6.5209
Q8VYN6	AT2G22480	3	ATP-dependent 6-phosphofructokinase 5, chloroplastic	PFK5	sp|Q8VYN6|PFKA5_ARATH ATP-dependent 6-phosphofructokinase 5, chloroplastic OS=Arabidopsis thaliana OX=3702 GN=PFK5 PE=1 SV=1	6258100	6825200	7516600	4761400	6582100	11756000	1.24568	6.7	58.614	537	0	5.1938
B9DHQ0;Q56WH1	AT5G19770;AT5G19780	13;13;4	Tubulin alpha-5 chain;Tubulin alpha-3 chain	TUBA5;TUBA3	sp|B9DHQ0|TBA5_ARATH Tubulin alpha-5 chain OS=Arabidopsis thaliana OX=3702 GN=TUBA5 PE=1 SV=2;sp|Q56WH1|TBA3_ARATH Tubulin alpha-3 chain OS=Arabidopsis thaliana OX=3702 GN=TUBA3 PE=1 SV=2	147240000	163870000	155920000	164220000	151530000	197930000	1.24556	39.3	49.654	450	0	84.967
A1L4Y1;F4J3Q8	AT3G10350	3;3		At3g10350	sp|A1L4Y1|GET3B_ARATH ATPase GET3B OS=Arabidopsis thaliana OX=3702 GN=GET3B PE=1 SV=1;tr|F4J3Q8|F4J3Q8_ARATH P-loop containing nucleoside triphosphate hydrolases superfamily protein OS=Arabidopsis thaliana OX=3702 GN=At3g10350 PE=1 SV=1	3110200	9505900	5530100	7264400	5862300	6686900	1.2451	10.2	44.753	411	0	7.612
O23627	AT1G29880	21;1	Glycine--tRNA ligase 1, mitochondrial	GLYRS-1	sp|O23627|SYGM1_ARATH Glycine--tRNA ligase, mitochondrial 1 OS=Arabidopsis thaliana OX=3702 GN=At1g29880 PE=1 SV=1	271570000	255570000	243940000	257470000	264900000	322930000	1.24509	31	81.943	729	0	109.66
Q9SZR1	AT4G29900	2	Calcium-transporting ATPase 10, plasma membrane-type	ACA10	sp|Q9SZR1|ACA10_ARATH Calcium-transporting ATPase 10, plasma membrane-type OS=Arabidopsis thaliana OX=3702 GN=ACA10 PE=1 SV=2	7434300	6946900	2613000	7613100	5642700	5004000	1.24471	2.6	116.86	1069	0	6.4307
B9DFC0;Q9ZPF5	AT4G08870	8;8	Arginase 2, mitochondrial	At4g08870;ARGAH2	tr|B9DFC0|B9DFC0_ARATH AT4G08870 protein OS=Arabidopsis thaliana OX=3702 GN=ARGAH2 PE=1 SV=1;sp|Q9ZPF5|ARGI2_ARATH Arginase 2, chloroplastic/mitochondrial OS=Arabidopsis thaliana OX=3702 GN=ARGAH2 PE=1 SV=1	27039000	25490000	12640000	32937000	25285000	10344000	1.24446	39.2	29.313	263	0	17.801
A0A1P8BDF7;Q9FJY6	AT5G66530	5;5		At5g66530	tr|A0A1P8BDF7|A0A1P8BDF7_ARATH Glucose-6-phosphate 1-epimerase OS=Arabidopsis thaliana OX=3702 GN=At5g66530 PE=1 SV=1;tr|Q9FJY6|Q9FJY6_ARATH Glucose-6-phosphate 1-epimerase OS=Arabidopsis thaliana OX=3702 GN=At5g66530 PE=1 SV=1	172120000	161080000	133960000	169190000	140840000	204130000	1.24393	29	30.476	279	0	41.466
P52410;F4KHF4	AT5G46290	9;8	3-oxoacyl-[acyl-carrier-protein] synthase I, chloroplastic	KAS1;KAS I	sp|P52410|KASC1_ARATH 3-oxoacyl-[acyl-carrier-protein] synthase I, chloroplastic OS=Arabidopsis thaliana OX=3702 GN=KAS1 PE=1 SV=2;tr|F4KHF4|F4KHF4_ARATH Beta-ketoacyl-[acyl-carrier-protein] synthase I OS=Arabidopsis thaliana OX=3702 GN=KASI PE=1 SV=1	273680000	295250000	282560000	275750000	274340000	389040000	1.24377	18.6	50.413	473	0	82.447
P29513;P12411	AT1G20010	14;8;1	Tubulin beta-5 chain;Tubulin beta-1 chain	TUBB5;TUBB1	sp|P29513|TBB5_ARATH Tubulin beta-5 chain OS=Arabidopsis thaliana OX=3702 GN=TUBB5 PE=2 SV=1;sp|P12411|TBB1_ARATH Tubulin beta-1 chain OS=Arabidopsis thaliana OX=3702 GN=TUBB1 PE=2 SV=1	153690000	161000000	157480000	148760000	146060000	227670000	1.2426	36.1	50.342	449	0	58.243
Q9LYR4	AT5G13420	14		T22N19_70	tr|Q9LYR4|Q9LYR4_ARATH Transaldolase OS=Arabidopsis thaliana OX=3702 GN=TRA2 PE=1 SV=1	269690000	262880000	248360000	284360000	241750000	331140000	1.24217	40.6	47.698	438	0	180.98
O80574;Q8LB01	AT2G44040	6;3	4-hydroxy-tetrahydrodipicolinate reductase 1, chloroplastic;4-hydroxy-tetrahydrodipicolinate reductase 2, chloroplastic	DAPB1;DAPB2	sp|O80574|DAPB1_ARATH 4-hydroxy-tetrahydrodipicolinate reductase 1, chloroplastic OS=Arabidopsis thaliana OX=3702 GN=DAPB1 PE=1 SV=2;sp|Q8LB01|DAPB2_ARATH 4-hydroxy-tetrahydrodipicolinate reductase 2, chloroplastic OS=Arabidopsis thaliana OX=3702 GN=DAPB2	41460000	52549000	48531000	55252000	42925000	58208000	1.24185	21	37.55	347	0	59.009
Q9S9M7	AT1G16080	11		T24D18.18	tr|Q9S9M7|Q9S9M7_ARATH Nuclear protein OS=Arabidopsis thaliana OX=3702 GN=At1g16080 PE=1 SV=1	301140000	375660000	342630000	344800000	302640000	479030000	1.24108	39.3	34.13	313	0	135.56
Q8L785	AT3G48110	8	Glycine--tRNA ligase 2, chloroplastic/mitochondrial	GLYRS-2	sp|Q8L785|SYGM2_ARATH Glycine--tRNA ligase, chloroplastic/mitochondrial 2 OS=Arabidopsis thaliana OX=3702 GN=EDD1 PE=1 SV=1	29532000	29527000	23750000	31821000	28654000	29144000	1.2407	9.9	119.77	1067	0	21.025
Q9S713	AT1G68830	8	Serine/threonine-protein kinase STN7, chloroplastic	STN7	sp|Q9S713|STT7_ARATH Serine/threonine-protein kinase STN7, chloroplastic OS=Arabidopsis thaliana OX=3702 GN=STN7 PE=1 SV=1	39199000	34151000	35469000	32023000	35418000	52546000	1.24016	15.3	63.251	562	0	22.362
Q8VYM4	AT3G52150	9		At3g52150	sp|Q8VYM4|PSRP2_ARATH 30S ribosomal protein 2, chloroplastic OS=Arabidopsis thaliana OX=3702 GN=PSRP2 PE=2 SV=1	397480000	508490000	447990000	436600000	444210000	604960000	1.23941	32.8	27.748	253	0	56.509
Q8L9M8	AT1G33810	5			tr|Q8L9M8|Q8L9M8_ARATH Zinc finger/BTB domain protein OS=Arabidopsis thaliana OX=3702 GN=At1g33810 PE=1 SV=1	19891000	22027000	18814000	20867000	20953000	24292000	1.2394	37	15.698	138	0	16.597
Q9SHR7;Q9S7J7;Q9XF87;A0A1I9LMB4;A0A1P8AZ91	AT2G05100	7;7;7;7;7		LHCB2.1;LHCB2.2;Lhcb2:4	sp|Q9SHR7|CB21_ARATH Chlorophyll a-b binding protein 2.1, chloroplastic OS=Arabidopsis thaliana OX=3702 GN=LHCB2.1 PE=1 SV=1;sp|Q9S7J7|CB22_ARATH Chlorophyll a-b binding protein 2.2, chloroplastic OS=Arabidopsis thaliana OX=3702 GN=LHCB2.2 PE=1 SV=1;sp|Q9X	1632400000	1632800000	1931800000	1655400000	1543500000	2553000000	1.23855	39.2	28.649	265	0	27.823
Q38906	AT5G05000	3	Translocase of chloroplast 34, chloroplastic	TOC34	sp|Q38906|TOC34_ARATH Translocase of chloroplast 34, chloroplastic OS=Arabidopsis thaliana OX=3702 GN=TOC34 PE=1 SV=2	9282200	9857000	8722500	11750000	5450400	13864000	1.23833	8.9	34.707	313	0	4.2522
Q05728	AT3G55010	5	Phosphoribosylformylglycinamidine cyclo-ligase, chloroplastic	PUR5	sp|Q05728|PUR5_ARATH Phosphoribosylformylglycinamidine cyclo-ligase, chloroplastic OS=Arabidopsis thaliana OX=3702 GN=PUR5 PE=1 SV=2	30616000	33203000	34940000	18457000	35924000	55039000	1.23752	22.9	41.504	389	0	18.194
Q9LMQ2	AT1G15820	11		F7H2.16	tr|Q9LMQ2|Q9LMQ2_ARATH Chlorophyll a-b binding protein, chloroplastic OS=Arabidopsis thaliana OX=3702 GN=CHLOROPHYLL PROTEIN 24 PE=1 SV=1	1461100000	1725000000	1448900000	1592200000	1494600000	1976100000	1.23697	35.3	27.522	258	0	252.35
O65272;F4JHE9	AT4G00630	5;4	K(+) efflux antiporter 2, chloroplastic	KEA2	sp|O65272|KEA2_ARATH K(+) efflux antiporter 2, chloroplastic OS=Arabidopsis thaliana OX=3702 GN=KEA2 PE=1 SV=2;tr|F4JHE9|F4JHE9_ARATH K+ efflux antiporter 2 OS=Arabidopsis thaliana OX=3702 GN=KEA2 PE=1 SV=1	6153500	5300300	4346900	5690500	4333700	7366000	1.23692	4.4	126.16	1174	0.0019848	2.3002
Q1WIQ6;A0A2H1ZE23;F4INS6	AT2G24270	17;16;16	NADP-dependent glyceraldehyde-3-phosphate dehydrogenase	ALDH11A3	sp|Q1WIQ6|GAPN_ARATH NADP-dependent glyceraldehyde-3-phosphate dehydrogenase OS=Arabidopsis thaliana OX=3702 GN=ALDH11A3 PE=1 SV=2;tr|A0A2H1ZE23|A0A2H1ZE23_ARATH Aldehyde dehydrogenase 11A3 OS=Arabidopsis thaliana OX=3702 GN=ALDH11A3 PE=1 SV=1;tr|F4INS6|F4	276780000	281340000	254990000	275490000	280530000	327740000	1.23687	47.2	53.06	496	0	143.98
Q9LVI9	AT3G17810	9	Dihydropyrimidine dehydrogenase (NADP(+)), chloroplastic	PYD1	sp|Q9LVI9|DPYD_ARATH Dihydropyrimidine dehydrogenase (NADP(+)), chloroplastic OS=Arabidopsis thaliana OX=3702 GN=PYD1 PE=1 SV=1	91480000	82012000	77567000	104580000	72212000	96742000	1.23675	26.3	46.846	426	0	37.375
P56791	ATCG00830;ATCG01310	3	50S ribosomal protein L2, chloroplastic	rpl2-A	sp|P56791|RK2_ARATH 50S ribosomal protein L2, chloroplastic OS=Arabidopsis thaliana OX=3702 GN=rpl2-A PE=3 SV=1	186470000	195780000	130040000	172740000	189200000	190070000	1.23609	17.5	29.864	274	0	26.882
Q9SZB2	AT4G33350	6	Protein TIC 22, chloroplastic	TIC22	sp|Q9SZB2|TIC22_ARATH Protein TIC 22, chloroplastic OS=Arabidopsis thaliana OX=3702 GN=TIC22 PE=1 SV=1	39766000	30720000	45960000	38064000	40128000	48862000	1.23605	29.1	30.105	268	0	17.857
F4IS32;O22832	AT2G43710	10;10;1;1;1;1;1;1;1	Acyl-[acyl-carrier-protein] desaturase;Acyl-[acyl-carrier-protein] desaturase 7, chloroplastic	SSI2;FAB2	tr|F4IS32|F4IS32_ARATH Acyl-[acyl-carrier-protein] desaturase OS=Arabidopsis thaliana OX=3702 GN=SSI2 PE=1 SV=1;sp|O22832|STAD7_ARATH Stearoyl-[acyl-carrier-protein] 9-desaturase 7, chloroplastic OS=Arabidopsis thaliana OX=3702 GN=FAB2 PE=1 SV=1	32224000	30489000	34834000	36554000	33018000	36129000	1.23574	34.2	45.65	401	0	62.416
O80504	AT2G44650	4;1		CHL-CPN10	sp|O80504|CH102_ARATH 10 kDa chaperonin 2, chloroplastic OS=Arabidopsis thaliana OX=3702 GN=CPN10-2 PE=2 SV=1	124820000	155980000	133870000	141780000	127140000	184920000	1.23419	41	15.049	139	0	77.145
O64530;A8MR47	AT1G79230	8;5	Thiosulfate/3-mercaptopyruvate sulfurtransferase 1, mitochondrial;Sulfurtransferase	STR1;MST1	sp|O64530|STR1_ARATH Thiosulfate/3-mercaptopyruvate sulfurtransferase 1, mitochondrial OS=Arabidopsis thaliana OX=3702 GN=STR1 PE=1 SV=1;tr|A8MR47|A8MR47_ARATH Sulfurtransferase OS=Arabidopsis thaliana OX=3702 GN=MST1 PE=1 SV=1	71772000	59339000	65946000	66497000	69493000	77430000	1.23415	27.2	41.893	379	0	54.84
P83483;P83484;Q9C5A9	AT5G08690	20;20;20	ATP synthase subunit beta-1, mitochondrial;ATP synthase subunit beta-2, mitochondrial;ATP synthase subunit beta-3, mitochondrial		sp|P83483|ATPBM_ARATH ATP synthase subunit beta-1, mitochondrial OS=Arabidopsis thaliana OX=3702 GN=At5g08670 PE=1 SV=1;sp|P83484|ATPBN_ARATH ATP synthase subunit beta-2, mitochondrial OS=Arabidopsis thaliana OX=3702 GN=At5g08690 PE=1 SV=1;sp|Q9C5A9|ATPBO_	1315700000	1371300000	1312200000	1521100000	1182000000	1661400000	1.2341	52	59.67	556	0	323.31
Q9C500;Q9FMH6	AT1G47200	2;1	WPP domain-containing protein 2;WPP domain-containing protein 1	WPP2;WPP1	sp|Q9C500|WPP2_ARATH WPP domain-containing protein 2 OS=Arabidopsis thaliana OX=3702 GN=WPP2 PE=1 SV=1;sp|Q9FMH6|WPP1_ARATH WPP domain-containing protein 1 OS=Arabidopsis thaliana OX=3702 GN=WPP1 PE=1 SV=1	24815000	31585000	13226000	37685000	18604000	17976000	1.23232	19.4	19.134	180	0	15.117
A0A1P8BBK0;A0A1P8BBJ5;Q9LU64;A0A1P8BBM1	AT5G51100	4;4;4;2;1	Superoxide dismutase [Fe] 2, chloroplastic	FSD2	tr|A0A1P8BBK0|A0A1P8BBK0_ARATH Superoxide dismutase OS=Arabidopsis thaliana OX=3702 GN=FSD2 PE=1 SV=1;tr|A0A1P8BBJ5|A0A1P8BBJ5_ARATH Superoxide dismutase OS=Arabidopsis thaliana OX=3702 GN=FSD2 PE=1 SV=1;sp|Q9LU64|SODF2_ARATH Superoxide dismutase [Fe] 2, c	26103000	32061000	17305000	26272000	21859000	34292000	1.23212	20.3	27.226	237	0	9.7378
P54150	AT4G25130	3	Peptide methionine sulfoxide reductase A4, chloroplastic	MSR4	sp|P54150|MSRA4_ARATH Peptide methionine sulfoxide reductase A4, chloroplastic OS=Arabidopsis thaliana OX=3702 GN=MSR4 PE=1 SV=2	136220000	151600000	125960000	122560000	137130000	192050000	1.23174	12.8	28.644	258	0	16.621
Q9LPU1	AT1G21065	3		T22I11.11	tr|Q9LPU1|Q9LPU1_ARATH Secondary thiamine-phosphate synthase enzyme OS=Arabidopsis thaliana OX=3702 GN=T22I11.11 PE=1 SV=1	14416000	10872000	6416300	11143000	9114000	14277000	1.23078	15.2	23.707	217	0	4.3423
Q8GZ99	AT5G49760	1		LRR-RLK	sp|Q8GZ99|HPCA1_ARATH Leucine-rich repeat receptor protein kinase HPCA1 OS=Arabidopsis thaliana OX=3702 GN=HPCA1 PE=1 SV=1	2123500	4477200	3470400	2235800	4491400	4083700	1.23003	1.3	104.71	953	0.005143	2.0434
F4JBU0;A0A1I9LT53	AT3G60440	2;1		At3g60440	tr|F4JBU0|F4JBU0_ARATH Phosphoglycerate mutase family protein OS=Arabidopsis thaliana OX=3702 GN=At3g60440 PE=1 SV=1;tr|A0A1I9LT53|A0A1I9LT53_ARATH Phosphoglycerate mutase family protein OS=Arabidopsis thaliana OX=3702 GN=At3g60440 PE=1 SV=1	4704800	5733900	5169700	5596200	5094300	6209100	1.22995	10.3	32.336	291	0	4.4207
Q9S841	AT3G50820	18	Oxygen-evolving enhancer protein 1-2, chloroplastic	PSBO2	sp|Q9S841|PSBO2_ARATH Oxygen-evolving enhancer protein 1-2, chloroplastic OS=Arabidopsis thaliana OX=3702 GN=PSBO2 PE=1 SV=1	1394700000	1354700000	1297400000	1271700000	1340100000	1789400000	1.22979	50.5	35.019	331	0	323.31
A0A1P8BD74;Q9C5R8	AT5G06290	8;8	2-Cys peroxiredoxin BAS1-like, chloroplastic		tr|A0A1P8BD74|A0A1P8BD74_ARATH Thioredoxin-dependent peroxiredoxin OS=Arabidopsis thaliana OX=3702 GN=2-Cys Prx B PE=1 SV=1;sp|Q9C5R8|BAS1B_ARATH 2-Cys peroxiredoxin BAS1-like, chloroplastic OS=Arabidopsis thaliana OX=3702 GN=At5g06290 PE=2 SV=3	433850000	371910000	471250000	428620000	454110000	495950000	1.22978	36.7	26.711	245	0	311.57
Q9LKU2	AT5G28750	2	Sec-independent protein translocase protein TATA, chloroplastic	TATA	sp|Q9LKU2|TATA_ARATH Sec-independent protein translocase protein TATA, chloroplastic OS=Arabidopsis thaliana OX=3702 GN=TATA PE=1 SV=1	15653000	17289000	13715000	11740000	19611000	18697000	1.22968	24.5	15.713	147	0.005707	1.9141
Q9LF37	AT5G15450	16	Chaperone protein ClpB3, chloroplastic	CLPB3	sp|Q9LF37|CLPB3_ARATH Chaperone protein ClpB3, chloroplastic OS=Arabidopsis thaliana OX=3702 GN=CLPB3 PE=1 SV=1	71424000	76297000	71322000	72190000	62854000	105230000	1.22955	23.2	108.94	968	0	67.079
A8MSF2;Q9FFJ2	AT5G17170	5;5		ENH1	tr|A8MSF2|A8MSF2_ARATH Rubredoxin family protein OS=Arabidopsis thaliana OX=3702 GN=ENH1 PE=1 SV=1;tr|Q9FFJ2|Q9FFJ2_ARATH Rubredoxin family protein OS=Arabidopsis thaliana OX=3702 GN=ENH1 PE=1 SV=1	73208000	103590000	58932000	76528000	64685000	117650000	1.22943	32.1	23.888	224	0	52.91
F4K0E8;B3H725	AT5G60600	18;16	4-hydroxy-3-methylbut-2-en-1-yl diphosphate synthase (ferredoxin), chloroplastic	ISPG;HDS	sp|F4K0E8|ISPG_ARATH 4-hydroxy-3-methylbut-2-en-1-yl diphosphate synthase (ferredoxin), chloroplastic OS=Arabidopsis thaliana OX=3702 GN=ISPG PE=1 SV=1;tr|B3H725|B3H725_ARATH 4-hydroxy-3-methylbut-2-enyl diphosphate synthase OS=Arabidopsis thaliana OX=3702	182000000	185550000	187730000	188040000	177690000	236880000	1.22754	29.8	82.256	741	0	154.4
P29976	AT4G39980	5	Phospho-2-dehydro-3-deoxyheptonate aldolase 1, chloroplastic	DHS1	sp|P29976|AROF_ARATH Phospho-2-dehydro-3-deoxyheptonate aldolase 1, chloroplastic OS=Arabidopsis thaliana OX=3702 GN=DHS1 PE=2 SV=2	3325800	8542700	11205000	7780900	7307500	10105000	1.22655	11	57.978	525	0	6.6543
Q93VK7	AT5G14910	3		At5g14910	tr|Q93VK7|Q93VK7_ARATH AT5g14910/F2G14_30 OS=Arabidopsis thaliana OX=3702 GN=At5g14910 PE=1 SV=1	116580000	89941000	98584000	80350000	118190000	130090000	1.22635	27.5	18.956	178	0	182.5
Q9XJ36	AT1G12410	5	ATP-dependent Clp protease proteolytic subunit-related protein 2, chloroplastic	CLPR2	sp|Q9XJ36|CLPR2_ARATH ATP-dependent Clp protease proteolytic subunit-related protein 2, chloroplastic OS=Arabidopsis thaliana OX=3702 GN=CLPR2 PE=1 SV=1	106710000	114890000	106490000	105710000	96527000	156200000	1.22591	19.4	31.208	279	0	27.547
Q9LXJ0;A0A1I9LSJ8	AT3G52750	3;2	Cell division protein FtsZ homolog 2-2, chloroplastic	FTSZ2-2	sp|Q9LXJ0|FTZ22_ARATH Cell division protein FtsZ homolog 2-2, chloroplastic OS=Arabidopsis thaliana OX=3702 GN=FTSZ2-2 PE=1 SV=1;tr|A0A1I9LSJ8|A0A1I9LSJ8_ARATH Tubulin/FtsZ family protein OS=Arabidopsis thaliana OX=3702 GN=FTSZ2-2 PE=1 SV=1	5169300	4240000	4779100	2987200	3124100	9917600	1.22589	10.8	50.317	473	0.00036153	3.2248
Q9LIB2	AT3G29320	21	Alpha-glucan phosphorylase 1	PHS1	sp|Q9LIB2|PHS1_ARATH Alpha-glucan phosphorylase 1 OS=Arabidopsis thaliana OX=3702 GN=PHS1 PE=1 SV=1	118630000	111590000	114250000	104390000	109350000	161110000	1.2246	30.6	108.58	962	0	89.429
P42791;A0A1I9LT16	AT3G05590	9;8;3	60S ribosomal protein L18-2	RPL18B	sp|P42791|RL182_ARATH 60S ribosomal protein L18-2 OS=Arabidopsis thaliana OX=3702 GN=RPL18B PE=1 SV=2;tr|A0A1I9LT16|A0A1I9LT16_ARATH Ribosomal protein L18 OS=Arabidopsis thaliana OX=3702 GN=RPL18 PE=1 SV=1	36550000	49339000	36607000	29636000	37802000	67028000	1.22323	40.6	20.925	187	0	7.9478
C0Z2R6;Q93Z30	AT4G18950	1;1		At4g18950	tr|C0Z2R6|C0Z2R6_ARATH AT4G18950 protein OS=Arabidopsis thaliana OX=3702 GN=At4g18950 PE=1 SV=1;tr|Q93Z30|Q93Z30_ARATH AT4g18950/F13C5_120 OS=Arabidopsis thaliana OX=3702 GN=At4g18950 PE=1 SV=1	3071700	6102700	4745500	3656700	6612500	4380400	1.2232	3.4	50.113	438	0	4.0683
A0A1P8BAU8;Q9FF91	AT5G23890	3;3		At5g23890	tr|A0A1P8BAU8|A0A1P8BAU8_ARATH GPI-anchored adhesin-like protein OS=Arabidopsis thaliana OX=3702 GN=MRO11.7 PE=1 SV=1;tr|Q9FF91|Q9FF91_ARATH GPI-anchored adhesin-like protein OS=Arabidopsis thaliana OX=3702 GN=MRO11.7 PE=1 SV=1	8710100	7431400	7791400	9450400	5557500	11163000	1.22201	6	90.749	822	0	5.3707
P60040;A8MRH4	AT2G01250	14;10	60S ribosomal protein L7-2	RPL7B;At2g01250	sp|P60040|RL72_ARATH 60S ribosomal protein L7-2 OS=Arabidopsis thaliana OX=3702 GN=RPL7B PE=1 SV=1;tr|A8MRH4|A8MRH4_ARATH AT2G01250 protein OS=Arabidopsis thaliana OX=3702 GN=At2g01250 PE=1 SV=1	218700000	179570000	200310000	199150000	190040000	257710000	1.22175	47.9	28.171	242	0	70.251
P82538	AT3G55330	7	PsbP-like protein 1, chloroplastic	PPL1	sp|P82538|PPL1_ARATH PsbP-like protein 1, chloroplastic OS=Arabidopsis thaliana OX=3702 GN=PPL1 PE=1 SV=1	307240000	282280000	251470000	260200000	242130000	414960000	1.22163	27	25.623	230	0	60.219
Q9SV68	AT4G13010	4	Putative quinone-oxidoreductase homolog, chloroplastic		sp|Q9SV68|QORH_ARATH Chloroplast envelope quinone oxidoreductase homolog OS=Arabidopsis thaliana OX=3702 GN=CEQORH PE=1 SV=1	15188000	11775000	15415000	18112000	14128000	12783000	1.22128	21	34.436	329	0	10.003
F4K3A9	AT5G48960	7		At5g48960	tr|F4K3A9|F4K3A9_ARATH HAD-superfamily hydrolase, subfamily IG, 5-nucleotidase OS=Arabidopsis thaliana OX=3702 GN=At5g48960 PE=1 SV=1	16646000	23836000	16568000	19747000	10803000	32813000	1.22114	18.5	72.892	642	0	17.814
O04603	AT4G01310	11	50S ribosomal protein L5, chloroplastic	RPL5	sp|O04603|RK5_ARATH 50S ribosomal protein L5, chloroplastic OS=Arabidopsis thaliana OX=3702 GN=RPL5 PE=2 SV=1	579840000	541080000	543150000	544180000	498570000	763370000	1.22099	46.6	28.343	262	0	39.292
Q9LKR8	AT5G28500	4	Rubisco accumulation factor 1, chloroplastic	RAF1	sp|Q9LKR8|RAF1_ARATH Rubisco accumulation factor 1.1, chloroplastic OS=Arabidopsis thaliana OX=3702 GN=RAF1.1 PE=1 SV=1	56044000	70540000	39518000	51567000	44917000	84958000	1.22092	11.8	48.236	434	0	69.466
Q0WWT7	AT4G24750	2	Rhodanese-like domain-containing protein 11, chloroplastic	STR11	sp|Q0WWT7|STR11_ARATH Rhodanese-like domain-containing protein 11, chloroplastic OS=Arabidopsis thaliana OX=3702 GN=STR11 PE=2 SV=1	18823000	19668000	21505000	20443000	19959000	24115000	1.22048	14.7	32.113	292	0	16.244
F4JXM9	AT5G65950	2		At5g65950	tr|F4JXM9|F4JXM9_ARATH Trafficking protein particle complex subunit-like protein OS=Arabidopsis thaliana OX=3702 GN=At5g65950 PE=1 SV=1	1947400	5348100	3363100	3432100	3040400	5143300	1.22036	1.9	132.23	1190	0.0071362	1.769
Q39085	AT3G19820	14	Delta(24)-sterol reductase	DIM	sp|Q39085|DIM_ARATH Delta(24)-sterol reductase OS=Arabidopsis thaliana OX=3702 GN=DIM PE=1 SV=2	200520000	218930000	173100000	199440000	180070000	260860000	1.22017	30.3	65.393	561	0	68.295
P34790;Q9SKQ0	AT4G38740	7;5	Peptidyl-prolyl cis-trans isomerase CYP18-3;Peptidyl-prolyl cis-trans isomerase CYP19-2	CYP18-3;CYP19-2	sp|P34790|CP18C_ARATH Peptidyl-prolyl cis-trans isomerase CYP18-3 OS=Arabidopsis thaliana OX=3702 GN=CYP18-3 PE=1 SV=1;sp|Q9SKQ0|CP19B_ARATH Peptidyl-prolyl cis-trans isomerase CYP19-2 OS=Arabidopsis thaliana OX=3702 GN=CYP19-2 PE=2 SV=1	269000000	343800000	302810000	243150000	308040000	441920000	1.21997	38.4	18.373	172	0	39.56
P0DKC4;P0DKC3	AT5G36700;AT5G36790	13;13	Phosphoglycolate phosphatase 1B, chloroplastic;Phosphoglycolate phosphatase 1A, chloroplastic	PGLP1B;PGLP1A	sp|P0DKC4|PGP1B_ARATH Phosphoglycolate phosphatase 1B, chloroplastic OS=Arabidopsis thaliana OX=3702 GN=PGLP1B PE=1 SV=1;sp|P0DKC3|PGP1A_ARATH Phosphoglycolate phosphatase 1A, chloroplastic OS=Arabidopsis thaliana OX=3702 GN=PGLP1A PE=1 SV=1	478040000	601770000	551880000	508590000	544270000	706640000	1.2198	39	39.761	362	0	182.42
Q9SSL0;A0A1P8AN09	AT1G70820	11;10		F15H11.7	tr|Q9SSL0|Q9SSL0_ARATH At1g70820 OS=Arabidopsis thaliana OX=3702 GN=At1g70820 PE=1 SV=1;tr|A0A1P8AN09|A0A1P8AN09_ARATH Phosphoglucomutase, putative / glucose phosphomutase OS=Arabidopsis thaliana OX=3702 GN=At1g70820 PE=1 SV=1	63254000	77632000	73127000	74915000	57825000	100290000	1.21943	23.9	67.312	615	0	41.888
Q9SGS4	AT1G76080	5	Thioredoxin-like protein CDSP32, chloroplastic	CDSP32	sp|Q9SGS4|CDSP_ARATH Thioredoxin-like protein CDSP32, chloroplastic OS=Arabidopsis thaliana OX=3702 GN=CDSP32 PE=1 SV=1	76211000	90218000	92172000	69090000	80800000	132230000	1.21922	15.9	33.684	302	0	9.9281
Q8L633	AT2G04530	1	Ribonuclease Z, chloroplastic	CPZ	sp|Q8L633|RNZ2_ARATH tRNase Z TRZ2, chloroplastic OS=Arabidopsis thaliana OX=3702 GN=TRZ2 PE=2 SV=1	2514400	1808900	4772300	3129900	2280800	4609000	1.21916	2.8	39.951	354	0.0085706	1.6587
Q8LGI2	AT5G39410	3	Probable mitochondrial saccharopine dehydrogenase-like oxidoreductase At5g39410		sp|Q8LGI2|SCPDL_ARATH Probable mitochondrial saccharopine dehydrogenase-like oxidoreductase At5g39410 OS=Arabidopsis thaliana OX=3702 GN=At5g39410 PE=1 SV=2	11791000	20949000	13570000	14754000	16503000	18241000	1.2189	13.2	49.68	454	0	9.3153
Q9XF89	AT4G10340	16	Chlorophyll a-b binding protein CP26, chloroplastic	LHCB5	sp|Q9XF89|CB5_ARATH Chlorophyll a-b binding protein CP26, chloroplastic OS=Arabidopsis thaliana OX=3702 GN=LHCB5 PE=1 SV=1	3367900000	3118900000	3137200000	2689400000	3361700000	4315300000	1.21851	53.6	30.156	280	0	304.16
Q9LMI0	AT1G06410	8	Probable alpha,alpha-trehalose-phosphate synthase [UDP-forming] 7	TPS7	sp|Q9LMI0|TPS7_ARATH Probable alpha,alpha-trehalose-phosphate synthase [UDP-forming] 7 OS=Arabidopsis thaliana OX=3702 GN=TPS7 PE=1 SV=1	33622000	50710000	39839000	45183000	37006000	51491000	1.2173	13.2	96.687	851	0	26.917
Q9XFT3	AT4G21280	15	Oxygen-evolving enhancer protein 3-1, chloroplastic	PSBQ1	sp|Q9XFT3|PSBQ1_ARATH Oxygen-evolving enhancer protein 3-1, chloroplastic OS=Arabidopsis thaliana OX=3702 GN=PSBQ1 PE=1 SV=3	5521700000	6969000000	6001800000	7061700000	5334900000	7489400000	1.21637	47.8	23.866	224	0	126.49
Q9FGS0	AT5G50250	2	RNA-binding protein CP31B, chloroplastic	CP31B	sp|Q9FGS0|CP31B_ARATH RNA-binding protein CP31B, chloroplastic OS=Arabidopsis thaliana OX=3702 GN=CP31B PE=1 SV=1	34414000	49065000	32671000	47410000	40031000	34993000	1.21567	7.3	31.869	289	0	13.196
P47999	AT2G43750	14	Cysteine synthase, chloroplastic/chromoplastic	OASB	sp|P47999|CYSKP_ARATH Cysteine synthase, chloroplastic/chromoplastic OS=Arabidopsis thaliana OX=3702 GN=OASB PE=1 SV=2	553150000	670610000	653780000	586910000	592070000	846600000	1.21526	46.2	41.656	392	0	182.23
Q9ZVH7	AT2G38550	3	Protein FATTY ACID EXPORT 3, chloroplastic	FAX3	sp|Q9ZVH7|FAX3_ARATH Protein FATTY ACID EXPORT 3, chloroplastic OS=Arabidopsis thaliana OX=3702 GN=FAX3 PE=2 SV=2	18817000	20596000	18455000	20087000	16997000	25234000	1.21422	14.3	36.701	335	0	14.584
P16181	AT3G48930	5;2	40S ribosomal protein S11-1	RPS11A	sp|P16181|RS111_ARATH 40S ribosomal protein S11-1 OS=Arabidopsis thaliana OX=3702 GN=RPS11A PE=2 SV=1	190290000	166750000	164410000	166220000	152410000	245180000	1.21411	23.1	17.957	160	0	11.794
B9DFG0;F4IFZ9;P54887	AT2G39800	9;9;9	Delta-1-pyrroline-5-carboxylate synthase A;Glutamate 5-kinase;Gamma-glutamyl phosphate reductase	P5CS1;P5CSA	tr|B9DFG0|B9DFG0_ARATH Gamma-glutamyl kinase OS=Arabidopsis thaliana OX=3702 GN=P5CS1 PE=1 SV=1;tr|F4IFZ9|F4IFZ9_ARATH Delta-1-pyrroline-5-carboxylate synthase OS=Arabidopsis thaliana OX=3702 GN=P5CS1 PE=1 SV=1;sp|P54887|P5CS1_ARATH Delta-1-pyrroline-5-car	24582000	20866000	18638000	18565000	25702000	23396000	1.21394	19.4	66.758	614	0	16.569
Q93VG5	AT5G20290	10;3	40S ribosomal protein S8-1	RPS8A	sp|Q93VG5|RS81_ARATH 40S ribosomal protein S8-1 OS=Arabidopsis thaliana OX=3702 GN=RPS8A PE=1 SV=1	795800000	872180000	684710000	836910000	584910000	1133200000	1.21384	41	24.993	222	0	227.89
F4I035;Q9FVP6	AT1G48860	8;8	3-phosphoshikimate 1-carboxyvinyltransferase	At1g48860;F27K7.11	tr|F4I035|F4I035_ARATH 3-phosphoshikimate 1-carboxyvinyltransferase OS=Arabidopsis thaliana OX=3702 GN=At1g48860 PE=1 SV=1;tr|Q9FVP6|Q9FVP6_ARATH 3-phosphoshikimate 1-carboxyvinyltransferase OS=Arabidopsis thaliana OX=3702 GN=F27K7.11 PE=1 SV=1	13995000	15936000	12828000	12502000	12676000	21095000	1.2124	22.1	52.407	489	0	7.1124
P49209	AT1G33120;AT1G33140	8	60S ribosomal protein L9-1	RPL9B	sp|P49209|RL91_ARATH 60S ribosomal protein L9-1 OS=Arabidopsis thaliana OX=3702 GN=RPL9B PE=1 SV=3	323140000	434590000	278910000	393150000	321770000	387780000	1.21224	54.1	22.017	194	0	128.43
Q84TF0	AT2G37790	4	Aldo-keto reductase family 4 member C10	AKR4C10	sp|Q84TF0|AKRCA_ARATH Aldo-keto reductase family 4 member C10 OS=Arabidopsis thaliana OX=3702 GN=AKR4C10 PE=1 SV=1	9023600	2602600	7931100	6670900	5627200	8821400	1.21218	12.7	34.913	314	0	4.2738
F4IFH2;P93732;A0A1P8B2D9	AT2G14260	7;7;6	Proline iminopeptidase	PIP	tr|F4IFH2|F4IFH2_ARATH Proline iminopeptidase OS=Arabidopsis thaliana OX=3702 GN=PIP PE=1 SV=1;sp|P93732|PIP_ARATH Proline iminopeptidase OS=Arabidopsis thaliana OX=3702 GN=PIP PE=2 SV=3;tr|A0A1P8B2D9|A0A1P8B2D9_ARATH Proline iminopeptidase OS=Arabidopsis	56632000	65510000	47412000	63096000	52052000	65501000	1.21167	29.8	37.433	329	0	32.018
Q9SAU2	AT5G61410	2		RPE	sp|Q9SAU2|RPE_ARATH Ribulose-5-phosphate-3-epimerase, chloroplastic OS=Arabidopsis thaliana OX=3702 GN=RPE PE=2 SV=1	215580000	233000000	175380000	232990000	220930000	202880000	1.21152	12.5	30.008	281	0	123.23
Q8LE52	AT5G16710	13	Glutathione S-transferase DHAR3, chloroplastic	DHAR3	sp|Q8LE52|DHAR3_ARATH Glutathione S-transferase DHAR3, chloroplastic OS=Arabidopsis thaliana OX=3702 GN=DHAR3 PE=1 SV=1	374830000	380830000	314960000	397820000	307400000	441490000	1.2115	51.2	28.514	258	0	58.979
Q9LUB2;A8MS79;F4K083	AT5G48220	7;6;6		At5g48220	tr|Q9LUB2|Q9LUB2_ARATH Indole-3-glycerol-phosphate synthase OS=Arabidopsis thaliana OX=3702 GN=MIF21.11 PE=1 SV=1;tr|A8MS79|A8MS79_ARATH Indole-3-glycerol-phosphate synthase OS=Arabidopsis thaliana OX=3702 GN=MIF21.11 PE=1 SV=1;tr|F4K083|F4K083_ARATH Indol	43924000	38171000	33409000	48036000	31220000	44112000	1.21131	17.2	41.968	379	0	14.69
F4IX01;Q9M277	AT3G61870	1;1		At3g61870;F21F14.40	tr|F4IX01|F4IX01_ARATH Plant/protein OS=Arabidopsis thaliana OX=3702 GN=At3g61870 PE=1 SV=1;tr|Q9M277|Q9M277_ARATH AT3g61870/F21F14_40 OS=Arabidopsis thaliana OX=3702 GN=F21F14.40 PE=1 SV=1	20144000	27161000	19978000	16651000	29009000	25138000	1.21105	11.8	27.804	254	0	14.976
Q9C8E6	AT1G42550	9		T8D8.2	sp|Q9C8E6|PMI1_ARATH Protein PLASTID MOVEMENT IMPAIRED 1 OS=Arabidopsis thaliana OX=3702 GN=PMI1 PE=1 SV=1	24089000	28671000	22605000	32058000	16822000	32466000	1.21089	13.4	93.874	843	0	22.354
Q9S757;A0A1I9LTP2	AT3G61440	14;10	Bifunctional L-3-cyanoalanine synthase/cysteine synthase C1, mitochondrial	CYSC1	sp|Q9S757|CYSC1_ARATH Bifunctional L-3-cyanoalanine synthase/cysteine synthase C1, mitochondrial OS=Arabidopsis thaliana OX=3702 GN=CYSC1 PE=1 SV=1;tr|A0A1I9LTP2|A0A1I9LTP2_ARATH Cysteine synthase C1 OS=Arabidopsis thaliana OX=3702 GN=CYSC1 PE=1 SV=1	583170000	583440000	511220000	519400000	509550000	776020000	1.21052	30.2	39.927	368	0	78.943
Q06738	AT5G52310	10	Low-temperature-induced 78 kDa protein	LTI78	sp|Q06738|RD29A_ARATH Low-temperature-induced 78 kDa protein OS=Arabidopsis thaliana OX=3702 GN=RD29A PE=1 SV=2	37882000	28831000	25971000	32180000	29740000	36527000	1.20855	27.5	77.855	710	0	18.02
Q9LX13	AT5G10160	6		T31P16_150	tr|Q9LX13|Q9LX13_ARATH (3R)-hydroxymyristoyl-[acyl-carrier-protein] dehydratase OS=Arabidopsis thaliana OX=3702 GN=At5g10160 PE=1 SV=1	76471000	76902000	62970000	75779000	71184000	82355000	1.20829	29.2	24.123	219	0	20.714
Q93ZC5	AT1G13280	3	Allene oxide cyclase 4, chloroplastic	AOC4	sp|Q93ZC5|AOC4_ARATH Allene oxide cyclase 4, chloroplastic OS=Arabidopsis thaliana OX=3702 GN=AOC4 PE=2 SV=1	33103000	28488000	28619000	32455000	29434000	33740000	1.20824	19.3	27.809	254	0	15.782
F4INW2;P26569	AT2G30620	6;6	Histone H1.2	At2g30620	tr|F4INW2|F4INW2_ARATH Winged-helix DNA-binding transcription factor family protein OS=Arabidopsis thaliana OX=3702 GN=At2g30620 PE=1 SV=1;sp|P26569|H12_ARATH Histone H1.2 OS=Arabidopsis thaliana OX=3702 GN=At2g30620 PE=1 SV=1	24910000	31365000	27384000	26912000	23405000	39940000	1.20805	30.2	21.549	202	0	45.871
Q94B60	AT5G45390	6	ATP-dependent Clp protease proteolytic subunit 4, chloroplastic	CLPP4	sp|Q94B60|CLPP4_ARATH ATP-dependent Clp protease proteolytic subunit 4, chloroplastic OS=Arabidopsis thaliana OX=3702 GN=CLPP4 PE=1 SV=1	169220000	198970000	172600000	185120000	148450000	248660000	1.20802	24.7	31.498	292	0	27.45
Q9FK35;A0A1P8BFG5	AT5G50370	6;5	Adenylate kinase 3	ADK2	sp|Q9FK35|KAD3_ARATH Adenylate kinase 3 OS=Arabidopsis thaliana OX=3702 GN=ADK2 PE=1 SV=1;tr|A0A1P8BFG5|A0A1P8BFG5_ARATH ATP:AMP phosphotransferase OS=Arabidopsis thaliana OX=3702 GN=MXI22.8 PE=1 SV=1	29439000	29600000	22349000	31298000	19485000	36869000	1.20756	27.4	27.335	248	0	24.543
O82089;A0A1I9LNC0	AT3G56240	7;6	Copper transport protein CCH	CCH	sp|O82089|CCH_ARATH Copper transport protein CCH OS=Arabidopsis thaliana OX=3702 GN=CCH PE=1 SV=1;tr|A0A1I9LNC0|A0A1I9LNC0_ARATH Copper chaperone OS=Arabidopsis thaliana OX=3702 GN=CCH PE=1 SV=1	323230000	281480000	181210000	311390000	204570000	322640000	1.20686	55.4	12.971	121	0	39.924
A0A2H1ZEA9;O65396	AT1G11860	19;19	Aminomethyltransferase, mitochondrial	GDCST	tr|A0A2H1ZEA9|A0A2H1ZEA9_ARATH Aminomethyltransferase OS=Arabidopsis thaliana OX=3702 GN=At1g11860 PE=1 SV=1;sp|O65396|GCST_ARATH Aminomethyltransferase, mitochondrial OS=Arabidopsis thaliana OX=3702 GN=GDCST PE=2 SV=1	2097100000	1769000000	1638300000	1778400000	1714400000	2382000000	1.20661	39	46.352	423	0	278.6
F4IVZ7;P10896	AT2G39730	22;22	Ribulose bisphosphate carboxylase/oxygenase activase, chloroplastic	RCA	tr|F4IVZ7|F4IVZ7_ARATH Rubisco activase OS=Arabidopsis thaliana OX=3702 GN=RCA PE=1 SV=1;sp|P10896|RCA_ARATH Ribulose bisphosphate carboxylase/oxygenase activase, chloroplastic OS=Arabidopsis thaliana OX=3702 GN=RCA PE=1 SV=2	9063700000	9097900000	9488600000	8713800000	9195300000	11532000000	1.20647	61.9	48.5	441	0	323.31
Q8W4F1	AT2G46910	2	Probable plastid-lipid-associated protein 10, chloroplastic	PAP10	sp|Q8W4F1|PAP10_ARATH Probable plastid-lipid-associated protein 10, chloroplastic OS=Arabidopsis thaliana OX=3702 GN=PAP10 PE=1 SV=1	13285000	9053200	7618100	10221000	9840800	11627000	1.20642	8.5	31.58	284	0	6.7262
Q6NMA9;A0A1P8BBQ8	AT5G45170	7;6		At5g45170	tr|Q6NMA9|Q6NMA9_ARATH At5g45170 OS=Arabidopsis thaliana OX=3702 GN=At5g45170 PE=1 SV=1;tr|A0A1P8BBQ8|A0A1P8BBQ8_ARATH Haloacid dehalogenase-like hydrolase (HAD) superfamily protein OS=Arabidopsis thaliana OX=3702 GN=At5g45170 PE=1 SV=1	41128000	62012000	38886000	53375000	49037000	46578000	1.20591	24.7	40.741	372	0	24.749
Q9SIP7	AT2G31610	10	40S ribosomal protein S3-1	RPS3A	sp|Q9SIP7|RS31_ARATH 40S ribosomal protein S3-1 OS=Arabidopsis thaliana OX=3702 GN=RPS3A PE=1 SV=1	70643000	60593000	68857000	71489000	77854000	59181000	1.20545	38.4	27.519	250	0	48.844
Q9SLA8	AT2G05990	7	Enoyl-[acyl-carrier-protein] reductase [NADH], chloroplastic	MOD1	sp|Q9SLA8|FABI_ARATH Enoyl-[acyl-carrier-protein] reductase [NADH], chloroplastic OS=Arabidopsis thaliana OX=3702 GN=MOD1 PE=1 SV=1	396230000	436400000	403860000	402710000	369620000	551250000	1.20544	19	41.213	390	0	58.132
Q9LSE4	AT3G26710	4		CCB1	sp|Q9LSE4|CCB1_ARATH Protein COFACTOR ASSEMBLY OF COMPLEX C SUBUNIT B CCB1, chloroplastic OS=Arabidopsis thaliana OX=3702 GN=CCB1 PE=1 SV=1	17025000	15952000	14379000	11822000	13867000	25578000	1.20518	10.9	30.101	267	0	5.7428
O23166	AT4G37200	3	Thioredoxin-like protein HCF164, chloroplastic	HCF164	sp|O23166|TR164_ARATH Thioredoxin-like protein HCF164, chloroplastic OS=Arabidopsis thaliana OX=3702 GN=HCF164 PE=1 SV=2	11319000	6242800	15309000	15752000	10851000	7676200	1.20503	19.5	28.745	261	0	14.181
Q93WL3	AT4G25370	7		At4g25370	sp|Q93WL3|CLPT1_ARATH ATP-dependent Clp protease ATP-binding subunit CLPT1, chloroplastic OS=Arabidopsis thaliana OX=3702 GN=CLPT1 PE=1 SV=1	74115000	90726000	60870000	76680000	88030000	70277000	1.20453	25.6	26.05	238	0	27.927
Q8VXY0	AT2G36145	2		At2g36145	tr|Q8VXY0|Q8VXY0_ARATH Expressed protein OS=Arabidopsis thaliana OX=3702 GN=At2g36145 PE=1 SV=1	10335000	10163000	9587100	7661400	9933800	14646000	1.20429	10.8	19.908	186	0	3.3931
O82487	AT4G10750	1		T12H20.10	tr|O82487|O82487_ARATH Phosphoenolpyruvate carboxylase family protein OS=Arabidopsis thaliana OX=3702 GN=T12H20.10 PE=1 SV=1	2315000	3131600	3048200	2866200	3226400	2805400	1.20425	4.7	38.404	358	0	4.6756
A0A1P8APN5;F4HTT6	AT1G74070	2;2	Peptidyl-prolyl cis-trans isomerase CYP26-2, chloroplastic	CYP26-2	tr|A0A1P8APN5|A0A1P8APN5_ARATH Peptidylprolyl isomerase OS=Arabidopsis thaliana OX=3702 GN=At1g74070 PE=1 SV=1;sp|F4HTT6|CP26B_ARATH Peptidyl-prolyl cis-trans isomerase CYP26-2, chloroplastic OS=Arabidopsis thaliana OX=3702 GN=CYP26-2 PE=2 SV=1	14629000	17902000	10515000	12181000	13078000	20848000	1.20389	7.5	30.374	280	0	3.9366
O24456	AT1G18080	12	Receptor for activated C kinase 1A	RACK1A	sp|O24456|GBLPA_ARATH Receptor for activated C kinase 1A OS=Arabidopsis thaliana OX=3702 GN=RACK1A PE=1 SV=2	338280000	405010000	341940000	371310000	338430000	442860000	1.20345	37.3	35.747	327	0	66.299
A0A1P8AXX8;O80780	AT2G34310	1;1		At2g34310	tr|A0A1P8AXX8|A0A1P8AXX8_ARATH Uncharacterized protein OS=Arabidopsis thaliana OX=3702 GN=At2g34310 PE=1 SV=1;tr|O80780|O80780_ARATH Expressed protein OS=Arabidopsis thaliana OX=3702 GN=At2g34310 PE=1 SV=2	2696200	2124500	2013800	2132800	2317400	2781600	1.2032	6	25.295	234	0.00035765	3.1091
Q93VT6	AT5G08540	5		At5g08540	tr|Q93VT6|Q93VT6_ARATH Ribosomal RNA small subunit methyltransferase J OS=Arabidopsis thaliana OX=3702 GN=MAH20.10 PE=1 SV=1	31754000	34623000	17897000	28348000	25179000	35808000	1.20118	19.4	38.655	346	0	19.75
Q9SPK5	AT1G50480	14;3	Formate--tetrahydrofolate ligase	THFS	sp|Q9SPK5|FTHS_ARATH Formate--tetrahydrofolate ligase OS=Arabidopsis thaliana OX=3702 GN=THFS PE=2 SV=1	248180000	239440000	233700000	251030000	220380000	293720000	1.20118	25.9	67.801	634	0	83.817
Q9LVV6	AT5G52960	1			tr|Q9LVV6|Q9LVV6_ARATH At5g52960 OS=Arabidopsis thaliana OX=3702 GN=MNB8.2 PE=1 SV=1	5874800	7533500	6338200	7579200	6000600	7265300	1.20109	9.4	19.163	170	0	16.687
P49572	AT2G04400	6	Indole-3-glycerol phosphate synthase, chloroplastic		sp|P49572|TRPC_ARATH Indole-3-glycerol phosphate synthase, chloroplastic OS=Arabidopsis thaliana OX=3702 GN=IGPS PE=1 SV=2	21290000	13592000	19041000	20737000	15576000	20790000	1.1999	17.2	44.577	402	0	16.613
Q9SAC6	AT1G10760	20;1	Alpha-glucan water dikinase 1, chloroplastic	GWD1	sp|Q9SAC6|GWD1_ARATH Alpha-glucan water dikinase 1, chloroplastic OS=Arabidopsis thaliana OX=3702 GN=GWD1 PE=1 SV=2	105410000	114890000	108570000	121660000	92923000	134830000	1.19989	19.9	156.58	1399	0	97.6
A0A1P8B466;F4JTP5;A0A1P8B481	AT4G38470	4;4;3;1		At4g38470	tr|A0A1P8B466|A0A1P8B466_ARATH ACT-like protein tyrosine kinase family protein OS=Arabidopsis thaliana OX=3702 GN=STY46 PE=1 SV=1;sp|F4JTP5|STY46_ARATH Serine/threonine-protein kinase STY46 OS=Arabidopsis thaliana OX=3702 GN=STY46 PE=1 SV=1;tr|A0A1P8B481|A	19479000	21906000	21330000	19803000	20485000	26106000	1.19888	9.6	62.628	553	0	25.182
O65271	AT4G00620	2	Bifunctional protein FolD 4, chloroplastic;Methylenetetrahydrofolate dehydrogenase;Methenyltetrahydrofolate cyclohydrolase	FOLD4	sp|O65271|FOLD4_ARATH Bifunctional protein FolD 4, chloroplastic OS=Arabidopsis thaliana OX=3702 GN=FOLD4 PE=1 SV=1	10805000	7787900	7986900	10874000	7563000	9552800	1.19865	8.3	38.741	360	0	5.3972
F4HZY9;Q9LQF2	AT1G35580	8;8;2	Alkaline/neutral invertase CINV1	CINV1	tr|F4HZY9|F4HZY9_ARATH Alkaline/neutral invertase OS=Arabidopsis thaliana OX=3702 GN=CINV1 PE=1 SV=1;sp|Q9LQF2|CINV1_ARATH Alkaline/neutral invertase CINV1 OS=Arabidopsis thaliana OX=3702 GN=CINV1 PE=1 SV=1	34550000	38118000	21629000	31725000	31880000	35167000	1.19828	23.7	52.215	460	0	26.905
Q9SVD7;F4J6Z1	AT3G52560	4;3	Ubiquitin-conjugating enzyme E2 variant 1D	UEV1D;UEV1D-4	sp|Q9SVD7|UEV1D_ARATH Ubiquitin-conjugating enzyme E2 variant 1D OS=Arabidopsis thaliana OX=3702 GN=UEV1D PE=1 SV=1;tr|F4J6Z1|F4J6Z1_ARATH Ubiquitin E2 variant 1D-4 OS=Arabidopsis thaliana OX=3702 GN=UEV1D-4 PE=1 SV=1	3803200	5180700	4823600	4740500	4910000	4797500	1.19804	38.4	16.533	146	0	7.1493
O82234	AT2G24060	6	Translation initiation factor IF-3	At2g24060	sp|O82234|IF32_ARATH Translation initiation factor IF3-2, chloroplastic OS=Arabidopsis thaliana OX=3702 GN=IF3-2 PE=2 SV=1	25774000	26140000	19846000	27108000	22095000	26069000	1.19645	23.4	35.141	312	0	33.21
Q9M1X2	AT3G63170	3	Fatty-acid-binding protein 1	FAP1	sp|Q9M1X2|FAP1_ARATH Fatty-acid-binding protein 1 OS=Arabidopsis thaliana OX=3702 GN=FAP1 PE=1 SV=1	38798000	40252000	48210000	44821000	36199000	54193000	1.19577	12.5	30.394	279	0	13.597
Q8VZ68	AT1G52670	4			tr|Q8VZ68|Q8VZ68_ARATH Is a member of the PF|00364 Biotin-requiring enzymes family OS=Arabidopsis thaliana OX=3702 GN=At1g52670 PE=1 SV=1	18802000	15736000	26044000	25095000	18470000	19962000	1.19512	21.5	29.573	274	0	8.5009
Q9XI55;F4HXZ3	AT1G15140	9;6		F9L1.8;At1g15140	tr|Q9XI55|Q9XI55_ARATH F9L1.8 protein OS=Arabidopsis thaliana OX=3702 GN=At1g15140 PE=1 SV=1;tr|F4HXZ3|F4HXZ3_ARATH FAD/NAD(P)-binding oxidoreductase OS=Arabidopsis thaliana OX=3702 GN=At1g15140 PE=1 SV=1	157000000	157270000	161880000	167070000	145550000	189230000	1.19421	32.5	31.923	295	0	73.361
Q39172	AT5G16970	13	NADP-dependent alkenal double bond reductase P1	P1	sp|Q39172|AER_ARATH NADPH-dependent oxidoreductase 2-alkenal reductase OS=Arabidopsis thaliana OX=3702 GN=AER PE=1 SV=1	239950000	270510000	256210000	250090000	246940000	310130000	1.19367	50.7	38.133	345	0	92.664
Q8VZU2;F4K9K2;F4K9K4	AT5G08080	7;7;6	Syntaxin-132	SYP132	sp|Q8VZU2|SY132_ARATH Syntaxin-132 OS=Arabidopsis thaliana OX=3702 GN=SYP132 PE=1 SV=1;tr|F4K9K2|F4K9K2_ARATH Syntaxin of plants 132 OS=Arabidopsis thaliana OX=3702 GN=SYP132 PE=1 SV=1;tr|F4K9K4|F4K9K4_ARATH Syntaxin of plants 132 OS=Arabidopsis thaliana O	24895000	18147000	20175000	19257000	19916000	27626000	1.19326	26.3	34.225	304	0	30.045
Q94AQ8;F4I891;F4I890	AT1G64770	7;4;4	Photosynthetic NDH subunit of subcomplex B 2, chloroplastic	PNSB2;NDF2	sp|Q94AQ8|PNSB2_ARATH Photosynthetic NDH subunit of subcomplex B 2, chloroplastic OS=Arabidopsis thaliana OX=3702 GN=PNSB2 PE=2 SV=1;tr|F4I891|F4I891_ARATH NDH-dependent cyclic electron flow 1 OS=Arabidopsis thaliana OX=3702 GN=PnsB2 PE=1 SV=1;tr|F4I890|F4	30419000	25235000	29674000	22240000	21411000	48599000	1.19266	24.1	38.005	348	0	22.357
O80934	AT2G37660	12	Uncharacterized protein At2g37660, chloroplastic		sp|O80934|Y2766_ARATH Uncharacterized protein At2g37660, chloroplastic OS=Arabidopsis thaliana OX=3702 GN=At2g37660 PE=1 SV=2	812550000	871940000	831390000	840190000	680000000	1153400000	1.19122	45.8	34.879	325	0	158.92
Q8S9J1;A0A1P8BE27;A0A1P8BE58	AT5G14220	2;1;1	Protoporphyrinogen oxidase 2, chloroplastic/mitochondrial	PPOX2	sp|Q8S9J1|PPOCM_ARATH Protoporphyrinogen oxidase 2, chloroplastic/mitochondrial OS=Arabidopsis thaliana OX=3702 GN=PPOX2 PE=1 SV=1;tr|A0A1P8BE27|A0A1P8BE27_ARATH Protoporphyrinogen oxidase OS=Arabidopsis thaliana OX=3702 GN=HEMG2 PE=1 SV=1;tr|A0A1P8BE58|A0	11964000	10406000	10703000	10760000	10598000	13334000	1.18986	6.3	55.63	508	0	23.812
P25857	AT1G42970	20	Glyceraldehyde-3-phosphate dehydrogenase GAPB, chloroplastic	GAPB	sp|P25857|G3PB_ARATH Glyceraldehyde-3-phosphate dehydrogenase GAPB, chloroplastic OS=Arabidopsis thaliana OX=3702 GN=GAPB PE=1 SV=2	4048500000	4544800000	4020500000	3671900000	3917900000	5740200000	1.18971	39.6	47.659	447	0	255.41
Q94BZ0	AT1G50450	4		At1g50450	tr|Q94BZ0|Q94BZ0_ARATH At1g50450/F11F12_20 OS=Arabidopsis thaliana OX=3702 GN=At1g50450 PE=1 SV=1	11574000	12696000	11529000	12726000	8552200	16826000	1.18828	11.7	46.559	428	0	9.0013
Q9S7L9	AT1G22450	4	Cytochrome c oxidase subunit 6b-1	COX6B-1	sp|Q9S7L9|CX6B1_ARATH Cytochrome c oxidase subunit 6b-1 OS=Arabidopsis thaliana OX=3702 GN=COX6B-1 PE=1 SV=1	66114000	64470000	53684000	72447000	69330000	46317000	1.18816	27.7	21.195	191	0	51.486
Q9LMJ7	AT1G07040	6		F10K1.25	tr|Q9LMJ7|Q9LMJ7_ARATH At1g07040 OS=Arabidopsis thaliana OX=3702 GN=At1g07040 PE=1 SV=1	37507000	34105000	33939000	33099000	33400000	44242000	1.18722	23.5	40.637	371	0	11.935
Q9LW57;A0A1I9LQU5;A0A1I9LQU3	AT3G23400	9;7;6	Probable plastid-lipid-associated protein 6, chloroplastic	PAP6	sp|Q9LW57|PAP6_ARATH Plastid-lipid-associated protein 6, chloroplastic OS=Arabidopsis thaliana OX=3702 GN=PAP6 PE=1 SV=1;tr|A0A1I9LQU5|A0A1I9LQU5_ARATH Plastid-lipid associated protein PAP / fibrillin family protein OS=Arabidopsis thaliana OX=3702 GN=FIB4	439920000	508250000	328280000	428160000	366470000	546410000	1.18657	41.5	30.454	284	0	172.11
O23095	AT4G00810	2	60S acidic ribosomal protein P1-2	RPP1B	sp|O23095|RLA12_ARATH 60S acidic ribosomal protein P1-2 OS=Arabidopsis thaliana OX=3702 GN=RPP1B PE=1 SV=2	25666000	36919000	36069000	41377000	32922000	27242000	1.18627	36.3	11.307	113	0	51.986
Q9SKX4	AT2G43030	12	50S ribosomal protein L3-1, chloroplastic	RPL3A	sp|Q9SKX4|RK3A_ARATH 50S ribosomal protein L3-1, chloroplastic OS=Arabidopsis thaliana OX=3702 GN=RPL3A PE=2 SV=1	318020000	439960000	395480000	342100000	363130000	508330000	1.18587	42.1	29.363	271	0	52.923
Q56Y11	AT5G58770	2	Dehydrodolichyl diphosphate synthase 2		sp|Q56Y11|DDPS2_ARATH Dehydrodolichyl diphosphate synthase 2 OS=Arabidopsis thaliana OX=3702 GN=At5g58770 PE=2 SV=2	3721200	4098200	4774800	4473600	4346700	4223800	1.18544	11.9	35.942	310	0	3.5333
A0A1P8AT97;F4I893	AT1G64790	10;10		ILA	tr|A0A1P8AT97|A0A1P8AT97_ARATH ILITYHIA OS=Arabidopsis thaliana OX=3702 GN=ILA PE=1 SV=1;sp|F4I893|ILA_ARATH Protein ILITYHIA OS=Arabidopsis thaliana OX=3702 GN=ILA PE=1 SV=1	28167000	32124000	28532000	30628000	27290000	34877000	1.185	4.6	293.15	2681	0	22.482
Q8LCA1	AT2G46820	2	Protein CURVATURE THYLAKOID 1B, chloroplastic	CURT1B	sp|Q8LCA1|CUT1B_ARATH Protein CURVATURE THYLAKOID 1B, chloroplastic OS=Arabidopsis thaliana OX=3702 GN=CURT1B PE=1 SV=2	201440000	159640000	220000000	179150000	164720000	271220000	1.1849	19	18.482	174	0	43.59
Q9LXG1;B3H7J6	AT5G15200	11;8;5	40S ribosomal protein S9-1	RPS9B;At5g15200	sp|Q9LXG1|RS91_ARATH 40S ribosomal protein S9-1 OS=Arabidopsis thaliana OX=3702 GN=RPS9B PE=1 SV=1;tr|B3H7J6|B3H7J6_ARATH Ribosomal protein S4 OS=Arabidopsis thaliana OX=3702 GN=At5g15200 PE=1 SV=1	598210000	645530000	500670000	567420000	483930000	787520000	1.18488	43.4	23.036	198	0	30.477
Q94K73	AT3G58140	15	Phenylalanine--tRNA ligase, chloroplastic/mitochondrial		sp|Q94K73|SYFM_ARATH Phenylalanine--tRNA ligase, chloroplastic/mitochondrial OS=Arabidopsis thaliana OX=3702 GN=At3g58140 PE=1 SV=1	139730000	191550000	151390000	173010000	112340000	227160000	1.18465	36.6	49.251	429	0	68.496
P42799;A0A1P8BGJ8	AT5G63570	8;7	Glutamate-1-semialdehyde 2,1-aminomutase 1, chloroplastic	GSA1	sp|P42799|GSA1_ARATH Glutamate-1-semialdehyde 2,1-aminomutase 1, chloroplastic OS=Arabidopsis thaliana OX=3702 GN=GSA1 PE=1 SV=1;tr|A0A1P8BGJ8|A0A1P8BGJ8_ARATH Glutamate-1-semialdehyde 2,1-aminomutase OS=Arabidopsis thaliana OX=3702 GN=GSA1 PE=1 SV=1	127850000	132760000	101980000	102280000	91191000	193410000	1.18438	29.5	50.369	474	0	13.83
Q84WW2	AT5G24400	8	Probable 6-phosphogluconolactonase 5, chloroplastic	EMB2024	sp|Q84WW2|6PGL3_ARATH 6-phosphogluconolactonase 3, chloroplastic OS=Arabidopsis thaliana OX=3702 GN=PGL3 PE=1 SV=1	54638000	68641000	38192000	55661000	45642000	67734000	1.1838	26.8	35.644	325	0	28.241
P25696;A0A1P8B1N1	AT2G36530	21;20	Bifunctional enolase 2/transcriptional activator	ENO2	sp|P25696|ENO2_ARATH Bifunctional enolase 2/transcriptional activator OS=Arabidopsis thaliana OX=3702 GN=ENO2 PE=1 SV=1;tr|A0A1P8B1N1|A0A1P8B1N1_ARATH Phosphopyruvate hydratase OS=Arabidopsis thaliana OX=3702 GN=LOS2 PE=1 SV=1	1704100000	2045200000	1572900000	1992600000	1599200000	1941500000	1.18371	62.2	47.719	444	0	323.31
Q9SSA5	AT3G01480	13	Peptidyl-prolyl cis-trans isomerase CYP38, chloroplastic	CYP38	sp|Q9SSA5|CYP38_ARATH Peptidyl-prolyl cis-trans isomerase CYP38, chloroplastic OS=Arabidopsis thaliana OX=3702 GN=CYP38 PE=1 SV=1	407380000	383070000	388980000	386430000	384490000	456840000	1.18338	48.5	47.981	437	0	204.32
Q9S7Q2	AT1G74850	4	Pentatricopeptide repeat-containing protein At1g74850, chloroplastic	PTAC2	sp|Q9S7Q2|PP124_ARATH Pentatricopeptide repeat-containing protein At1g74850, chloroplastic OS=Arabidopsis thaliana OX=3702 GN=PTAC2 PE=2 SV=1	2086900	2136100	17688000	13564000	4517600	4830200	1.18319	5.3	96.324	862	0	6.0886
Q9LF79	AT5G57110	3	Calcium-transporting ATPase 8, plasma membrane-type	ACA8	sp|Q9LF79|ACA8_ARATH Calcium-transporting ATPase 8, plasma membrane-type OS=Arabidopsis thaliana OX=3702 GN=ACA8 PE=1 SV=1	15095000	9118700	6457700	13176000	11704000	5928000	1.18254	4.6	116.17	1074	0	7.8388
Q9XFD1	AT5G44200	3	Nuclear cap-binding protein subunit 2	CBP20	sp|Q9XFD1|NCBP2_ARATH Nuclear cap-binding protein subunit 2 OS=Arabidopsis thaliana OX=3702 GN=CBP20 PE=1 SV=1	7560800	10110000	6394500	8657700	8732400	7196600	1.18097	14.4	29.609	257	0	5.9232
Q9M439;Q2V4P2	AT1G10070	4;3	Branched-chain-amino-acid aminotransferase 2, chloroplastic;Branched-chain-amino-acid aminotransferase	BCAT2;BCAT-2	sp|Q9M439|BCAT2_ARATH Branched-chain-amino-acid aminotransferase 2, chloroplastic OS=Arabidopsis thaliana OX=3702 GN=BCAT2 PE=1 SV=1;tr|Q2V4P2|Q2V4P2_ARATH Branched-chain-amino-acid aminotransferase OS=Arabidopsis thaliana OX=3702 GN=BCAT-2 PE=1 SV=2	39694000	29905000	35182000	34909000	33439000	40526000	1.18045	13.4	42.59	388	0	36.909
Q9CA67	AT1G74470	20	Geranylgeranyl diphosphate reductase, chloroplastic	CHLP	sp|Q9CA67|CHLP_ARATH Geranylgeranyl diphosphate reductase, chloroplastic OS=Arabidopsis thaliana OX=3702 GN=CHLP PE=1 SV=1	575700000	614000000	508380000	538760000	497320000	742270000	1.18034	47.3	51.837	467	0	120.35
F4JRT7;Q9SW21	AT4G25050	1;1	Acyl carrier protein;Acyl carrier protein 4, chloroplastic	ACP4	tr|F4JRT7|F4JRT7_ARATH Acyl carrier protein 4 OS=Arabidopsis thaliana OX=3702 GN=ACP4 PE=1 SV=1;sp|Q9SW21|ACP4_ARATH Acyl carrier protein 4, chloroplastic OS=Arabidopsis thaliana OX=3702 GN=ACP4 PE=2 SV=1	339000000	164580000	326850000	362830000	240870000	253570000	1.18025	10.7	15.938	149	0	37.992
Q8W593	AT1G67280	5	Probable lactoylglutathione lyase, chloroplast		sp|Q8W593|LGUC_ARATH Probable lactoylglutathione lyase, chloroplastic OS=Arabidopsis thaliana OX=3702 GN=At1g67280 PE=1 SV=1	112450000	113030000	81558000	115510000	83527000	120910000	1.18015	17.4	39.167	350	0	24.384
Q9LTX9	AT5G49910	24	Heat shock 70 kDa protein 7, chloroplastic	HSP70-7	sp|Q9LTX9|HSP7G_ARATH Heat shock 70 kDa protein 7, chloroplastic OS=Arabidopsis thaliana OX=3702 GN=HSP70-7 PE=2 SV=1	295260000	281410000	239950000	311060000	254500000	276880000	1.1799	38.4	76.996	718	0	66.258
Q42406	AT4G34870	8	Peptidyl-prolyl cis-trans isomerase CYP18-4	CYP18-4	sp|Q42406|CP18D_ARATH Peptidyl-prolyl cis-trans isomerase CYP18-4 OS=Arabidopsis thaliana OX=3702 GN=CYP18-4 PE=1 SV=1	341580000	333560000	368320000	345420000	318200000	425140000	1.17982	44.8	18.378	172	0	59.056
Q9LHA6	AT3G28220	4		At3g28220	tr|Q9LHA6|Q9LHA6_ARATH AT3g28220/T19D11_3 OS=Arabidopsis thaliana OX=3702 GN=At3g28220 PE=1 SV=1	26720000	23300000	19536000	34287000	16729000	20685000	1.17834	11.4	42.886	370	0	8.2415
Q9CAF2	AT3G10620	2	Nudix hydrolase 26, chloroplastic	NUDT26	sp|Q9CAF2|NUD26_ARATH Nudix hydrolase 26, chloroplastic OS=Arabidopsis thaliana OX=3702 GN=NUDT26 PE=1 SV=1	11384000	9750900	6183400	10607000	7457100	10241000	1.17803	14.8	24.617	216	0	5.8334
P31169	AT5G15970	2	Stress-induced protein KIN2	KIN2	sp|P31169|KIN2_ARATH Stress-induced protein KIN2 OS=Arabidopsis thaliana OX=3702 GN=KIN2 PE=2 SV=1	16562000	15862000	13349000	12051000	13942000	22056000	1.17786	43.9	6.5512	66	0	18.711
P83755	ATCG00020	8	Photosystem II protein D1	psbA	sp|P83755|PSBA_ARATH Photosystem II protein D1 OS=Arabidopsis thaliana OX=3702 GN=psbA PE=1 SV=2	3077600000	2558700000	2792800000	2555600000	2752600000	3447600000	1.17752	23.2	38.936	353	0	135.02
Q8RXD9	AT2G40840	20	4-alpha-glucanotransferase DPE2	DPE2	sp|Q8RXD9|DPE2_ARATH 4-alpha-glucanotransferase DPE2 OS=Arabidopsis thaliana OX=3702 GN=DPE2 PE=1 SV=1	150800000	153640000	158510000	160950000	130360000	192080000	1.17734	27.3	109.78	955	0	66.108
Q02166	AT5G17990	3	Anthranilate phosphoribosyltransferase, chloroplastic	PAT1	sp|Q02166|TRPD_ARATH Anthranilate phosphoribosyltransferase, chloroplastic OS=Arabidopsis thaliana OX=3702 GN=PAT1 PE=2 SV=1	20989000	20049000	23968000	23948000	11952000	33489000	1.17703	8.3	46.52	444	0	11.854
O65258	AT4G00490	6	Beta-amylase 2, chloroplastic	BAM2	sp|O65258|BAM2_ARATH Beta-amylase 2, chloroplastic OS=Arabidopsis thaliana OX=3702 GN=BAM2 PE=1 SV=2	23773000	13117000	21157000	23073000	12201000	25949000	1.17642	19.7	61.397	542	0	14.246
Q8RWI0	AT1G54520	1		At1g54520	tr|Q8RWI0|Q8RWI0_ARATH Myelin-associated oligodendrocyte basic protein OS=Arabidopsis thaliana OX=3702 GN=At1g54520 PE=1 SV=1	2605200	3580800	3208300	2810700	4070600	2610400	1.17591	3.1	42.843	391	0	4.3564
F4IAG5;Q9SAA2	AT1G11750	6;6	ATP-dependent Clp protease proteolytic subunit;ATP-dependent Clp protease proteolytic subunit 6, chloroplastic	CLPP6	tr|F4IAG5|F4IAG5_ARATH ATP-dependent Clp protease proteolytic subunit OS=Arabidopsis thaliana OX=3702 GN=CLPP6 PE=1 SV=1;sp|Q9SAA2|CLPP6_ARATH ATP-dependent Clp protease proteolytic subunit 6, chloroplastic OS=Arabidopsis thaliana OX=3702 GN=CLPP6 PE=1 SV=	93630000	130610000	97377000	100460000	106410000	125610000	1.17574	28	31.313	289	0	33.365
A0A1P8B9N1;A0A1P8B9L1;Q9S7E4	AT5G14780	12;12;12	Formate dehydrogenase, mitochondrial	FDH1	tr|A0A1P8B9N1|A0A1P8B9N1_ARATH Formate dehydrogenase, mitochondrial OS=Arabidopsis thaliana OX=3702 GN=FDH PE=1 SV=1;tr|A0A1P8B9L1|A0A1P8B9L1_ARATH Formate dehydrogenase, mitochondrial OS=Arabidopsis thaliana OX=3702 GN=FDH PE=1 SV=1;sp|Q9S7E4|FDH_ARATH Fo	1144800000	1118300000	1038900000	1060900000	918410000	1474500000	1.17524	35.2	39.63	358	0	131.48
Q9LVM3	AT5G58250	4		At5g58250	tr|Q9LVM3|Q9LVM3_ARATH YCF54 OS=Arabidopsis thaliana OX=3702 GN=EMB3143 PE=1 SV=1	47575000	66418000	56690000	42300000	55840000	80248000	1.17494	26.5	24.104	211	0	25.427
Q9SN86	AT3G47520	11	Malate dehydrogenase, chloroplastic		sp|Q9SN86|MDHP_ARATH Malate dehydrogenase, chloroplastic OS=Arabidopsis thaliana OX=3702 GN=At3g47520 PE=1 SV=1	252260000	345790000	233860000	337900000	218110000	305520000	1.17486	35.7	42.405	403	0	67.071
F4JAF3;Q43349	AT3G53460	4;4	29 kDa ribonucleoprotein, chloroplastic	CP29;CP29A	tr|F4JAF3|F4JAF3_ARATH Chloroplast RNA-binding protein 29 OS=Arabidopsis thaliana OX=3702 GN=CP29 PE=1 SV=1;sp|Q43349|CP29A_ARATH 29 kDa ribonucleoprotein, chloroplastic OS=Arabidopsis thaliana OX=3702 GN=CP29A PE=2 SV=2	76832000	92015000	85374000	72541000	81166000	110960000	1.17464	11.6	38.403	363	0	19.723
F4HS98;A0A1P8AR50;F4HS99	AT1G01320	20;20;20		At1g01320	tr|F4HS98|F4HS98_ARATH Tetratricopeptide repeat (TPR)-like superfamily protein OS=Arabidopsis thaliana OX=3702 GN=At1g01320 PE=1 SV=1;tr|A0A1P8AR50|A0A1P8AR50_ARATH Tetratricopeptide repeat (TPR)-like superfamily protein OS=Arabidopsis thaliana OX=3702 GN=	68817000	63781000	64028000	71155000	54811000	78341000	1.17444	14.9	197.5	1787	0	74.401
P56795	ATCG00810	4	50S ribosomal protein L22, chloroplastic	rpl22	sp|P56795|RK22_ARATH 50S ribosomal protein L22, chloroplastic OS=Arabidopsis thaliana OX=3702 GN=rpl22 PE=3 SV=1	166020000	170470000	181200000	181690000	161450000	191480000	1.1741	28.8	18.586	160	0	26.451
Q8RU07;F4IMR0	AT2G30200	13;10		At2g30200	tr|Q8RU07|Q8RU07_ARATH [Acyl-carrier-protein] S-malonyltransferase OS=Arabidopsis thaliana OX=3702 GN=EMB3147 PE=1 SV=1;tr|F4IMR0|F4IMR0_ARATH EMBRYO DEFECTIVE 3147 OS=Arabidopsis thaliana OX=3702 GN=EMB3147 PE=1 SV=1	221610000	292010000	171770000	189500000	213340000	310500000	1.174	37.9	41.522	393	0	45.612
Q9SCY0	AT5G51820	17	Phosphoglucomutase, chloroplastic	PGMP	sp|Q9SCY0|PGMP_ARATH Phosphoglucomutase, chloroplastic OS=Arabidopsis thaliana OX=3702 GN=PGMP PE=1 SV=2	450040000	504620000	356250000	394440000	384010000	587500000	1.1735	33.4	67.988	623	0	98.162
Q94AJ9	AT1G12800	4		At1g12800	tr|Q94AJ9|Q94AJ9_ARATH Nucleic acid-binding, OB-fold-like protein OS=Arabidopsis thaliana OX=3702 GN=At1g12800 PE=1 SV=1	8779000	18079000	7191000	6984100	14644000	13007000	1.1718	10.2	85.667	767	0	5.3523
Q9C9W5;A0A1P8ANC0	AT1G68010	24;18	Glycerate dehydrogenase HPR, peroxisomal	HPR	sp|Q9C9W5|HPR1_ARATH Glycerate dehydrogenase HPR, peroxisomal OS=Arabidopsis thaliana OX=3702 GN=HPR PE=1 SV=1;tr|A0A1P8ANC0|A0A1P8ANC0_ARATH Hydroxypyruvate reductase OS=Arabidopsis thaliana OX=3702 GN=HPR PE=1 SV=1	2337200000	2296600000	2258300000	2284500000	2028000000	2832400000	1.17127	69.2	42.247	386	0	308.58
Q9S7M0	AT5G54270	4		LHCB3*1	sp|Q9S7M0|CB3_ARATH Chlorophyll a-b binding protein 3, chloroplastic OS=Arabidopsis thaliana OX=3702 GN=LHCB3 PE=1 SV=1	1039700000	1285400000	1195500000	1005500000	1158000000	1481200000	1.17121	34.3	28.706	265	0	24.809
P82658	AT3G63540	8	Thylakoid lumenal 19 kDa protein, chloroplastic		sp|P82658|TL19_ARATH Thylakoid lumenal 19 kDa protein, chloroplastic OS=Arabidopsis thaliana OX=3702 GN=At3g63540 PE=1 SV=2	199590000	216910000	171700000	163630000	174440000	274810000	1.17013	44.1	24.979	229	0	136.88
Q9SCL7	AT3G57560	4	Acetylglutamate kinase, chloroplastic	NAGK	sp|Q9SCL7|NAGK_ARATH Acetylglutamate kinase, chloroplastic OS=Arabidopsis thaliana OX=3702 GN=NAGK PE=1 SV=1	50383000	59352000	38171000	54751000	52253000	42502000	1.16955	17	36.595	347	0	17.651
Q93WI0	AT5G19370	6	Rhodanese-like/PpiC domain-containing protein 12		sp|Q93WI0|STR12_ARATH Rhodanese-like/PpiC domain-containing protein 12, chloroplastic OS=Arabidopsis thaliana OX=3702 GN=At5g19370 PE=1 SV=1	53324000	56276000	44035000	47968000	43231000	68555000	1.16952	24.7	32.98	299	0	21.57
O81645;A0A1I9LLW3;A0A1I9LLV6	AT3G57410	18;15;14	Villin-3	VLN3	sp|O81645|VILI3_ARATH Villin-3 OS=Arabidopsis thaliana OX=3702 GN=VLN3 PE=1 SV=2;tr|A0A1I9LLW3|A0A1I9LLW3_ARATH Villin 3 OS=Arabidopsis thaliana OX=3702 GN=VLN3 PE=1 SV=1;tr|A0A1I9LLV6|A0A1I9LLV6_ARATH Villin 3 OS=Arabidopsis thaliana OX=3702 GN=VLN3 PE=1	124380000	134960000	114390000	134750000	111300000	138210000	1.16897	28	106.35	965	0	86.753
Q9C5C2	AT5G25980	8	Myrosinase 2	TGG2	sp|Q9C5C2|BGL37_ARATH Myrosinase 2 OS=Arabidopsis thaliana OX=3702 GN=TGG2 PE=1 SV=1	218180000	241520000	188500000	222130000	243570000	188770000	1.16887	17.2	62.731	547	0	36.193
Q94EG6	AT5G02240	8	Uncharacterized protein At5g02240		sp|Q94EG6|Y5224_ARATH Uncharacterized protein At5g02240 OS=Arabidopsis thaliana OX=3702 GN=At5g02240 PE=1 SV=1	295790000	350740000	272350000	301270000	277660000	368990000	1.16875	45.1	27.103	253	0	283.23
P25856	AT3G26650	18	Glyceraldehyde-3-phosphate dehydrogenase GAPA1, chloroplastic	GAPA1	sp|P25856|G3PA1_ARATH Glyceraldehyde-3-phosphate dehydrogenase GAPA1, chloroplastic OS=Arabidopsis thaliana OX=3702 GN=GAPA1 PE=1 SV=3	1898500000	1876300000	1870500000	1843500000	1861500000	2085200000	1.16872	44.9	42.489	396	0	323.31
Q8VZ23	AT1G04420	9		At1g04420	tr|Q8VZ23|Q8VZ23_ARATH NAD(P)-linked oxidoreductase superfamily protein OS=Arabidopsis thaliana OX=3702 GN=At1g04420 PE=1 SV=1	132220000	134810000	114500000	132620000	111640000	149030000	1.16851	26.5	46.427	412	0	55.381
Q94B35	AT4G34350	8	4-hydroxy-3-methylbut-2-enyl diphosphate reductase, chloroplastic	ISPH	sp|Q94B35|ISPH_ARATH 4-hydroxy-3-methylbut-2-enyl diphosphate reductase, chloroplastic OS=Arabidopsis thaliana OX=3702 GN=ISPH PE=1 SV=1	36134000	57330000	35569000	45187000	43687000	42377000	1.16796	19.5	52.78	466	0	24.297
P56773	ATCG00720	4	Cytochrome b6	petB	sp|P56773|CYB6_ARATH Cytochrome b6 OS=Arabidopsis thaliana OX=3702 GN=petB PE=1 SV=1	527930000	474060000	348900000	441190000	457040000	478940000	1.16768	25.1	24.152	215	0	19.452
A0A178W0D3;O80796	AT1G65260	8;8	Membrane-associated protein VIPP1, chloroplastic	VIPP1	tr|A0A178W0D3|A0A178W0D3_ARATH Plastid transcriptionally active 4 OS=Arabidopsis thaliana OX=3702 GN=PTAC4 PE=1 SV=1;sp|O80796|VIPP1_ARATH Membrane-associated protein VIPP1, chloroplastic OS=Arabidopsis thaliana OX=3702 GN=VIPP1 PE=1 SV=1	110110000	105760000	80123000	102540000	86984000	114550000	1.16631	47.5	28.912	259	0	100.57
Q94BT0	AT5G20280	12;1;1;1;1	Sucrose-phosphate synthase 1	SPS1	sp|Q94BT0|SPSA1_ARATH Sucrose-phosphate synthase 1 OS=Arabidopsis thaliana OX=3702 GN=SPS1 PE=1 SV=1	43337000	40501000	29515000	48533000	30746000	36333000	1.16611	14.2	117.32	1043	0	33.247
Q39249	AT1G08550	5	Violaxanthin de-epoxidase, chloroplastic	VDE1	sp|Q39249|VDE_ARATH Violaxanthin de-epoxidase, chloroplastic OS=Arabidopsis thaliana OX=3702 GN=VDE1 PE=1 SV=1	53563000	54369000	47946000	48445000	46750000	65744000	1.16605	13.6	52.017	462	0	52.31
O04983;F4JYE0;F4JYE1	AT5G35360	15;14;11	Biotin carboxylase, chloroplastic	CAC2	sp|O04983|ACCC_ARATH Biotin carboxylase, chloroplastic OS=Arabidopsis thaliana OX=3702 GN=CAC2 PE=1 SV=1;tr|F4JYE0|F4JYE0_ARATH Biotin carboxylase OS=Arabidopsis thaliana OX=3702 GN=CAC2 PE=1 SV=1;tr|F4JYE1|F4JYE1_ARATH Biotin carboxylase OS=Arabidopsis th	458290000	471110000	413040000	463840000	387070000	529830000	1.16444	33.9	58.386	537	0	157.89
P57720;F4I033;F4I032	AT1G48850	7;5;5	Chorismate synthase, chloroplastic;Chorismate synthase	EMB1144	sp|P57720|AROC_ARATH Chorismate synthase, chloroplastic OS=Arabidopsis thaliana OX=3702 GN=EMB1144 PE=2 SV=2;tr|F4I033|F4I033_ARATH Chorismate synthase OS=Arabidopsis thaliana OX=3702 GN=EMB1144 PE=1 SV=1;tr|F4I032|F4I032_ARATH Chorismate synthase OS=Arabi	94866000	102590000	85977000	70504000	104230000	115070000	1.16443	24.8	47.317	436	0	50.167
A0A1P8B5Y0;A0A1P8B5Y3;A8MRI9;Q38853	AT4G35770	2;2;2;2	Rhodanese-like domain-containing protein 15, chloroplastic	SEN1;STR15	tr|A0A1P8B5Y0|A0A1P8B5Y0_ARATH Rhodanese/Cell cycle control phosphatase superfamily protein OS=Arabidopsis thaliana OX=3702 GN=SEN1 PE=1 SV=1;tr|A0A1P8B5Y3|A0A1P8B5Y3_ARATH Rhodanese/Cell cycle control phosphatase superfamily protein OS=Arabidopsis thalian	13892000	21247000	18248000	14731000	17455000	22828000	1.16411	16.4	13.593	122	0	9.3908
Q93XZ7	AT5G42570	3		K16E1.4	tr|Q93XZ7|Q93XZ7_ARATH Endoplasmic reticulum transmembrane protein OS=Arabidopsis thaliana OX=3702 GN=At5g42570 PE=1 SV=1	14049000	14236000	5128200	8422400	7219000	19610000	1.16313	17.9	24.564	218	0	6.7645
Q9SRH5	AT3G01280	14	Mitochondrial outer membrane protein porin 1	VDAC1	sp|Q9SRH5|VDAC1_ARATH Mitochondrial outer membrane protein porin 1 OS=Arabidopsis thaliana OX=3702 GN=VDAC1 PE=1 SV=3	252380000	289890000	239270000	230480000	272230000	292300000	1.16107	47.8	29.425	276	0	122.89
A0A1P8B7P6;Q8RWG1	AT4G31390	2;2	Uncharacterized aarF domain-containing protein kinase At4g31390, chloroplastic		tr|A0A1P8B7P6|A0A1P8B7P6_ARATH Protein kinase superfamily protein OS=Arabidopsis thaliana OX=3702 GN=ACDO1 PE=1 SV=1;sp|Q8RWG1|AB1K1_ARATH Protein ACTIVITY OF BC1 COMPLEX KINASE 1, chloroplastic OS=Arabidopsis thaliana OX=3702 GN=ABC1K1 PE=1 SV=1	4745300	3702200	4151900	4032300	4431400	4290900	1.16041	3.9	54.531	483	0.0010081	2.4686
Q7Y1W1	AT5G01590	5	Protein TIC 56, chloroplastic	TIC56	sp|Q7Y1W1|TIC56_ARATH Protein TIC 56, chloroplastic OS=Arabidopsis thaliana OX=3702 GN=TIC56 PE=1 SV=1	25994000	26576000	20959000	19353000	19162000	38199000	1.1599	11.2	61.624	527	0	11.295
Q9LYR5;A0A1R7T3F3;A0A1R7T3F4	AT5G13410	5;3;3	Peptidyl-prolyl cis-trans isomerase FKBP19, chloroplastic	FKBP19	sp|Q9LYR5|FKB19_ARATH Peptidyl-prolyl cis-trans isomerase FKBP19, chloroplastic OS=Arabidopsis thaliana OX=3702 GN=FKBP19 PE=1 SV=1;tr|A0A1R7T3F3|A0A1R7T3F3_ARATH FKBP-like peptidyl-prolyl cis-trans isomerase family protein OS=Arabidopsis thaliana OX=3702	46341000	51356000	53171000	36378000	46623000	73332000	1.15954	20.3	27.778	256	0	27.004
Q9M394	AT3G54090	6	Fructokinase-like 1, chloroplastic	FLN1	sp|Q9M394|SCKL1_ARATH Fructokinase-like 1, chloroplastic OS=Arabidopsis thaliana OX=3702 GN=FLN1 PE=1 SV=1	22882000	25520000	28077000	25752000	21782000	31083000	1.15921	16.6	53.78	471	0	13.754
Q949S6	AT1G14345	2		At1g14345	tr|Q949S6|Q949S6_ARATH NAD(P)-linked oxidoreductase superfamily protein OS=Arabidopsis thaliana OX=3702 GN=At1g14345 PE=1 SV=1	25776000	31104000	25001000	20406000	21294000	43886000	1.15858	9.7	21.223	196	0	8.2432
F4JBY2;Q8RWV0	AT3G60750	26;26	Transketolase-1, chloroplastic	At3g60750;TKL-1	tr|F4JBY2|F4JBY2_ARATH Transketolase OS=Arabidopsis thaliana OX=3702 GN=AtTKL1 PE=1 SV=1;sp|Q8RWV0|TKTC1_ARATH Transketolase-1, chloroplastic OS=Arabidopsis thaliana OX=3702 GN=TKL-1 PE=1 SV=1	5357400000	5394700000	5066900000	4663000000	4358900000	7339700000	1.15842	43.5	79.838	740	0	304.51
Q94K48	AT3G62530	8		At3g62530	tr|Q94K48|Q94K48_ARATH ARM repeat superfamily protein OS=Arabidopsis thaliana OX=3702 GN=At3g62530 PE=1 SV=1	50332000	60505000	52153000	57318000	53967000	53305000	1.15736	37.6	24.503	221	0	39.786
A0A1P8AWU9;Q8W4D6;A0A1P8AWY1	AT1G16720	11;11;10		F17F16.7	tr|A0A1P8AWU9|A0A1P8AWU9_ARATH High chlorophyll fluorescence phenotype 173 OS=Arabidopsis thaliana OX=3702 GN=HCF173 PE=1 SV=1;sp|Q8W4D6|HC173_ARATH Protein HIGH CHLOROPHYLL FLUORESCENCE PHENOTYPE 173, chloroplastic OS=Arabidopsis thaliana OX=3702 GN=HCF17	83853000	100370000	87974000	82303000	82617000	113780000	1.15633	23.3	69.415	631	0	44.551
O03042	ATCG00490	29;1;1	Ribulose bisphosphate carboxylase large chain	rbcL	sp|O03042|RBL_ARATH Ribulose bisphosphate carboxylase large chain OS=Arabidopsis thaliana OX=3702 GN=rbcL PE=1 SV=1	90554000000	91457000000	85893000000	77924000000	92666000000	101000000000	1.15586	47.2	52.954	479	0	323.31
Q682I1	AT1G55805	2	Protein BOLA1, chloroplastic	BOLA1	sp|Q682I1|BOLA1_ARATH Protein BOLA1, chloroplastic OS=Arabidopsis thaliana OX=3702 GN=BOLA1 PE=1 SV=1	1514600	1302700	3287800	1863500	1539600	2953300	1.15254	16.9	17.672	160	0	10.713
O50039	AT1G75330	5	Ornithine carbamoyltransferase, chloroplastic	OTC	sp|O50039|OTC_ARATH Ornithine transcarbamylase, chloroplastic OS=Arabidopsis thaliana OX=3702 GN=OTC PE=1 SV=2	47863000	53031000	49284000	48573000	49386000	53740000	1.15241	12.5	41.002	375	0	18.668
Q9SZ30	AT4G26900	13	Imidazole glycerol phosphate synthase hisHF, chloroplastic;Glutamine amidotransferase;Cyclase	HISN4	sp|Q9SZ30|HIS4_ARATH Imidazole glycerol phosphate synthase hisHF, chloroplastic OS=Arabidopsis thaliana OX=3702 GN=HISN4 PE=2 SV=1	142530000	122150000	116450000	124910000	104080000	160940000	1.15237	28.9	64.192	592	0	55.71
Q8W471	AT4G14070	2	Long-chain-fatty-acid--[acyl-carrier-protein] ligase AEE15, chloroplastic	AAE15	sp|Q8W471|AAE15_ARATH Long-chain-fatty-acid--[acyl-carrier-protein] ligase AEE15, chloroplastic OS=Arabidopsis thaliana OX=3702 GN=AAE15 PE=1 SV=1	5356300	6889100	6511000	5757600	5666000	7704300	1.1516	2.9	81.465	727	0.0003635	3.2958
P55229	AT5G19220	15;1;1;1	Glucose-1-phosphate adenylyltransferase large subunit 1, chloroplastic	ADG2	sp|P55229|GLGL1_ARATH Glucose-1-phosphate adenylyltransferase large subunit 1, chloroplastic OS=Arabidopsis thaliana OX=3702 GN=ADG2 PE=1 SV=3	273410000	308750000	286920000	271450000	286250000	320200000	1.15074	30.7	57.673	522	0	78.138
P56771	ATCG00540	14	Cytochrome f	petA	sp|P56771|CYF_ARATH Cytochrome f OS=Arabidopsis thaliana OX=3702 GN=petA PE=3 SV=1	1355400000	1662300000	1496100000	1510500000	1292000000	1793300000	1.15071	39.7	35.356	320	0	134.57
Q9C9P3;F4HXD1	AT1G74910	6;5;2;1		F9E10.24;At1g74910	tr|Q9C9P3|Q9C9P3_ARATH ADP-glucose pyrophosphorylase family protein OS=Arabidopsis thaliana OX=3702 GN=F9E10.24 PE=1 SV=1;tr|F4HXD1|F4HXD1_ARATH ADP-glucose pyrophosphorylase family protein OS=Arabidopsis thaliana OX=3702 GN=At1g74910 PE=1 SV=1	82076000	79732000	71581000	75456000	71312000	89584000	1.14971	18.1	45.563	415	0	22.71
P05466;A0A1P8B1E5	AT2G45300	8;7	3-phosphoshikimate 1-carboxyvinyltransferase, chloroplastic		sp|P05466|AROA_ARATH 3-phosphoshikimate 1-carboxyvinyltransferase, chloroplastic OS=Arabidopsis thaliana OX=3702 GN=At2g45300 PE=2 SV=3;tr|A0A1P8B1E5|A0A1P8B1E5_ARATH 3-phosphoshikimate 1-carboxyvinyltransferase OS=Arabidopsis thaliana OX=3702 GN=At2g45300	18002000	30876000	25024000	21286000	22016000	32201000	1.14948	20.4	55.733	520	0	35.397
Q39161	AT2G15620	19	Ferredoxin--nitrite reductase, chloroplastic	NIR1	sp|Q39161|NIR_ARATH Ferredoxin--nitrite reductase, chloroplastic OS=Arabidopsis thaliana OX=3702 GN=NIR1 PE=1 SV=1	575320000	585010000	610290000	543910000	522260000	738080000	1.14922	34.3	65.504	586	0	152.76
Q9FDW8	AT1G26340	4	Cytochrome b5 isoform A	CB5-A	sp|Q9FDW8|CYB5A_ARATH Cytochrome b5 isoform A OS=Arabidopsis thaliana OX=3702 GN=CB5-A PE=1 SV=1	13265000	14982000	10650000	15619000	10831000	12646000	1.14826	49.6	15.22	135	0	13.175
F4K9Y6;A0A1P8BB43;Q9FNJ9	AT5G22620	3;3;3	Probable 2-carboxy-D-arabinitol-1-phosphatase	At5g22620	tr|F4K9Y6|F4K9Y6_ARATH Phosphoglycerate/bisphosphoglycerate mutase family protein OS=Arabidopsis thaliana OX=3702 GN=MDJ22.4 PE=1 SV=1;tr|A0A1P8BB43|A0A1P8BB43_ARATH Phosphoglycerate/bisphosphoglycerate mutase family protein OS=Arabidopsis thaliana OX=3702	9384200	10626000	10102000	9935100	11508000	8365200	1.147	8.9	50.805	460	0	11.499
Q9LEY9	AT5G08180	1	H/ACA ribonucleoprotein complex subunit 2-like protein		sp|Q9LEY9|NHP2_ARATH H/ACA ribonucleoprotein complex subunit 2-like protein OS=Arabidopsis thaliana OX=3702 GN=At5g08180 PE=1 SV=1	5310300	5280700	5177100	5168400	4267400	6633200	1.14671	6.4	16.948	156	0.0085784	1.6669
Q9STF2	AT3G46780	24		T6H20.190	sp|Q9STF2|PTA16_ARATH Protein PLASTID TRANSCRIPTIONALLY ACTIVE 16, chloroplastic OS=Arabidopsis thaliana OX=3702 GN=PTAC16 PE=1 SV=1	829710000	819650000	725390000	835790000	672030000	890900000	1.14562	53.1	54.358	510	0	294.18
Q9CAF5	AT3G10670	6	ABC transporter I family member 6, chloroplastic	ABCI6	sp|Q9CAF5|AB6I_ARATH ABC transporter I family member 6, chloroplastic OS=Arabidopsis thaliana OX=3702 GN=ABCI6 PE=1 SV=1	46901000	42806000	39925000	37803000	30248000	65637000	1.14424	19.5	36.931	338	0	16.876
O23403	AT4G15510	6	PsbP domain-containing protein 1, chloroplastic	PPD1	sp|O23403|PPD1_ARATH PsbP domain-containing protein 1, chloroplastic OS=Arabidopsis thaliana OX=3702 GN=PPD1 PE=1 SV=1	70648000	78392000	67015000	71256000	63317000	83519000	1.14387	23	32.265	287	0	20.283
Q9C685	AT1G51100	5		F23H24.6	tr|Q9C685|Q9C685_ARATH At1g51100 OS=Arabidopsis thaliana OX=3702 GN=CHLORORESPIRATORY REDUCTION 41 PE=1 SV=1	47355000	26680000	26750000	25221000	41169000	33233000	1.14334	30.3	24.161	211	0	18.071
Q9FJM5;Q9FE37;Q9FXK1;F4IAW5;Q42565	AT5G57890	2;1;1;1;1	Anthranilate synthase beta subunit 2, chloroplastic;Anthranilate synthase beta subunit 1, chloroplastic	ASB2;F4F7.41;ASB1	sp|Q9FJM5|ASB2_ARATH Anthranilate synthase beta subunit 2, chloroplastic OS=Arabidopsis thaliana OX=3702 GN=ASB2 PE=2 SV=1;tr|Q9FE37|Q9FE37_ARATH Anthranilate synthase beta subunit OS=Arabidopsis thaliana OX=3702 GN=F4F7.41 PE=4 SV=1;tr|Q9FXK1|Q9FXK1_ARATH	2226700	7803400	2061200	2261700	6604400	2731500	1.14249	9.5	30.32	273	0	3.4285
Q9C524	AT1G66430	11	Probable fructokinase-6, chloroplastic		sp|Q9C524|SCRK6_ARATH Probable fructokinase-6, chloroplastic OS=Arabidopsis thaliana OX=3702 GN=At1g66430 PE=2 SV=1	64663000	87167000	75710000	70103000	64092000	96836000	1.14238	33.6	41.471	384	0	34.146
Q8LD49	AT1G50320	1	Thioredoxin X, chloroplastic	ATHX	sp|Q8LD49|TRXX_ARATH Thioredoxin X, chloroplastic OS=Arabidopsis thaliana OX=3702 GN=ATHX PE=2 SV=2	8859100	12214000	12909000	12029000	10422000	11640000	1.14224	8.8	19.648	182	0	6.8289
Q9FV81;F4HYH1	AT1G48520	7;5	Glutamyl-tRNA(Gln) amidotransferase subunit B, chloroplastic/mitochondrial	GATB	sp|Q9FV81|GATB_ARATH Glutamyl-tRNA(Gln) amidotransferase subunit B, chloroplastic/mitochondrial OS=Arabidopsis thaliana OX=3702 GN=GATB PE=2 SV=1;tr|F4HYH1|F4HYH1_ARATH Glutamyl-tRNA(Gln) amidotransferase subunit B, chloroplastic/mitochondrial OS=Arabidops	37739000	38700000	37676000	26624000	34186000	55776000	1.14209	16	60.94	550	0	20.851
Q8LDU4	AT4G37000	9	Red chlorophyll catabolite reductase, chloroplastic	RCCR	sp|Q8LDU4|RCCR_ARATH Red chlorophyll catabolite reductase, chloroplastic OS=Arabidopsis thaliana OX=3702 GN=RCCR PE=1 SV=2	82370000	75603000	69779000	80325000	57830000	92745000	1.14178	33.5	36.448	319	0	53.383
Q8GW20	AT5G03900	2	Uncharacterized protein At5g03900, chloroplastic		sp|Q8GW20|Y5390_ARATH Uncharacterized protein At5g03900, chloroplastic OS=Arabidopsis thaliana OX=3702 GN=At5g03900 PE=2 SV=2	3928600	7997400	7115400	5657400	7752400	5340000	1.14137	4.6	59.5	523	0	3.528
F4KF14	AT5G64580	4		At5g64580	sp|F4KF14|FTSI4_ARATH Probable inactive ATP-dependent zinc metalloprotease FTSHI 4, chloroplastic OS=Arabidopsis thaliana OX=3702 GN=FTSHI4 PE=1 SV=1	6710300	8121300	7076500	8904000	5325700	7826700	1.13937	6.3	96.853	855	0	5.5103
O48529	AT2G42220	3	Rhodanese-like domain-containing protein 9, chloroplastic	STR9	sp|O48529|STR9_ARATH Rhodanese-like domain-containing protein 9, chloroplastic OS=Arabidopsis thaliana OX=3702 GN=STR9 PE=2 SV=1	22460000	17345000	20754000	21548000	11777000	28854000	1.13823	12.8	25.51	234	0	13.357
Q9LHH3	AT3G12345	2		At3g12345	tr|Q9LHH3|Q9LHH3_ARATH FKBP-type peptidyl-prolyl cis-trans isomerase OS=Arabidopsis thaliana OX=3702 GN=At3g12345 PE=1 SV=1	44878000	48324000	32631000	34584000	38540000	53535000	1.13783	12.4	20.149	186	0	3.386
P56778	ATCG00280	14	Photosystem II CP43 reaction center protein	psbC	sp|P56778|PSBC_ARATH Photosystem II CP43 reaction center protein OS=Arabidopsis thaliana OX=3702 GN=psbC PE=1 SV=3	5870900000	6210400000	5500700000	5368400000	4794600000	7633200000	1.13734	30.4	51.867	473	0	323.31
Q9ZS97	AT4G04770	2	UPF0051 protein ABCI8, chloroplastic	ABCI8	sp|Q9ZS97|AB8I_ARATH UPF0051 protein ABCI8, chloroplastic OS=Arabidopsis thaliana OX=3702 GN=ABCI8 PE=2 SV=1	9646600	10044000	3516600	2736400	9686000	10689000	1.1361	4.3	61.867	557	0	3.9914
Q9LR64	AT1G03600	4	Photosystem II repair protein PSB27-H1, chloroplastic	PSB27-1	sp|Q9LR64|PB27A_ARATH Photosystem II repair protein PSB27-H1, chloroplastic OS=Arabidopsis thaliana OX=3702 GN=PSB27-1 PE=1 SV=1	380780000	514260000	539920000	443310000	382860000	628250000	1.13516	28.2	18.834	174	0	134.56
Q38900	AT2G16600	6	Peptidyl-prolyl cis-trans isomerase CYP19-1	CYP19-1	sp|Q38900|CP19A_ARATH Peptidyl-prolyl cis-trans isomerase CYP19-1 OS=Arabidopsis thaliana OX=3702 GN=CYP19-1 PE=2 SV=1	88760000	148400000	76505000	111250000	105860000	91034000	1.13451	34.1	18.492	173	0	55.43
Q9SJU4;F4IGL5;F4IGL7	AT2G21330	13;13;10	Probable fructose-bisphosphate aldolase 1, chloroplastic;Fructose-bisphosphate aldolase	FBA1	sp|Q9SJU4|ALFP1_ARATH Fructose-bisphosphate aldolase 1, chloroplastic OS=Arabidopsis thaliana OX=3702 GN=FBA1 PE=1 SV=2;tr|F4IGL5|F4IGL5_ARATH Fructose-bisphosphate aldolase OS=Arabidopsis thaliana OX=3702 GN=FBA1 PE=1 SV=1;tr|F4IGL7|F4IGL7_ARATH Fructose-	960390000	1023200000	1122900000	827520000	901700000	1415500000	1.13421	34.1	42.93	399	0	63.41
Q84VQ4	AT5G21430	3	NAD(P)H-quinone oxidoreductase subunit U, chloroplastic	ndhU	sp|Q84VQ4|NDHU_ARATH NAD(P)H-quinone oxidoreductase subunit U, chloroplastic OS=Arabidopsis thaliana OX=3702 GN=ndhU PE=1 SV=1	38619000	20357000	33706000	24703000	21256000	49120000	1.13213	16.1	24.437	218	0	10.591
Q9C5U8	AT5G63890	6	Histidinol dehydrogenase, chloroplastic	HISN8	sp|Q9C5U8|HIS8_ARATH Histidinol dehydrogenase, chloroplastic OS=Arabidopsis thaliana OX=3702 GN=HISN8 PE=2 SV=1	98487000	60256000	80237000	64461000	75245000	99631000	1.13183	17	50.322	466	0	34.452
P59259;A8MRV1	AT1G07660;AT1G07820;AT2G28740;AT3G45930;AT3G46320;AT3G53730;AT5G59690;AT5G59970	6;4	Histone H4	At1g07660	sp|P59259|H4_ARATH Histone H4 OS=Arabidopsis thaliana OX=3702 GN=At1g07660 PE=1 SV=2;tr|A8MRV1|A8MRV1_ARATH Histone H4 OS=Arabidopsis thaliana OX=3702 GN=At1g07660 PE=1 SV=1	974720000	1064900000	849440000	829800000	797610000	1283700000	1.1315	41.7	11.409	103	0	32.47
Q9C8P0	AT1G34430	14	Dihydrolipoyllysine-residue acetyltransferase component 5 of pyruvate dehydrogenase complex, chloroplastic	EMB3003	sp|Q9C8P0|ODP25_ARATH Dihydrolipoyllysine-residue acetyltransferase component 5 of pyruvate dehydrogenase complex, chloroplastic OS=Arabidopsis thaliana OX=3702 GN=EMB3003 PE=2 SV=1	237240000	261400000	207820000	198530000	218810000	288860000	1.13142	43.9	48.306	465	0	161.45
P10795	AT1G67090	9;3	Ribulose bisphosphate carboxylase small chain 1A, chloroplastic	RBCS-1A	sp|P10795|RBS1A_ARATH Ribulose bisphosphate carboxylase small chain 1A, chloroplastic OS=Arabidopsis thaliana OX=3702 GN=RBCS-1A PE=1 SV=2	6680300000	7363400000	7109300000	5806300000	6672100000	8686400000	1.13128	43.9	20.216	180	0	323.31
Q8LBS4;F4IUG7	AT2G20270	3;2	Monothiol glutaredoxin-S12, chloroplastic	GRXS12;At2g20270	sp|Q8LBS4|GRS12_ARATH Monothiol glutaredoxin-S12, chloroplastic OS=Arabidopsis thaliana OX=3702 GN=GRXS12 PE=1 SV=2;tr|F4IUG7|F4IUG7_ARATH Thioredoxin superfamily protein OS=Arabidopsis thaliana OX=3702 GN=At2g20270 PE=1 SV=1	59016000	62714000	59978000	70408000	45691000	65345000	1.13021	30.7	19.125	179	0	26.856
P61845	ATCG00840;ATCG01300	2	50S ribosomal protein L23, chloroplastic	rpl23-A	sp|P61845|RK23_ARATH 50S ribosomal protein L23, chloroplastic OS=Arabidopsis thaliana OX=3702 GN=rpl23-A PE=3 SV=1	12610000	19027000	8696300	12388000	15349000	11488000	1.12971	29	10.789	93	0	17.722
Q8S9L5	AT5G55220	19	Trigger factor-like protein TIG, Chloroplastic	TIG	sp|Q8S9L5|TIG_ARATH Trigger factor-like protein TIG, Chloroplastic OS=Arabidopsis thaliana OX=3702 GN=TIG PE=1 SV=1	325160000	385200000	329100000	335040000	285010000	420950000	1.12941	37.5	61.733	547	0	81.379
A0A1P8B8J7;Q9M158	AT4G01050	11;11	Rhodanese-like domain-containing protein 4, chloroplastic	STR4	tr|A0A1P8B8J7|A0A1P8B8J7_ARATH Thylakoid rhodanese-like protein OS=Arabidopsis thaliana OX=3702 GN=TROL PE=1 SV=1;sp|Q9M158|STR4_ARATH Rhodanese-like domain-containing protein 4, chloroplastic OS=Arabidopsis thaliana OX=3702 GN=STR4 PE=1 SV=2	285570000	300070000	281410000	257830000	237420000	376680000	1.12937	23.7	54.468	507	0	86.193
Q9SAJ6;Q5E924	AT1G79530	4;3	Glyceraldehyde-3-phosphate dehydrogenase GAPCP1, chloroplastic;Glyceraldehyde-3-phosphate dehydrogenase GAPCP2, chloroplastic	GAPCP1;GAPCP2	sp|Q9SAJ6|G3PP1_ARATH Glyceraldehyde-3-phosphate dehydrogenase GAPCP1, chloroplastic OS=Arabidopsis thaliana OX=3702 GN=GAPCP1 PE=1 SV=1;sp|Q5E924|G3PP2_ARATH Glyceraldehyde-3-phosphate dehydrogenase GAPCP2, chloroplastic OS=Arabidopsis thaliana OX=3702 GN	9516300	22459000	18419000	12623000	14173000	24228000	1.12877	14.2	44.83	422	0	23.574
Q9LRR9;A8MS37;B3H4B8;Q2V3V9	AT3G14420	20;18;18;18	Peroxisomal (S)-2-hydroxy-acid oxidase GLO1	GLO1;At3g14420	sp|Q9LRR9|GLO1_ARATH (S)-2-hydroxy-acid oxidase GLO1 OS=Arabidopsis thaliana OX=3702 GN=GLO1 PE=1 SV=1;tr|A8MS37|A8MS37_ARATH (S)-2-hydroxy-acid oxidase OS=Arabidopsis thaliana OX=3702 GN=GOX1 PE=1 SV=1;tr|B3H4B8|B3H4B8_ARATH (S)-2-hydroxy-acid oxidase OS=	1211400000	1236100000	1074500000	1274300000	863930000	1387800000	1.12813	67.8	40.341	367	0	34.72
Q9SSS9	AT4G09650	12	ATP synthase subunit delta, chloroplastic	ATPD	sp|Q9SSS9|ATPD_ARATH ATP synthase subunit delta, chloroplastic OS=Arabidopsis thaliana OX=3702 GN=ATPD PE=1 SV=1	461540000	532610000	390570000	332640000	367200000	703930000	1.12779	52.6	25.668	234	0	154.99
Q9FGS4	AT5G50210	2	Quinolinate synthase, chloroplastic	QS	sp|Q9FGS4|NADA_ARATH Quinolinate synthase, chloroplastic OS=Arabidopsis thaliana OX=3702 GN=QS PE=1 SV=1	1238400	1200800	1487800	1228600	1176000	1506400	1.12691	4.3	78.933	718	0.00034904	2.7671
F4HWZ6;P25702;P25701	AT1G54630	1;1;1	Acyl carrier protein 3, chloroplastic;Acyl carrier protein 2, chloroplastic	ACP3;ACP2	tr|F4HWZ6|F4HWZ6_ARATH Acyl carrier protein 3 OS=Arabidopsis thaliana OX=3702 GN=ACP3 PE=4 SV=1;sp|P25702|ACP3_ARATH Acyl carrier protein 3, chloroplastic OS=Arabidopsis thaliana OX=3702 GN=ACP3 PE=1 SV=2;sp|P25701|ACP2_ARATH Acyl carrier protein 2, chloro	53376000	50363000	74578000	44455000	46680000	90220000	1.12671	9.3	11.507	107	0	3.8117
O65502	AT4G35250	10		F23E12.190	sp|O65502|HC244_ARATH Protein HIGH CHLOROPHYLL FLUORESCENCE PHENOTYPE 244, chloroplastic OS=Arabidopsis thaliana OX=3702 GN=HCF244 PE=1 SV=1	183680000	210700000	226600000	181400000	167930000	275480000	1.12662	26.1	43.723	395	0	59.313
Q8VY52	AT2G28605	1	PsbP domain-containing protein 2, chloroplastic	PPD2	sp|Q8VY52|PPD2_ARATH PsbP domain-containing protein 2, chloroplastic OS=Arabidopsis thaliana OX=3702 GN=PPD2 PE=1 SV=1	8746200	8692400	6916900	10080000	6222800	7761000	1.12662	6	25.801	232	0.00035199	2.8833
Q94BS2	AT1G55480	14		ZKT	sp|Q94BS2|MET1_ARATH Protein MET1, chloroplastic OS=Arabidopsis thaliana OX=3702 GN=MET1 PE=1 SV=1	259400000	349350000	331220000	267190000	319460000	342680000	1.12661	43.6	37.41	335	0	135.66
Q8H103	AT4G24620	17	Glucose-6-phosphate isomerase 1, chloroplastic	PGI1	sp|Q8H103|G6PIP_ARATH Glucose-6-phosphate isomerase 1, chloroplastic OS=Arabidopsis thaliana OX=3702 GN=PGI1 PE=1 SV=1	229710000	242480000	264700000	249300000	179400000	311640000	1.12548	29.4	67.048	613	0	117.45
Q9XEA0	AT4G04350	6		T19B17.7	sp|Q9XEA0|SYLM_ARATH Leucine--tRNA ligase, chloroplastic/mitochondrial OS=Arabidopsis thaliana OX=3702 GN=EMB2369 PE=2 SV=1	18851000	21527000	19377000	20676000	18143000	19991000	1.12331	8	111.03	973	0	22.238
P17745	AT4G20360	16	Elongation factor Tu, chloroplastic	TUFA	sp|P17745|EFTU_ARATH Elongation factor Tu, chloroplastic OS=Arabidopsis thaliana OX=3702 GN=TUFA PE=1 SV=1	3339000000	3207100000	2801600000	3010900000	2603100000	3672200000	1.12322	44.3	51.63	476	0	300.29
Q0WP12;A0A2H1ZE37;F4IT14	AT2G43910	6;6;3	Thiocyanate methyltransferase 1	HOL1	sp|Q0WP12|HOL1_ARATH Thiocyanate methyltransferase 1 OS=Arabidopsis thaliana OX=3702 GN=HOL1 PE=1 SV=2;tr|A0A2H1ZE37|A0A2H1ZE37_ARATH HARMLESS TO OZONE LAYER 1 OS=Arabidopsis thaliana OX=3702 GN=HOL1 PE=1 SV=1;tr|F4IT14|F4IT14_ARATH HARMLESS TO OZONE LAYER	356280000	311240000	296780000	255860000	281860000	425450000	1.12322	29.1	25.288	227	0	61.545
Q8H0T4;Q8GY23	AT1G70320	3;3	E3 ubiquitin-protein ligase UPL2;E3 ubiquitin-protein ligase UPL1	UPL2;UPL1	sp|Q8H0T4|UPL2_ARATH E3 ubiquitin-protein ligase UPL2 OS=Arabidopsis thaliana OX=3702 GN=UPL2 PE=1 SV=3;sp|Q8GY23|UPL1_ARATH E3 ubiquitin-protein ligase UPL1 OS=Arabidopsis thaliana OX=3702 GN=UPL1 PE=1 SV=3	8594100	8492800	7975500	6987600	6456500	11763000	1.12259	1	403.61	3658	0	5.7425
P11829	AT3G05020	1	Acyl carrier protein 1, chloroplastic	ACP1	sp|P11829|ACP1_ARATH Acyl carrier protein 1, chloroplastic OS=Arabidopsis thaliana OX=3702 GN=ACP1 PE=1 SV=1	24844000	29658000	18921000	22581000	20326000	30056000	1.12218	6.6	15.055	137	0	5.0751
Q94A65	AT4G27700	4	Rhodanese-like domain-containing protein 14, chloroplastic		sp|Q94A65|STR14_ARATH Rhodanese-like domain-containing protein 14, chloroplastic OS=Arabidopsis thaliana OX=3702 GN=At4g27700 PE=2 SV=1	49986000	45090000	43914000	52162000	41952000	41799000	1.12158	22.3	24.872	224	0	36.871
Q9SW33	AT4G24930	5	Thylakoid lumenal 17.9 kDa protein, chloroplastic		sp|Q9SW33|TL1Y_ARATH Thylakoid lumenal 17.9 kDa protein, chloroplastic OS=Arabidopsis thaliana OX=3702 GN=At4g24930 PE=1 SV=1	43615000	45192000	52564000	46616000	37063000	57226000	1.12065	24	24.695	225	0	18.428
Q6ZY51;B3H4K8	AT5G26570	15;10	Phosphoglucan, water dikinase, chloroplastic	GWD3;ATGWD3	sp|Q6ZY51|PWD_ARATH Phosphoglucan, water dikinase, chloroplastic OS=Arabidopsis thaliana OX=3702 GN=GWD3 PE=1 SV=1;tr|B3H4K8|B3H4K8_ARATH Chloroplastidic phosphoglucan, water dikinase (ATGWD3) OS=Arabidopsis thaliana OX=3702 GN=PWD PE=1 SV=1	67470000	63670000	54587000	56977000	50131000	77678000	1.12029	17.7	131.32	1196	0	43.584
Q84TI2	AT2G37690	6;2		At2g37690	tr|Q84TI2|Q84TI2_ARATH AIR carboxylase OS=Arabidopsis thaliana OX=3702 GN=At2g37690 PE=1 SV=1	20077000	19987000	12367000	13149000	26855000	9104400	1.11944	12.3	69.751	642	0	16.301
Q9MAP3	AT1G32990	6	50S ribosomal protein L11, chloroplastic	RPL11	sp|Q9MAP3|RK11_ARATH 50S ribosomal protein L11, chloroplastic OS=Arabidopsis thaliana OX=3702 GN=RPL11 PE=2 SV=1	439740000	448360000	374620000	423350000	308550000	526230000	1.11923	34.7	23.148	222	0	19.115
Q9M339	AT3G53870	9	40S ribosomal protein S3-2	RPS3B	sp|Q9M339|RS32_ARATH 40S ribosomal protein S3-2 OS=Arabidopsis thaliana OX=3702 GN=RPS3B PE=1 SV=1	40256000	37648000	23145000	26172000	24562000	50890000	1.11889	34.5	27.349	249	0	6.1219
Q8W4I6	AT4G10620	2		F28O9.3	sp|Q8W4I6|BPG2_ARATH GTP-binding protein BRASSINAZOLE INSENSITIVE PALE GREEN 2, chloroplastic OS=Arabidopsis thaliana OX=3702 GN=BPG2 PE=1 SV=1	6939300	7215900	7503400	6267500	7959100	6831100	1.11869	4.1	73.086	660	0	4.6052
Q9LS03	AT3G25760	6	Allene oxide cyclase 1, chloroplastic	AOC1	sp|Q9LS03|AOC1_ARATH Allene oxide cyclase 1, chloroplastic OS=Arabidopsis thaliana OX=3702 GN=AOC1 PE=1 SV=1	34632000	29953000	27536000	29215000	28696000	32440000	1.11864	29.9	27.801	254	0	18.929
Q94BU1	AT1G71810	1	Uncharacterized aarF domain-containing protein kinase At1g71810, chloroplastic		sp|Q94BU1|Y1181_ARATH Uncharacterized aarF domain-containing protein kinase At1g71810, chloroplastic OS=Arabidopsis thaliana OX=3702 GN=At1g71810 PE=1 SV=1	1676900	2666500	2556700	2373100	2207900	2161900	1.11838	1.7	77.461	692	0.0010232	2.6045
Q9LHP2	AT3G13570	2	Serine/arginine-rich SC35-like splicing factor SCL30A	SCL30A	sp|Q9LHP2|SL30A_ARATH Serine/arginine-rich SC35-like splicing factor SCL30A OS=Arabidopsis thaliana OX=3702 GN=SCL30A PE=1 SV=1	8561900	9730800	8259300	9754900	6853200	9610900	1.11834	10.7	30.226	262	0	5.4552
Q9SKT0	AT2G20890	6	Protein THYLAKOID FORMATION 1, chloroplastic	THF1	sp|Q9SKT0|THF1_ARATH Protein THYLAKOID FORMATION 1, chloroplastic OS=Arabidopsis thaliana OX=3702 GN=THF1 PE=1 SV=1	324240000	297550000	311400000	268620000	266710000	391280000	1.11811	21.7	33.795	300	0	30.851
F4K2A1	AT5G05980	2	Folylpolyglutamate synthase	FPGS1	sp|F4K2A1|FPGS1_ARATH Folylpolyglutamate synthase OS=Arabidopsis thaliana OX=3702 GN=FPGS1 PE=1 SV=1	2920900	2923700	2935500	3574500	2644800	2299100	1.11793	3.5	63.345	571	0.0010121	2.5079
A0A1R7T377;Q94K68	AT5G27560	2;2		At5g27560	tr|A0A1R7T377|A0A1R7T377_ARATH DUF1995 domain protein, putative (DUF1995) OS=Arabidopsis thaliana OX=3702 GN=At5g27560 PE=1 SV=1;tr|Q94K68|Q94K68_ARATH DUF1995 domain protein, putative (DUF1995) OS=Arabidopsis thaliana OX=3702 GN=At5g27560 PE=1 SV=1	1891800	3118200	2233100	1877300	2443800	2798300	1.1177	7.1	37.833	339	0.00035984	3.1822
Q9LIK0	AT3G22960	11	Plastidial pyruvate kinase 1, chloroplastic	PKP1	sp|Q9LIK0|PKP1_ARATH Plastidial pyruvate kinase 1, chloroplastic OS=Arabidopsis thaliana OX=3702 GN=PKP1 PE=1 SV=1	204140000	241220000	228890000	215610000	220210000	221470000	1.11534	25	65.13	596	0	93.727
Q9XF88	AT3G08940	11	Chlorophyll a-b binding protein CP29.2, chloroplastic	LHCB4.2	sp|Q9XF88|CB4B_ARATH Chlorophyll a-b binding protein CP29.2, chloroplastic OS=Arabidopsis thaliana OX=3702 GN=LHCB4.2 PE=1 SV=1	2479000000	2671900000	2431300000	2388200000	2264200000	2790600000	1.11475	44.3	31.193	287	0	153.51
Q9M2Y6	AT3G49720	2	Uncharacterized protein At3g49720		sp|Q9M2Y6|CGR2_ARATH Probable pectin methylesterase CGR2 OS=Arabidopsis thaliana OX=3702 GN=CGR2 PE=2 SV=1	5746400	10274000	13866000	8005700	6575400	15750000	1.11429	12.3	28.532	261	0	18.878
F4I3L1;P50318	AT1G56190	20;20	Phosphoglycerate kinase;Phosphoglycerate kinase 2, chloroplastic	At1g56190	tr|F4I3L1|F4I3L1_ARATH Phosphoglycerate kinase OS=Arabidopsis thaliana OX=3702 GN=At1g56190 PE=1 SV=1;sp|P50318|PGKH2_ARATH Phosphoglycerate kinase 2, chloroplastic OS=Arabidopsis thaliana OX=3702 GN=At1g56190 PE=1 SV=3	196500000	204440000	174510000	168830000	182550000	211650000	1.11374	59	42.615	405	0	169.53
Q9C6Z3	AT1G30120	2	Pyruvate dehydrogenase E1 component subunit beta-2, chloroplastic	PDH-E1 BETA	sp|Q9C6Z3|ODPB2_ARATH Pyruvate dehydrogenase E1 component subunit beta-2, chloroplastic OS=Arabidopsis thaliana OX=3702 GN=PDH-E1 BETA PE=1 SV=1	2075200	3258400	4510100	2536600	2196500	5255000	1.11361	6.2	44.244	406	0	3.4719
Q9SUI7;Q9SUI6	AT3G16140	2;2	Photosystem I reaction center subunit VI-1, chloroplastic;Photosystem I reaction center subunit VI-2, chloroplastic	PSAH1;PSAH2	sp|Q9SUI7|PSAH1_ARATH Photosystem I reaction center subunit VI-1, chloroplastic OS=Arabidopsis thaliana OX=3702 GN=PSAH1 PE=2 SV=1;sp|Q9SUI6|PSAH2_ARATH Photosystem I reaction center subunit VI-2, chloroplastic OS=Arabidopsis thaliana OX=3702 GN=PSAH2 PE=2	175690000	191900000	108420000	178230000	163950000	112550000	1.11316	30.3	15.216	145	0	6.7764
A0A1P8ATD0;Q3E6Y8;O23673	AT1G02020	2;2;2		At1g02020;T7I23.2	tr|A0A1P8ATD0|A0A1P8ATD0_ARATH Nitroreductase family protein OS=Arabidopsis thaliana OX=3702 GN=At1g02020 PE=1 SV=1;tr|Q3E6Y8|Q3E6Y8_ARATH Nitroreductase family protein OS=Arabidopsis thaliana OX=3702 GN=At1g02020 PE=1 SV=1;tr|O23673|O23673_ARATH Nitroredu	4695500	2124400	3874300	1703000	4286100	4467600	1.11277	5.6	50.075	448	0.0068493	1.7999
P16180	AT1G79850	3	30S ribosomal protein S17, chloroplastic	RPS17	sp|P16180|RR17_ARATH 30S ribosomal protein S17, chloroplastic OS=Arabidopsis thaliana OX=3702 GN=RPS17 PE=1 SV=1	86771000	102560000	67218000	79064000	80314000	90681000	1.11262	27.5	16.282	149	0	13.364
Q9LVV5	AT5G52970	2	Thylakoid lumenal 15.0 kDa protein 2, chloroplastic		sp|Q9LVV5|TL15B_ARATH Thylakoid lumenal 15.0 kDa protein 2, chloroplastic OS=Arabidopsis thaliana OX=3702 GN=At5g52970 PE=1 SV=2	34580000	36395000	36545000	33295000	35641000	35477000	1.11138	11.2	24.569	223	0	14.138
Q9SR92	AT3G08920	2	Rhodanese-like domain-containing protein 10	STR10	sp|Q9SR92|STR10_ARATH Rhodanese-like domain-containing protein 10 OS=Arabidopsis thaliana OX=3702 GN=STR10 PE=2 SV=1	4839100	6931900	5223500	4369100	4099000	8559500	1.11107	15	23.779	214	0	5.3609
Q9FGM0	AT5G53170	1	ATP-dependent zinc metalloprotease FTSH 11, chloroplastic/mitochondrial	FTSH11	sp|Q9FGM0|FTSHB_ARATH ATP-dependent zinc metalloprotease FTSH 11, chloroplastic/mitochondrial OS=Arabidopsis thaliana OX=3702 GN=FTSH11 PE=1 SV=1	3508900	3207100	1495900	3985300	1932000	1984400	1.11031	1.6	88.716	806	0.0065666	1.8363
O82499	AT4G11175	1	Translation initiation factor IF-1, chloroplastic		sp|O82499|IF1C_ARATH Translation initiation factor IF-1, chloroplastic OS=Arabidopsis thaliana OX=3702 GN=At4g11175 PE=2 SV=2	7982500	9967400	7449000	6439400	6815600	11968000	1.10944	7.1	15.733	141	0.0010253	2.6176
Q8H112;A0A2H1ZEN5	AT4G22890	5;4	PGR5-like protein 1A, chloroplastic	PGRL1A	sp|Q8H112|PGL1A_ARATH PGR5-like protein 1A, chloroplastic OS=Arabidopsis thaliana OX=3702 GN=PGRL1A PE=1 SV=1;tr|A0A2H1ZEN5|A0A2H1ZEN5_ARATH PGR5-LIKE A OS=Arabidopsis thaliana OX=3702 GN=PGR5-LIKE A PE=1 SV=1	61752000	114330000	93202000	63803000	77192000	126230000	1.10876	18.2	35.721	324	0	19.97
Q8GWP4	AT2G21530	7		At2g21530	tr|Q8GWP4|Q8GWP4_ARATH At2g21530 OS=Arabidopsis thaliana OX=3702 GN=At2g21530 PE=1 SV=1	172910000	161030000	146370000	112620000	154470000	204280000	1.1087	51.2	22.675	209	0	57.897
Q9SMT7	AT3G48990	14	Oxalate--CoA ligase	AAE3	sp|Q9SMT7|4CLLA_ARATH Oxalate--CoA ligase OS=Arabidopsis thaliana OX=3702 GN=AAE3 PE=1 SV=1	1212200000	1235700000	1203800000	1051500000	1109800000	1411700000	1.10843	34	55.544	514	0	75.792
A0A1P8AY87;Q84XU2	AT2G42810	7;7	Serine/threonine-protein phosphatase 5	PAPP5	tr|A0A1P8AY87|A0A1P8AY87_ARATH Serine/threonine-protein phosphatase 5 OS=Arabidopsis thaliana OX=3702 GN=PP5.2 PE=1 SV=1;sp|Q84XU2|PPP5_ARATH Serine/threonine-protein phosphatase 5 OS=Arabidopsis thaliana OX=3702 GN=PAPP5 PE=1 SV=1	37345000	25779000	27715000	31907000	26689000	29496000	1.10816	15.6	60.226	537	0	14.204
Q9SD76	AT3G46970	23	Alpha-glucan phosphorylase 2, cytosolic	PHS2	sp|Q9SD76|PHS2_ARATH Alpha-glucan phosphorylase 2, cytosolic OS=Arabidopsis thaliana OX=3702 GN=PHS2 PE=1 SV=1	297150000	304140000	252990000	252770000	249850000	333030000	1.1076	39.5	95.158	841	0	323.31
A0A1P8BC80;Q8L493	AT5G57850	5;5	D-amino-acid transaminase, chloroplastic	DAAT	tr|A0A1P8BC80|A0A1P8BC80_ARATH D-aminoacid aminotransferase-like PLP-dependent enzymes superfamily protein OS=Arabidopsis thaliana OX=3702 GN=ADCL PE=1 SV=1;sp|Q8L493|DAAA_ARATH D-amino-acid transaminase, chloroplastic OS=Arabidopsis thaliana OX=3702 GN=DA	39377000	50520000	48986000	35747000	41708000	59118000	1.10661	21.3	32.271	296	0	17.308
P16127	AT4G18480	11	Magnesium-chelatase subunit ChlI-1, chloroplastic	CHLI1	sp|P16127|CHLI1_ARATH Magnesium-chelatase subunit ChlI-1, chloroplastic OS=Arabidopsis thaliana OX=3702 GN=CHLI1 PE=1 SV=1	117920000	159460000	107430000	104020000	102010000	174040000	1.10622	24.1	46.269	424	0	126.78
O80575	AT2G44050	5	6,7-dimethyl-8-ribityllumazine synthase, chloroplastic		sp|O80575|RISB_ARATH 6,7-dimethyl-8-ribityllumazine synthase, chloroplastic OS=Arabidopsis thaliana OX=3702 GN=At2g44050 PE=1 SV=1	34224000	37829000	38623000	28858000	29504000	51295000	1.10588	23.8	24.024	227	0	8.1929
Q9SEU6	AT3G15360	5	Thioredoxin M4, chloroplastic		sp|Q9SEU6|TRXM4_ARATH Thioredoxin M4, chloroplastic OS=Arabidopsis thaliana OX=3702 GN=At3g15360 PE=2 SV=2	526640000	515230000	570240000	502100000	452880000	620910000	1.10424	21.8	21.172	193	0	42.661
B9DH52;Q8H0V3	AT1G08110	5;5	Lactoylglutathione lyase	At1g08110	tr|B9DH52|B9DH52_ARATH Lactoylglutathione lyase OS=Arabidopsis thaliana OX=3702 GN=At1g08110 PE=1 SV=1;sp|Q8H0V3|LGUL_ARATH Lactoylglutathione lyase OS=Arabidopsis thaliana OX=3702 GN=At1g08110 PE=2 SV=1	84974000	87258000	67290000	89362000	61999000	81253000	1.10424	22.1	26.472	235	0	51.696
Q9LD43	AT2G38040	26	Acetyl-coenzyme A carboxylase carboxyl transferase subunit alpha, chloroplastic	CAC3	sp|Q9LD43|ACCA_ARATH Acetyl-coenzyme A carboxylase carboxyl transferase subunit alpha, chloroplastic OS=Arabidopsis thaliana OX=3702 GN=CAC3 PE=1 SV=1	414480000	429550000	400260000	354470000	355760000	507990000	1.10405	42.8	85.305	769	0	217.69
Q9SKZ1	AT2G32080	4	Transcription factor Pur-alpha 1	PURA1	sp|Q9SKZ1|PUR_ARATH Transcription factor Pur-alpha 1 OS=Arabidopsis thaliana OX=3702 GN=PURA1 PE=1 SV=2	33229000	31743000	26816000	28844000	27790000	32283000	1.1039	19.9	32.2	296	0	25.811
Q8VZP7	AT2G35800	2		At2g35800	tr|Q8VZP7|Q8VZP7_ARATH Mitochondrial substrate carrier family protein OS=Arabidopsis thaliana OX=3702 GN=SAMTL PE=1 SV=1	4684300	4980000	4275100	3559200	4535600	5461700	1.10389	3.3	90.626	823	0	3.3771
P42761	AT2G30870	9	Glutathione S-transferase F10	GSTF10	sp|P42761|GSTFA_ARATH Glutathione S-transferase F10 OS=Arabidopsis thaliana OX=3702 GN=GSTF10 PE=1 SV=3	621710000	639470000	444470000	534770000	480320000	644820000	1.10373	40.9	24.23	215	0	36.172
Q9LK88	AT3G27890	4	NADPH:quinone oxidoreductase	NQR	sp|Q9LK88|NQR_ARATH NADPH:quinone oxidoreductase OS=Arabidopsis thaliana OX=3702 GN=NQR PE=1 SV=1	37025000	39796000	42957000	32888000	30035000	55590000	1.10216	20.9	21.556	196	0	13.538
F4KEX3;Q8H1E2	AT5G58330	13;13	Malate dehydrogenase	At5g58330	tr|F4KEX3|F4KEX3_ARATH Malate dehydrogenase OS=Arabidopsis thaliana OX=3702 GN=MCK7.20 PE=1 SV=1;sp|Q8H1E2|MDHNP_ARATH Malate dehydrogenase [NADP], chloroplastic OS=Arabidopsis thaliana OX=3702 GN=At5g58330 PE=2 SV=1	390560000	387820000	369960000	428210000	290330000	397750000	1.10207	39.5	36.39	334	0	118.44
Q38929	AT5G16440	5	Isopentenyl-diphosphate Delta-isomerase I, chloroplastic	IPP1	sp|Q38929|IDI1_ARATH Isopentenyl-diphosphate Delta-isomerase I, chloroplastic OS=Arabidopsis thaliana OX=3702 GN=IPP1 PE=1 SV=3	27111000	24480000	24618000	33853000	27174000	10055000	1.10131	16.5	33.214	291	0	14.482
Q9S720	AT1G76450	3	PsbP domain-containing protein 3, chloroplastic	PPD3	sp|Q9S720|PPD3_ARATH PsbP domain-containing protein 3, chloroplastic OS=Arabidopsis thaliana OX=3702 GN=PPD3 PE=1 SV=2	45093000	46896000	50368000	46471000	30766000	63545000	1.10078	17.8	27.489	247	0	18.732
Q9LT69	AT3G19480	6	D-3-phosphoglycerate dehydrogenase 3, chloroplastic	PGDH3	sp|Q9LT69|SERA3_ARATH D-3-phosphoglycerate dehydrogenase 3, chloroplastic OS=Arabidopsis thaliana OX=3702 GN=PGDH3 PE=1 SV=1	11901000	17622000	14235000	15385000	11935000	15074000	1.10031	11.4	62.121	588	0	15.356
P49243	AT1G62640	4	3-oxoacyl-[acyl-carrier-protein] synthase III, chloroplastic		sp|P49243|FABH_ARATH 3-oxoacyl-[acyl-carrier-protein] synthase III, chloroplastic OS=Arabidopsis thaliana OX=3702 GN=At1g62640 PE=2 SV=2	37351000	42668000	38494000	36767000	32926000	45670000	1.10002	15.3	42.846	404	0	35.248
A0A1P8B4G1;Q9SW18	AT4G25080	12;12	Magnesium protoporphyrin IX methyltransferase, chloroplastic	CHLM	tr|A0A1P8B4G1|A0A1P8B4G1_ARATH Magnesium-protoporphyrin IX methyltransferase OS=Arabidopsis thaliana OX=3702 GN=CHLM PE=1 SV=1;sp|Q9SW18|CHLM_ARATH Magnesium protoporphyrin IX methyltransferase, chloroplastic OS=Arabidopsis thaliana OX=3702 GN=CHLM PE=1 SV	302190000	312630000	286450000	241370000	215310000	434600000	1.09894	33.4	35.592	326	0	64.564
Q8H1Q1;B6EUA5;A0A178W1Q3	AT1G12250	5;5;3	Thylakoid lumenal protein At1g12250, chloroplastic	At1g12250	sp|Q8H1Q1|TL203_ARATH Thylakoid lumenal protein TL20.3, chloroplastic OS=Arabidopsis thaliana OX=3702 GN=TL20.3 PE=1 SV=1;tr|B6EUA5|B6EUA5_ARATH Pentapeptide repeat-containing protein OS=Arabidopsis thaliana OX=3702 GN=At1g12250 PE=1 SV=1;tr|A0A178W1Q3|A0A	36747000	44404000	40973000	34833000	38099000	45209000	1.09869	25.7	30.064	280	0	38.38
Q9XI73	AT1G14150	3	Photosynthetic NDH subunit of lumenal location 2, chloroplastic	PNSL2	sp|Q9XI73|PNSL2_ARATH Photosynthetic NDH subunit of lumenal location 2, chloroplastic OS=Arabidopsis thaliana OX=3702 GN=PNSL2 PE=1 SV=1	16026000	19026000	4946800	2756900	15840000	20233000	1.0982	22.1	22.157	190	0	9.1735
Q42139	AT4G32260	10		F10M6.100	tr|Q42139|Q42139_ARATH AT4g32260/F10M6_100 OS=Arabidopsis thaliana OX=3702 GN=PDE334 PE=1 SV=2	686410000	666640000	670770000	503770000	572110000	905270000	1.09713	40.2	23.917	219	0	249.38
F4I2F8;O48741	AT1G03630	10;10	Protochlorophyllide reductase C, chloroplastic	POR C;PORC	tr|F4I2F8|F4I2F8_ARATH NADPH-protochlorophyllide oxidoreductase OS=Arabidopsis thaliana OX=3702 GN=POR C PE=1 SV=1;sp|O48741|PORC_ARATH Protochlorophyllide reductase C, chloroplastic OS=Arabidopsis thaliana OX=3702 GN=PORC PE=1 SV=1	74553000	72636000	83703000	67441000	62142000	95869000	1.09667	28.3	43.625	399	0	54.483
Q9LK47	AT3G23700	7		At3g23700	tr|Q9LK47|Q9LK47_ARATH AT3g23700/MYM9_3 OS=Arabidopsis thaliana OX=3702 GN=At3g23700 PE=1 SV=1	53711000	59542000	55406000	54581000	48833000	59132000	1.09542	23.7	42.75	392	0	19.607
P32068;F4K0T5	AT5G05730	5;4	Anthranilate synthase alpha subunit 1, chloroplastic	ASA1	sp|P32068|TRPE_ARATH Anthranilate synthase alpha subunit 1, chloroplastic OS=Arabidopsis thaliana OX=3702 GN=ASA1 PE=1 SV=1;tr|F4K0T5|F4K0T5_ARATH Anthranilate synthase OS=Arabidopsis thaliana OX=3702 GN=ASA1 PE=1 SV=1	20202000	22937000	20575000	21024000	18484000	21808000	1.09535	12.6	66.311	595	0	9.9283
P56779	ATCG00580	3	Cytochrome b559 subunit alpha	psbE	sp|P56779|PSBE_ARATH Cytochrome b559 subunit alpha OS=Arabidopsis thaliana OX=3702 GN=psbE PE=1 SV=4	427850000	418440000	407360000	430450000	346800000	430480000	1.09492	37.3	9.3864	83	0	19.596
F4K410;F4K409	AT5G13650	4;4		At5g13650	sp|F4K410|SVR3_ARATH Putative elongation factor TypA-like SVR3, chloroplastic OS=Arabidopsis thaliana OX=3702 GN=SVR3 PE=1 SV=1;tr|F4K409|F4K409_ARATH Elongation factor family protein OS=Arabidopsis thaliana OX=3702 GN=SVR3 PE=1 SV=1	568320	11604000	5383000	4213600	4460200	8634500	1.09451	9.9	74.314	675	0	15.561
Q9CAF6	AT3G10690	4	Probable DNA gyrase subunit A, chloroplastic/mitochondrial	GYRA	sp|Q9CAF6|GYRA_ARATH DNA gyrase subunit A, chloroplastic/mitochondrial OS=Arabidopsis thaliana OX=3702 GN=GYRA PE=1 SV=2	5042700	14741000	12295000	11141000	10256000	9164700	1.09342	4.1	104.54	950	0	10.019
Q42029	AT1G06680	14;2	Oxygen-evolving enhancer protein 2-1, chloroplastic	PSBP1	sp|Q42029|PSBP1_ARATH Oxygen-evolving enhancer protein 2-1, chloroplastic OS=Arabidopsis thaliana OX=3702 GN=PSBP1 PE=1 SV=2	3816400000	4241300000	2694100000	3136100000	2887200000	4394100000	1.0928	58.9	28.095	263	0	323.31
Q9LY74	AT3G63410	5	2-methyl-6-phytyl-1,4-hydroquinone methyltransferase, chloroplastic	VTE3	sp|Q9LY74|BQMT_ARATH 2-methyl-6-phytyl-1,4-hydroquinone methyltransferase, chloroplastic OS=Arabidopsis thaliana OX=3702 GN=VTE3 PE=1 SV=1	158380000	156070000	148200000	170970000	113810000	161700000	1.09273	21.6	37.926	338	0	97.099
Q9SJZ7	AT2G22360	5		At2g22360	sp|Q9SJZ7|DNJA6_ARATH Chaperone protein dnaJ A6, chloroplastic OS=Arabidopsis thaliana OX=3702 GN=DJA6 PE=2 SV=2	13109000	13997000	18069000	13741000	12453000	17639000	1.09271	12	47.761	442	0	4.3854
P52032;Q9SZ54	AT2G25080	5;3	Phospholipid hydroperoxide glutathione peroxidase 1, chloroplastic;Putative glutathione peroxidase 7, chloroplastic	GPX1;GPX7	sp|P52032|GPX1_ARATH Phospholipid hydroperoxide glutathione peroxidase 1, chloroplastic OS=Arabidopsis thaliana OX=3702 GN=GPX1 PE=2 SV=2;sp|Q9SZ54|GPX7_ARATH Putative glutathione peroxidase 7, chloroplastic OS=Arabidopsis thaliana OX=3702 GN=GPX7 PE=3 SV=	101260000	146650000	112170000	125320000	92530000	129770000	1.09262	20.8	26.015	236	0	28.22
B3H4M0;F4J037;F4J034;Q9LVZ5;F4J036	AT3G15840	2;2;2;2;2		PIFI	tr|B3H4M0|B3H4M0_ARATH Post-illumination chlorophyll fluorescence increase OS=Arabidopsis thaliana OX=3702 GN=PIFI PE=1 SV=1;tr|F4J037|F4J037_ARATH Post-illumination chlorophyll fluorescence increase OS=Arabidopsis thaliana OX=3702 GN=PIFI PE=1 SV=1;tr|F4J	42127000	38692000	42492000	42256000	29002000	48593000	1.09176	8.9	23.99	214	0	5.7392
O22160	AT2G44920	8	Thylakoid lumenal 15 kDa protein 1, chloroplastic		sp|O22160|TL15A_ARATH Thylakoid lumenal 15 kDa protein 1, chloroplastic OS=Arabidopsis thaliana OX=3702 GN=At2g44920 PE=1 SV=2	184030000	254930000	158940000	154610000	180330000	241820000	1.09139	47.3	23.778	224	0	157.48
A0A1P8B4W9;Q8GWS0	AT4G28730	2;2	Glutaredoxin-C5, chloroplastic	GRXC5	tr|A0A1P8B4W9|A0A1P8B4W9_ARATH Glutaredoxin family protein OS=Arabidopsis thaliana OX=3702 GN=GrxC5 PE=1 SV=1;sp|Q8GWS0|GRXC5_ARATH Glutaredoxin-C5, chloroplastic OS=Arabidopsis thaliana OX=3702 GN=GRXC5 PE=1 SV=1	8706100	9530900	12275000	8415700	9764600	11135000	1.09041	23.9	15.504	142	0	8.6587
Q39108	AT4G38460	2	Heterodimeric geranylgeranyl pyrophosphate synthase small subunit, chloroplastic	GGR	sp|Q39108|GGR_ARATH Heterodimeric geranylgeranyl pyrophosphate synthase small subunit, chloroplastic OS=Arabidopsis thaliana OX=3702 GN=GGR PE=1 SV=2	2924400	7354400	4392100	3704100	7053000	2714000	1.08975	7.1	35.188	326	0	3.7772
P56759	ATCG00130	8	ATP synthase subunit b, chloroplastic	atpF	sp|P56759|ATPF_ARATH ATP synthase subunit b, chloroplastic OS=Arabidopsis thaliana OX=3702 GN=atpF PE=3 SV=1	466630000	666740000	543780000	344810000	437450000	867810000	1.08944	40.2	21.057	184	0	81.06
P56777	ATCG00680	13	Photosystem II CP47 reaction center protein	psbB	sp|P56777|PSBB_ARATH Photosystem II CP47 reaction center protein OS=Arabidopsis thaliana OX=3702 GN=psbB PE=1 SV=1	3335800000	4099300000	3078900000	3358800000	3028400000	3676900000	1.08898	31.1	56.036	508	0	323.31
P56753	ATCG01110	6	NAD(P)H-quinone oxidoreductase subunit H, chloroplastic	ndhH	sp|P56753|NDHH_ARATH NAD(P)H-quinone oxidoreductase subunit H, chloroplastic OS=Arabidopsis thaliana OX=3702 GN=ndhH PE=1 SV=1	80491000	84542000	85576000	88775000	61984000	90481000	1.08743	19.1	45.502	393	0	47.62
P42699	AT1G20340	2	Plastocyanin major isoform, chloroplastic	DRT112	sp|P42699|PLAS2_ARATH Plastocyanin major isoform, chloroplastic OS=Arabidopsis thaliana OX=3702 GN=DRT112 PE=1 SV=2	1265000000	2195200000	1612500000	1437400000	1946600000	1369300000	1.08733	16.8	16.984	167	0	312.46
Q9SI75	AT1G62750	29	Elongation factor G, chloroplastic	CPEFG	sp|Q9SI75|EFGC_ARATH Elongation factor G, chloroplastic OS=Arabidopsis thaliana OX=3702 GN=CPEFG PE=1 SV=1	812300000	919000000	773330000	720530000	706000000	984430000	1.08728	43.6	86.057	783	0	283.53
Q949Y5	AT5G35220	3	Probable zinc metalloprotease EGY1, chloroplastic	EGY1	sp|Q949Y5|EGY1_ARATH Probable zinc metalloprotease EGY1, chloroplastic OS=Arabidopsis thaliana OX=3702 GN=EGY1 PE=2 SV=1	7118500	8343900	6348900	8241000	4965000	7771200	1.08674	5.3	59.5	548	0	5.1757
Q9SYI0;A0A1P8B485;F4JG57	AT4G01800	20;20;18	Protein translocase subunit SECA1, chloroplastic;Protein translocase subunit SecA	SECA1;AGY1	sp|Q9SYI0|SECA1_ARATH Protein translocase subunit SECA1, chloroplastic OS=Arabidopsis thaliana OX=3702 GN=SECA1 PE=1 SV=2;tr|A0A1P8B485|A0A1P8B485_ARATH Protein translocase subunit SecA OS=Arabidopsis thaliana OX=3702 GN=AGY1 PE=1 SV=1;tr|F4JG57|F4JG57_ARA	110370000	132100000	112090000	108470000	89896000	144500000	1.08674	25.9	115.18	1022	0	104.06
Q9ZUX0	AT2G27680	8		At2g27680	tr|Q9ZUX0|Q9ZUX0_ARATH At2g27680/F15K20.22 OS=Arabidopsis thaliana OX=3702 GN=At2g27680 PE=1 SV=1	101810000	115730000	101500000	82099000	90868000	133990000	1.0825	23.4	43.154	384	0	102.7
B3H4Q3;Q9LQI9;Q9LJH8;F4HV67;Q9SYG4	AT1G17370	2;2;2;1;1	Oligouridylate-binding protein 1B;Oligouridylate-binding protein 1C;Oligouridylate-binding protein 1A	UBP1B;UBP1C;UBP1A	tr|B3H4Q3|B3H4Q3_ARATH Oligouridylate binding protein 1B OS=Arabidopsis thaliana OX=3702 GN=UBP1B PE=1 SV=1;sp|Q9LQI9|UBP1B_ARATH Oligouridylate-binding protein 1B OS=Arabidopsis thaliana OX=3702 GN=UBP1B PE=1 SV=1;sp|Q9LJH8|UBP1C_ARATH Oligouridylate-bind	4337300	9118800	7949100	3142900	7976500	9389900	1.0822	3.8	45.733	416	0	4.161
Q9LD57	AT3G12780	26	Phosphoglycerate kinase 1, chloroplastic	PGK1	sp|Q9LD57|PGKH1_ARATH Phosphoglycerate kinase 1, chloroplastic OS=Arabidopsis thaliana OX=3702 GN=PGK1 PE=1 SV=1	3323400000	3354800000	3052100000	2667900000	2749700000	3916600000	1.08195	67.8	50.111	481	0	304.71
Q9FZ47;F4I613	AT1G16880	8;5	ACT domain-containing protein ACR11	ACR11;At1g16880	sp|Q9FZ47|ACR11_ARATH ACT domain-containing protein ACR11 OS=Arabidopsis thaliana OX=3702 GN=ACR11 PE=1 SV=1;tr|F4I613|F4I613_ARATH Uridylyltransferase-like protein OS=Arabidopsis thaliana OX=3702 GN=ACR11 PE=1 SV=1	485080000	401670000	427850000	318160000	361160000	591050000	1.08166	22.8	31.294	290	0	28.712
Q8H7F6	AT2G38270	6	Bifunctional monothiol glutaredoxin-S16, chloroplastic	GRXS16	sp|Q8H7F6|GRS16_ARATH Bifunctional monothiol glutaredoxin-S16, chloroplastic OS=Arabidopsis thaliana OX=3702 GN=GRXS16 PE=1 SV=2	199230000	209890000	177260000	186650000	153790000	219840000	1.08001	37.9	32.205	293	0	61.193
Q9T0A4	AT4G23890	5	NAD(P)H-quinone oxidoreductase subunit S, chloroplastic	ndhS	sp|Q9T0A4|NDHS_ARATH NAD(P)H-quinone oxidoreductase subunit S, chloroplastic OS=Arabidopsis thaliana OX=3702 GN=ndhS PE=1 SV=1	28963000	31894000	31175000	35149000	25058000	26694000	1.08001	27.6	27.726	250	0	9.6908
Q94JQ3	AT4G32520	10	Serine hydroxymethyltransferase 3, chloroplastic	SHM3	sp|Q94JQ3|GLYP3_ARATH Serine hydroxymethyltransferase 3, chloroplastic OS=Arabidopsis thaliana OX=3702 GN=SHM3 PE=1 SV=2	70015000	84833000	74755000	76270000	57016000	86602000	1.07975	21	57.982	529	0	29.642
O78310	AT2G28190	5	Superoxide dismutase [Cu-Zn] 2, chloroplastic	CSD2	sp|O78310|SODC2_ARATH Superoxide dismutase [Cu-Zn] 2, chloroplastic OS=Arabidopsis thaliana OX=3702 GN=CSD2 PE=1 SV=2	56148000	59161000	40221000	42478000	39430000	67861000	1.07967	40.7	22.244	216	0	87.982
Q9SN73	AT3G47650	1		F1P2.200	sp|Q9SN73|BSD2_ARATH Protein BUNDLE SHEATH DEFECTIVE 2, chloroplastic OS=Arabidopsis thaliana OX=3702 GN=BSD2 PE=1 SV=1	14395000	16762000	10200000	16750000	10152000	12138000	1.07945	11	14.546	136	0	4.1992
O80634	AT2G39470	6	Photosynthetic NDH subunit of lumenal location 1, chloroplastic	PNSL1	sp|O80634|PNSL1_ARATH Photosynthetic NDH subunit of lumenal location 1, chloroplastic OS=Arabidopsis thaliana OX=3702 GN=PNSL1 PE=1 SV=2	49069000	49955000	43785000	49159000	38644000	47448000	1.07771	30.3	26.962	238	0	18.922
P56808	ATCG00820	2	30S ribosomal protein S19, chloroplastic	rps19	sp|P56808|RR19_ARATH 30S ribosomal protein S19, chloroplastic OS=Arabidopsis thaliana OX=3702 GN=rps19 PE=3 SV=1	95569000	70759000	57941000	94031000	57164000	58867000	1.07681	32.6	10.608	92	0	16.896
Q9LV91	AT5G64860	4	4-alpha-glucanotransferase DPE1, chloroplastic/amyloplastic	DPE1	sp|Q9LV91|DPE1_ARATH 4-alpha-glucanotransferase DPE1, chloroplastic/amyloplastic OS=Arabidopsis thaliana OX=3702 GN=DPE1 PE=1 SV=1	25191000	25225000	27539000	27793000	19334000	27027000	1.07617	9.5	64.411	576	0	5.3922
Q9STW6	AT4G24280	29	Heat shock 70 kDa protein 6, chloroplastic	HSP70-6	sp|Q9STW6|HSP7F_ARATH Heat shock 70 kDa protein 6, chloroplastic OS=Arabidopsis thaliana OX=3702 GN=HSP70-6 PE=1 SV=1	366500000	454090000	327010000	361850000	322750000	400530000	1.07509	44.4	76.507	718	0	282.79
P56807	ATCG00650	5	30S ribosomal protein S18, chloroplastic	rps18	sp|P56807|RR18_ARATH 30S ribosomal protein S18, chloroplastic OS=Arabidopsis thaliana OX=3702 GN=rps18 PE=3 SV=1	73871000	105400000	71954000	73728000	75112000	88042000	1.07354	35.6	12.06	101	0	24.659
A0A1P8B637;Q944B0;A0A1P8B636	AT4G26555	2;2;1	Peptidyl-prolyl cis-trans isomerase FKBP16-1, chloroplastic	FKBP16-1	tr|A0A1P8B637|A0A1P8B637_ARATH Peptidylprolyl isomerase OS=Arabidopsis thaliana OX=3702 GN=At4g26555 PE=1 SV=1;sp|Q944B0|FK161_ARATH Peptidyl-prolyl cis-trans isomerase FKBP16-1, chloroplastic OS=Arabidopsis thaliana OX=3702 GN=FKBP16-1 PE=2 SV=1;tr|A0A1P8	10111000	10352000	9128100	6394700	11065000	10202000	1.0727	23	17.858	161	0	3.9659
F4KE21;Q42533	AT5G16390	3;3	Biotin carboxyl carrier protein of acetyl-CoA carboxylase 1, chloroplastic	CAC1;BCCP1	tr|F4KE21|F4KE21_ARATH Biotin carboxyl carrier protein of acetyl-CoA carboxylase OS=Arabidopsis thaliana OX=3702 GN=CAC1 PE=1 SV=1;sp|Q42533|BCCP1_ARATH Biotin carboxyl carrier protein of acetyl-CoA carboxylase 1, chloroplastic OS=Arabidopsis thaliana OX=3	73112000	76483000	71682000	80918000	25433000	110610000	1.07264	11	26.927	254	0	9.2056
Q9LY66;F4J296	AT3G63490	13;9	50S ribosomal protein L1, chloroplastic;Ribosomal protein	RPL1;At3g63490	sp|Q9LY66|RK1_ARATH 50S ribosomal protein L1, chloroplastic OS=Arabidopsis thaliana OX=3702 GN=RPL1 PE=1 SV=1;tr|F4J296|F4J296_ARATH Ribosomal protein OS=Arabidopsis thaliana OX=3702 GN=EMB3126 PE=1 SV=1	818730000	849740000	741790000	746400000	667730000	864620000	1.0723	37.6	37.632	346	0	172.94
F4JQE2	AT4G30720	4		At4g30720	tr|F4JQE2|F4JQE2_ARATH FAD/NAD(P)-binding oxidoreductase family protein OS=Arabidopsis thaliana OX=3702 GN=PDE327 PE=1 SV=1	5571700	7128800	4078100	5658900	3534200	6855700	1.07219	5.7	77.089	707	0	5.369
Q9SY97	AT1G61520	7		T25B24.12	sp|Q9SY97|LHCA3_ARATH Photosystem I chlorophyll a/b-binding protein 3-1, chloroplastic OS=Arabidopsis thaliana OX=3702 GN=LHCA3 PE=1 SV=1	1194900000	1618700000	1258800000	1227200000	1183600000	1429900000	1.072	27.5	29.181	273	0	102.98
A0A1P8BCY2;F4K5J1	AT5G20490	1;1	Myosin-17	XI-K	tr|A0A1P8BCY2|A0A1P8BCY2_ARATH Myosin family protein with Dil OS=Arabidopsis thaliana OX=3702 GN=XIK PE=1 SV=1;sp|F4K5J1|MYO17_ARATH Myosin-17 OS=Arabidopsis thaliana OX=3702 GN=XI-K PE=1 SV=2	2633300	3262500	1728500	3300400	1625400	2240900	1.07185	0.8	166.51	1465	0.0099819	1.57
A8MQF3;Q94AU3;F4IGM4	AT2G21385	6;6;3		At2g21385	tr|A8MQF3|A8MQF3_ARATH Uncharacterized protein OS=Arabidopsis thaliana OX=3702 GN=At2g21385 PE=1 SV=1;tr|Q94AU3|Q94AU3_ARATH Expressed protein OS=Arabidopsis thaliana OX=3702 GN=At2g21385 PE=1 SV=1;tr|F4IGM4|F4IGM4_ARATH Uncharacterized protein OS=Arabidop	59803000	57600000	49177000	58631000	36660000	63409000	1.07158	27.4	28.701	252	0	15.445
A0A1P8AUF5;O82768	AT1G31860	2;2	Histidine biosynthesis bifunctional protein hisIE, chloroplastic;Phosphoribosyl-AMP cyclohydrolase;Phosphoribosyl-ATP pyrophosphatase	HISN2	tr|A0A1P8AUF5|A0A1P8AUF5_ARATH Phosphoribosyl-AMP cyclohydrolase OS=Arabidopsis thaliana OX=3702 GN=AT-IE PE=1 SV=1;sp|O82768|HIS2_ARATH Histidine biosynthesis bifunctional protein hisIE, chloroplastic OS=Arabidopsis thaliana OX=3702 GN=HISN2 PE=1 SV=1	13608000	8280000	7284400	7482100	5818200	14965000	1.06944	9.5	22.883	201	0	5.8131
A0A1P8B9J8;Q9FNM5	AT5G08650	6;6	Translation factor GUF1 homolog, chloroplastic		tr|A0A1P8B9J8|A0A1P8B9J8_ARATH Translation factor GUF1 homolog, mitochondrial OS=Arabidopsis thaliana OX=3702 GN=At5g08650 PE=1 SV=1;sp|Q9FNM5|GUFP_ARATH Translation factor GUF1 homolog, chloroplastic OS=Arabidopsis thaliana OX=3702 GN=At5g08650 PE=1 SV=2	15303000	18300000	12265000	17276000	8102600	18510000	1.06887	12.7	67.939	612	0	18.648
Q9LZJ5;Q7DM58	AT3G62700	2;1	ABC transporter C family member 14;ABC transporter C family member 4	ABCC14;ABCC4	sp|Q9LZJ5|AB14C_ARATH ABC transporter C family member 14 OS=Arabidopsis thaliana OX=3702 GN=ABCC14 PE=1 SV=1;sp|Q7DM58|AB4C_ARATH ABC transporter C family member 4 OS=Arabidopsis thaliana OX=3702 GN=ABCC4 PE=1 SV=2	3902400	3810000	2630900	2233000	3602000	3844300	1.0688	1.6	172.14	1539	0.0010145	2.5262
A0A1P8ATH2;F4I450;Q93ZR3;F4I448	AT1G04080	3;3;3;3		PRP39	tr|A0A1P8ATH2|A0A1P8ATH2_ARATH Tetratricopeptide repeat (TPR)-like superfamily protein OS=Arabidopsis thaliana OX=3702 GN=PRP39 PE=1 SV=1;tr|F4I450|F4I450_ARATH Tetratricopeptide repeat (TPR)-like superfamily protein OS=Arabidopsis thaliana OX=3702 GN=PRP3	17407000	19388000	14813000	19534000	11579000	17572000	1.06767	6.6	60.958	549	0	7.7246
Q9M2W2	AT3G55040	5	Glutathione S-transferase L2, chloroplastic	GSTL2	sp|Q9M2W2|GSTL2_ARATH Glutathione S-transferase L2, chloroplastic OS=Arabidopsis thaliana OX=3702 GN=GSTL2 PE=2 SV=1	46216000	43930000	40695000	42105000	33634000	47778000	1.06743	21.6	33.057	292	0	41.107
F4JW56;Q9SCY3	AT4G39710	2;2	Peptidyl-prolyl cis-trans isomerase;Photosynthetic NDH subunit of lumenal location 4, chloroplastic	FKBP16-2;PNSL4	tr|F4JW56|F4JW56_ARATH Peptidylprolyl isomerase OS=Arabidopsis thaliana OX=3702 GN=PnsL4 PE=1 SV=1;sp|Q9SCY3|PNSL4_ARATH Photosynthetic NDH subunit of lumenal location 4, chloroplastic OS=Arabidopsis thaliana OX=3702 GN=PNSL4 PE=1 SV=1	36315000	34645000	31243000	31682000	31340000	32288000	1.06742	15.8	19.113	177	0	12.182
Q9FYA6	AT5G65780	4	Branched-chain-amino-acid aminotransferase 5, chloroplastic	BCAT5	sp|Q9FYA6|BCAT5_ARATH Branched-chain-amino-acid aminotransferase 5, chloroplastic OS=Arabidopsis thaliana OX=3702 GN=BCAT5 PE=1 SV=1	5857400	11956000	6790100	5144100	6877900	11475000	1.06741	10.1	45.581	415	0.0003647	3.3227
Q8W493;C0Z2A8	AT1G20020	11;7	Ferredoxin--NADP reductase, leaf isozyme 2, chloroplastic	LFNR2;At1g20020	sp|Q8W493|FNRL2_ARATH Ferredoxin--NADP reductase, leaf isozyme 2, chloroplastic OS=Arabidopsis thaliana OX=3702 GN=LFNR2 PE=1 SV=1;tr|C0Z2A8|C0Z2A8_ARATH Ferredoxin--NADP reductase, chloroplastic OS=Arabidopsis thaliana OX=3702 GN=FNR2 PE=1 SV=1	597020000	634020000	768340000	377060000	619190000	909910000	1.06728	29.8	41.168	369	0	141.84
Q9C5C8	AT4G21860	4	Peptide methionine sulfoxide reductase B2, chloroplastic	MSRB2	sp|Q9C5C8|MSRB2_ARATH Peptide methionine sulfoxide reductase B2, chloroplastic OS=Arabidopsis thaliana OX=3702 GN=MSRB2 PE=1 SV=1	105340000	101420000	99338000	90763000	77625000	121760000	1.06595	16.3	21.968	202	0	9.7398
Q9T074	AT4G37870	13;1;1;1	Phosphoenolpyruvate carboxykinase [ATP]	PCKA	sp|Q9T074|PCKA1_ARATH Phosphoenolpyruvate carboxykinase (ATP) 1 OS=Arabidopsis thaliana OX=3702 GN=PCK1 PE=1 SV=1	174390000	201930000	172170000	162820000	158190000	193270000	1.06517	30.6	73.404	671	0	111.83
Q8GZQ3	AT3G03710	17	Polyribonucleotide nucleotidyltransferase 1, chloroplastic	PNP1	sp|Q8GZQ3|PNP1_ARATH Polyribonucleotide nucleotidyltransferase 1, chloroplastic OS=Arabidopsis thaliana OX=3702 GN=PNP1 PE=1 SV=1	129660000	152160000	154750000	122390000	113780000	178050000	1.06499	23.2	99.565	922	0	57.709
Q9C5M0	AT5G19760	7	Mitochondrial dicarboxylate/tricarboxylate transporter DTC	DTC	sp|Q9C5M0|DTC_ARATH Mitochondrial dicarboxylate/tricarboxylate transporter DTC OS=Arabidopsis thaliana OX=3702 GN=DTC PE=1 SV=1	103690000	127550000	125730000	118530000	87429000	131280000	1.06486	28.2	31.912	298	0	44.34
Q8LDL0	AT1G67700	6	Protein HHL1, chloroplastic	HHL1	sp|Q8LDL0|HHL1_ARATH Protein HHL1, chloroplastic OS=Arabidopsis thaliana OX=3702 GN=HHL1 PE=1 SV=1	161260000	163350000	129550000	134380000	114270000	180410000	1.06348	24.7	26.081	231	0	113.2
P56755	ATCG01090	3	NAD(P)H-quinone oxidoreductase subunit I, chloroplastic	ndhI	sp|P56755|NDHI_ARATH NAD(P)H-quinone oxidoreductase subunit I, chloroplastic OS=Arabidopsis thaliana OX=3702 GN=ndhI PE=3 SV=1	35993000	33817000	35721000	31144000	30816000	36772000	1.06309	18.6	20.086	172	0	10.917
Q9LYG3	AT5G11670	17;7;7;7	NADP-dependent malic enzyme 2	NADP-ME2	sp|Q9LYG3|MAOP2_ARATH NADP-dependent malic enzyme 2 OS=Arabidopsis thaliana OX=3702 GN=NADP-ME2 PE=1 SV=1	343140000	326170000	291720000	279760000	273600000	346180000	1.06218	39.3	64.412	588	0	108.15
P49077	AT3G20330	9	Aspartate carbamoyltransferase, chloroplastic	PYRB	sp|P49077|PYRB_ARATH Aspartate carbamoyltransferase, chloroplastic OS=Arabidopsis thaliana OX=3702 GN=PYRB PE=2 SV=2	67819000	69076000	67755000	47977000	70535000	71542000	1.06085	30.3	43.166	390	0	21.929
Q1H537	AT5G18660	5	Divinyl chlorophyllide a 8-vinyl-reductase, chloroplastic	DVR	sp|Q1H537|DCVR_ARATH Divinyl chlorophyllide a 8-vinyl-reductase, chloroplastic OS=Arabidopsis thaliana OX=3702 GN=DVR PE=1 SV=1	40166000	29411000	36851000	25652000	25830000	50090000	1.06032	13.7	45.892	417	0	14.205
F4JU03;Q8H121;F4JU04	AT4G19880	6;6;4		At4g19880	tr|F4JU03|F4JU03_ARATH Glutathione S-transferase family protein OS=Arabidopsis thaliana OX=3702 GN=At4g19880 PE=1 SV=1;tr|Q8H121|Q8H121_ARATH Glutathione S-transferase family protein OS=Arabidopsis thaliana OX=3702 GN=At4g19880 PE=1 SV=1;tr|F4JU04|F4JU04_A	71927000	74421000	70819000	61226000	69488000	70443000	1.05948	23.8	43.651	382	0	32.771
A0A2P2CLF6;Q95748	ATMG00070	6;5	NADH dehydrogenase [ubiquinone] iron-sulfur protein 3	NAD9	tr|A0A2P2CLF6|A0A2P2CLF6_ARATH NADH dehydrogenase subunit 9 OS=Arabidopsis thaliana OX=3702 GN=nad9 PE=3 SV=1;sp|Q95748|NDUS3_ARATH NADH dehydrogenase [ubiquinone] iron-sulfur protein 3 OS=Arabidopsis thaliana OX=3702 GN=NAD9 PE=1 SV=2	52998000	53954000	68096000	36895000	52408000	76010000	1.05887	34.7	22.881	190	0	30.871
Q9FUZ2	AT5G14660	7	Peptide deformylase 1B, chloroplastic/mitochondrial	PDF1B	sp|Q9FUZ2|DEF1B_ARATH Peptide deformylase 1B, chloroplastic/mitochondrial OS=Arabidopsis thaliana OX=3702 GN=PDF1B PE=1 SV=2	60106000	72030000	48402000	56708000	43595000	69276000	1.05863	22.7	30.61	273	0	14.687
O80439	AT2G38140	2	30S ribosomal protein S31, chloroplastic	RPS31	sp|O80439|RR31_ARATH 30S ribosomal protein S31, chloroplastic OS=Arabidopsis thaliana OX=3702 GN=RPS31 PE=1 SV=1	37417000	53416000	48116000	34298000	32372000	65980000	1.05843	15.3	12.783	118	0	5.9641
P56801	ATCG00770	6	30S ribosomal protein S8, chloroplastic	rps8	sp|P56801|RR8_ARATH 30S ribosomal protein S8, chloroplastic OS=Arabidopsis thaliana OX=3702 GN=rps8 PE=3 SV=1	229260000	221450000	222200000	207260000	171340000	252670000	1.058	30.6	15.479	134	0	25.784
Q9M8M7	AT1G80600	10	Acetylornithine aminotransferase, chloroplastic/mitochondrial	WIN1	sp|Q9M8M7|ARGD_ARATH Acetylornithine aminotransferase, chloroplastic/mitochondrial OS=Arabidopsis thaliana OX=3702 GN=WIN1 PE=1 SV=1	96887000	107700000	91031000	91987000	68013000	118900000	1.05799	26.5	48.826	457	0	65.88
P50883	AT2G37190	5	60S ribosomal protein L12-1	RPL12A	sp|P50883|RL121_ARATH 60S ribosomal protein L12-1 OS=Arabidopsis thaliana OX=3702 GN=RPL12A PE=2 SV=2	14929000	15748000	16013000	9888000	17374000	15785000	1.05742	41	17.942	166	0	62.739
Q42601	AT1G29900	24	Carbamoyl-phosphate synthase large chain, chloroplastic	CARB	sp|Q42601|CARB_ARATH Carbamoyl-phosphate synthase large chain, chloroplastic OS=Arabidopsis thaliana OX=3702 GN=CARB PE=1 SV=1	267770000	301460000	235020000	239340000	225100000	283950000	1.05667	24.2	129.96	1187	0	108.4
Q9LR75	AT1G03475	12;3	Coproporphyrinogen-III oxidase 1, chloroplastic	CPX1	sp|Q9LR75|HEM61_ARATH Coproporphyrinogen-III oxidase 1, chloroplastic OS=Arabidopsis thaliana OX=3702 GN=CPX1 PE=2 SV=1	326640000	404450000	312790000	297660000	279500000	399900000	1.05663	40.2	43.796	386	0	63.505
Q8RX79	AT3G62910	3	Peptide chain release factor APG3, chloroplastic	APG3	sp|Q8RX79|APG3_ARATH Peptide chain release factor APG3, chloroplastic OS=Arabidopsis thaliana OX=3702 GN=APG3 PE=2 SV=1	15650000	22330000	15472000	18941000	20885000	7872000	1.05655	10.2	47.529	422	0	13.455
Q9FWX0;F4IC59	AT1G12230	10;10		T28K15.4;At1g12230	tr|Q9FWX0|Q9FWX0_ARATH Transaldolase OS=Arabidopsis thaliana OX=3702 GN=At1g12230 PE=1 SV=1;tr|F4IC59|F4IC59_ARATH Transaldolase OS=Arabidopsis thaliana OX=3702 GN=At1g12230 PE=1 SV=1	154120000	191390000	145620000	125550000	116610000	223150000	1.05555	22.5	43.994	405	0	34.802
A0A1P8AV66;Q8VY91	AT1G64510	2;2	30S ribosomal protein S6 alpha, chloroplastic	RPS6	tr|A0A1P8AV66|A0A1P8AV66_ARATH Translation elongation factor EF1B/ribosomal protein S6 family protein OS=Arabidopsis thaliana OX=3702 GN=At1g64510 PE=1 SV=1;sp|Q8VY91|RR6_ARATH 30S ribosomal protein S6 alpha, chloroplastic OS=Arabidopsis thaliana OX=3702 G	89560000	157290000	90040000	100120000	79281000	137500000	1.05543	11.7	25.46	231	0	32.682
P27202	AT1G79040	3	Photosystem II 10 kDa polypeptide, chloroplastic	PSBR	sp|P27202|PSBR_ARATH Photosystem II 10 kDa polypeptide, chloroplastic OS=Arabidopsis thaliana OX=3702 GN=PSBR PE=1 SV=1	116830000	140800000	120850000	105640000	123410000	119510000	1.05542	30.7	14.586	140	0	122.95
Q9LW85	AT3G16000	14	MAR-binding filament-like protein 1	MFP1	sp|Q9LW85|MFP1_ARATH MAR-binding filament-like protein 1 OS=Arabidopsis thaliana OX=3702 GN=MFP1 PE=2 SV=2	98629000	106410000	90778000	86194000	70441000	121950000	1.05538	23.3	81.972	726	0	58.531
F4ID91;Q8LCE1	AT1G66200	11;11;4;1	Glutamine synthetase;Glutamine synthetase cytosolic isozyme 1-2	GSR2;GLN1-2	tr|F4ID91|F4ID91_ARATH Glutamine synthetase OS=Arabidopsis thaliana OX=3702 GN=GSR2 PE=1 SV=1;sp|Q8LCE1|GLN12_ARATH Glutamine synthetase cytosolic isozyme 1-2 OS=Arabidopsis thaliana OX=3702 GN=GLN1-2 PE=1 SV=2	31658000	30370000	38110000	34769000	32185000	24480000	1.05499	30.1	40.39	365	0	87.103
P25697	AT1G32060	15	Phosphoribulokinase, chloroplastic		sp|P25697|KPPR_ARATH Phosphoribulokinase, chloroplastic OS=Arabidopsis thaliana OX=3702 GN=At1g32060 PE=1 SV=1	1890500000	2370400000	2037100000	1890600000	1531400000	2490900000	1.0545	50.9	44.463	395	0	176.94
Q8GXR9	AT5G08740	5	Alternative NAD(P)H-ubiquinone oxidoreductase C1, chloroplastic/mitochondrial	NDC1	sp|Q8GXR9|NDC1_ARATH Alternative NAD(P)H-ubiquinone oxidoreductase C1, chloroplastic/mitochondrial OS=Arabidopsis thaliana OX=3702 GN=NDC1 PE=1 SV=2	17944000	21699000	25076000	25508000	12705000	22505000	1.0539	12.7	56.915	519	0	12.006
Q9S831	AT4G28750	7	Photosystem I reaction center subunit IV A, chloroplastic	PSAE1	sp|Q9S831|PSAE1_ARATH Photosystem I reaction center subunit IV A, chloroplastic OS=Arabidopsis thaliana OX=3702 GN=PSAE1 PE=1 SV=1	1317400000	2360400000	1611700000	1246600000	1249800000	2523300000	1.05312	51.7	14.967	143	0	124.64
Q94AR8	AT4G13430	11	3-isopropylmalate dehydratase large subunit	IIL1	sp|Q94AR8|LEUC_ARATH 3-isopropylmalate dehydratase large subunit, chloroplastic OS=Arabidopsis thaliana OX=3702 GN=IIL1 PE=1 SV=1	218560000	211840000	173660000	179980000	167290000	211950000	1.05143	26.3	55.013	509	0	69.614
A8MS54;Q6NPL0	AT4G09040	5;5		At4g09040	tr|A8MS54|A8MS54_ARATH RNA-binding (RRM/RBD/RNP motifs) family protein OS=Arabidopsis thaliana OX=3702 GN=At4g09040 PE=1 SV=1;tr|Q6NPL0|Q6NPL0_ARATH At4g09040 OS=Arabidopsis thaliana OX=3702 GN=At4g09040 PE=1 SV=1	46262000	47274000	28956000	36751000	34005000	42335000	1.05114	25.8	27.703	244	0	34.577
Q9XH75	AT5G52440	3	Sec-independent protein translocase protein TATB, chloroplastic	TATB	sp|Q9XH75|TATB_ARATH Sec-independent protein translocase protein TATB, chloroplastic OS=Arabidopsis thaliana OX=3702 GN=TATB PE=1 SV=1	5056800	9852000	8320000	7576100	8103200	5339000	1.05097	22.3	28.231	260	0	20.451
F4ISP6;Q8RXE9;F4ISP4;A0A1P8AY21	AT2G25840	6;6;6;3		OVA4	tr|F4ISP6|F4ISP6_ARATH Tryptophanyl-tRNA synthetase OS=Arabidopsis thaliana OX=3702 GN=OVA4 PE=1 SV=1;sp|Q8RXE9|SYWM_ARATH Tryptophan--tRNA ligase, chloroplastic/mitochondrial OS=Arabidopsis thaliana OX=3702 GN=OVA4 PE=1 SV=1;tr|F4ISP4|F4ISP4_ARATH Tryptop	86094000	78591000	69911000	61320000	68064000	88191000	1.05058	19.4	43.913	396	0	21.146
Q9ZST4	AT4G01900	5	Nitrogen regulatory protein P-II homolog	GLB1	sp|Q9ZST4|GLNB_ARATH Nitrogen regulatory protein P-II homolog OS=Arabidopsis thaliana OX=3702 GN=GLB1 PE=1 SV=1	83175000	66277000	55331000	70830000	58555000	57719000	1.04994	25.5	21.275	196	0	26.247
Q9FR37	AT1G08980	7	Amidase 1	AMI1	sp|Q9FR37|AMI1_ARATH Amidase 1 OS=Arabidopsis thaliana OX=3702 GN=AMI1 PE=1 SV=1	44574000	39541000	37901000	45426000	26844000	41014000	1.04989	22.1	45.056	425	0	25.902
P50546	ATCG00190	5	DNA-directed RNA polymerase subunit beta	rpoB	sp|P50546|RPOB_ARATH DNA-directed RNA polymerase subunit beta OS=Arabidopsis thaliana OX=3702 GN=rpoB PE=3 SV=4	18493000	26345000	16506000	16949000	18354000	21177000	1.04918	7.4	121.06	1072	0	17.827
B9DFG3	AT1G70070	2	DEAD-box ATP-dependent RNA helicase ISE2, chloroplastic	ISE2	sp|B9DFG3|ISE2_ARATH DExH-box ATP-dependent RNA helicase DExH15 chloroplastic OS=Arabidopsis thaliana OX=3702 GN=ISE2 PE=1 SV=2	5094700	4723700	5456700	5902700	3049600	5273800	1.04795	1.6	132.44	1171	0	3.4121
F4K4A6;A0A1P8BEU1	AT5G27390	3;3;1;1		At5g27390	tr|F4K4A6|F4K4A6_ARATH Tagatose-6-phosphate ketose/aldose isomerase, putative (Mog1/PsbP/DUF1795-like photosystem II reaction center PsbP family protein) OS=Arabidopsis thaliana OX=3702 GN=At5g27390 PE=1 SV=1;tr|A0A1P8BEU1|A0A1P8BEU1_ARATH Tagatose-6-phosp	15973000	16289000	13951000	15263000	11701000	15705000	1.04717	14.1	26.767	241	0	7.5173
Q43127	AT5G35630	15	Glutamine synthetase, chloroplastic/mitochondrial	GLN2	sp|Q43127|GLNA2_ARATH Glutamine synthetase, chloroplastic/mitochondrial OS=Arabidopsis thaliana OX=3702 GN=GLN2 PE=1 SV=1	4220200000	4228100000	3914000000	4100600000	2566500000	4897300000	1.04699	35.3	47.41	430	0	323.31
F4I116	AT1G09620	20		At1g09620	sp|F4I116|SYLC_ARATH Leucine--tRNA ligase, cytoplasmic OS=Arabidopsis thaliana OX=3702 GN=At1g09620 PE=1 SV=1	176960000	190810000	210350000	180910000	137370000	220530000	1.04687	26.7	123.45	1091	0	87.588
P46283	AT3G55800	12	Sedoheptulose-1,7-bisphosphatase, chloroplastic		sp|P46283|S17P_ARATH Sedoheptulose-1,7-bisphosphatase, chloroplastic OS=Arabidopsis thaliana OX=3702 GN=At3g55800 PE=2 SV=1	1558800000	1701500000	1698100000	1297000000	1329000000	1988900000	1.04635	31.3	42.414	393	0	106.54
Q43316	AT5G08280	12	Porphobilinogen deaminase, chloroplastic	HEMC	sp|Q43316|HEM3_ARATH Porphobilinogen deaminase, chloroplastic OS=Arabidopsis thaliana OX=3702 GN=HEMC PE=1 SV=1	633360000	669640000	578660000	520830000	464420000	769400000	1.04611	32.2	41.043	382	0	111.92
Q9LI77	AT3G25660	3	Glutamyl-tRNA(Gln) amidotransferase subunit A, chloroplastic/mitochondrial	GATA	sp|Q9LI77|GATA_ARATH Glutamyl-tRNA(Gln) amidotransferase subunit A, chloroplastic/mitochondrial OS=Arabidopsis thaliana OX=3702 GN=GATA PE=2 SV=1	14825000	20022000	17958000	19005000	13261000	16284000	1.04582	10.1	57.181	537	0	24.701
O81439	AT4G04020	10;1	Probable plastid-lipid-associated protein 1, chloroplastic	PAP1	sp|O81439|PAP1_ARATH Probable plastid-lipid-associated protein 1, chloroplastic OS=Arabidopsis thaliana OX=3702 GN=PAP1 PE=1 SV=1	372380000	528110000	543680000	377430000	403320000	560210000	1.04574	43.4	34.948	318	0	101.1
F4JFR2;F4JFR1;Q940U6	AT3G14110	3;3;3	Protein FLUORESCENT IN BLUE LIGHT, chloroplastic	FLU	tr|F4JFR2|F4JFR2_ARATH Tetratricopeptide repeat (TPR)-like superfamily protein OS=Arabidopsis thaliana OX=3702 GN=FLU PE=1 SV=1;tr|F4JFR1|F4JFR1_ARATH Tetratricopeptide repeat (TPR)-like superfamily protein OS=Arabidopsis thaliana OX=3702 GN=FLU PE=1 SV=1;	14098000	25402000	13145000	14070000	11684000	23650000	1.04551	17.7	25.718	232	0	6.982
Q8VZB5;A0A1P8BDE0	AT5G14260	9;6		F18O22_50	tr|Q8VZB5|Q8VZB5_ARATH Rubisco methyltransferase family protein OS=Arabidopsis thaliana OX=3702 GN=At5g14260 PE=1 SV=1;tr|A0A1P8BDE0|A0A1P8BDE0_ARATH Rubisco methyltransferase family protein OS=Arabidopsis thaliana OX=3702 GN=At5g14260 PE=1 SV=1	83538000	47577000	79742000	60014000	59363000	75308000	1.04532	23.5	57.585	514	0	52.372
A0A1P8ATL2;Q9SA52	AT1G09340	18;18	Chloroplast stem-loop binding protein of 41 kDa b, chloroplastic	CSP41B	tr|A0A1P8ATL2|A0A1P8ATL2_ARATH Chloroplast RNA binding protein OS=Arabidopsis thaliana OX=3702 GN=CRB PE=1 SV=1;sp|Q9SA52|CP41B_ARATH Chloroplast stem-loop binding protein of 41 kDa b, chloroplastic OS=Arabidopsis thaliana OX=3702 GN=CSP41B PE=1 SV=1	2195200000	2481300000	2392400000	1876600000	1719700000	3007100000	1.04394	48.5	43.266	379	0	219.53
Q9C9C4	AT1G74030	8	Enolase 1, chloroplastic	ENO1	sp|Q9C9C4|ENO1_ARATH Enolase 1, chloroplastic OS=Arabidopsis thaliana OX=3702 GN=ENO1 PE=1 SV=1	46631000	42994000	24794000	34517000	28156000	42890000	1.04311	23.1	51.474	477	0	39.676
Q9ZUC1	AT1G23740	17	Quinone oxidoreductase-like protein At1g23740, chloroplastic		sp|Q9ZUC1|AOR_ARATH NADPH-dependent alkenal/one oxidoreductase, chloroplastic OS=Arabidopsis thaliana OX=3702 GN=AOR PE=1 SV=2	411700000	473290000	421800000	389260000	353940000	459200000	1.04277	49	40.986	386	0	204.65
Q9ASS6	AT5G13120	7	Photosynthetic NDH subunit of lumenal location 5, chloroplastic	PNSL5	sp|Q9ASS6|PNSL5_ARATH Photosynthetic NDH subunit of lumenal location 5, chloroplastic OS=Arabidopsis thaliana OX=3702 GN=PNSL5 PE=1 SV=1	182200000	178540000	234540000	149850000	177950000	220640000	1.04188	30.5	28.306	259	0	47.119
Q43727	AT5G35790	9	Glucose-6-phosphate 1-dehydrogenase 1, chloroplastic	APG1	sp|Q43727|G6PD1_ARATH Glucose-6-phosphate 1-dehydrogenase 1, chloroplastic OS=Arabidopsis thaliana OX=3702 GN=G6PD1 PE=1 SV=2	31265000	30175000	24710000	26638000	24011000	28077000	1.04168	20.5	65.427	576	0	26.805
Q9LMG7	AT1G13900	3	Probable inactive purple acid phosphatase 2	PAP2	sp|Q9LMG7|PPA2_ARATH Probable inactive purple acid phosphatase 2 OS=Arabidopsis thaliana OX=3702 GN=PAP2 PE=2 SV=1	11513000	11689000	11135000	9987800	10741000	10469000	1.04127	7.2	73.716	656	0	7.0138
Q9SYX1	AT4G17600	4		Lil3:1	sp|Q9SYX1|LIL31_ARATH Light-harvesting complex-like protein 3 isotype 1, chloroplastic OS=Arabidopsis thaliana OX=3702 GN=LIL3.1 PE=1 SV=1	48355000	43845000	19326000	15316000	42806000	43174000	1.04109	14.5	29.403	262	0	11.175
Q944P7	AT4G30920	12	Leucine aminopeptidase 3, chloroplastic		sp|Q944P7|AMPL2_ARATH Leucine aminopeptidase 2, chloroplastic OS=Arabidopsis thaliana OX=3702 GN=LAP2 PE=2 SV=2	27580000	29966000	24003000	25513000	18444000	31616000	1.04089	24	61.306	583	0	50.34
Q9FLW9	AT5G52920	15	Plastidial pyruvate kinase 2	PKP2	sp|Q9FLW9|PKP2_ARATH Plastidial pyruvate kinase 2 OS=Arabidopsis thaliana OX=3702 GN=PKP2 PE=1 SV=1	154810000	183440000	159700000	161320000	118110000	179830000	1.04015	37.5	63.521	579	0	120.6
Q8GUN2	AT3G56490	7		HIT3	sp|Q8GUN2|HINT1_ARATH Adenylylsulfatase HINT1 OS=Arabidopsis thaliana OX=3702 GN=HINT1 PE=1 SV=1	60233000	71333000	64878000	74819000	29594000	79445000	1.03943	51	16	147	0	36.638
A8MQL0;Q9SX22;Q9LFV0	AT1G68590	2;2;1	30S ribosomal protein 3-1, chloroplastic;30S ribosomal protein 3-2, chloroplastic	At1g68590	tr|A8MQL0|A8MQL0_ARATH Ribosomal protein PSRP-3/Ycf65 OS=Arabidopsis thaliana OX=3702 GN=PSRP3 PE=1 SV=1;sp|Q9SX22|RRP31_ARATH 30S ribosomal protein 3-1, chloroplastic OS=Arabidopsis thaliana OX=3702 GN=At1g68590 PE=1 SV=1;sp|Q9LFV0|RRP32_ARATH 30S ribosom	41644000	68353000	25463000	27851000	27102000	73095000	1.03906	12.3	18.146	163	0	13.903
Q9FH02	AT5G42270	21	ATP-dependent zinc metalloprotease FTSH 5, chloroplastic	FTSH5	sp|Q9FH02|FTSH5_ARATH ATP-dependent zinc metalloprotease FTSH 5, chloroplastic OS=Arabidopsis thaliana OX=3702 GN=FTSH5 PE=1 SV=1	174670000	174050000	124220000	160050000	123730000	145880000	1.03715	41.1	75.231	704	0	191.01
A0A1P8BAQ0;F4JX83;P81760	AT5G53490	5;5;5	Thylakoid lumenal 17.4 kDa protein, chloroplastic	At5g53490	tr|A0A1P8BAQ0|A0A1P8BAQ0_ARATH Tetratricopeptide repeat (TPR)-like superfamily protein OS=Arabidopsis thaliana OX=3702 GN=MNC6.3 PE=1 SV=1;tr|F4JX83|F4JX83_ARATH Tetratricopeptide repeat (TPR)-like superfamily protein OS=Arabidopsis thaliana OX=3702 GN=MNC	190090000	245430000	180740000	189830000	151160000	224700000	1.03629	20.8	28.254	259	0	18.962
F4KE63	AT5G16715	4		EMB2247	sp|F4KE63|SYVM2_ARATH Valine--tRNA ligase, chloroplastic/mitochondrial 2 OS=Arabidopsis thaliana OX=3702 GN=EMB2247 PE=3 SV=1	20344000	18546000	22073000	17333000	13406000	25963000	1.03597	5.1	110.63	974	0	9.5255
F4KDZ4;Q9ZP05;A0A1P8BBQ0;A8MRP1;B3H560	AT5G09660	12;12;11;9;9	Malate dehydrogenase;Malate dehydrogenase, glyoxysomal	PMDH2	tr|F4KDZ4|F4KDZ4_ARATH Malate dehydrogenase OS=Arabidopsis thaliana OX=3702 GN=PMDH2 PE=1 SV=1;sp|Q9ZP05|MDHX2_ARATH Malate dehydrogenase 2, peroxisomal OS=Arabidopsis thaliana OX=3702 GN=PMDH2 PE=1 SV=1;tr|A0A1P8BBQ0|A0A1P8BBQ0_ARATH Malate dehydrogenase	1163600000	1115600000	1186300000	988630000	996810000	1172800000	1.03591	52.3	34.975	333	0	146.84
Q9SJV5	AT2G01110	1	Sec-independent protein translocase protein TATC, chloroplastic	TATC	sp|Q9SJV5|TATC_ARATH Sec-independent protein translocase protein TATC, chloroplastic OS=Arabidopsis thaliana OX=3702 GN=TATC PE=1 SV=2	5053500	5780200	5065100	4833300	3639600	6202300	1.03567	3.2	37.367	340	0.0010215	2.5765
Q9SYW8	AT3G61470	4		Lhca2	sp|Q9SYW8|LHCA2_ARATH Photosystem I chlorophyll a/b-binding protein 2, chloroplastic OS=Arabidopsis thaliana OX=3702 GN=LHCA2 PE=1 SV=1	331760000	261750000	107540000	113200000	272150000	242990000	1.03477	26.5	27.755	257	0	72.272
Q9LYT7	AT3G58990	1	3-isopropylmalate dehydratase small subunit 2	IPMI1	sp|Q9LYT7|LEUD2_ARATH 3-isopropylmalate dehydratase small subunit 3 OS=Arabidopsis thaliana OX=3702 GN=SSU3 PE=1 SV=1	15400000	28786000	14492000	19119000	18213000	15194000	1.03475	8.3	27.208	253	0	4.2701
Q42522	AT3G48730	8	Glutamate-1-semialdehyde 2,1-aminomutase 2, chloroplastic	GSA2	sp|Q42522|GSA2_ARATH Glutamate-1-semialdehyde 2,1-aminomutase 2, chloroplastic OS=Arabidopsis thaliana OX=3702 GN=GSA2 PE=1 SV=2	132480000	180790000	105740000	107200000	115600000	160530000	1.03448	30.1	50.141	472	0	99.277
Q9SGZ5	AT1G78060	9	Probable beta-D-xylosidase 7	BXL7	sp|Q9SGZ5|BXL7_ARATH Probable beta-D-xylosidase 7 OS=Arabidopsis thaliana OX=3702 GN=BXL7 PE=2 SV=2	52141000	65667000	46637000	45032000	45467000	59508000	1.03381	14	83.891	767	0	20.878
Q9SGH4	AT3G01440	3	Photosynthetic NDH subunit of lumenal location 3, chloroplastic	PNSL3	sp|Q9SGH4|PNSL3_ARATH Photosynthetic NDH subunit of lumenal location 3, chloroplastic OS=Arabidopsis thaliana OX=3702 GN=PNSL3 PE=1 SV=1	16211000	20098000	16669000	13501000	14721000	20253000	1.03297	15	24.781	220	0	6.1948
Q9LU01	AT5G44650	2		CEST	sp|Q9LU01|Y3IP1_ARATH Ycf3-interacting protein 1, chloroplastic OS=Arabidopsis thaliana OX=3702 GN=Y3IP1 PE=1 SV=1	36311000	47408000	29162000	27832000	29470000	46348000	1.03231	13.6	31.816	280	0	25.042
F4JQ90;F4JQ92;A0A1P8B635	AT4G30310	4;3;3;1		At4g30310	tr|F4JQ90|F4JQ90_ARATH FGGY family of carbohydrate kinase OS=Arabidopsis thaliana OX=3702 GN=At4g30310 PE=1 SV=1;tr|F4JQ92|F4JQ92_ARATH FGGY family of carbohydrate kinase OS=Arabidopsis thaliana OX=3702 GN=At4g30310 PE=1 SV=1;tr|A0A1P8B635|A0A1P8B635_ARATH	14075000	17111000	12721000	13537000	13143000	12796000	1.03192	9.5	62.551	579	0	13.888
Q9SRK5	AT3G10940	2	Phosphoglucan phosphatase LSF2, chloroplastic	LSF2	sp|Q9SRK5|LSF2_ARATH Phosphoglucan phosphatase LSF2, chloroplastic OS=Arabidopsis thaliana OX=3702 GN=LSF2 PE=1 SV=1	7528200	6038400	3057900	6391100	3389400	5322500	1.03188	7.4	32.087	282	0.001032	2.6562
F4JJT9;A0A178UU32	AT4G33760	10;8		At4g33760	sp|F4JJT9|SYDM_ARATH Aspartate--tRNA ligase, chloroplastic/mitochondrial OS=Arabidopsis thaliana OX=3702 GN=At4g33760 PE=2 SV=1;tr|A0A178UU32|A0A178UU32_ARATH tRNA synthetase class II (D, K and N) family protein OS=Arabidopsis thaliana OX=3702 GN=At4g33760	36763000	41214000	30118000	33840000	35166000	27248000	1.03134	16.9	74.516	664	0	19.597
Q38893	AT3G04870	7	Zeta-carotene desaturase, chloroplastic/chromoplastic	ZDS1	sp|Q38893|ZDS_ARATH Zeta-carotene desaturase, chloroplastic/chromoplastic OS=Arabidopsis thaliana OX=3702 GN=ZDS1 PE=1 SV=3	35860000	41554000	39799000	31742000	35733000	38528000	1.03117	14.7	61.633	558	0	22.121
Q8LF20;Q8S9J8	AT2G25430	2;1	Putative clathrin assembly protein At2g25430;Probable clathrin assembly protein At4g32285		sp|Q8LF20|CAP2_ARATH Putative clathrin assembly protein At2g25430 OS=Arabidopsis thaliana OX=3702 GN=At2g25430 PE=1 SV=2;sp|Q8S9J8|CAP1_ARATH Probable clathrin assembly protein At4g32285 OS=Arabidopsis thaliana OX=3702 GN=At4g32285 PE=1 SV=2	7348800	5637800	6043000	6403300	6936800	3352900	1.0311	2.9	72.083	653	0.00035804	3.1271
Q8VZT0	AT3G03920	3;1	Putative H/ACA ribonucleoprotein complex subunit 1-like protein 1		sp|Q8VZT0|NLAL1_ARATH Putative H/ACA ribonucleoprotein complex subunit 1-like protein 1 OS=Arabidopsis thaliana OX=3702 GN=At3g03920 PE=2 SV=1	23946000	20766000	22831000	21605000	17907000	21738000	1.03104	18.8	20.982	202	0	7.3219
Q94C59	AT1G30690	9	Patellin-4	PATL4	sp|Q94C59|PATL4_ARATH Patellin-4 OS=Arabidopsis thaliana OX=3702 GN=PATL4 PE=1 SV=2	78121000	73698000	59035000	72886000	54053000	63238000	1.02975	20.9	61.189	540	0	47.688
Q01908	AT4G04640	12	ATP synthase gamma chain 1, chloroplastic	ATPC1	sp|Q01908|ATPG1_ARATH ATP synthase gamma chain 1, chloroplastic OS=Arabidopsis thaliana OX=3702 GN=ATPC1 PE=1 SV=1	1380700000	1665500000	1473600000	1249000000	1150900000	1731200000	1.0288	31.4	40.911	373	0	121.98
P47924	AT5G64300	1	Bifunctional riboflavin biosynthesis protein RIBA 1, chloroplastic;3,4-dihydroxy-2-butanone 4-phosphate synthase;GTP cyclohydrolase-2	RIBA1	sp|P47924|RIBA1_ARATH Bifunctional riboflavin biosynthesis protein RIBA 1, chloroplastic OS=Arabidopsis thaliana OX=3702 GN=RIBA1 PE=1 SV=2	4966000	5012200	3039300	4462200	2976200	4362700	1.02809	1.7	59.055	543	0.002629	2.2493
F4JF21	AT3G48500	7		PDE312	sp|F4JF21|PTA10_ARATH Protein PLASTID TRANSCRIPTIONALLY ACTIVE 10 OS=Arabidopsis thaliana OX=3702 GN=PTAC10 PE=1 SV=1	31254000	29635000	29058000	29300000	28324000	22330000	1.02762	15.7	78.813	668	0	17.218
O64730;A0A2H1ZE30	AT2G30170	4;3;1;1;1;1	Probable protein phosphatase 2C 26		sp|O64730|P2C26_ARATH Probable protein phosphatase 2C 26 OS=Arabidopsis thaliana OX=3702 GN=At2g30170 PE=2 SV=2;tr|A0A2H1ZE30|A0A2H1ZE30_ARATH Protein phosphatase OS=Arabidopsis thaliana OX=3702 GN=PBCP PE=1 SV=1	18388000	24731000	22138000	21710000	20241000	16083000	1.02706	13.4	32.284	298	0	10.881
F4J1U2;F4J2Z0	AT3G29185	4;3		At3g29185	tr|F4J1U2|F4J1U2_ARATH Glutamate NMDA receptor subunit epsilon-1, putative (DUF3598) OS=Arabidopsis thaliana OX=3702 GN=At3g29185 PE=1 SV=1;tr|F4J2Z0|F4J2Z0_ARATH Glutamate NMDA receptor subunit epsilon-1, putative (DUF3598) OS=Arabidopsis thaliana OX=3702	8710400	20829000	7911600	16317000	6107400	11575000	1.02652	13.1	44.676	396	0	6.0642
P52420	AT1G09830	5	Phosphoribosylamine--glycine ligase, chloroplastic	PUR2	sp|P52420|PUR2_ARATH Phosphoribosylamine--glycine ligase, chloroplastic OS=Arabidopsis thaliana OX=3702 GN=PUR2 PE=2 SV=2	34910000	29959000	31602000	32108000	17758000	38997000	1.02627	16.4	56.473	532	0	21.362
P93025;A8MS49;F4KDJ3	AT5G58140	4;4;2	Phototropin-2	PHOT2	sp|P93025|PHOT2_ARATH Phototropin-2 OS=Arabidopsis thaliana OX=3702 GN=PHOT2 PE=1 SV=2;tr|A8MS49|A8MS49_ARATH Phototropin 2 OS=Arabidopsis thaliana OX=3702 GN=PHOT2 PE=1 SV=1;tr|F4KDJ3|F4KDJ3_ARATH Phototropin 2 OS=Arabidopsis thaliana OX=3702 GN=PHOT2 PE=	19556000	19692000	30076000	17968000	22285000	22119000	1.02601	5.5	102.47	915	0	20.879
Q93YZ7	AT2G31810	3	Acetolactate synthase small subunit 2, chloroplastic		sp|Q93YZ7|ILVH2_ARATH Acetolactate synthase small subunit 2, chloroplastic OS=Arabidopsis thaliana OX=3702 GN=At2g31810 PE=1 SV=1	23907000	31969000	17384000	19152000	16002000	32240000	1.02569	10	53.872	491	0	16.243
Q3EBE3;O82258	AT2G47910	4;4		CRR6	tr|Q3EBE3|Q3EBE3_ARATH Chlororespiratory reduction 6 OS=Arabidopsis thaliana OX=3702 GN=CRR6 PE=1 SV=1;sp|O82258|CRR6_ARATH Protein CHLORORESPIRATORY REDUCTION 6, chloroplastic OS=Arabidopsis thaliana OX=3702 GN=CRR6 PE=2 SV=1	21856000	22450000	18888000	18016000	15993000	23273000	1.0232	22.7	22.837	198	0	7.7467
F4JM05;Q8W0Y8	AT4G28660	2;2	Photosystem II reaction center Psb28 protein;Photosystem II reaction center PSB28 protein, chloroplastic	PSB28	tr|F4JM05|F4JM05_ARATH Photosystem II reaction center Psb28 protein OS=Arabidopsis thaliana OX=3702 GN=PSB28 PE=1 SV=1;sp|Q8W0Y8|PSB28_ARATH Photosystem II reaction center PSB28 protein, chloroplastic OS=Arabidopsis thaliana OX=3702 GN=PSB28 PE=2 SV=1	14846000	11319000	10965000	11636000	6146700	16527000	1.02241	15.2	21.943	198	0	12.01
Q84Y95	AT3G54900	2	Monothiol glutaredoxin-S14, chloroplastic	GRXS14	sp|Q84Y95|GRS14_ARATH Monothiol glutaredoxin-S14, chloroplastic OS=Arabidopsis thaliana OX=3702 GN=GRXS14 PE=1 SV=2	6715100	1862900	4502900	3351000	1751700	7214500	1.02167	16.2	19.309	173	0	7.231
Q05758	AT3G58610	12	Ketol-acid reductoisomerase, chloroplastic		sp|Q05758|ILV5_ARATH Ketol-acid reductoisomerase, chloroplastic OS=Arabidopsis thaliana OX=3702 GN=At3g58610 PE=1 SV=2	526770000	398140000	488140000	405480000	407040000	454480000	1.0216	24.4	63.812	591	0	99.184
F4K3E4;Q9FLP0	AT5G55230	5;5	65-kDa microtubule-associated protein 1	MAP65-1	tr|F4K3E4|F4K3E4_ARATH Microtubule-associated proteins 65-1 OS=Arabidopsis thaliana OX=3702 GN=MAP65-1 PE=1 SV=1;sp|Q9FLP0|MA651_ARATH 65-kDa microtubule-associated protein 1 OS=Arabidopsis thaliana OX=3702 GN=MAP65-1 PE=1 SV=1	28072000	36162000	33588000	38110000	20659000	29242000	1.02	11.7	69.088	616	0	20.304
A0A1P8APU0;Q42593	AT1G77490	11;11	L-ascorbate peroxidase T, chloroplastic	APXT	tr|A0A1P8APU0|A0A1P8APU0_ARATH L-ascorbate peroxidase OS=Arabidopsis thaliana OX=3702 GN=TAPX PE=1 SV=1;sp|Q42593|APXT_ARATH L-ascorbate peroxidase T, chloroplastic OS=Arabidopsis thaliana OX=3702 GN=APXT PE=2 SV=2	160850000	145200000	176990000	153220000	122570000	158660000	1.01916	28.5	45.643	421	0	42.369
B3H5S2;P10798;P10797;F4KA76	AT5G38410	10;10;10;9	Ribulose bisphosphate carboxylase small chain;Ribulose bisphosphate carboxylase small chain 3B, chloroplastic;Ribulose bisphosphate carboxylase small chain 2B, chloroplastic	At5g38410;RBCS-3B;RBCS-2B	tr|B3H5S2|B3H5S2_ARATH Ribulose bisphosphate carboxylase small chain OS=Arabidopsis thaliana OX=3702 GN=RBCS3B PE=1 SV=1;sp|P10798|RBS3B_ARATH Ribulose bisphosphate carboxylase small chain 3B, chloroplastic OS=Arabidopsis thaliana OX=3702 GN=RBCS-3B PE=1 S	4614700000	3883300000	5320700000	4189200000	4293900000	3768200000	1.01863	40.9	20.84	186	0	323.31
Q66GR6	AT2G02740	4	Single-stranded DNA-binding protein WHY3, chloroplastic	WHY3	sp|Q66GR6|WHY3_ARATH Single-stranded DNA-binding protein WHY3, chloroplastic OS=Arabidopsis thaliana OX=3702 GN=WHY3 PE=1 SV=1	18513000	16332000	16854000	15334000	14530000	16314000	1.01834	16.8	29.728	268	0	8.171
Q9LIK9;A0A1P8B8I9;O23324	AT3G22890	9;6;6	ATP sulfurylase 1, chloroplastic;ATP-sulfurylase 3, chloroplastic	APS1;APS3	sp|Q9LIK9|APS1_ARATH ATP sulfurylase 1, chloroplastic OS=Arabidopsis thaliana OX=3702 GN=APS1 PE=1 SV=1;tr|A0A1P8B8I9|A0A1P8B8I9_ARATH Sulfate adenylyltransferase OS=Arabidopsis thaliana OX=3702 GN=APS3 PE=1 SV=1;sp|O23324|APS3_ARATH ATP-sulfurylase 3, chl	22623000	23416000	18838000	20532000	20703000	15769000	1.01802	22.7	51.458	463	0	12.269
Q9LJG3;A0A1I9LQL1	AT3G14210	9;6	GDSL esterase/lipase ESM1	ESM1	sp|Q9LJG3|ESM1_ARATH GDSL esterase/lipase ESM1 OS=Arabidopsis thaliana OX=3702 GN=ESM1 PE=1 SV=1;tr|A0A1I9LQL1|A0A1I9LQL1_ARATH GDSL-like lipase/acylhydrolase superfamily protein OS=Arabidopsis thaliana OX=3702 GN=ESM1 PE=1 SV=1	256980000	268130000	241900000	204380000	219690000	263090000	1.01798	30.9	44.06	392	0	135.34
F4IUA0;Q93Z84	AT2G04039	3;3;1		At2g04039	tr|F4IUA0|F4IUA0_ARATH DUF2996 family protein OS=Arabidopsis thaliana OX=3702 GN=At2g04039 PE=1 SV=1;tr|Q93Z84|Q93Z84_ARATH At2g04039/At2g04039 OS=Arabidopsis thaliana OX=3702 GN=At2g04039 PE=1 SV=1	48102000	52959000	32902000	46005000	36924000	35488000	1.01746	29.7	18.335	165	0	27.986
Q9SQR2	AT3G04000	2		T11I18.11	sp|Q9SQR2|ADRC2_ARATH NADPH-dependent aldehyde reductase 2, chloroplastic OS=Arabidopsis thaliana OX=3702 GN=ChlADR2 PE=1 SV=1	7213200	5898300	6660800	4354000	5611800	7891400	1.01679	9.6	28.434	272	0	3.8159
P56761	ATCG00270	6	Photosystem II D2 protein	psbD	sp|P56761|PSBD_ARATH Photosystem II D2 protein OS=Arabidopsis thaliana OX=3702 GN=psbD PE=1 SV=3	3450700000	4448000000	2774700000	3316000000	2928400000	3245400000	1.01656	24.4	39.547	353	0	323.31
Q93W03;F4IY77;B9DFB7;A0A1I9LT30;F4IY75	AT3G56130	4;3;3;3;3		At3g56130	tr|Q93W03|Q93W03_ARATH AT3g56130/F18O21_90 OS=Arabidopsis thaliana OX=3702 GN=At3g56130 PE=1 SV=1;tr|F4IY77|F4IY77_ARATH Biotin/lipoyl attachment domain-containing protein OS=Arabidopsis thaliana OX=3702 GN=At3g56130 PE=1 SV=1;tr|B9DFB7|B9DFB7_ARATH AT3G56	21535000	27532000	20096000	18961000	20141000	22409000	1.01456	35.2	29.576	281	0	12.375
P56764	ATCG00170	8	DNA-directed RNA polymerase subunit beta	rpoC2	sp|P56764|RPOC2_ARATH DNA-directed RNA polymerase subunit beta OS=Arabidopsis thaliana OX=3702 GN=rpoC2 PE=3 SV=1	17323000	30439000	19293000	19157000	14736000	26892000	1.01444	7.1	156.36	1376	0	15.38
Q39102	AT1G50250	20	ATP-dependent zinc metalloprotease FTSH 1, chloroplastic	FTSH1	sp|Q39102|FTSH1_ARATH ATP-dependent zinc metalloprotease FTSH 1, chloroplastic OS=Arabidopsis thaliana OX=3702 GN=FTSH1 PE=1 SV=2	45265000	54751000	46212000	39529000	39904000	51508000	1.01441	36.7	76.758	716	0	51.607
Q8VZ57;F4ICZ4	AT1G52510	7;5		At1g52510	tr|Q8VZ57|Q8VZ57_ARATH Alpha/beta-Hydrolases superfamily protein OS=Arabidopsis thaliana OX=3702 GN=At1g52510 PE=1 SV=1;tr|F4ICZ4|F4ICZ4_ARATH Alpha/beta-Hydrolases superfamily protein OS=Arabidopsis thaliana OX=3702 GN=At1g52510 PE=1 SV=2	112300000	141200000	117590000	115710000	90976000	125800000	1.014	31.3	41.839	380	0	88.679
P37107	AT5G03940	18	Signal recognition particle 54 kDa protein, chloroplastic	FFC	sp|P37107|SR54C_ARATH Signal recognition particle 54 kDa protein, chloroplastic OS=Arabidopsis thaliana OX=3702 GN=FFC PE=1 SV=1	267110000	309690000	258280000	249710000	217120000	278620000	1.01294	37.8	61.232	564	0	102
Q6TBX7	AT3G53130	6	Carotene epsilon-monooxygenase, chloroplastic	CYP97C1	sp|Q6TBX7|LUT1_ARATH Carotene epsilon-monooxygenase, chloroplastic OS=Arabidopsis thaliana OX=3702 GN=CYP97C1 PE=1 SV=1	20398000	23390000	22726000	18395000	15604000	26101000	1.01255	15.6	60.555	539	0	12.314
Q56WH4	AT5G22650	2	Histone deacetylase HDT2	HDT2	sp|Q56WH4|HDT2_ARATH Histone deacetylase HDT2 OS=Arabidopsis thaliana OX=3702 GN=HDT2 PE=1 SV=2	10125000	8623000	9860100	9280300	4817800	11986000	1.01081	6.5	32.348	306	0	5.2175
Q9ZUT9	AT2G37270	7	40S ribosomal protein S5-1	RPS5A	sp|Q9ZUT9|RS51_ARATH 40S ribosomal protein S5-1 OS=Arabidopsis thaliana OX=3702 GN=RPS5A PE=1 SV=1	26110000	35348000	24142000	25076000	31055000	17617000	1.00881	30.9	22.99	207	0	58.896
Q8H0U5	AT3G18890	15	Protein TIC 62, chloroplastic	TIC62	sp|Q8H0U5|TIC62_ARATH Protein TIC 62, chloroplastic OS=Arabidopsis thaliana OX=3702 GN=TIC62 PE=1 SV=1	197730000	214990000	168840000	162470000	146500000	209610000	1.00742	38.2	68.341	641	0	117.73
P32069;A0A1P8B1S3	AT2G29690	3;2	Anthranilate synthase alpha subunit 2, chloroplastic	ASA2	sp|P32069|TRPX_ARATH Anthranilate synthase alpha subunit 2, chloroplastic OS=Arabidopsis thaliana OX=3702 GN=ASA2 PE=2 SV=1;tr|A0A1P8B1S3|A0A1P8B1S3_ARATH Anthranilate synthase 2 OS=Arabidopsis thaliana OX=3702 GN=ASA2 PE=1 SV=1	10624000	13135000	14136000	12130000	9780500	11628000	1.00591	6.8	69.815	621	0	6.9854
Q93ZB6	AT3G14930	6	Uroporphyrinogen decarboxylase 1, chloroplastic	HEME1	sp|Q93ZB6|DCUP1_ARATH Uroporphyrinogen decarboxylase 1, chloroplastic OS=Arabidopsis thaliana OX=3702 GN=HEME1 PE=2 SV=2	82894000	75131000	94595000	61765000	53068000	114760000	1.0054	16.3	46.254	418	0	50.024
Q1G3L2;A0A1P8B516;A0A1P8B524	AT4G01883	3;2;2		At4g01883	tr|Q1G3L2|Q1G3L2_ARATH Polyketide cyclase / dehydrase and lipid transport protein OS=Arabidopsis thaliana OX=3702 GN=At4g01883 PE=1 SV=1;tr|A0A1P8B516|A0A1P8B516_ARATH Polyketide cyclase / dehydrase and lipid transport protein OS=Arabidopsis thaliana OX=37	18304000	12270000	15534000	18866000	16138000	3926500	1.00504	14.7	25.288	224	0	6.4935
F4J9A0	AT3G53180	9		At3g53180	tr|F4J9A0|F4J9A0_ARATH Nodulin/glutamine synthase-like protein OS=Arabidopsis thaliana OX=3702 GN=NodGS PE=1 SV=1	42252000	44536000	38331000	36749000	32811000	41052000	1.00421	14.1	94.384	852	0	23.291
F4HQA8;Q84VZ1	AT1G79790	3;3;1		At1g79790	tr|F4HQA8|F4HQA8_ARATH Haloacid dehalogenase-like hydrolase (HAD) superfamily protein OS=Arabidopsis thaliana OX=3702 GN=FHY1 PE=1 SV=2;sp|Q84VZ1|FHY1C_ARATH Flavin mononucleotide hydrolase 1, chloroplatic OS=Arabidopsis thaliana OX=3702 GN=FHY1 PE=1 SV=1	10725000	13007000	10067000	10601000	8070900	11300000	1.004	13.3	30.618	270	0	8.1975
Q9FFS8	AT5G41520	7;3	40S ribosomal protein S10-2	RPS10B	sp|Q9FFS8|RS102_ARATH 40S ribosomal protein S10-2 OS=Arabidopsis thaliana OX=3702 GN=RPS10B PE=2 SV=1	99851000	111810000	92286000	36725000	81539000	157900000	1.00343	32.2	19.733	180	0	16.5
Q9FX54;F4HQT1	AT1G13440	21;19	Glyceraldehyde-3-phosphate dehydrogenase GAPC2, cytosolic	GAPC2	sp|Q9FX54|G3PC2_ARATH Glyceraldehyde-3-phosphate dehydrogenase GAPC2, cytosolic OS=Arabidopsis thaliana OX=3702 GN=GAPC2 PE=1 SV=1;tr|F4HQT1|F4HQT1_ARATH Glyceraldehyde-3-phosphate dehydrogenase C2 OS=Arabidopsis thaliana OX=3702 GN=GAPC2 PE=1 SV=1	29096000	52889000	42756000	47406000	30036000	31927000	1.00312	70.7	36.913	338	0	13.582
Q5XF33	AT5G45930	11	Magnesium-chelatase subunit ChlI-2, chloroplastic	CHLI2	sp|Q5XF33|CHLI2_ARATH Magnesium-chelatase subunit ChlI-2, chloroplastic OS=Arabidopsis thaliana OX=3702 GN=CHLI2 PE=1 SV=1	37779000	42633000	31501000	29053000	17486000	55851000	1.00246	29.2	46.097	418	0	21.296
F4JLP5;A8MS68	AT4G16155	12;7	Dihydrolipoyl dehydrogenase 2, chloroplastic;Dihydrolipoyl dehydrogenase 1, chloroplastic	LPD2;LPD1	sp|F4JLP5|PLPD2_ARATH Dihydrolipoyl dehydrogenase 2, chloroplastic OS=Arabidopsis thaliana OX=3702 GN=LPD2 PE=2 SV=2;sp|A8MS68|PLPD1_ARATH Dihydrolipoyl dehydrogenase 1, chloroplastic OS=Arabidopsis thaliana OX=3702 GN=LPD1 PE=2 SV=1	256030000	294250000	246920000	221110000	166520000	329170000	1.00246	26.6	60.144	567	0	41.845
Q9SHI1	AT1G17220	8	Translation initiation factor IF-2, chloroplastic		sp|Q9SHI1|IF2C_ARATH Translation initiation factor IF-2, chloroplastic OS=Arabidopsis thaliana OX=3702 GN=At1g17220 PE=2 SV=2	39122000	48449000	47900000	42628000	35981000	40403000	1.00114	9.4	109.75	1026	0	29.287
A0A1I9LMR3;Q8H0W1	AT3G24590	3;3	Chloroplast processing peptidase	PLSP1	tr|A0A1I9LMR3|A0A1I9LMR3_ARATH Plastidic type i signal peptidase 1 OS=Arabidopsis thaliana OX=3702 GN=PLSP1 PE=1 SV=1;sp|Q8H0W1|PLSP1_ARATH Chloroplast processing peptidase OS=Arabidopsis thaliana OX=3702 GN=PLSP1 PE=2 SV=2	5903000	11087000	7778400	7187300	4059800	11229000	1.00035	11.6	34.872	310	0	6.5184
F4I3J0	AT1G56050	8	Obg-like ATPase 1	At1g56050	tr|F4I3J0|F4I3J0_ARATH Obg-like ATPase 1 OS=Arabidopsis thaliana OX=3702 GN=At1g56050 PE=1 SV=1	86463000	70338000	65575000	77133000	45229000	74800000	1.00005	26.6	45.628	421	0	51.337
Q8LPR9	AT1G06950	26	Protein TIC110, chloroplastic	TIC110	sp|Q8LPR9|TI110_ARATH Protein TIC110, chloroplastic OS=Arabidopsis thaliana OX=3702 GN=TIC110 PE=1 SV=1	360730000	359110000	348300000	306680000	280330000	354490000	1	28.2	112.12	1016	0	153.3
A0A1I9LQR5;Q9FEB5;A0A1I9LQR6;F4J5T0	AT3G52180	6;6;3;3	Phosphoglucan phosphatase DSP4, chloroplastic	DSP4;SEX4	tr|A0A1I9LQR5|A0A1I9LQR5_ARATH Dual specificity protein phosphatase (DsPTP1) family protein OS=Arabidopsis thaliana OX=3702 GN=SEX4 PE=1 SV=1;sp|Q9FEB5|DSP4_ARATH Phosphoglucan phosphatase DSP4, chloroplastic OS=Arabidopsis thaliana OX=3702 GN=DSP4 PE=1 SV	40534000	36501000	28002000	27735000	22704000	43395000	0.998085	23.9	32.314	284	0	18.601
O22899;A0A1I9LLI6;A0A1I9LLI5;Q9LZQ9	AT2G47250	2;1;1;1	Probable pre-mRNA-splicing factor ATP-dependent RNA helicase	T12C14_10	sp|O22899|PRP43_ARATH Probable pre-mRNA-splicing factor ATP-dependent RNA helicase DEAH3 OS=Arabidopsis thaliana OX=3702 GN=At2g47250 PE=2 SV=1;tr|A0A1I9LLI6|A0A1I9LLI6_ARATH RNA helicase family protein OS=Arabidopsis thaliana OX=3702 GN=At3g62310 PE=1 SV=	5825500	4426700	6690200	5254800	5251600	4150200	0.997723	4.5	82.653	729	0.00035236	2.8999
A0A1P8AXC1;O80860	AT2G30950	22;22;1	ATP-dependent zinc metalloprotease FTSH 2, chloroplastic	FTSH2	tr|A0A1P8AXC1|A0A1P8AXC1_ARATH FtsH extracellular protease family OS=Arabidopsis thaliana OX=3702 GN=VAR2 PE=1 SV=1;sp|O80860|FTSH2_ARATH ATP-dependent zinc metalloprotease FTSH 2, chloroplastic OS=Arabidopsis thaliana OX=3702 GN=FTSH2 PE=1 SV=1	309160000	357890000	288640000	237700000	223890000	389690000	0.996527	37.1	74.677	699	0	192.06
P14671;P25269	AT5G54810	8;6	Tryptophan synthase beta chain 1, chloroplastic;Tryptophan synthase beta chain 2, chloroplastic	TSB1;TSB2	sp|P14671|TRPB1_ARATH Tryptophan synthase beta chain 1, chloroplastic OS=Arabidopsis thaliana OX=3702 GN=TSB1 PE=2 SV=1;sp|P25269|TRBP2_ARATH Tryptophan synthase beta chain 2, chloroplastic OS=Arabidopsis thaliana OX=3702 GN=TSB2 PE=1 SV=2	87716000	96185000	66679000	81316000	46330000	94639000	0.992803	19.4	50.925	470	0	40.031
Q9C9P4	AT1G74960	6	3-oxoacyl-[acyl-carrier-protein] synthase II, chloroplastic	KAS2	sp|Q9C9P4|KASC2_ARATH 3-oxoacyl-[acyl-carrier-protein] synthase II, chloroplastic OS=Arabidopsis thaliana OX=3702 GN=KAS2 PE=1 SV=1	64409000	68600000	64847000	75329000	32908000	66376000	0.990104	15.9	57.599	541	0	22.305
C0Z361	AT5G56500	16	Chaperonin 60 subunit beta 3, chloroplastic	CPN60B3	sp|C0Z361|CPNB3_ARATH Chaperonin 60 subunit beta 3, chloroplastic OS=Arabidopsis thaliana OX=3702 GN=CPN60B3 PE=1 SV=1	6556700	5820800	3487200	7604100	1347500	5078600	0.989437	28.3	63.324	597	0.00036298	3.2735
Q9S9N6	AT1G15980	7	Photosynthetic NDH subunit of subcomplex B 1, chloroplastic	PNSB1	sp|Q9S9N6|PNSB1_ARATH Photosynthetic NDH subunit of subcomplex B 1, chloroplastic OS=Arabidopsis thaliana OX=3702 GN=PNSB1 PE=2 SV=1	57550000	81428000	43792000	48427000	32083000	83030000	0.989376	15.8	51.022	461	0	18.596
P25851	AT3G54050	12	Fructose-1,6-bisphosphatase, chloroplastic	FBP	sp|P25851|F16P1_ARATH Fructose-1,6-bisphosphatase 1, chloroplastic OS=Arabidopsis thaliana OX=3702 GN=CFBP1 PE=1 SV=2	958830000	990220000	892360000	746760000	677100000	1076400000	0.988634	30.9	45.161	417	0	223.29
Q9ZTZ7	AT1G01790	10	K(+) efflux antiporter 1, chloroplastic	KEA1	sp|Q9ZTZ7|KEA1_ARATH K(+) efflux antiporter 1, chloroplastic OS=Arabidopsis thaliana OX=3702 GN=KEA1 PE=1 SV=2	46009000	39855000	42705000	34707000	32602000	44929000	0.986362	11.1	128.03	1193	0	44.032
Q8LEU3	AT5G04900	3	Chlorophyll(ide) b reductase NOL, chloroplastic	NOL	sp|Q8LEU3|NOL_ARATH Chlorophyll(ide) b reductase NOL, chloroplastic OS=Arabidopsis thaliana OX=3702 GN=NOL PE=1 SV=1	9396500	12915000	10659000	9338200	10875000	7805700	0.985391	14.4	38.149	348	0	9.3629
O49292	AT1G77090	6	PsbP domain-containing protein 4, chloroplastic	PPD4	sp|O49292|PPD4_ARATH PsbP domain-containing protein 4, chloroplastic OS=Arabidopsis thaliana OX=3702 GN=PPD4 PE=1 SV=2	78751000	67015000	76878000	57777000	65524000	68895000	0.985352	27.3	28.501	260	0	20.906
Q9C8G5	AT1G30360	13	CSC1-like protein ERD4	ERD4	sp|Q9C8G5|CSCLD_ARATH CSC1-like protein ERD4 OS=Arabidopsis thaliana OX=3702 GN=ERD4 PE=1 SV=1	190810000	193680000	168120000	166000000	140750000	171750000	0.9851	21.5	81.934	724	0	80.178
P56765	ATCG00500	9	Acetyl-coenzyme A carboxylase carboxyl transferase subunit beta, chloroplastic	accD	sp|P56765|ACCD_ARATH Acetyl-coenzyme A carboxylase carboxyl transferase subunit beta, chloroplastic OS=Arabidopsis thaliana OX=3702 GN=accD PE=1 SV=2	113080000	134540000	123610000	106790000	85335000	132730000	0.984687	18.6	55.635	488	0	32.127
Q9M591;F4J0U9	AT3G56940	9;7	Magnesium-protoporphyrin IX monomethyl ester [oxidative] cyclase, chloroplastic	CRD1	sp|Q9M591|CRD1_ARATH Magnesium-protoporphyrin IX monomethyl ester [oxidative] cyclase, chloroplastic OS=Arabidopsis thaliana OX=3702 GN=CRD1 PE=1 SV=2;tr|F4J0U9|F4J0U9_ARATH Magnesium-protoporphyrin IX monomethyl ester (oxidative) cyclase OS=Arabidopsis th	138870000	145110000	117470000	104420000	98183000	147910000	0.983712	25.7	47.63	409	0	39.166
P56820	AT4G20980	3	Eukaryotic translation initiation factor 3 subunit D	TIF3D1	sp|P56820|EIF3D_ARATH Eukaryotic translation initiation factor 3 subunit D OS=Arabidopsis thaliana OX=3702 GN=TIF3D1 PE=1 SV=1	8503600	4331000	8470500	7091600	4313600	7232700	0.982674	9.8	66.724	591	0	37.289
Q9S7B5	AT4G29840	12	Threonine synthase 1, chloroplastic	TS1	sp|Q9S7B5|THRC1_ARATH Threonine synthase 1, chloroplastic OS=Arabidopsis thaliana OX=3702 GN=TS1 PE=1 SV=1	155930000	157710000	159890000	128870000	120070000	161240000	0.979622	30	57.776	526	0	75.914
O22914	AT2G47400	1	Calvin cycle protein CP12-1, chloroplastic	CP12-1	sp|O22914|CP121_ARATH Calvin cycle protein CP12-1, chloroplastic OS=Arabidopsis thaliana OX=3702 GN=CP12-1 PE=1 SV=1	73532000	89226000	64679000	48754000	65496000	81931000	0.977634	10.5	13.487	124	0	7.0478
P37702	AT5G26000	11	Myrosinase 1	TGG1	sp|P37702|BGL38_ARATH Myrosinase 1 OS=Arabidopsis thaliana OX=3702 GN=TGG1 PE=1 SV=1	1300800000	1412400000	1410100000	1175900000	1019200000	1366700000	0.977373	23.1	61.132	541	0	210.73
Q38885	AT2G18710	4	Preprotein translocase subunit SCY1, chloroplastic	SCY1	sp|Q38885|SCY1_ARATH Preprotein translocase subunit SCY1, chloroplastic OS=Arabidopsis thaliana OX=3702 GN=SCY1 PE=1 SV=2	18811000	21869000	17078000	19202000	14719000	15325000	0.977001	13.1	59.492	551	0	13.67
Q94K97	AT5G24490	9		At5g24490	tr|Q94K97|Q94K97_ARATH 30S ribosomal protein OS=Arabidopsis thaliana OX=3702 GN=At5g24490 PE=1 SV=1	311770000	443290000	255650000	284350000	224670000	367610000	0.976335	26	34.856	308	0	136.64
Q7DLG4;A0A1P8B7W2;A0A1P8B7W5;O23247;A0A1P8B7W8	AT4G26300	11;11;11;11;11		T25K17.110	tr|Q7DLG4|Q7DLG4_ARATH Arginyl-tRNA synthetase OS=Arabidopsis thaliana OX=3702 GN=emb1027 PE=1 SV=1;tr|A0A1P8B7W2|A0A1P8B7W2_ARATH Arginyl-tRNA synthetase OS=Arabidopsis thaliana OX=3702 GN=emb1027 PE=1 SV=1;tr|A0A1P8B7W5|A0A1P8B7W5_ARATH Arginyl-tRNA synt	71704000	21232000	22372000	34283000	24008000	41342000	0.974925	21.5	66.323	590	0	39.332
O49675	AT4G19170	6	Probable carotenoid cleavage dioxygenase 4, chloroplastic	CCD4	sp|O49675|CCD4_ARATH Probable carotenoid cleavage dioxygenase 4, chloroplastic OS=Arabidopsis thaliana OX=3702 GN=CCD4 PE=1 SV=1	24662000	19749000	17116000	11572000	22979000	16987000	0.971717	14.8	65.601	595	0	11.209
Q9LTR2	AT3G20320	4	Protein TRIGALACTOSYLDIACYLGLYCEROL 2, chloroplastic	TGD2	sp|Q9LTR2|TGD2_ARATH Protein TRIGALACTOSYLDIACYLGLYCEROL 2, chloroplastic OS=Arabidopsis thaliana OX=3702 GN=TGD2 PE=1 SV=1	11877000	9742100	7695200	6892600	4503400	14604000	0.97066	11.3	41.63	381	0	5.3137
Q9ZUU4	AT2G37220	6	RNA-binding protein CP29B, chloroplastic	CP29B	sp|Q9ZUU4|CP29B_ARATH RNA-binding protein CP29B, chloroplastic OS=Arabidopsis thaliana OX=3702 GN=CP29B PE=1 SV=1	406470000	361290000	298010000	283400000	251940000	380960000	0.969552	32.2	30.718	289	0	137.72
Q9SQT8	AT3G06350	10	Bifunctional 3-dehydroquinate dehydratase/shikimate dehydrogenase, chloroplastic;Dehydroquinate dehydratase;Shikimate dehydrogenase	EMB3004	sp|Q9SQT8|DHQSD_ARATH Bifunctional 3-dehydroquinate dehydratase/shikimate dehydrogenase, chloroplastic OS=Arabidopsis thaliana OX=3702 GN=EMB3004 PE=1 SV=1	50369000	74669000	53709000	51310000	42103000	59788000	0.968902	25.2	65.795	603	0	33.687
Q93W28	AT4G15545	5	Uncharacterized protein At4g15545		sp|Q93W28|Y4554_ARATH Uncharacterized protein At4g15545 OS=Arabidopsis thaliana OX=3702 GN=At4g15545 PE=1 SV=1	63547000	58795000	45490000	40196000	42460000	61184000	0.967348	22.3	37.206	337	0	21.086
F4JSM3;Q8LPQ6	AT4G25450	9;9	ABC transporter B family member 28	NAP8;ABCB28	tr|F4JSM3|F4JSM3_ARATH Non-intrinsic ABC protein 8 OS=Arabidopsis thaliana OX=3702 GN=ABCB28 PE=1 SV=1;sp|Q8LPQ6|AB28B_ARATH ABC transporter B family member 28 OS=Arabidopsis thaliana OX=3702 GN=ABCB28 PE=2 SV=1	29608000	28091000	32806000	26506000	25107000	24698000	0.965312	22.2	59.245	545	0	26.199
Q9FNF2	AT5G24300	7	Starch synthase 1, chloroplastic/amyloplastic	SS1	sp|Q9FNF2|SSY1_ARATH Starch synthase 1, chloroplastic/amyloplastic OS=Arabidopsis thaliana OX=3702 GN=SS1 PE=2 SV=1	36731000	38946000	42225000	31481000	31216000	37392000	0.963739	14.6	72.098	652	0	32.594
F4IFC5	AT2G04842	8		EMB2761	sp|F4IFC5|SYTM2_ARATH Threonine--tRNA ligase, chloroplastic/mitochondrial 2 OS=Arabidopsis thaliana OX=3702 GN=EMB2761 PE=2 SV=1	40330000	54567000	46169000	34777000	42798000	41019000	0.963347	15.5	74.784	650	0	20.127
Q9SHE8	AT1G31330	5	Photosystem I reaction center subunit III, chloroplastic	PSAF	sp|Q9SHE8|PSAF_ARATH Photosystem I reaction center subunit III, chloroplastic OS=Arabidopsis thaliana OX=3702 GN=PSAF PE=1 SV=1	1804600000	1956400000	1813100000	1391700000	1701900000	1584200000	0.963072	26.7	24.173	221	0	42.619
Q8VZW6	AT3G08740	5		At3g08740	tr|Q8VZW6|Q8VZW6_ARATH Elongation factor P (EF-P) family protein OS=Arabidopsis thaliana OX=3702 GN=At3g08740 PE=1 SV=1	175620000	192170000	144320000	131010000	125430000	180010000	0.96247	19.5	26.228	236	0	28.332
Q9SYM0;F4IBS8	AT1G78620	2;2		T30F21.5;At1g78620	sp|Q9SYM0|VTE6_ARATH Protein VTE6, chloroplastic OS=Arabidopsis thaliana OX=3702 GN=VTE6 PE=1 SV=1;tr|F4IBS8|F4IBS8_ARATH Uncharacterized protein OS=Arabidopsis thaliana OX=3702 GN=At1g78620 PE=1 SV=1	3489300	3478300	3840000	2408500	4842300	1429500	0.95971	6.3	34.874	333	0	4.01
A0A1P8APR2;P11490	AT1G76100	1;1	Plastocyanin minor isoform, chloroplastic	PETE	tr|A0A1P8APR2|A0A1P8APR2_ARATH Plastocyanin OS=Arabidopsis thaliana OX=3702 GN=PETE1 PE=1 SV=1;sp|P11490|PLAS1_ARATH Plastocyanin minor isoform, chloroplastic OS=Arabidopsis thaliana OX=3702 GN=PETE PE=1 SV=2	252860000	252860000	147810000	208040000	174700000	160330000	0.958658	11.6	21.872	207	0	125.57
Q8RXK8;F4K4Q2	AT5G49030	12;12		OVA2	sp|Q8RXK8|SYIM_ARATH Isoleucine--tRNA ligase, chloroplastic/mitochondrial OS=Arabidopsis thaliana OX=3702 GN=OVA2 PE=2 SV=1;tr|F4K4Q2|F4K4Q2_ARATH Isoleucyl-tRNA synthetase OS=Arabidopsis thaliana OX=3702 GN=OVA2 PE=1 SV=1	48326000	46840000	48196000	39307000	41461000	38439000	0.954637	14.6	123.01	1093	0	26.108
Q9XFS9;F4K7T6	AT5G62790	13;12	1-deoxy-D-xylulose 5-phosphate reductoisomerase, chloroplastic	DXR	sp|Q9XFS9|DXR_ARATH 1-deoxy-D-xylulose 5-phosphate reductoisomerase, chloroplastic OS=Arabidopsis thaliana OX=3702 GN=DXR PE=2 SV=2;tr|F4K7T6|F4K7T6_ARATH 1-deoxy-D-xylulose-5-phosphate reductoisomerase OS=Arabidopsis thaliana OX=3702 GN=DXR PE=1 SV=1	114030000	133260000	105980000	98564000	80397000	119690000	0.953961	33.1	51.963	477	0	67.828
Q9FLT9	AT5G24650	3		At5g24650	sp|Q9FLT9|HP302_ARATH Chloroplastic import inner membrane translocase subunit HP30-2 OS=Arabidopsis thaliana OX=3702 GN=HP30-2 PE=1 SV=1	11892000	9729500	12141000	13228000	5849200	9404700	0.953758	15.4	27.772	259	0	28.019
Q8GTR4	AT5G04360	3	Pullulanase 1, chloroplastic	PU1	sp|Q8GTR4|PULA1_ARATH Pullulanase 1, chloroplastic OS=Arabidopsis thaliana OX=3702 GN=PU1 PE=1 SV=2	4328100	5427500	5669400	5094500	3151000	4788700	0.95325	4.4	107.07	965	0	9.4695
F4I0K2	AT1G69200	2	Fructokinase-like 2, chloroplastic	FLN2	sp|F4I0K2|SCKL2_ARATH Fructokinase-like 2, chloroplastic OS=Arabidopsis thaliana OX=3702 GN=FLN2 PE=1 SV=2	14085000	24816000	19718000	14256000	16059000	18834000	0.952287	5.7	68.979	614	0	6.6745
Q9SJ03	AT2G21960	5		At2g21960	tr|Q9SJ03|Q9SJ03_ARATH Expressed protein OS=Arabidopsis thaliana OX=3702 GN=At2g21960 PE=1 SV=2	43494000	43101000	37049000	31767000	29890000	42272000	0.949535	16.9	35.806	332	0	20.311
Q38833	AT3G51820	2	Chlorophyll synthase, chloroplastic	CHLG	sp|Q38833|CHLG_ARATH Chlorophyll synthase, chloroplastic OS=Arabidopsis thaliana OX=3702 GN=CHLG PE=2 SV=1	7695600	7883200	6822100	6943000	4609000	7307500	0.949459	8.3	41.881	387	0	6.6039
O22795	AT2G33450	3	50S ribosomal protein L28, chloroplastic	RPL28	sp|O22795|RK28_ARATH 50S ribosomal protein L28, chloroplastic OS=Arabidopsis thaliana OX=3702 GN=RPL28 PE=2 SV=2	48612000	57622000	51436000	45207000	32663000	55452000	0.949099	11.9	16.033	143	0	8.7172
Q6NKS4	AT5G47110	2		At5g47110	sp|Q6NKS4|LIL32_ARATH Light-harvesting complex-like protein 3 isotype 2, chloroplastic OS=Arabidopsis thaliana OX=3702 GN=LIL3.2 PE=1 SV=1	7437600	5720600	4480900	5682000	3628700	5459800	0.948607	7	28.601	258	0.0010037	2.4337
Q9M9S3	AT1G14410	2	Single-stranded DNA-binding protein WHY1, chloroplastic	WHY1	sp|Q9M9S3|WHY1_ARATH Single-stranded DNA-binding protein WHY1, chloroplastic OS=Arabidopsis thaliana OX=3702 GN=WHY1 PE=1 SV=1	13649000	18997000	23322000	21838000	11563000	13143000	0.94822	10.6	29.058	263	0.0062676	1.8507
Q940I2	AT5G03880	4		MED24.18	tr|Q940I2|Q940I2_ARATH Thioredoxin family protein OS=Arabidopsis thaliana OX=3702 GN=MED24.18 PE=1 SV=1	33723000	62266000	33499000	30616000	32075000	45956000	0.947212	18.9	37.04	339	0	17.318
Q9M0V6;F4JGF4	AT4G05390	9;8	Ferredoxin--NADP reductase, root isozyme 1, chloroplastic	RFNR1	sp|Q9M0V6|FNRR1_ARATH Ferredoxin--NADP reductase, root isozyme 1, chloroplastic OS=Arabidopsis thaliana OX=3702 GN=RFNR1 PE=2 SV=2;tr|F4JGF4|F4JGF4_ARATH Ferredoxin--NADP reductase, chloroplastic OS=Arabidopsis thaliana OX=3702 GN=RFNR1 PE=1 SV=1	43194000	52628000	37572000	38597000	32548000	39748000	0.946343	25.1	42.396	378	0	11.827
Q9SJE1	AT1G08520	14	Magnesium-chelatase subunit ChlD, chloroplastic	CHLD	sp|Q9SJE1|CHLD_ARATH Magnesium-chelatase subunit ChlD, chloroplastic OS=Arabidopsis thaliana OX=3702 GN=CHLD PE=1 SV=3	117240000	127710000	87905000	82359000	79954000	116610000	0.946084	21.1	83.283	760	0	62.543
A0A1P8ASL8;Q9C7N4	AT1G29670	6;6	GDSL esterase/lipase At1g29670		tr|A0A1P8ASL8|A0A1P8ASL8_ARATH GDSL-like Lipase/Acylhydrolase superfamily protein OS=Arabidopsis thaliana OX=3702 GN=At1g29670 PE=1 SV=1;sp|Q9C7N4|GDL15_ARATH GDSL esterase/lipase At1g29670 OS=Arabidopsis thaliana OX=3702 GN=At1g29670 PE=2 SV=1	129000000	169980000	151410000	111610000	114900000	149740000	0.945133	20	47.73	431	0	135.42
Q9LS48	AT3G18420	1	protein SLOW GREEN 1, chloroplastic	SG1	sp|Q9LS48|SG1_ARATH protein SLOW GREEN 1, chloroplastic OS=Arabidopsis thaliana OX=3702 GN=SG1 PE=1 SV=1	839630	627100	995350	383340	770110	892990	0.940075	7	35.63	316	0	4.8353
P56757	ATCG00120	16	ATP synthase subunit alpha, chloroplastic	atpA	sp|P56757|ATPA_ARATH ATP synthase subunit alpha, chloroplastic OS=Arabidopsis thaliana OX=3702 GN=atpA PE=1 SV=1	8076200000	10519000000	7722600000	6302300000	6167400000	9498500000	0.93897	35.9	55.328	507	0	293.06
P55826	AT4G01690	9	Protoporphyrinogen oxidase 1, chloroplastic	PPOX1	sp|P55826|PPOC_ARATH Protoporphyrinogen oxidase 1, chloroplastic OS=Arabidopsis thaliana OX=3702 GN=PPOX1 PE=1 SV=1	64043000	78164000	60670000	51202000	44276000	74016000	0.937314	24.6	57.695	537	0	86.694
Q9SZD6	AT4G29060	32	Elongation factor Ts	F19B15.90	sp|Q9SZD6|PETS_ARATH Polyprotein of EF-Ts, chloroplastic OS=Arabidopsis thaliana OX=3702 GN=PETs PE=1 SV=1	782520000	922240000	890090000	638370000	654660000	854970000	0.936346	38.4	103.78	953	0	323.31
Q93VK5	AT1G31800	2	Protein LUTEIN DEFICIENT 5, chloroplastic	CYP97A3	sp|Q93VK5|LUT5_ARATH Protein LUTEIN DEFICIENT 5, chloroplastic OS=Arabidopsis thaliana OX=3702 GN=CYP97A3 PE=1 SV=1	4335100	4530800	3037400	3570300	3482800	2534800	0.93588	4.4	66.845	595	0	3.8812
Q96255	AT4G35630	11	Phosphoserine aminotransferase 1, chloroplastic	PSAT1	sp|Q96255|SERB1_ARATH Phosphoserine aminotransferase 1, chloroplastic OS=Arabidopsis thaliana OX=3702 GN=PSAT1 PE=1 SV=1	72471000	62363000	61708000	55798000	53671000	50558000	0.935277	29.8	47.359	430	0	47.559
Q9SA18	AT1G31230	10	Bifunctional aspartokinase/homoserine dehydrogenase 1, chloroplastic;Aspartokinase;Homoserine dehydrogenase	AKHSDH1	sp|Q9SA18|AKH1_ARATH Bifunctional aspartokinase/homoserine dehydrogenase 1, chloroplastic OS=Arabidopsis thaliana OX=3702 GN=AKHSDH1 PE=1 SV=1	26005000	23524000	22035000	20319000	19636000	18193000	0.934092	14.1	99.403	911	0	28.347
Q07356	AT4G14210	7	15-cis-phytoene desaturase, chloroplastic/chromoplastic	PDS	sp|Q07356|PDS_ARATH 15-cis-phytoene desaturase, chloroplastic/chromoplastic OS=Arabidopsis thaliana OX=3702 GN=PDS PE=1 SV=1	36972000	48773000	42991000	33661000	33263000	38617000	0.932585	14.5	62.963	566	0	24.092
F4J9K9;A0A1I9LR13	AT3G05900	19;18		At3g05900	tr|F4J9K9|F4J9K9_ARATH Neurofilament protein-like protein OS=Arabidopsis thaliana OX=3702 GN=At3g05900 PE=1 SV=1;tr|A0A1I9LR13|A0A1I9LR13_ARATH Neurofilament protein-like protein OS=Arabidopsis thaliana OX=3702 GN=At3g05900 PE=1 SV=1	200340000	198600000	191860000	137730000	147780000	202460000	0.932584	44.7	73.453	673	0	93.764
A0A1I9LLZ4;Q9S7D2	AT3G07670	1;1		F17A17.1	tr|A0A1I9LLZ4|A0A1I9LLZ4_ARATH Rubisco methyltransferase family protein OS=Arabidopsis thaliana OX=3702 GN=At3g07670 PE=1 SV=1;tr|Q9S7D2|Q9S7D2_ARATH Putative ribulose-1,5-bisphosphate carboxylase/oxygenase small subunit N-methyltransferase I OS=Arabidopsi	3018000	4993000	2998900	2642800	2269000	4279300	0.932089	3.3	42.657	366	0.0019835	2.2934
Q9C8L2	AT1G53520	4	Fatty-acid-binding protein 3	FAP3	sp|Q9C8L2|FAP3_ARATH Fatty-acid-binding protein 3, chloroplastic OS=Arabidopsis thaliana OX=3702 GN=FAP3 PE=1 SV=1	20657000	18067000	17097000	6025400	17644000	22386000	0.930265	17.1	30.729	287	0	22.426
Q9M1X0	AT3G63190	8	Ribosome-recycling factor, chloroplastic	RRF	sp|Q9M1X0|RRFC_ARATH Ribosome-recycling factor, chloroplastic OS=Arabidopsis thaliana OX=3702 GN=RRF PE=2 SV=2	357810000	479850000	430280000	355000000	260110000	435260000	0.929783	35.6	30.422	275	0	220.79
Q8VY88	AT1G50900	2	Protein LHCP TRANSLOCATION DEFECT	LTD	sp|Q8VY88|LTD_ARATH Protein LHCP TRANSLOCATION DEFECT OS=Arabidopsis thaliana OX=3702 GN=LTD PE=1 SV=1	8513100	6430700	3719600	7136800	2889300	5276800	0.928665	14.9	19.189	175	0	4.0692
Q9LVW7	AT3G27740	5;2	Carbamoyl-phosphate synthase small chain, chloroplastic	CARA	sp|Q9LVW7|CARA_ARATH Carbamoyl-phosphate synthase small chain, chloroplastic OS=Arabidopsis thaliana OX=3702 GN=CARA PE=1 SV=1	42057000	41381000	24130000	36398000	17620000	34644000	0.927491	12.6	47.058	430	0	11.454
Q9LIR6	AT3G23920	2	Beta-amylase 1, chloroplastic	BAM1	sp|Q9LIR6|BAM1_ARATH Beta-amylase 1, chloroplastic OS=Arabidopsis thaliana OX=3702 GN=BAM1 PE=1 SV=1	4023300	3458400	3239300	1323200	4113300	3148000	0.92634	6.6	63.762	575	0.0094168	1.5975
Q8LBP6;A0A1P8BDN6	AT5G08410	1;1		FTRA2	tr|Q8LBP6|Q8LBP6_ARATH At5g08410 OS=Arabidopsis thaliana OX=3702 GN=FTRA2 PE=1 SV=1;tr|A0A1P8BDN6|A0A1P8BDN6_ARATH Ferredoxin/thioredoxin reductase subunit A (Variable subunit) 2 OS=Arabidopsis thaliana OX=3702 GN=FTRA2 PE=1 SV=1	10860000	21586000	18712000	14668000	11330000	15961000	0.925879	7.6	20.146	184	0	14.329
Q940V1	AT4G39960	5		At4g39960	tr|Q940V1|Q940V1_ARATH AT4g39960/T5J17_130 OS=Arabidopsis thaliana OX=3702 GN=DJA5 PE=1 SV=1	6669400	7394600	6949800	4218400	5319500	7765900	0.925544	13	48.031	447	0	19.881
F4IHY7	AT2G34640	3		PTAC12	sp|F4IHY7|PTA12_ARATH Protein PLASTID TRANSCRIPTIONALLY ACTIVE 12, chloroplastic OS=Arabidopsis thaliana OX=3702 GN=PTAC12 PE=1 SV=1	15220000	14297000	19722000	17686000	11370000	10601000	0.924297	10.2	60.895	527	0	6.6174
Q9SIN5	AT2G42530	5	Protein COLD-REGULATED 15B, chloroplastic	COR15B	sp|Q9SIN5|CR15B_ARATH Protein COLD-REGULATED 15B, chloroplastic OS=Arabidopsis thaliana OX=3702 GN=COR15B PE=1 SV=1	96674000	77133000	106040000	80129000	64497000	83749000	0.924255	26.2	14.961	141	0	39.341
Q9FEC1	AT1G34000	1		T15K4.5	sp|Q9FEC1|OHP2_ARATH Light-harvesting complex-like protein OHP2, chloroplastic OS=Arabidopsis thaliana OX=3702 GN=OHP2 PE=1 SV=1	14997000	15902000	20922000	14215000	12011000	16184000	0.924117	13.4	18.665	172	0.0013329	2.3866
F4J378;Q9FVE6	AT3G44750	2;2	Histone deacetylase HDT1	HDA3;HDT1	tr|F4J378|F4J378_ARATH Histone deacetylase 3 OS=Arabidopsis thaliana OX=3702 GN=HDA3 PE=1 SV=1;sp|Q9FVE6|HDT1_ARATH Histone deacetylase HDT1 OS=Arabidopsis thaliana OX=3702 GN=HDT1 PE=1 SV=1	5764200	7699300	7113700	1996400	5136100	10144000	0.923998	9.5	25.985	242	0.0010163	2.5443
P09468	ATCG00470	6	ATP synthase epsilon chain, chloroplastic	atpE	sp|P09468|ATPE_ARATH ATP synthase epsilon chain, chloroplastic OS=Arabidopsis thaliana OX=3702 GN=atpE PE=1 SV=2	286220000	282530000	243660000	193230000	198150000	272810000	0.923998	47.7	14.499	132	0	124.25
O82413;F4KFB0	AT3G46100	3;2		F12M12_70;At5g03406	sp|O82413|SYHM_ARATH Histidine--tRNA ligase, chloroplastic/mitochondrial OS=Arabidopsis thaliana OX=3702 GN=At3g46100 PE=2 SV=1;tr|F4KFB0|F4KFB0_ARATH Histidine--tRNA ligase OS=Arabidopsis thaliana OX=3702 GN=At5g03406 PE=4 SV=1	49003000	53939000	58187000	46669000	24646000	63198000	0.923341	6.4	54.558	486	0	3.4188
P56758	ATCG00150	2	ATP synthase subunit a, chloroplastic	atpI	sp|P56758|ATPI_ARATH ATP synthase subunit a, chloroplastic OS=Arabidopsis thaliana OX=3702 GN=atpI PE=3 SV=1	23866000	20646000	24283000	9867500	22742000	23024000	0.921807	3.2	27.35	249	0.00034758	2.736
Q42545	AT5G55280	4	Cell division protein FtsZ homolog 1, chloroplastic	FTSZ1	sp|Q42545|FTSZ1_ARATH Cell division protein FtsZ homolog 1, chloroplastic OS=Arabidopsis thaliana OX=3702 GN=FTSZ1 PE=1 SV=2	25816000	27071000	24134000	19215000	21716000	20939000	0.921145	15	45.564	433	0	19.395
Q9MA15	AT1G79600	6	Uncharacterized aarF domain-containing protein kinase At1g79600, chloroplastic		sp|Q9MA15|AB1K3_ARATH Protein ACTIVITY OF BC1 COMPLEX KINASE 3, chloroplastic OS=Arabidopsis thaliana OX=3702 GN=ABC1K3 PE=1 SV=1	12347000	11347000	7122600	8661400	7017600	9243000	0.919732	11	79.021	711	0	9.3053
A0A1P8AXK6;Q945Q5	AT2G30695	2;2		At2g30695	tr|A0A1P8AXK6|A0A1P8AXK6_ARATH Bacterial trigger factor OS=Arabidopsis thaliana OX=3702 GN=At2g30695 PE=1 SV=1;tr|Q945Q5|Q945Q5_ARATH At2g30700/T11J7.9 OS=Arabidopsis thaliana OX=3702 GN=At2g30695 PE=1 SV=1	64179000	61302000	50219000	63969000	22572000	58097000	0.919219	17.3	15.004	133	0	18.264
A0A1P8AS42;F4I907	AT1G17650	5;5	Glyoxylate/succinic semialdehyde reductase 2, chloroplastic	GLYR2	tr|A0A1P8AS42|A0A1P8AS42_ARATH Glyoxylate reductase 2 OS=Arabidopsis thaliana OX=3702 GN=GLYR2 PE=1 SV=1;sp|F4I907|GLYR2_ARATH Glyoxylate/succinic semialdehyde reductase 2, chloroplastic OS=Arabidopsis thaliana OX=3702 GN=GLYR2 PE=1 SV=1	58772000	83800000	53300000	59607000	46935000	49665000	0.91368	29.1	31.282	299	0	26.496
Q8VYA4;F4JRN8	AT4G18810	8;8		F28A21.220;At4g18810	tr|Q8VYA4|Q8VYA4_ARATH At4g18810 OS=Arabidopsis thaliana OX=3702 GN=At4g18810 PE=1 SV=1;tr|F4JRN8|F4JRN8_ARATH NAD(P)-binding Rossmann-fold superfamily protein OS=Arabidopsis thaliana OX=3702 GN=At4g18810 PE=1 SV=1	74058000	87925000	45058000	70926000	33300000	63565000	0.913488	19.5	65.467	596	0	21.443
Q9SFB3	AT3G08010	3		F17A17.35	sp|Q9SFB3|ATAB2_ARATH Protein TAB2 homolog, chloroplastic OS=Arabidopsis thaliana OX=3702 GN=ATAB2 PE=2 SV=1	9228500	11882000	10631000	7451800	7414300	10823000	0.911262	11	41.917	374	0	11.398
F4IQQ3;F4IPY2	AT2G31170	3;3		SYCO ARATH	tr|F4IQQ3|F4IQQ3_ARATH Cysteinyl-tRNA synthetase OS=Arabidopsis thaliana OX=3702 GN=SYCO ARATH PE=1 SV=1;sp|F4IPY2|SYCM_ARATH Cysteine--tRNA ligase, chloroplastic/mitochondrial OS=Arabidopsis thaliana OX=3702 GN=SYCO PE=2 SV=1	10975000	10892000	8392200	9466400	5050100	10063000	0.910663	9.2	45.288	401	0	13.805
Q8LPJ5	AT5G14590	12	Isocitrate dehydrogenase [NADP], chloroplastic/mitochondrial		sp|Q8LPJ5|ICDHP_ARATH Isocitrate dehydrogenase [NADP], chloroplastic/mitochondrial OS=Arabidopsis thaliana OX=3702 GN=At5g14590 PE=1 SV=1	184270000	166720000	145350000	183320000	113610000	93487000	0.909763	28.2	54.195	485	0	54.924
P17597	AT3G48560	8	Acetolactate synthase, chloroplastic	ALS	sp|P17597|ILVB_ARATH Acetolactate synthase, chloroplastic OS=Arabidopsis thaliana OX=3702 GN=ALS PE=1 SV=1	24310000	25975000	27342000	15992000	23099000	22285000	0.90462	14.5	72.584	670	0	23.693
Q9LYA9	AT3G63140	14	Chloroplast stem-loop binding protein of 41 kDa a, chloroplastic	CSP41A	sp|Q9LYA9|CP41A_ARATH Chloroplast stem-loop binding protein of 41 kDa a, chloroplastic OS=Arabidopsis thaliana OX=3702 GN=CSP41A PE=1 SV=1	953130000	1009300000	934250000	756780000	571920000	1008300000	0.903761	38.7	43.929	406	0	189.73
O80842	AT2G45770	7	Cell division protein FtsY homolog, chloroplastic	CPFTSY	sp|O80842|CFTSY_ARATH Cell division protein FtsY homolog, chloroplastic OS=Arabidopsis thaliana OX=3702 GN=CPFTSY PE=1 SV=2	26287000	31921000	21609000	23561000	12738000	28148000	0.901106	21.6	39.679	366	0	16.857
O24457	AT1G01090	11	Pyruvate dehydrogenase E1 component subunit alpha-3, chloroplastic	PDH-E1 ALPHA	sp|O24457|ODPA3_ARATH Pyruvate dehydrogenase E1 component subunit alpha-3, chloroplastic OS=Arabidopsis thaliana OX=3702 GN=PDH-E1 ALPHA PE=2 SV=1	101870000	133900000	92598000	87824000	67520000	107310000	0.901015	29.4	47.173	428	0	68.85
A0A1P8BCC6;Q9FFC7	AT5G22800	15;15	Probable alanine--tRNA ligase, chloroplastic	EMB86	tr|A0A1P8BCC6|A0A1P8BCC6_ARATH Probable alanine--tRNA ligase, chloroplastic OS=Arabidopsis thaliana OX=3702 GN=EMB1030 PE=1 SV=1;sp|Q9FFC7|SYAP_ARATH Alanine--tRNA ligase, chloroplastic/mitochondrial OS=Arabidopsis thaliana OX=3702 GN=EMB86 PE=1 SV=2	91103000	103360000	86094000	69954000	60987000	93048000	0.899159	18.3	111.07	1003	0	81.272
Q9XI84	AT1G14030	6	[Fructose-bisphosphate aldolase]-lysine N-methyltransferase, chloroplastic	LSMT-L	sp|Q9XI84|RBCMT_ARATH [Fructose-bisphosphate aldolase]-lysine N-methyltransferase, chloroplastic OS=Arabidopsis thaliana OX=3702 GN=LSMT-L PE=1 SV=1	34252000	31338000	30315000	27743000	25983000	20879000	0.898957	16.8	54.611	482	0	12.302
P19366	ATCG00480	27	ATP synthase subunit beta, chloroplastic	atpB	sp|P19366|ATPB_ARATH ATP synthase subunit beta, chloroplastic OS=Arabidopsis thaliana OX=3702 GN=atpB PE=1 SV=2	12179000000	13014000000	11645000000	8978500000	8055900000	12275000000	0.895639	68.1	53.933	498	0	323.31
O48917	AT4G33030	9	UDP-sulfoquinovose synthase, chloroplastic	SQD1	sp|O48917|SQD1_ARATH UDP-sulfoquinovose synthase, chloroplastic OS=Arabidopsis thaliana OX=3702 GN=SQD1 PE=1 SV=1	57997000	70228000	67846000	41980000	46018000	68114000	0.894868	20.1	53.113	477	0	33.185
Q8GXU8	AT4G30580	2	1-acyl-sn-glycerol-3-phosphate acyltransferase 1, chloroplastic	LPAT1	sp|Q8GXU8|LPAT1_ARATH 1-acyl-sn-glycerol-3-phosphate acyltransferase LPAT1, chloroplastic OS=Arabidopsis thaliana OX=3702 GN=LPAT1 PE=1 SV=1	8091400	7588700	8124400	7899600	6253900	4150300	0.893657	8.7	39.395	356	0	5.3848
Q9FKW6;F4JZ46	AT5G66190	15;13	Ferredoxin--NADP reductase, leaf isozyme 1, chloroplastic	LFNR1;FNR1	sp|Q9FKW6|FNRL1_ARATH Ferredoxin--NADP reductase, leaf isozyme 1, chloroplastic OS=Arabidopsis thaliana OX=3702 GN=LFNR1 PE=1 SV=1;tr|F4JZ46|F4JZ46_ARATH Ferredoxin--NADP reductase, chloroplastic OS=Arabidopsis thaliana OX=3702 GN=FNR1 PE=1 SV=1	649190000	769860000	600840000	525130000	400220000	682610000	0.893636	43.9	40.326	360	0	111.67
O82299	AT2G35410	5			tr|O82299|O82299_ARATH Putative chloroplast RNA binding protein OS=Arabidopsis thaliana OX=3702 GN=At2g35410 PE=1 SV=1	101630000	100930000	91748000	56924000	55374000	125490000	0.892206	21.8	33.785	308	0	22.27
Q9SXE9	AT1G62480	8		At1g62480	tr|Q9SXE9|Q9SXE9_ARATH At1g62480/T3P18_4 OS=Arabidopsis thaliana OX=3702 GN=At1g62480 PE=1 SV=1	313830000	273020000	292040000	192280000	204130000	297090000	0.888404	92.1	16.628	152	0	188.96
Q9SFH9	AT1G69740	10	Delta-aminolevulinic acid dehydratase 1, chloroplastic	HEMB1	sp|Q9SFH9|HEM21_ARATH Delta-aminolevulinic acid dehydratase 1, chloroplastic OS=Arabidopsis thaliana OX=3702 GN=HEMB1 PE=2 SV=1	226290000	340320000	262000000	176290000	197080000	279140000	0.887458	31.2	46.69	430	0	132.65
A0A1P8AM09;A0A1P8AM12;Q94K75	AT1G06190	2;2;2	Rho-N domain-containing protein 1, chloroplastic	RHON1	tr|A0A1P8AM09|A0A1P8AM09_ARATH Rho termination factor OS=Arabidopsis thaliana OX=3702 GN=RHON1 PE=1 SV=1;tr|A0A1P8AM12|A0A1P8AM12_ARATH Rho termination factor OS=Arabidopsis thaliana OX=3702 GN=RHON1 PE=1 SV=1;sp|Q94K75|RHON1_ARATH Rho-N domain-containing	17897000	15320000	7499500	15317000	10050000	5360500	0.886745	9	33.145	299	0	6.3664
O23647	AT2G36390	7	1,4-alpha-glucan-branching enzyme 2-1, chloroplastic/amyloplastic	SBE2.1	sp|O23647|GLGB1_ARATH 1,4-alpha-glucan-branching enzyme 2-1, chloroplastic/amyloplastic OS=Arabidopsis thaliana OX=3702 GN=SBE2.1 PE=1 SV=1	22463000	31170000	32109000	20359000	18548000	28757000	0.885664	9.7	97.659	858	0	12.401
Q67YE7;F4J355	AT3G44620	3;3		At3g44620	tr|Q67YE7|Q67YE7_ARATH Acid phosphatase OS=Arabidopsis thaliana OX=3702 GN=At3g44620 PE=1 SV=1;tr|F4J355|F4J355_ARATH Acid phosphatase OS=Arabidopsis thaliana OX=3702 GN=At3g44620 PE=1 SV=1	39466000	37632000	28752000	38502000	20097000	23147000	0.884696	18.4	26.95	239	0	6.5322
Q94A68	AT1G06690	4	Uncharacterized oxidoreductase At1g06690, chloroplastic		sp|Q94A68|Y1669_ARATH Uncharacterized oxidoreductase At1g06690, chloroplastic OS=Arabidopsis thaliana OX=3702 GN=At1g06690 PE=1 SV=1	35026000	31281000	29711000	16245000	20766000	39270000	0.882448	13.5	41.497	377	0	6.941
[truncated: 178 more rows]

## Sheet: Overlap With Ubiquitinome
Majority protein IDsa	Protein names	Gene names	Fasta headers	Ratio (DN/WT)
[truncated: 239 more rows]

## Sheet: Whole Protein List
Majority protein IDs	Peptide counts (all)	Peptide counts (unique)	Protein names	Gene names	Fasta headers	Intensity WT_1	Intensity WT_2	Intensity WT_3	Intensity DN_1	Intensity DN_2	Intensity DN_3	Mol. weight [kDa]	Sequence length	Q-value	Score	Number of proteins	Peptides	Razor + unique peptides	Unique peptides	Peptides 1	Peptides 2	Peptides 3	Peptides 4	Peptides 5	Peptides 6	Razor + unique peptides 1	Razor + unique peptides 2	Razor + unique peptides 3	Razor + unique peptides 4	Razor + unique peptides 5	Razor + unique peptides 6	Unique peptides 1	Unique peptides 2	Unique peptides 3	Unique peptides 4	Unique peptides 5	Unique peptides 6	Sequence coverage [%]	Unique sequence coverage [%]	Identification type 1	Identification type 2	Identification type 3	Identification type 4	Identification type 5	Identification type 6	Sequence coverage 1 [%]	Sequence coverage 2 [%]	Sequence coverage 3 [%]	Sequence coverage 4 [%]
[truncated: 3,329 more rows]
[truncated: 19 more columns]
