# Supplementary material for: Ubiquitin-based pathway acts inside chloroplasts to regulate photosynthesis
Source: Sci Adv. 2022 Nov 16;8(46):eabq7352. doi: 10.1126/sciadv.abq7352 (PMC9668298; doi:10.1126/sciadv.abq7352)
Supplement: Supplementary file 2 — Tables S1 to S10 [file sciadv.abq7352_tables_s1_to_s10.zip › sciadv.abq7352_table_s7.xlsx]

## Sheet: Chloroplast Quant Proteomics
Supplementary Table S7. Quantitative proteomic analysis of isolated CDC48-DN and CDC48-WT chloroplasts.
Majority protein IDsa	AGI numberb	Protein names	Gene names	Fasta headers	Intensity DN_1c	Intensity DN_2c	Intensity DN_3c	Intensity WT_1c	Intensity WT_2c	Intensity WT_3c	Ratio (DN/WT)d	Sequence length	Peptides DN1	Peptides DN2	Peptides DN3	Peptides WT1	Peptides WT2	Peptides WT3	Sequence coverage DN1	Sequence coverage DN2	Sequence coverage DN3	Sequence coverage WT1	Sequence coverage WT2	Sequence coverage WT3	Potential contaminant	P value
Q9M0S5	AT4G09020	Isoamylase 3, chloroplastic	ISA3	sp|Q9M0S5|ISOA3_ARATH Isoamylase 3, chloroplastic OS=Arabidopsis thaliana GN=ISA3 PE=1 SV=2	1.19429e+09	1.23978e+08	9.49085e+07	1.28709e+08	92263600	8.38408e+07	4.63622	764	6	5	4	4	2	3	10.7	8.2	7.3	7.3	3.4	4.7		0.199884
Q94BU1	AT1G71810	Uncharacterized aarF domain-containing protein kinase At1g71810, chloroplastic		sp|Q94BU1|Y1181_ARATH Uncharacterized aarF domain-containing protein kinase At1g71810, chloroplastic OS=Arabidopsis thaliana GN=At1g71810 PE=2 SV=1;sp|Q94BU1-2|Y1181_ARATH Isoform 2 of Uncharacterized aarF domain-containing protein kinase At1g71810, chloro	1.06867e+08	6.42012e+08	1.46474e+08	1.61185e+07	1.55491e+08	2.25204e+07	4.61213	692	4	5	5	2	4	2	5.3	9.1	7.8	3.6	8.4	4.5		0.103241
Q9M1J1	AT3G57090	Mitochondrial fission 1 protein A	FIS1A	sp|Q9M1J1|FIS1A_ARATH Mitochondrial fission 1 protein A OS=Arabidopsis thaliana GN=FIS1A PE=1 SV=1	1.4948e+08	2.43385e+08	48326850	2.99934e+07	5.87959e+07	7.23886e+06	4.59441	170	3	4	4	1	1	1	22.9	28.8	28.8	5.3	12.4	5.9		0.0545666
O81283	AT4G02510	Translocase of chloroplast 159, chloroplastic	TOC159	sp|O81283|TC159_ARATH Translocase of chloroplast 159, chloroplastic OS=Arabidopsis thaliana GN=TOC159 PE=1 SV=1	2.34736e+09	3.69946e+09	2715570000	1.06007e+09	620505600	3.49169e+08	4.317	1503	17	29	22	14	11	8	16.9	28.3	21	14.4	9.2	6.1		0.0249301
Q93V66	AT3G57280	Protein FATTY ACID EXPORT 1, chloroplastic	FAX1	sp|Q93V66|FAX1_ARATH Protein FATTY ACID EXPORT 1, chloroplastic OS=Arabidopsis thaliana GN=FAX1 PE=1 SV=1	6.23075e+08	3.17488e+08	9.49052e+08	2.60835e+08	8.008e+07	1.28039e+08	4.02942	226	3	2	5	3	1	1	14.2	14.2	30.1	18.6	7.5	7.5		0.0581893
Q9LS39	AT3G18500	Carbon catabolite repressor protein 4 homolog 3	CCR4-3	sp|Q9LS39-2|CCR4C_ARATH Isoform 2 of Carbon catabolite repressor protein 4 homolog 3 OS=Arabidopsis thaliana GN=CCR4-3;sp|Q9LS39|CCR4C_ARATH Carbon catabolite repressor protein 4 homolog 3 OS=Arabidopsis thaliana GN=CCR4-3 PE=2 SV=2	9.45118e+07	1.6014e+08	2.91483e+08	5.45824e+07	58417645	2.37572e+07	3.99346	426	2	2	5	2	3	3	8	6.6	15.3	8.5	11.3	10.8		0.0913224
Q9LVY0	AT5G36170	Peptide chain release factor PrfB1, chloroplastic	PRFB1	sp|Q9LVY0-2|PRFB1_ARATH Isoform 2 of Peptide chain release factor PrfB1, chloroplastic OS=Arabidopsis thaliana GN=PRFB1;sp|Q9LVY0|PRFB1_ARATH Peptide chain release factor PrfB1, chloroplastic OS=Arabidopsis thaliana GN=PRFB1 PE=2 SV=1	3.10722e+08	3.42835e+08	7.65576e+08	1.43684e+08	140633350	1.27654e+08	3.44474	455	5	3	3	3	2	2	12.3	6.8	8.8	6.8	4.6	4.6		0.078471
O04921	AT2G30390	Ferrochelatase-2, chloroplastic		sp|O04921|HEMH2_ARATH Ferrochelatase-2, chloroplastic OS=Arabidopsis thaliana GN=FC2 PE=1 SV=1	6.78322e+08	8.59616e+08	1.02685e+09	4.0033e+07	376082850	3.34214e+08	3.41821	512	5	6	5	2	4	4	11.1	16.8	12.1	5.3	10.2	10.7		0.00527831
Q94K75	AT1G06190	Rho-N domain-containing protein 1, chloroplastic	RHON1	sp|Q94K75|RHON1_ARATH Rho-N domain-containing protein 1, chloroplastic OS=Arabidopsis thaliana GN=RHON1 PE=1 SV=1;sp|Q94K75-2|RHON1_ARATH Isoform 2 of Rho-N domain-containing protein 1, chloroplastic OS=Arabidopsis thaliana GN=RHON1	1.33879e+09	1.18412e+09	6.76807e+08	4.08544e+08	288345200	2.57173e+08	3.35379	401	7	5	6	5	5	4	25.7	18	25.2	16.7	15.5	15.2		0.022594
P31167	AT3G08580	ADP,ATP carrier protein 1, mitochondrial	AAC1	sp|P31167|ADT1_ARATH ADP,ATP carrier protein 1, mitochondrial OS=Arabidopsis thaliana GN=AAC1 PE=1 SV=2	1.68522e+08	377091000	6.92628e+08	7.30992e+07	8.98898e+07	2.10868e+08	3.31207	381	2	2	3	1	2	2	6.6	5.2	8.7	3.1	5.2	5.2		0.0614125
Q9CAP8	AT1G77590	Long chain acyl-CoA synthetase 9, chloroplastic	LACS9	sp|Q9CAP8|LACS9_ARATH Long chain acyl-CoA synthetase 9, chloroplastic OS=Arabidopsis thaliana GN=LACS9 PE=1 SV=1	4.56121e+08	664384500	6.59166e+08	5.07301e+07	376640550	1.49629e+08	3.08435	691	6	8	6	2	5	1	8.5	14.5	10.9	2.5	9.1	1.7		0.0123001
Q8L7C9	AT1G78370	Glutathione S-transferase U20	GSTU20	sp|Q8L7C9|GSTUK_ARATH Glutathione S-transferase U20 OS=Arabidopsis thaliana GN=GSTU20 PE=1 SV=1	1.79858e+08	8.24608e+07	5.50204e+07	3.87861e+07	35862255	3.34765e+07	2.93493	217	2	3	1	1	2	2	12	12	5.5	5.5	11.1	9.2		0.0976959
O48721	AT2G26540	Uroporphyrinogen-III synthase, chloroplastic	UROS	sp|O48721|HEM4_ARATH Uroporphyrinogen-III synthase, chloroplastic OS=Arabidopsis thaliana GN=UROS PE=2 SV=2	3.20013e+08	5.74687e+08	8.59106e+08	2.03234e+08	307464300	1.0457e+08	2.85047	321	4	4	4	2	3	2	14.3	15.6	16.2	10	10.6	6.9		0.0937015
Q9FKF4	AT5G61670	ATOR, homologe of cauliflower OR gene	At5g61670	sp|Q9FKF4|ORANG_ARATH Protein ORANGE, chloroplastic OS=Arabidopsis thaliana GN=OR PE=1 SV=1	1.62758e+08	2.53999e+08	2.36952e+08	1.74896e+08	3.87416e+07	37393200	2.6041	307	1	3	1	1	1	1	3.6	10.4	3.6	3.6	3.9	3.9		0.104319
O23404	AT4G15530	Pyruvate, phosphate dikinase 1, chloroplastic	PPDK	sp|O23404-3|PPDK1_ARATH Isoform 3 of Pyruvate, phosphate dikinase 1, chloroplastic OS=Arabidopsis thaliana GN=PPDK;sp|O23404|PPDK1_ARATH Pyruvate, phosphate dikinase 1, chloroplastic OS=Arabidopsis thaliana GN=PPDK PE=1 SV=2;sp|O23404-4|PPDK1_ARATH Isoform	3.73021e+08	8.24257e+08	7.73687e+08	1.25723e+08	257864750	3.89555e+08	2.54929	956	8	15	11	3	6	9	10.5	18.4	13.6	4.5	9.2	11.7		0.0248147
Q8GS60	AT1G04620	7-hydroxymethyl chlorophyll a reductase, chloroplastic	HCAR	sp|Q8GS60|HCAR_ARATH 7-hydroxymethyl chlorophyll a reductase, chloroplastic OS=Arabidopsis thaliana GN=HCAR PE=1 SV=1	7.00693e+08	1.40601e+09	2.4909e+09	6.02919e+08	7.21721e+08	5.04896e+08	2.51299	462	7	12	11	7	6	5	18	34.2	27.9	21.2	19	15.4		0.120007
Q42512	AT2G42540	Protein COLD-REGULATED 15A, chloroplastic	COR15A	sp|Q42512-2|CR15A_ARATH Isoform 2 of Protein COLD-REGULATED 15A, chloroplastic OS=Arabidopsis thaliana GN=COR15A;sp|Q42512|CR15A_ARATH Protein COLD-REGULATED 15A, chloroplastic OS=Arabidopsis thaliana GN=COR15A PE=1 SV=1	1.64644e+08	6.75692e+08	9.86763e+08	1.49283e+08	4.40175e+08	1.37675e+08	2.51274	127	3	5	5	3	4	3	26	26	32.3	18.1	18.1	18.1		0.139692
O82359	AT2G46090	Sphingoid long-chain bases kinase 2, mitochondrial	LCKB2	sp|O82359|LCKB2_ARATH Sphingoid long-chain bases kinase 2, mitochondrial OS=Arabidopsis thaliana GN=LCKB2 PE=2 SV=1	2.85254e+07	9.75529e+07	1.31008e+08	3.17059e+07	38426960	3.27228e+07	2.49948	364	1	2	3	1	1	1	4.4	9.9	13.7	3.8	5.5	3.8		0.11198
Q9FYC2	AT3G44880	Pheophorbide a oxygenase, chloroplastic	PAO	sp|Q9FYC2|PAO_ARATH Pheophorbide a oxygenase, chloroplastic OS=Arabidopsis thaliana GN=PAO PE=1 SV=1	6.16839e+09	8.09657e+09	6.37498e+09	2.48524e+09	3418057500	3.08508e+09	2.29629	537	15	17	13	12	12	13	37.8	41.9	39.7	30.5	33	35.6		0.00556577
Q8GY89	AT1G31170	Sulfiredoxin, chloroplastic/mitochondrial	SRX	sp|Q8GY89-2|SRX_ARATH Isoform 2 of Sulfiredoxin, chloroplastic/mitochondrial OS=Arabidopsis thaliana GN=SRX;sp|Q8GY89|SRX_ARATH Sulfiredoxin, chloroplastic/mitochondrial OS=Arabidopsis thaliana GN=SRX PE=1 SV=1	9.45349e+07	2.54709e+08	1.99418e+08	6.32112e+07	109237700	6.74023e+07	2.28751	123	1	2	2	1	2	1	5.7	11.4	11.4	5.7	11.4	5.7		0.0518619
Q9M098	AT4G30620	STIC2-like	STIC2-like	sp|Q9M098|EBFC1_ARATH Nucleoid-associated protein At4g30620, chloroplastic OS=Arabidopsis thaliana GN=At4g30620 PE=1 SV=1	3.1972e+08	3.22343e+08	7.99349e+08	2.49448e+08	195924300	1.93408e+08	2.25651	180	6	7	8	5	6	6	34.4	43.9	43.9	26.7	36.1	36.1		0.128069
Q6DYE4	AT1G26090	Uncharacterized protein At1g26090, chloroplastic, ATPase		sp|Q6DYE4|Y1609_ARATH Uncharacterized protein At1g26090, chloroplastic OS=Arabidopsis thaliana GN=At1g26090 PE=2 SV=1	1.04956e+08	4.4414e+08	4.4822e+08	5.2113e+07	182889850	2.23924e+08	2.17315	455	3	7	5	1	3	5	8.8	17.1	12.5	2.4	7.5	12.7		0.0538498
Q39182	AT2G02100	Defensin-like protein 2	PDF2.2	sp|Q39182|DEF02_ARATH Defensin-like protein 2 OS=Arabidopsis thaliana GN=PDF2.2 PE=2 SV=1	1.00177e+08	4.2807e+08	3.28673e+08	162948500	52616135	1.96684e+08	2.07865	77	1	2	1	1	1	1	31.2	33.8	31.2	31.2	31.2	31.2		0.181395
O80565	AT2G43950	Outer envelope pore protein 37, chloroplastic	OEP37	sp|O80565|OEP37_ARATH Outer envelope pore protein 37, chloroplastic OS=Arabidopsis thaliana GN=OEP37 PE=2 SV=2;sp|O80565-2|OEP37_ARATH Isoform 2 of Outer envelope pore protein 37, chloroplastic OS=Arabidopsis thaliana GN=OEP37	8.7765e+08	1.3587e+09	9.55786e+08	5.87974e+08	4.86843e+08	4.86204e+08	2.04491	343	6	9	7	5	5	4	16.6	31.2	22.7	14.6	14.3	12.8		0.0436377
Q9LZP9	AT3G62410	Calvin cycle protein CP12-2, chloroplastic	CP12-2	sp|Q9LZP9|CP122_ARATH Calvin cycle protein CP12-2, chloroplastic OS=Arabidopsis thaliana GN=CP12-2 PE=1 SV=1	9.44449e+08	7.81059e+08	8.74161e+08	5.15149e+08	372872500	4.14627e+08	1.99568	131	4	4	3	3	3	3	20.6	20.6	20.6	10.7	10.7	10.7		0.000592865
Q9SIB9	AT2G05710	Aconitate hydratase 2, mitochondrial	ACO2	sp|Q9SIB9|ACO2M_ARATH Aconitate hydratase 2, mitochondrial OS=Arabidopsis thaliana GN=ACO2 PE=1 SV=2	3.72539e+08	1.05241e+09	1.42291e+09	2.93778e+08	5.5464e+08	5.9074e+08	1.97884	990	8	9	10	6	7	8	9.6	12.4	13.9	7.6	10.4	9.7		0.0820044
Q56Y11	AT5G58770	Dehydrodolichyl diphosphate synthase 2		sp|Q56Y11|DDPS2_ARATH Dehydrodolichyl diphosphate synthase 2 OS=Arabidopsis thaliana GN=At5g58770 PE=2 SV=2	9.68033e+08	1.04623e+09	626769000	4.32418e+08	437222500	4.78571e+08	1.95892	310	7	8	8	6	6	5	16.8	20	21	16.8	21	17.7		0.0473346
Q8L8Q8	AT5G64816	Uncharacterized protein At5g64816		sp|Q8L8Q8|Y5486_ARATH Uncharacterized protein At5g64816 OS=Arabidopsis thaliana GN=At5g64816 PE=2 SV=1	1.88724e+08	2.71983e+08	2.85403e+08	1.9373e+08	1.0858e+08	86229000	1.9203	130	2	2	2	2	1	1	22.3	22.3	22.3	22.3	7.7	7.7		0.0994087
P21276	AT4G25100	Superoxide dismutase [Fe] 1, chloroplastic	FSD1	sp|P21276|SODF1_ARATH Superoxide dismutase [Fe] 1, chloroplastic OS=Arabidopsis thaliana GN=FSD1 PE=1 SV=4	1.08796e+10	13770900000	9.71985e+09	7.95516e+09	4433214500	5.5606e+09	1.91489	212	7	7	6	7	6	7	31.1	30.7	27.8	31.1	36.3	39.6		0.0541429
Q93Z66	AT1G10700	Ribose-phosphate pyrophosphokinase 3, chloroplastic	PRS3	sp|Q93Z66|KPRS3_ARATH Ribose-phosphate pyrophosphokinase 3, chloroplastic OS=Arabidopsis thaliana GN=PRS3 PE=2 SV=1	8.09638e+07	2.46068e+08	7.22617e+07	5.99711e+07	53389050	96174000	1.90562	411	1	3	3	1	2	2	4.9	13.4	13.4	4.1	9	9		0.219498
Q9ZVN2	AT1G54570	Acyltransferase-like protein At1g54570, chloroplastic, fatty acid	PES1	sp|Q9ZVN2|Y1457_ARATH Acyltransferase-like protein At1g54570, chloroplastic OS=Arabidopsis thaliana GN=At1g54570 PE=2 SV=1	1.09537e+09	1.65672e+09	1.8048e+09	6.43971e+08	1111324500	6.58834e+08	1.88759	704	12	9	12	7	9	6	23.6	17.9	24.6	14.6	18.6	11.9		0.0407909
B9DFK5	AT2G37860		LCD1	sp|B9DFK5|RETIC_ARATH Protein RETICULATA, chloroplastic OS=Arabidopsis thaliana GN=RE PE=1 SV=1;sp|B9DFK5-2|RETIC_ARATH Isoform 2 of Protein RETICULATA, chloroplastic OS=Arabidopsis thaliana GN=RE	2.51687e+08	2.63141e+08	2.52019e+08	2.49082e+08	94079700	6.90988e+07	1.86011	432	4	4	3	3	3	3	11.1	10.2	8.8	8.1	7.2	7.4		0.0890707
Q5M731	AT1G22940	Thiamine biosynthetic bifunctional enzyme TH1, chloroplastic;Thiamine-phosphate synthase;Hydroxymethylpyrimidine kinase	TH1	sp|Q5M731|TPS1L_ARATH Thiamine biosynthetic bifunctional enzyme TH1, chloroplastic OS=Arabidopsis thaliana GN=TH1 PE=1 SV=1	2.81047e+08	4.51194e+08	4.55576e+08	2.14587e+08	204633000	2.25803e+08	1.84151	522	5	5	5	4	4	4	15.1	15.7	11.9	13.6	13.8	13.8		0.0438638
O64688	AT2G34590	Pyruvate dehydrogenase E1 component subunit beta-3, chloroplastic	E1-BETA-2	sp|O64688|ODPB3_ARATH Pyruvate dehydrogenase E1 component subunit beta-3, chloroplastic OS=Arabidopsis thaliana GN=E1-BETA-2 PE=2 SV=1	2.68659e+08	1.34776e+08	2.08727e+08	1.10452e+08	110038500	1.13063e+08	1.83527	406	5	4	5	6	3	3	11.1	8.6	11.1	13.1	8.4	8.4		0.0688213
Q9FPG2	AT1G76405	Outer envelope pore protein 21B, chloroplastic	OEP21B	sp|Q9FPG2|OP21B_ARATH Outer envelope pore protein 21B, chloroplastic OS=Arabidopsis thaliana GN=OEP21B PE=2 SV=1	189961200	4.1759e+08	4.64196e+08	2.20412e+08	186886700	1.83181e+08	1.81505	167	1	4	2	2	4	3	7.2	22.8	16.2	12	26.9	19.8		0.119221
Q8VZM7	AT5G02940	Putative ion channel POLLUX-like 1		sp|Q8VZM7|POLL1_ARATH Putative ion channel POLLUX-like 1 OS=Arabidopsis thaliana GN=At5g02940 PE=2 SV=1	4.1364e+08	8.97975e+08	8.13173e+08	3.69533e+08	652587650	1.68508e+08	1.78459	813	6	10	8	4	8	3	8.9	16.1	12.5	5.7	12.8	4.8		0.109853
Q8VYV7	AT5G66120	3-dehydroquinate synthase, chloroplastic	DHQS	sp|Q8VYV7|DHQS_ARATH 3-dehydroquinate synthase, chloroplastic OS=Arabidopsis thaliana GN=DHQS PE=1 SV=1;sp|Q8VYV7-2|DHQS_ARATH Isoform 2 of 3-dehydroquinate synthase, chloroplastic OS=Arabidopsis thaliana GN=DHQS	1.45504e+09	3.51794e+09	3.03599e+09	1.114e+09	1777919000	1.63731e+09	1.76828	442	8	13	11	7	10	10	23.5	29.9	29.6	20.1	24.2	24		0.0552062
Q84JH7	AT1G50170		SIRB	sp|Q84JH7|SIRB_ARATH Sirohydrochlorin ferrochelatase, chloroplastic OS=Arabidopsis thaliana GN=SIRB PE=1 SV=1	1.31734e+08	1.70511e+08	1.78094e+08	3.8535e+07	140547550	9.34211e+07	1.76269	225	3	2	3	1	2	1	23.1	18.7	25.3	10.2	18.7	8.4		0.0364705
Q9S7E4	AT5G14780	Formate dehydrogenase, mitochondrial	FDH1	sp|Q9S7E4|FDH_ARATH Formate dehydrogenase, chloroplastic/mitochondrial OS=Arabidopsis thaliana GN=FDH1 PE=1 SV=1	9.66422e+07	2.52879e+08	2.76206e+08	1.85359e+08	2.79179e+07	1.43236e+08	1.75513	384	2	3	4	4	1	3	10.9	10.2	16.7	15.6	5.5	12.5		0.218392
Q9SZC9	AT4G33520	Copper-transporting ATPase PAA1, chloroplastic	PAA1	sp|Q9SZC9|HMA6_ARATH Copper-transporting ATPase PAA1, chloroplastic OS=Arabidopsis thaliana GN=PAA1 PE=2 SV=1	3.57577e+08	4.8026e+08	7.52862e+08	294580000	319583550	2.93147e+08	1.7532	949	4	9	6	6	4	5	7.1	14.5	9.6	9.6	6.6	7.3		0.0982488
O65693	AT4G34730	Probable ribosome-binding factor A, chloroplastic		sp|O65693|RBFA_ARATH Probable ribosome-binding factor A, chloroplastic OS=Arabidopsis thaliana GN=At4g34730 PE=2 SV=2	2.73242e+08	6.29418e+08	4.8065e+08	2.51907e+08	291569850	245583000	1.75311	215	3	3	4	2	2	2	23.7	22.3	32.1	19.1	18.1	18.1		0.0837618
O23680	AT1G02280	Translocase of chloroplast 33, chloroplastic	TOC33	sp|O23680|TOC33_ARATH Translocase of chloroplast 33, chloroplastic OS=Arabidopsis thaliana GN=TOC33 PE=1 SV=1	1.40775e+09	2.87753e+09	2.08816e+09	6.45732e+08	1735948500	1.27654e+09	1.74222	297	6	10	9	5	9	7	27.6	44.1	36.4	23.9	45.5	31.3		0.00844222
Q39002	AT1G80300	ADP,ATP carrier protein 1, chloroplastic	AATP1	sp|Q39002|TLC1_ARATH ADP,ATP carrier protein 1, chloroplastic OS=Arabidopsis thaliana GN=AATP1 PE=1 SV=2	2.40512e+08	3.57092e+08	2.02769e+08	1.98683e+08	189160400	7.21752e+07	1.73987	624	4	6	8	5	3	2	9.6	13	16.3	12.3	7.1	5.6		0.046824
O65271	AT4G00620	Bifunctional protein FolD 4, chloroplastic;Methylenetetrahydrofolate dehydrogenase;Methenyltetrahydrofolate cyclohydrolase	FOLD4	sp|O65271|FOLD4_ARATH Bifunctional protein FolD 4, chloroplastic OS=Arabidopsis thaliana GN=FOLD4 PE=1 SV=1	6.93557e+08	7.86023e+08	5.5615e+08	5.95682e+08	3.69605e+08	2.09877e+08	1.73229	360	6	4	7	5	4	4	19.7	14.2	19.7	17.2	13.1	13.1		0.0486098
Q05728	AT3G55010	Phosphoribosylformylglycinamidine cyclo-ligase, chloroplastic	PUR5	sp|Q05728|PUR5_ARATH Phosphoribosylformylglycinamidine cyclo-ligase, chloroplastic OS=Arabidopsis thaliana GN=PUR5 PE=1 SV=2	3.71284e+08	1.19541e+09	1.16296e+09	3.68609e+08	5.71499e+08	6.35716e+08	1.7322	389	5	6	7	4	6	5	13.6	15.7	15.7	11.8	17	18.8		0.0922402
O23247	AT4G26300		T25K17.110	sp|O23247|SYRM_ARATH Arginine--tRNA ligase, chloroplastic/mitochondrial OS=Arabidopsis thaliana GN=EMB1027 PE=1 SV=1	2.59409e+08	6.81508e+08	7.83284e+08	1.72774e+08	495795300	3.2961e+08	1.72735	642	5	9	11	5	9	7	10.1	17.9	20.4	11.2	17.9	11.8		0.0789871
Q9ZU32	AT2G01350	Nicotinate-nucleotide pyrophosphorylase [carboxylating], chloroplastic	QPT	sp|Q9ZU32|NADC_ARATH Nicotinate-nucleotide pyrophosphorylase [carboxylating], chloroplastic OS=Arabidopsis thaliana GN=QPT PE=2 SV=2	5.11138e+07	5.20433e+08	2.3612e+08	4.64558e+07	263091400	1.61481e+08	1.71469	348	2	6	4	1	5	4	6.9	21.6	13.8	3.4	18.1	12.6		0.137374
Q8L540	AT4G35760	Thiol-disulfide oxidoreductase LTO1	LTO1	sp|Q8L540|LTO1_ARATH Thiol-disulfide oxidoreductase LTO1 OS=Arabidopsis thaliana GN=LTO1 PE=1 SV=1	2.82889e+08	1.17526e+09	9.49584e+08	6.47982e+08	350600250	4.14077e+08	1.7044	376	3	3	3	4	2	3	10.6	10.6	10.4	10.6	7.7	8		0.22613
Q9FIH8	AT5G42390		At5g42390	sp|Q9FIH8|SPP_ARATH Stromal processing peptidase, chloroplastic OS=Arabidopsis thaliana GN=SPP PE=2 SV=1	1.28936e+09	1.27062e+09	1.6133e+09	9.65634e+08	818174500	6.75111e+08	1.6972	1265	13	15	15	11	12	9	10.6	14	12.6	9.2	9.5	6.5		0.0462749
Q9LI74	AT3G25690	Protein CHUP1, chloroplastic	CHUP1	sp|Q9LI74|CHUP1_ARATH Protein CHUP1, chloroplastic OS=Arabidopsis thaliana GN=CHUP1 PE=1 SV=1	1.77782e+07	5.29918e+08	4.85632e+08	1.74259e+07	2.19097e+08	3.73574e+08	1.69371	1004	2	10	8	2	3	7	3.5	14.4	10.5	2.1	3.5	9		0.130222
Q8LDW8	AT1G06130	Probable hydroxyacylglutathione hydrolase 2, chloroplast	GLX2-4	sp|Q8LDW8-2|GLO2D_ARATH Isoform 2 of Probable hydroxyacylglutathione hydrolase 2, chloroplastic OS=Arabidopsis thaliana GN=GLX2-4;sp|Q8LDW8|GLO2D_ARATH Probable hydroxyacylglutathione hydrolase 2, chloroplastic OS=Arabidopsis thaliana GN=GLX2-4 PE=2 SV=1	2.66566e+08	4.48929e+08	3.44095e+08	2.0245e+08	228020650	1.98563e+08	1.68447	330	3	4	3	3	3	2	11.8	20.3	15.8	11.8	14.5	11.2		0.0433777
Q94CE5	AT3G22200	Gamma-aminobutyrate transaminase POP2, mitochondrial	POP2	sp|Q94CE5|GATP_ARATH Gamma-aminobutyrate transaminase POP2, mitochondrial OS=Arabidopsis thaliana GN=POP2 PE=1 SV=1;sp|Q94CE5-2|GATP_ARATH Isoform 2 of Gamma-aminobutyrate transaminase POP2, mitochondrial OS=Arabidopsis thaliana GN=POP2	1.77769e+07	5.63338e+07	5.06224e+07	2.02973e+07	25465440	2.83519e+07	1.68298	504	1	3	2	1	1	3	2.4	7.5	5.6	3.2	3.2	6.7		0.116946
O04904	AT4G22930	Dihydroorotase, mitochondrial	PYR4	sp|O04904|PYRC_ARATH Dihydroorotase, mitochondrial OS=Arabidopsis thaliana GN=PYR4 PE=1 SV=1	2.02545e+08	662161500	3.19098e+08	1.58571e+08	382424900	1.65232e+08	1.67624	377	4	8	5	3	6	3	16.7	34.2	17.5	12.2	30	15.4		0.0722148
Q8LB10	AT4G17040	ATP-dependent Clp protease proteolytic subunit-related protein 4, chloroplastic	CLPR4	sp|Q8LB10|CLPR4_ARATH ATP-dependent Clp protease proteolytic subunit-related protein 4, chloroplastic OS=Arabidopsis thaliana GN=CLPR4 PE=1 SV=1	2.89816e+09	6.14116e+09	3.65486e+09	1.58805e+09	2.8354e+09	3.1504e+09	1.67605	305	4	6	5	3	4	4	18	21.6	21.6	13.8	17.4	17.4		0.0884424
O82499	AT4G11175	Translation initiation factor IF-1, chloroplastic		sp|O82499|IF1C_ARATH Translation initiation factor IF-1, chloroplastic OS=Arabidopsis thaliana GN=At4g11175 PE=2 SV=2	5.96645e+07	1.54315e+08	1.15164e+08	8.01881e+07	4.64686e+07	7.18105e+07	1.65843	141	1	1	1	1	1	1	7.1	7.1	7.1	7.1	7.1	7.1		0.1804
Q66GI4	AT2G32230	Proteinaceous RNase P 1, chloroplastic/mitochondrial	PRORP1	sp|Q66GI4|PRRP1_ARATH Proteinaceous RNase P 1, chloroplastic/mitochondrial OS=Arabidopsis thaliana GN=PRORP1 PE=1 SV=1	2.31053e+07	2.17587e+08	1.73357e+08	1.27947e+08	9.01186e+07	3.2376e+07	1.65328	572	2	4	5	4	2	1	3.7	7.5	9.6	7.3	3.7	1.6		0.282414
Q9CA90	AT1G79870	Glyoxylate/hydroxypyruvate reductase A HPR2	HPR2	sp|Q9CA90|HPR2_ARATH Glyoxylate/hydroxypyruvate reductase A HPR2 OS=Arabidopsis thaliana GN=HPR2 PE=1 SV=1;sp|Q9CA90-2|HPR2_ARATH Isoform 2 of Glyoxylate/hydroxypyruvate reductase A HPR2 OS=Arabidopsis thaliana GN=HPR2	6.52457e+07	2.76371e+08	3.95298e+07	6.36245e+07	63092315	1.04151e+08	1.65093	313	3	5	1	3	2	2	8.9	15.7	2.6	8.9	7	7		0.30534
Q9LVH5	AT3G17970	Outer envelope protein 64, chloroplastic	OEP64	sp|Q9LVH5|OE64C_ARATH Outer envelope protein 64, chloroplastic OS=Arabidopsis thaliana GN=OEP64 PE=1 SV=1	4.03365e+08	4.25404e+08	4.01355e+08	1.06317e+08	301408250	3.4078e+08	1.64344	589	6	7	7	2	7	5	13.2	16	14.3	6.3	14.8	11.5		0.0755269
O48782	AT2G26670	Heme oxygenase 1, chloroplastic	HO1	sp|O48782|HMOX1_ARATH Heme oxygenase 1, chloroplastic OS=Arabidopsis thaliana GN=HO1 PE=1 SV=2;sp|O48782-2|HMOX1_ARATH Isoform 2 of Heme oxygenase 1, chloroplastic OS=Arabidopsis thaliana GN=HO1	4.18892e+09	2.52528e+09	3.42608e+09	1.44228e+09	2.1746e+09	2.55466e+09	1.64307	282	6	6	6	4	5	6	19.1	16.7	19.1	10.6	15.2	20.2		0.105324
Q9LJL3	AT3G19170	Presequence protease 1, chloroplastic/mitochondrial	PREP1	sp|Q9LJL3|PREP1_ARATH Presequence protease 1, chloroplastic/mitochondrial OS=Arabidopsis thaliana GN=PREP1 PE=1 SV=2	3.48139e+10	48280050000	3.81285e+10	1.90399e+10	2.83254e+10	2.68205e+10	1.63404	1080	49	51	50	43	42	46	53.1	53.1	51.1	49.9	45.3	49.9		0.0122143
Q8H0Y1	AT5G42960	Outer envelope pore protein 24B, chloroplastic	OEP24B	sp|Q8H0Y1|OP24B_ARATH Outer envelope pore protein 24B, chloroplastic OS=Arabidopsis thaliana GN=OEP24B PE=2 SV=1	1.35363e+09	1.19365e+09	1.15775e+09	5.35518e+08	1.07143e+09	6.94223e+08	1.61006	213	7	8	8	6	9	9	40.8	44.6	39.9	32.4	46.5	33.8		0.0726058
Q9S756	AT2G40300	Ferritin-4, chloroplastic	FER4	sp|Q9S756|FRI4_ARATH Ferritin-4, chloroplastic OS=Arabidopsis thaliana GN=FER4 PE=2 SV=1	1.45728e+09	2.02661e+09	1.42513e+09	983840000	963891500	1.10372e+09	1.60875	259	5	7	6	3	4	6	18.9	29	23.2	10	14.3	25.5		0.0557256
Q8H7F6	AT2G38270	Bifunctional monothiol glutaredoxin-S16, chloroplastic	GRXS16	sp|Q8H7F6|GRS16_ARATH Bifunctional monothiol glutaredoxin-S16, chloroplastic OS=Arabidopsis thaliana GN=GRXS16 PE=1 SV=2	1.73069e+09	1.75951e+09	3.82838e+09	1.51873e+09	1882809500	1151280000	1.60748	293	4	5	6	6	7	5	13.7	16.4	19.5	20.1	22.9	24.2		0.203007
Q8RX87	AT5G20250	Probable galactinol--sucrose galactosyltransferase 6	RFS6	sp|Q8RX87|RFS6_ARATH Probable galactinol--sucrose galactosyltransferase 6 OS=Arabidopsis thaliana GN=RFS6 PE=2 SV=2	3.67433e+09	9.33911e+09	1.03979e+10	2.68875e+09	5497420500	6412770000	1.60363	749	19	24	26	18	20	22	30.6	42.6	38.7	30.7	34.7	34.7		0.0475366
Q8LBS4	AT2G20270	Monothiol glutaredoxin-S12, chloroplastic	GRXS12	sp|Q8LBS4|GRS12_ARATH Monothiol glutaredoxin-S12, chloroplastic OS=Arabidopsis thaliana GN=GRXS12 PE=1 SV=2	1.22261e+09	2.10441e+09	7.04666e+08	6.60922e+08	1004360500	8.58229e+08	1.59765	179	5	5	3	4	4	5	39.1	39.1	20.7	30.7	29.1	39.1		0.150209
Q42546	AT5G63980	SAL1 phosphatase	SAL1	sp|Q42546|DPNP1_ARATH SAL1 phosphatase OS=Arabidopsis thaliana GN=SAL1 PE=1 SV=1	3.43953e+08	8.0725e+08	8.35662e+08	275275000	388051950	5.8074e+08	1.59707	353	2	3	4	2	3	4	8.5	11.6	13.6	8.8	15.6	18.4		0.0671698
Q9M9Y8	AT1G06820	Prolycopene isomerase, chloroplastic	CRTISO	sp|Q9M9Y8|CRTSO_ARATH Prolycopene isomerase, chloroplastic OS=Arabidopsis thaliana GN=CRTISO PE=1 SV=2	1.67128e+08	2.38998e+08	2.71657e+08	1.87522e+07	2.06492e+08	2.0093e+08	1.59039	595	3	4	5	1	5	4	6.6	9.7	10.8	2	11.4	7.6		0.0665093
Q9ZP06	AT1G53240	Malate dehydrogenase 1, mitochondrial;Malate dehydrogenase 2, mitochondrial		sp|Q9ZP06|MDHM1_ARATH Malate dehydrogenase 1, mitochondrial OS=Arabidopsis thaliana GN=At1g53240 PE=1 SV=1;sp|Q9LKA3|MDHM2_ARATH Malate dehydrogenase 2, mitochondrial OS=Arabidopsis thaliana GN=At3g15020 PE=1 SV=1	1.4653e+07	2.60459e+08	8.40311e+07	5.0901e+07	84398600	9.06612e+07	1.5894	341	4	5	5	4	3	4	12.3	15.5	15.5	12.3	6.7	11.4		0.286261
O82533	AT2G36250	Cell division protein FtsZ homolog 2-1, chloroplastic	FTSZ2-1	sp|O82533|FTZ21_ARATH Cell division protein FtsZ homolog 2-1, chloroplastic OS=Arabidopsis thaliana GN=FTSZ2-1 PE=1 SV=2	9.87809e+08	1.57858e+09	9.66093e+08	8.25494e+08	604904300	8.06268e+08	1.57935	478	5	5	4	5	4	5	16.1	18.8	13.6	16.3	15.7	17.8		0.125918
Q9FMF8	AT5G64280	Dicarboxylate transporter 2.2, chloroplastic	DIT2-2	sp|Q9FMF8|DIT22_ARATH Dicarboxylate transporter 2.2, chloroplastic OS=Arabidopsis thaliana GN=DIT2-2 PE=2 SV=1	2.85044e+07	2.79454e+07	5.40984e+07	1.80755e+07	23972520	2.87104e+07	1.56233	549	2	2	2	1	1	1	4.7	4.7	4.7	2.9	2.9	2.9		0.0858181
Q8W471	AT4G14070	Long-chain-fatty-acid--[acyl-carrier-protein] ligase AEE15, chloroplastic	AAE15	sp|Q8W471|AAE15_ARATH Long-chain-fatty-acid--[acyl-carrier-protein] ligase AEE15, chloroplastic OS=Arabidopsis thaliana GN=AAE15 PE=1 SV=1	1.32592e+09	1.84877e+09	1.66722e+09	5.66123e+08	1079650000	1.4678e+09	1.5551	727	15	17	13	10	10	13	27.2	30	26.3	18	20.5	23.7		0.0461675
Q94CE3	AT4G33580	Beta carbonic anhydrase 5, chloroplastic	BCA5	sp|Q94CE3|BCA5_ARATH Beta carbonic anhydrase 5, chloroplastic OS=Arabidopsis thaliana GN=BCA5 PE=2 SV=1;sp|Q94CE3-2|BCA5_ARATH Isoform 2 of Beta carbonic anhydrase 5, chloroplastic OS=Arabidopsis thaliana GN=BCA5	1.77217e+08	211770000	3.74295e+08	1.60418e+08	177126950	1.55321e+08	1.54866	301	3	4	6	2	4	4	14.6	18.6	24.6	9	17.9	13.3		0.148895
P62117	ATCG00760	50S ribosomal protein L36, chloroplastic, clp encoded	rpl36	sp|A4QKW5|RK36_CRUWA 50S ribosomal protein L36, chloroplastic OS=Crucihimalaya wallichii GN=rpl36 PE=3 SV=1;sp|A4QJW5|RK36_OLIPU 50S ribosomal protein L36, chloroplastic OS=Olimarabidopsis pumila GN=rpl36 PE=3 SV=1;sp|P62117|RK36_ARATH 50S ribosomal protei	1.45676e+09	8.26296e+08	2.40691e+09	1.05431e+09	943657000	1040130000	1.54372	37	1	1	1	1	1	1	24.3	24.3	24.3	24.3	24.3	24.3		0.166449
Q8GYC7	AT4G11960	PGR5-like protein 1B, chloroplastic	PGRL1B	sp|Q8GYC7|PGL1B_ARATH PGR5-like protein 1B, chloroplastic OS=Arabidopsis thaliana GN=PGRL1B PE=1 SV=1	3.20913e+08	3.09223e+08	3.7394e+08	2.41914e+08	227670300	1.83318e+08	1.53786	313	4	4	5	3	5	5	11.2	11.8	18.2	11.2	23	20.1		0.0430979
Q8LCQ4	AT1G19150		LHCA6	sp|Q8LCQ4|LHCA6_ARATH Photosystem I chlorophyll a/b-binding protein 6, chloroplastic OS=Arabidopsis thaliana GN=LHCA6 PE=1 SV=1	1.12586e+09	8.73656e+08	1.02233e+09	1.19304e+09	5.00421e+08	2.827e+08	1.52915	270	3	3	4	3	1	2	13.3	10	13.7	13.3	4.1	10		0.136827
Q0WPT7	AT2G41040	Uncharacterized methyltransferase At2g41040, chloroplastic		sp|Q0WPT7|Y2104_ARATH Uncharacterized methyltransferase At2g41040, chloroplastic OS=Arabidopsis thaliana GN=At2g41040 PE=2 SV=1	1.87138e+09	1.68096e+09	9.12206e+08	8.01724e+08	8.80665e+08	1.25066e+09	1.52215	352	6	10	7	6	5	7	22.2	39.8	31	21.9	17.9	30.4		0.179195
O82796	AT1G18640	Phosphoserine phosphatase, chloroplastic	PSP	sp|O82796|SERC_ARATH Phosphoserine phosphatase, chloroplastic OS=Arabidopsis thaliana GN=PSP PE=1 SV=2	8.1556e+07	1.76336e+08	3.09801e+08	9.6021e+07	129257700	1.50545e+08	1.51053	295	2	3	4	2	1	1	8.1	13.2	18.3	8.1	5.1	5.1		0.167735
Q9LP37	AT1G29070	50S ribosomal protein L34, chloroplastic	RPL34	sp|Q9LP37|RK34_ARATH 50S ribosomal protein L34, chloroplastic OS=Arabidopsis thaliana GN=RPL34 PE=2 SV=1	3.48704e+08	6.97612e+08	6.56292e+08	4.70383e+08	334620000	3.29272e+08	1.50105	157	1	1	1	1	1	1	5.1	5.1	5.1	5.1	5.1	5.1		0.174153
Q9SHP0	AT2G17630	Phosphoserine aminotransferase 2, chloroplastic	PSAT2	sp|Q9SHP0|SERB2_ARATH Phosphoserine aminotransferase 2, chloroplastic OS=Arabidopsis thaliana GN=PSAT2 PE=1 SV=1	1.55208e+08	3.78704e+07	7.07983e+07	7.97417e+07	65165815	3.17455e+07	1.49376	422	5	9	8	4	9	7	11.4	22.7	18.5	9.2	23.9	20.4		0.217875
Q9FMD5	AT5G16620	Protein TIC 40, chloroplastic	TIC40	sp|Q9FMD5|TIC40_ARATH Protein TIC 40, chloroplastic OS=Arabidopsis thaliana GN=TIC40 PE=1 SV=1	3.29493e+09	3.37637e+09	3.07615e+09	2.32497e+09	2582866000	1.63628e+09	1.4895	447	10	11	12	11	11	10	32	36	38	35.8	34.9	31.1		0.0155596
Q9SZJ5	AT4G37930	Serine hydroxymethyltransferase 1, mitochondrial	SHM1	sp|Q9SZJ5|GLYM1_ARATH Serine hydroxymethyltransferase 1, mitochondrial OS=Arabidopsis thaliana GN=SHM1 PE=1 SV=1	2.71547e+07	6.68087e+08	3.76403e+08	3.9597e+08	87272900	2.42032e+08	1.47757	517	2	9	6	8	3	4	5.6	23.2	18.2	15.9	7.4	8.3		0.357367
Q9FV53	AT1G15390	Peptide deformylase 1A, chloroplastic/mitochondrial	PDF1A	sp|Q9FV53|DEF1A_ARATH Peptide deformylase 1A, chloroplastic/mitochondrial OS=Arabidopsis thaliana GN=PDF1A PE=1 SV=3	2.19313e+08	2.52235e+08	5.72415e+08	1.82726e+08	2.6046e+08	2.67909e+08	1.46811	269	3	3	6	3	3	3	16	16	30.1	16	14.5	16		0.186803
Q9M9S3	AT1G14410	Single-stranded DNA-binding protein WHY1, chloroplastic	WHY1	sp|Q9M9S3|WHY1_ARATH Single-stranded DNA-binding protein WHY1, chloroplastic OS=Arabidopsis thaliana GN=WHY1 PE=1 SV=1	3.56907e+08	5.49691e+08	5.3659e+08	1.36033e+08	4.29643e+08	418041000	1.46708	263	7	4	5	4	5	5	28.9	20.9	24.3	19.4	24.3	24.3		0.0227827
Q9LQK7	AT1G32500	Protein ABCI7, chloroplastic	ABCI7	sp|Q9LQK7|AB7I_ARATH Protein ABCI7, chloroplastic OS=Arabidopsis thaliana GN=ABCI7 PE=1 SV=1	1.3963e+09	1.83448e+09	1.83331e+09	8.33917e+08	1.33791e+09	1.28053e+09	1.46685	475	9	14	12	9	9	11	21.3	34.9	28.8	23.8	26.1	30.7		0.000728247
Q9FEB5	AT3G52180	Phosphoglucan phosphatase DSP4, chloroplastic	DSP4	sp|Q9FEB5|DSP4_ARATH Phosphoglucan phosphatase DSP4, chloroplastic OS=Arabidopsis thaliana GN=DSP4 PE=1 SV=1	1.09374e+09	2.22434e+09	1.88701e+09	1.27221e+09	1197482000	1.08404e+09	1.46468	379	11	14	13	10	9	11	31.9	39.8	43.8	26.1	29	35.1		0.137677
P82658	AT3G63540	Thylakoid lumenal 19 kDa protein, chloroplastic		sp|P82658|TL19_ARATH Thylakoid lumenal 19 kDa protein, chloroplastic OS=Arabidopsis thaliana GN=At3g63540 PE=1 SV=2	1.56696e+09	1260090000	6.28389e+08	1.01342e+09	6.98848e+08	6.53844e+08	1.46039	229	8	7	5	6	5	5	39.3	40.6	25.8	27.1	34.9	33.6		0.101291
P56788	ATCG00520	Photosystem I assembly protein Ycf4	ycf4	sp|A4QKU2|YCF4_CRUWA Photosystem I assembly protein Ycf4 OS=Crucihimalaya wallichii GN=ycf4 PE=3 SV=1;sp|A4QJU4|YCF4_OLIPU Photosystem I assembly protein Ycf4 OS=Olimarabidopsis pumila GN=ycf4 PE=3 SV=1;sp|P56788|YCF4_ARATH Photosystem I assembly protein Y	1.6974e+09	2.43594e+08	1.80591e+09	1.46612e+09	668224700	4.41331e+08	1.45473	184	2	3	5	3	4	4	9.8	13	18.5	13.6	17.9	14.1		0.266457
Q9STE8	AT3G46740	Protein TOC75-3, chloroplastic	TOC75-3	sp|Q9STE8|TC753_ARATH Protein TOC75-3, chloroplastic OS=Arabidopsis thaliana GN=TOC75-3 PE=1 SV=1	7.26852e+09	1.0113e+10	9.02731e+09	3.99825e+09	6988839000	7.17485e+09	1.45407	818	23	29	22	16	26	25	37.7	46.8	33.9	27.3	40.6	43		0.0128958
Q39089	AT2G48120	Protein PALE CRESS, chloroplastic	PAC	sp|Q39089-2|PAC_ARATH Isoform 2 of Protein PALE CRESS, chloroplastic OS=Arabidopsis thaliana GN=PAC;sp|Q39089|PAC_ARATH Protein PALE CRESS, chloroplastic OS=Arabidopsis thaliana GN=PAC PE=2 SV=1	8.82129e+07	2.03898e+08	4.11962e+07	6.19888e+07	1.17496e+08	4.99893e+07	1.45248	307	3	2	1	2	2	1	12.7	5.5	3.3	5.5	10.4	3.3		0.169603
Q9SS38	AT3G10270	DNA gyrase subunit B, chloroplastic	GYRBC	sp|Q9SS38|GYRBP_ARATH DNA gyrase subunit B, chloroplastic OS=Arabidopsis thaliana GN=GYRBC PE=2 SV=3	2.74121e+08	1.1064e+10	1.37077e+10	6.24788e+08	8594300000	8.06749e+09	1.44886	730	6	8	9	8	9	7	13.6	14.7	15.2	13.2	14.8	11		0.136804
Q8W496	AT4G25650	Protochlorophyllide-dependent translocon component 52, chloroplastic	PTC52	sp|Q8W496-2|PTC52_ARATH Isoform 2 of Protochlorophyllide-dependent translocon component 52, chloroplastic OS=Arabidopsis thaliana GN=PTC52;sp|Q8W496|PTC52_ARATH Protochlorophyllide-dependent translocon component 52, chloroplastic OS=Arabidopsis thaliana GN	9.39468e+08	9.17865e+08	1.07623e+09	6.6706e+08	634026250	7.33452e+08	1.44188	536	8	8	9	7	6	7	20.1	18.7	19.6	17.2	15.3	17.5		0.00262586
Q9LER7	AT3G56910	50S ribosomal protein 5, chloroplastic	PSRP5	sp|Q9LER7|PSRP5_ARATH 50S ribosomal protein 5, chloroplastic OS=Arabidopsis thaliana GN=PSRP5 PE=1 SV=1	6.17111e+09	2.79363e+09	2.46938e+09	2.75641e+09	1.97176e+09	3205800000	1.44116	148	1	1	1	1	1	1	10.8	10.8	10.8	10.8	10.8	10.8		0.218439
Q96255	AT4G35630	Phosphoserine aminotransferase 1, chloroplastic	PSAT1	sp|Q96255|SERB1_ARATH Phosphoserine aminotransferase 1, chloroplastic OS=Arabidopsis thaliana GN=PSAT1 PE=1 SV=1	6.96905e+08	1.54432e+09	1.24806e+09	5.95264e+08	9.99999e+08	8.27741e+08	1.44006	430	5	12	10	5	9	9	10.7	30.5	25.3	11.4	22.8	26.5		0.057228
Q42564	AT4G35000	L-ascorbate peroxidase 3, peroxisomal	APX3	sp|Q42564|APX3_ARATH L-ascorbate peroxidase 3, peroxisomal OS=Arabidopsis thaliana GN=APX3 PE=1 SV=1	3.02916e+08	5.62227e+08	6.89144e+08	1.70662e+08	3.28164e+08	5.80939e+08	1.43947	287	6	6	6	5	5	6	23	24	23.3	18.1	19.5	24.7		0.0273225
F4HYF3	AT1G48420	Bifunctional D-cysteine desulfhydrase/1-aminocyclopropane-1-carboxylate deaminase, mitochondrial	DCD	sp|F4HYF3-2|DCYD1_ARATH Isoform 2 of Bifunctional D-cysteine desulfhydrase/1-aminocyclopropane-1-carboxylate deaminase, mitochondrial OS=Arabidopsis thaliana GN=DCD;sp|F4HYF3|DCYD1_ARATH Bifunctional D-cysteine desulfhydrase/1-aminocyclopropane-1-carboxyla	5.38824e+08	9.94667e+08	7.02269e+08	2.096e+08	866079500	4.77979e+08	1.43903	382	8	10	9	3	9	7	23.8	36.1	30.6	10.7	29.3	24.1		0.0296132
P49294	AT1G09940	Glutamyl-tRNA reductase 1, chloroplastic;Glutamyl-tRNA reductase 2, chloroplastic	HEMA1;HEMA2	sp|P42804|HEM11_ARATH Glutamyl-tRNA reductase 1, chloroplastic OS=Arabidopsis thaliana GN=HEMA1 PE=1 SV=2;sp|P49294|HEM12_ARATH Glutamyl-tRNA reductase 2, chloroplastic OS=Arabidopsis thaliana GN=HEMA2 PE=2 SV=2	5.9045e+07	32485050	3.77546e+08	6.01681e+07	5.28978e+07	2.13821e+08	1.43498	543	1	1	4	1	1	2	2.4	2.4	9	2.4	4.1	5.9		0.251228
O82314	AT2G25830	Probable transcriptional regulatory protein At2g25830		sp|O82314|U082_ARATH Probable transcriptional regulatory protein At2g25830 OS=Arabidopsis thaliana GN=At2g25830 PE=2 SV=2	1.5728e+09	1.33681e+09	1.79026e+09	1.34734e+09	9.4666e+08	9.85897e+08	1.43293	331	6	4	5	5	4	5	19.6	12.1	16.6	16.6	12.4	16.6		0.0554026
Q9SV68	AT4G13010	Putative quinone-oxidoreductase homolog, chloroplastic		sp|Q9SV68|QORH_ARATH Putative quinone-oxidoreductase homolog, chloroplastic OS=Arabidopsis thaliana GN=At4g13010 PE=1 SV=1	9.05629e+08	9.46864e+08	9.68112e+08	6.86853e+08	6.54268e+08	6.32564e+08	1.42911	329	6	6	8	6	6	4	28.9	31.9	37.7	30.7	33.1	21.3		0.00713915
Q8W1X2	AT5G37850	Pyridoxal kinase	PK	sp|Q8W1X2|PDXK_ARATH Pyridoxal kinase OS=Arabidopsis thaliana GN=PK PE=1 SV=2;sp|Q8W1X2-2|PDXK_ARATH Isoform 2 of Pyridoxal kinase OS=Arabidopsis thaliana GN=PK	5.14151e+07	75190050	3.78289e+07	2.73252e+07	43600700	4.42921e+07	1.42716	309	2	3	1	1	1	1	8.1	14.6	3.9	3.9	3.9	5.2		0.147011
Q9LK88	AT3G27890	NADPH:quinone oxidoreductase	NQR	sp|Q9LK88|NQR_ARATH NADPH:quinone oxidoreductase OS=Arabidopsis thaliana GN=NQR PE=1 SV=1	4.26572e+08	693283500	556627500	3.30522e+08	4.39067e+08	4.06293e+08	1.42572	196	3	3	3	3	3	3	28.6	28.6	28.6	28.6	28.6	28.6		0.0346865
Q9SIN5	AT2G42530	Protein COLD-REGULATED 15B, chloroplastic	COR15B	sp|Q9SIN5|CR15B_ARATH Protein COLD-REGULATED 15B, chloroplastic OS=Arabidopsis thaliana GN=COR15B PE=1 SV=1	2.06374e+09	2.80098e+09	4.11319e+09	8.41136e+08	3252892500	2.22445e+09	1.4209	141	7	7	8	6	7	8	41.1	31.9	41.1	37.6	31.2	31.9		0.165463
Q8LDV3	AT4G13200	Uncharacterized protein At4g13200, chloroplastic		sp|Q8LDV3|Y4320_ARATH Uncharacterized protein At4g13200, chloroplastic OS=Arabidopsis thaliana GN=At4g13200 PE=2 SV=2	1.98305e+09	1.50103e+09	1.64581e+09	1.03502e+09	1.06378e+09	1.51845e+09	1.41817	185	4	4	4	4	3	3	32.4	32.4	32.4	32.4	27.6	22.2		0.0848232
P34802	AT4G36810	Heterodimeric geranylgeranyl pyrophosphate synthase large subunit 1, chloroplastic	GGPPS1	sp|P34802|GGPP1_ARATH Heterodimeric geranylgeranyl pyrophosphate synthase large subunit 1, chloroplastic OS=Arabidopsis thaliana GN=GGPPS1 PE=1 SV=2	1.71466e+08	3.3574e+08	5.54042e+08	3.39538e+08	155805650	2.5305e+08	1.41803	371	2	4	3	3	2	3	4.9	12.7	10.5	8.4	5.1	10		0.267755
Q8W585	AT1G06430	ATP-dependent zinc metalloprotease FTSH 8, chloroplastic	FTSH8	sp|Q8W585|FTSH8_ARATH ATP-dependent zinc metalloprotease FTSH 8, chloroplastic OS=Arabidopsis thaliana GN=FTSH8 PE=1 SV=1	6.26675e+09	6.66766e+09	6.8525e+09	4.82137e+09	5074855500	4.0983e+09	1.4139	685	22	26	23	23	28	25	35.5	43.4	33.4	36.9	44.8	42.3		0.0215047
Q9LYR5	AT5G13410	Peptidyl-prolyl cis-trans isomerase FKBP19, chloroplastic	FKBP19	sp|Q9LYR5|FKB19_ARATH Peptidyl-prolyl cis-trans isomerase FKBP19, chloroplastic OS=Arabidopsis thaliana GN=FKBP19 PE=1 SV=1	3.11224e+09	3.01776e+09	2.21064e+09	1.541e+09	2208921000	2.21687e+09	1.39784	256	7	7	7	7	6	7	26.2	26.2	26.2	26.2	26.2	26.2		0.112231
Q9SEL7	AT4G18370	Protease Do-like 5, chloroplastic	DEGP5	sp|Q9SEL7|DEGP5_ARATH Protease Do-like 5, chloroplastic OS=Arabidopsis thaliana GN=DEGP5 PE=1 SV=3	2.73869e+08	5.70525e+08	2.65688e+08	4.13811e+08	1.39947e+08	2.41068e+08	1.39664	323	2	5	4	4	2	2	10.2	24.8	18	17.6	10.2	10.2		0.299287
Q8S9M1	AT2G42130	Probable plastid-lipid-associated protein 13, chloroplastic	PAP13	sp|Q8S9M1-3|PAP13_ARATH Isoform 3 of Probable plastid-lipid-associated protein 13, chloroplastic OS=Arabidopsis thaliana GN=PAP13;sp|Q8S9M1-4|PAP13_ARATH Isoform 4 of Probable plastid-lipid-associated protein 13, chloroplastic OS=Arabidopsis thaliana GN=PA	5.9382e+09	2.88689e+09	3.00171e+09	2.28783e+09	2.53811e+09	3.73216e+09	1.38194	250	10	10	9	9	8	11	53.6	42.8	50.4	50.4	37.2	50.4		0.247638
O80504	AT2G44650		CHL-CPN10	sp|O80504|CH102_ARATH 10 kDa chaperonin 2, chloroplastic OS=Arabidopsis thaliana GN=CPN10-2 PE=2 SV=1	6.17425e+09	7.4351e+09	6.00463e+09	3.30086e+09	5655078000	5.24305e+09	1.38137	139	6	6	6	6	5	6	40.3	38.8	38.8	38.8	33.8	38.8		0.0488416
Q9S829	AT1G74880	NAD(P)H-quinone oxidoreductase subunit O, chloroplastic	ndhO	sp|Q9S829|NDHO_ARATH NAD(P)H-quinone oxidoreductase subunit O, chloroplastic OS=Arabidopsis thaliana GN=ndhO PE=2 SV=1	8.24664e+08	8.79171e+08	3.0513e+09	1.09004e+09	1226511000	1.14137e+09	1.37514	158	3	2	4	3	3	2	20.9	20.9	25.3	25.3	20.9	20.9		0.308876
Q42553	AT3G02780	Isopentenyl-diphosphate Delta-isomerase II, chloroplastic	IPP2	sp|Q42553|IDI2_ARATH Isopentenyl-diphosphate Delta-isomerase II, chloroplastic OS=Arabidopsis thaliana GN=IPP2 PE=1 SV=1	2.78557e+08	9.78454e+07	138996000	2.31311e+08	7.67624e+07	6.71002e+07	1.37376	284	2	5	3	1	4	2	10.9	18.3	10.6	4.6	14.8	7.7		0.0429973
Q56ZZ7	AT5G16150	Plastidic glucose transporter 4		sp|Q56ZZ7|PLST4_ARATH Plastidic glucose transporter 4 OS=Arabidopsis thaliana GN=At5g16150 PE=1 SV=2	8.95208e+08	6.36789e+08	5.71961e+08	5.39145e+08	490797450	5.0458e+08	1.37108	546	2	3	3	2	2	2	2.7	6.4	6.4	2.7	2.7	2.7		0.0792468
P56799	ATCG00380	30S ribosomal protein S4, chloroplastic	rps4	sp|P56799|RR4_ARATH 30S ribosomal protein S4, chloroplastic OS=Arabidopsis thaliana GN=rps4 PE=3 SV=1;sp|A4QKT3|RR4_CRUWA 30S ribosomal protein S4, chloroplastic OS=Crucihimalaya wallichii GN=rps4 PE=3 SV=1;sp|A4QJT5|RR4_OLIPU 30S ribosomal protein S4, chl	9.19985e+09	2.50171e+10	1.65701e+10	8.6079e+09	1.45102e+10	1.39898e+10	1.36863	201	10	9	10	9	9	9	43.8	42.8	43.8	42.8	37.3	37.3		0.135557
P52420	AT1G09830	Phosphoribosylamine--glycine ligase, chloroplastic	PUR2	sp|P52420|PUR2_ARATH Phosphoribosylamine--glycine ligase, chloroplastic OS=Arabidopsis thaliana GN=PUR2 PE=2 SV=2	6.25712e+08	1.90351e+09	1.41259e+09	6.82127e+08	1.30967e+09	9.05718e+08	1.36041	532	7	8	8	9	7	7	18.4	21.1	21.1	21.4	18	18		0.114883
Q9SW33	AT4G24930	Thylakoid lumenal 17.9 kDa protein, chloroplastic		sp|Q9SW33|TL1Y_ARATH Thylakoid lumenal 17.9 kDa protein, chloroplastic OS=Arabidopsis thaliana GN=At4g24930 PE=1 SV=1	2.18099e+09	2.46619e+09	2.3956e+09	1.27811e+09	1808235000	2.11192e+09	1.35483	225	5	5	4	5	5	6	35.6	35.6	31.1	39.6	35.6	44.4		0.0380466
Q9S714	AT2G20260	Photosystem I reaction center subunit IV B, chloroplastic	PSAE2	sp|Q9S714|PSAE2_ARATH Photosystem I reaction center subunit IV B, chloroplastic OS=Arabidopsis thaliana GN=PSAE2 PE=2 SV=1	2.22201e+10	1.67853e+10	1.38708e+10	1.63707e+10	1.23216e+10	1.04591e+10	1.35056	145	5	6	5	5	5	6	49	55.2	49	49	49	49		0.0114954
Q8L7R2	AT2G17265	Homoserine kinase	HSK	sp|Q8L7R2|KHSE_ARATH Homoserine kinase OS=Arabidopsis thaliana GN=HSK PE=1 SV=1	7.20594e+08	1.02233e+09	1.13456e+09	5.5409e+08	4.25475e+08	1.15204e+09	1.34991	370	4	10	9	5	6	7	18.9	35.1	35.1	21.6	21.4	21.6		0.152654
Q941D6	AT4G33470	Histone deacetylase 14	HDA14	sp|Q941D6|HDA14_ARATH Histone deacetylase 14 OS=Arabidopsis thaliana GN=HDA14 PE=2 SV=1	1.16531e+08	3.14981e+08	2.23505e+08	5.10179e+07	2.43536e+08	1.91047e+08	1.34888	423	1	5	2	1	5	4	3.1	14.4	6.1	3.1	16.5	11.3		0.0215807
Q8H1Q1	AT1G12250	Thylakoid lumenal protein At1g12250, chloroplastic		sp|Q8H1Q1|TL203_ARATH Thylakoid lumenal protein TL20.3, chloroplastic OS=Arabidopsis thaliana GN=TL20.3 PE=1 SV=1	2.42102e+09	2.29696e+09	1.9589e+09	2.06147e+09	1.67474e+09	1.23717e+09	1.34252	280	6	8	7	6	7	7	31.8	37.9	37.5	31.8	31.4	31.1		0.01717
Q9LU10	AT5G39830	Protease Do-like 8, chloroplastic	DEGP8	sp|Q9LU10|DEGP8_ARATH Protease Do-like 8, chloroplastic OS=Arabidopsis thaliana GN=DEGP8 PE=1 SV=1	1.19915e+09	1.45874e+09	2.94035e+09	1.44336e+09	1491919000	1236690000	1.34187	448	4	5	6	7	8	6	11.4	13.6	16.3	17.2	18.3	15.6		0.260816
Q9FGS4	AT5G50210	Quinolinate synthase, chloroplastic	QS	sp|Q9FGS4|NADA_ARATH Quinolinate synthase, chloroplastic OS=Arabidopsis thaliana GN=QS PE=1 SV=1	1.42589e+08	2.65991e+08	1.59433e+08	1.34514e+08	89210550	1.9976e+08	1.34128	718	4	2	2	3	1	4	6.5	2.8	3.2	4.7	1.9	6.8		0.270131
P56772	ATCG00670	ATP-dependent Clp protease proteolytic subunit 1	clpP1	sp|P56772|CLPP1_ARATH Chloroplastic ATP-dependent Clp protease proteolytic subunit 1 OS=Arabidopsis thaliana GN=clpP1 PE=1 SV=2;sp|A4QKV6|CLPP_CRUWA ATP-dependent Clp protease proteolytic subunit OS=Crucihimalaya wallichii GN=clpP PE=3 SV=1;sp|A4QJV6|CLPP_	3.69003e+09	6.41386e+09	4.82825e+09	2.42716e+09	4.86608e+09	3.92707e+09	1.33081	196	3	5	5	3	3	4	16.8	20.4	20.4	16.8	16.8	27.6		0.0110555
Q0WMY5	AT5G04810	Pentatricopeptide repeat-containing protein At5g04810, chloroplastic	PPR4	sp|Q0WMY5|PP365_ARATH Pentatricopeptide repeat-containing protein At5g04810, chloroplastic OS=Arabidopsis thaliana GN=PPR4 PE=1 SV=1	1.34076e+08	2.35605e+08	3.64842e+08	8.9818e+07	2.1563e+08	2.47765e+08	1.32774	952	5	5	7	3	4	5	8.5	7.8	11.7	5.3	5.9	8.8		0.0870542
Q9LJE2	AT3G13490	Lysine--tRNA ligase	OVA5	sp|Q9LJE2|SYKM_ARATH Lysine--tRNA ligase, chloroplastic/mitochondrial OS=Arabidopsis thaliana GN=OVA5 PE=2 SV=1	6.43709e+08	8.70146e+08	7.70447e+08	5.04005e+08	599999400	6.19288e+08	1.32555	602	8	13	10	8	10	11	16.6	27.4	19.6	16.9	20.6	22.3		0.0231524
Q9ZRW8	AT1G78380	Glutathione S-transferase U19	GSTU19	sp|Q9ZRW8|GSTUJ_ARATH Glutathione S-transferase U19 OS=Arabidopsis thaliana GN=GSTU19 PE=1 SV=1	1.87111e+09	1.8618e+09	1.58323e+09	1.0138e+09	1430143000	1.56986e+09	1.32446	219	7	10	9	5	10	8	24.7	44.3	44.3	20.1	44.3	46.6		0.108359
Q9LXX5	AT3G56650	PsbP domain-containing protein 6, chloroplastic	PPD6	sp|Q9LXX5|PPD6_ARATH PsbP domain-containing protein 6, chloroplastic OS=Arabidopsis thaliana GN=PPD6 PE=1 SV=1	7.293e+09	4.52506e+09	6.04502e+09	4.95443e+09	4073212000	4.46892e+09	1.32353	262	8	9	8	7	8	8	36.3	42.4	40.5	31.3	37.4	42.4		0.0586585
Q8L633	AT2G04530	Ribonuclease Z, chloroplastic	CPZ	sp|Q8L633|RNZC_ARATH Ribonuclease Z, chloroplastic OS=Arabidopsis thaliana GN=CPZ PE=2 SV=1	9.4966e+07	7.93369e+07	3.29583e+08	22379500	215801300	1.438e+08	1.31914	354	2	1	4	1	4	2	9.9	2.5	16.7	7.1	19.5	10.7		0.354387
P31166	AT1G27450	Adenine phosphoribosyltransferase 1, chloroplastic	APT1	sp|P31166|APT1_ARATH Adenine phosphoribosyltransferase 1, chloroplastic OS=Arabidopsis thaliana GN=APT1 PE=1 SV=2;sp|P31166-2|APT1_ARATH Isoform 2 of Adenine phosphoribosyltransferase 1, chloroplastic OS=Arabidopsis thaliana GN=APT1	1.70127e+08	1.98039e+08	8.24812e+07	5.41551e+07	2.17625e+08	7.03376e+07	1.31723	243	3	3	3	2	3	2	13.6	15.6	14.4	9.1	22.2	9.9		0.235029
O82291	AT2G35490	Probable plastid-lipid-associated protein 3, chloroplastic	PAP3	sp|O82291|PAP3_ARATH Probable plastid-lipid-associated protein 3, chloroplastic OS=Arabidopsis thaliana GN=PAP3 PE=2 SV=1	7.17937e+09	1.34057e+10	9.50915e+09	5.95299e+09	10586290000	6.31621e+09	1.31672	376	11	11	10	10	11	11	31.6	34.8	31.4	31.6	34.8	43.4		0.0285744
Q94AG6	AT4G39460	S-adenosylmethionine carrier 1, chloroplastic/mitochondrial	SAMC1	sp|Q94AG6|SAMC1_ARATH S-adenosylmethionine carrier 1, chloroplastic/mitochondrial OS=Arabidopsis thaliana GN=SAMC1 PE=1 SV=1	4.86214e+08	8.83266e+08	7.9216e+08	4.65325e+08	534870050	6.45551e+08	1.31347	325	2	2	2	2	3	3	6.5	8.6	8.6	6.5	11.4	11.4		0.106604
Q9C5W3	AT1G21640	NAD kinase 2, chloroplastic	NADK2	sp|Q9C5W3|NADK2_ARATH NAD kinase 2, chloroplastic OS=Arabidopsis thaliana GN=NADK2 PE=1 SV=1	5.7756e+08	9.67256e+08	5.55063e+08	3.15263e+08	808665000	4.82577e+08	1.30711	985	8	8	7	4	8	7	12.1	11.1	10.3	6.6	11.7	9.7		0.0478121
F4J117	AT3G01510	Phosphoglucan phosphatase LSF1, chloroplastic	LSF1	sp|F4J117|LSF1_ARATH Phosphoglucan phosphatase LSF1, chloroplastic OS=Arabidopsis thaliana GN=LSF1 PE=1 SV=1	8.79408e+08	1.95983e+09	1.33449e+09	7.32788e+08	1.28707e+09	1.17461e+09	1.30655	591	11	15	12	10	13	13	19.8	25.7	22.2	18.8	23.5	21.7		0.100086
Q9LZ23	AT5G04740	ACT domain-containing protein ACR12	ACR12	sp|Q9LZ23|ACR12_ARATH ACT domain-containing protein ACR12 OS=Arabidopsis thaliana GN=ACR12 PE=2 SV=1	2.79436e+09	2.95584e+09	2.99738e+09	1.87574e+09	1.86379e+09	2.96251e+09	1.30521	301	13	12	11	9	11	10	51.2	38.9	37.5	34.6	41.2	38.9		0.0863316
Q6TBX7	AT3G53130	Carotene epsilon-monooxygenase, chloroplastic	CYP97C1	sp|Q6TBX7|LUT1_ARATH Carotene epsilon-monooxygenase, chloroplastic OS=Arabidopsis thaliana GN=CYP97C1 PE=1 SV=1	9.30846e+08	1473030000	6.55471e+08	1.04899e+09	6.85335e+08	6.18772e+08	1.30014	539	9	11	8	8	6	7	20.8	23.9	20.4	20.2	17.3	16.1		0.244308
Q67Y99	AT2G03390		At2g03390	sp|Q67Y99|CLPF_ARATH Clp protease adapter protein ClpF, chloroplastic OS=Arabidopsis thaliana GN=CLPF PE=1 SV=1;sp|Q67Y99-2|CLPF_ARATH Isoform 2 of Clp protease adapter protein ClpF, chloroplastic OS=Arabidopsis thaliana GN=CLPF	3.92336e+08	5.51697e+08	5.4409e+08	3.17303e+08	4.9724e+08	3.30346e+08	1.2998	330	5	4	5	5	5	4	25.5	19.7	22.1	27.6	23.9	19.7		0.0747231
P11490	AT1G76100	Plastocyanin minor isoform, chloroplastic	PETE	sp|P11490|PLAS1_ARATH Plastocyanin minor isoform, chloroplastic OS=Arabidopsis thaliana GN=PETE PE=1 SV=2	1.72713e+09	1.44462e+09	1.12823e+09	1.3228e+09	982195500	1.00895e+09	1.29754	171	1	1	1	1	1	2	14	14	14	14	14	38		0.0451063
Q00218	AT4G33510	Phospho-2-dehydro-3-deoxyheptonate aldolase 2, chloroplastic	DHS2	sp|Q00218|AROG_ARATH Phospho-2-dehydro-3-deoxyheptonate aldolase 2, chloroplastic OS=Arabidopsis thaliana GN=DHS2 PE=2 SV=2	1.79351e+09	2.14235e+09	1.89955e+09	1.62434e+09	1521162500	1.36752e+09	1.29302	507	11	15	13	10	11	9	32.5	38.9	36.3	27.2	27.8	22.9		0.0429315
Q84W65	AT4G26500	SufE-like protein 1, chloroplastic/mitochondrial	SUFE1	sp|Q84W65|SUFE1_ARATH SufE-like protein 1, chloroplastic/mitochondrial OS=Arabidopsis thaliana GN=SUFE1 PE=1 SV=2	1.44525e+09	2.3522e+09	2.41301e+09	1.3904e+09	1.70735e+09	1.72479e+09	1.2878	371	11	12	12	12	12	12	42.9	34.8	38.3	42.9	37.2	37.2		0.0758949
O65258	AT4G00490	Beta-amylase 2, chloroplastic	BAM2	sp|O65258|BAM2_ARATH Beta-amylase 2, chloroplastic OS=Arabidopsis thaliana GN=BAM2 PE=1 SV=2	9.60709e+08	1.75358e+09	1.62173e+09	8.45897e+08	1.26841e+09	1.26986e+09	1.28127	542	10	18	16	10	16	20	28	44.3	39.1	28	38.4	50		0.0497196
Q8LAP6	AT1G51110	Probable plastid-lipid-associated protein 12, chloroplastic	PAP12	sp|Q8LAP6|PAP12_ARATH Probable plastid-lipid-associated protein 12, chloroplastic OS=Arabidopsis thaliana GN=PAP12 PE=2 SV=1	3.53119e+09	2.52929e+09	3.10001e+09	2.56075e+09	2.07107e+09	2.53573e+09	1.27805	409	11	11	8	12	8	10	28.6	31.3	24.9	30.3	24.9	27.9		0.0255126
Q9S831	AT4G28750	Photosystem I reaction center subunit IV A, chloroplastic	PSAE1	sp|Q9S831|PSAE1_ARATH Photosystem I reaction center subunit IV A, chloroplastic OS=Arabidopsis thaliana GN=PSAE1 PE=1 SV=1	1.37322e+11	7.69425e+10	1.06662e+11	1.08319e+11	74481550000	6.88511e+10	1.27528	143	5	6	6	6	6	6	46.9	55.9	55.9	55.9	51.7	55.9		0.0809042
Q9FLN4	AT5G40950	50S ribosomal protein L27, chloroplastic	RPL27	sp|Q9FLN4|RK27_ARATH 50S ribosomal protein L27, chloroplastic OS=Arabidopsis thaliana GN=RPL27 PE=2 SV=1	5.54938e+09	5497830000	8.1152e+09	6.80889e+09	3.82897e+09	4.40656e+09	1.27372	198	3	4	4	4	4	4	13.1	16.7	16.7	16.7	16.7	16.7		0.220778
Q9FN41	AT5G53850	Probable bifunctional methylthioribulose-1-phosphate dehydratase/enolase-phosphatase E1;Methylthioribulose-1-phosphate dehydratase;Enolase-phosphatase E1		sp|Q9FN41|MTBC_ARATH Probable bifunctional methylthioribulose-1-phosphate dehydratase/enolase-phosphatase E1 OS=Arabidopsis thaliana GN=At5g53850 PE=1 SV=1	9.61504e+08	1146600000	5.71483e+08	4.92618e+08	691662400	9.26984e+08	1.26919	507	6	8	5	3	4	6	19.7	24.1	12	8.5	11.8	19.5		0.279422
Q9XEA0	AT4G04350		T19B17.7	sp|Q9XEA0|SYLM_ARATH Leucine--tRNA ligase, chloroplastic/mitochondrial OS=Arabidopsis thaliana GN=EMB2369 PE=2 SV=1	1.06587e+09	1.59864e+09	1.7572e+09	9.26431e+08	1.3141e+09	1.24853e+09	1.26731	973	15	19	17	15	14	15	20.3	21.3	21.8	21.3	18.8	20.7		0.0507506
Q9C8P0	AT1G34430	Dihydrolipoyllysine-residue acetyltransferase component 5 of pyruvate dehydrogenase complex, chloroplastic	EMB3003	sp|Q9C8P0|ODP25_ARATH Dihydrolipoyllysine-residue acetyltransferase component 5 of pyruvate dehydrogenase complex, chloroplastic OS=Arabidopsis thaliana GN=EMB3003 PE=2 SV=1	3.10366e+09	4.02221e+09	4.53335e+09	2.29236e+09	3.50271e+09	3.42356e+09	1.26474	465	14	13	15	12	11	11	37.4	35.9	37.4	33.3	29.7	28		0.0205923
Q9C5U8	AT5G63890	Histidinol dehydrogenase, chloroplastic	HISN8	sp|Q9C5U8-2|HIS8_ARATH Isoform 2 of Histidinol dehydrogenase, chloroplastic OS=Arabidopsis thaliana GN=HISN8;sp|Q9C5U8|HIS8_ARATH Histidinol dehydrogenase, chloroplastic OS=Arabidopsis thaliana GN=HISN8 PE=2 SV=1	2.08737e+09	2.03496e+09	1.4167e+09	1.30175e+09	1289288000	1.7974e+09	1.26219	452	8	9	9	11	8	10	23.2	27.9	29.2	34.1	26.8	31.4		0.2107
O22914	AT2G47400	Calvin cycle protein CP12-1, chloroplastic	CP12-1	sp|O22914|CP121_ARATH Calvin cycle protein CP12-1, chloroplastic OS=Arabidopsis thaliana GN=CP12-1 PE=1 SV=1	5.22627e+08	4.62844e+08	4.56574e+08	5.56427e+08	282460750	310167000	1.25498	124	4	3	5	5	3	4	31.5	21	31.5	31.5	21	21		0.139733
Q9C5D0	AT4G34120	CBS domain-containing protein CBSX2, chloroplastic	CBSX2	sp|Q9C5D0|CBSX2_ARATH CBS domain-containing protein CBSX2, chloroplastic OS=Arabidopsis thaliana GN=CBSX2 PE=1 SV=1	2.4363e+09	4.0436e+09	2.90341e+09	1.73112e+09	2.88703e+09	2874690000	1.2523	238	9	10	9	8	8	8	34.5	41.6	37.4	27.7	38.7	38.7		0.0972178
Q0WRJ7	AT3G60370	Peptidyl-prolyl cis-trans isomerase FKBP20-2, chloroplastic	FKBP20-2	sp|Q0WRJ7|FK202_ARATH Peptidyl-prolyl cis-trans isomerase FKBP20-2, chloroplastic OS=Arabidopsis thaliana GN=FKBP20-2 PE=1 SV=1	7.50331e+08	2.2281e+09	7.82196e+08	5.31419e+08	731588000	1.74598e+09	1.2498	242	6	5	6	5	4	3	29.3	28.5	29.3	27.3	21.9	17.8		0.379014
Q43727	AT5G35790	Glucose-6-phosphate 1-dehydrogenase 1, chloroplastic	APG1	sp|Q43727|G6PD1_ARATH Glucose-6-phosphate 1-dehydrogenase 1, chloroplastic OS=Arabidopsis thaliana GN=APG1 PE=2 SV=2	1.93155e+09	3.3742e+09	2.13808e+09	1.35465e+09	2221219000	2.38116e+09	1.24959	576	16	20	16	12	17	17	28.1	37.7	25.5	23.4	29.5	27.1		0.172855
Q9LV91	AT5G64860	4-alpha-glucanotransferase DPE1, chloroplastic/amyloplastic	DPE1	sp|Q9LV91|DPE1_ARATH 4-alpha-glucanotransferase DPE1, chloroplastic/amyloplastic OS=Arabidopsis thaliana GN=DPE1 PE=1 SV=1	1.37479e+09	1.39631e+09	1.14277e+09	1.16325e+09	1076003500	9.09778e+08	1.24288	576	14	13	9	10	11	9	26.2	26.9	20	22.6	22.6	20.1		0.00830035
O48737	AT1G03680	Thioredoxin M1, chloroplastic		sp|O48737|TRXM1_ARATH Thioredoxin M1, chloroplastic OS=Arabidopsis thaliana GN=At1g03680 PE=2 SV=1	1.87117e+10	2.74724e+10	2.51453e+10	1.68171e+10	18803785000	2.18109e+10	1.24199	179	5	6	6	5	5	7	26.3	33.5	33.5	26.3	28.5	33.5		0.0767625
Q9SEU8	AT4G03520	Thioredoxin M2, chloroplastic		sp|Q9SEU8|TRXM2_ARATH Thioredoxin M2, chloroplastic OS=Arabidopsis thaliana GN=At4g03520 PE=1 SV=2	1.06024e+10	1.80539e+10	1.66855e+10	1.31551e+10	12295140000	1.10765e+10	1.24133	186	5	6	7	6	5	5	25.8	34.4	34.4	34.4	29.6	25.8		0.198301
Q9LVQ8	AT5G66720	Probable protein phosphatase 2C 80		sp|Q9LVQ8-2|P2C80_ARATH Isoform 2 of Probable protein phosphatase 2C 80 OS=Arabidopsis thaliana GN=At5g66720;sp|Q9LVQ8|P2C80_ARATH Probable protein phosphatase 2C 80 OS=Arabidopsis thaliana GN=At5g66720 PE=2 SV=1	4.44674e+08	4.9252e+08	3.98338e+08	2.8661e+08	463577400	3.25969e+08	1.24102	411	3	3	3	4	3	3	10.9	10.9	10.9	13.6	10.9	10.9		0.0751425
O48593	AT4G17300	Asparagine--tRNA ligase, chloroplastic/mitochondrial	SYNO	sp|O48593|SYNO_ARATH Asparagine--tRNA ligase, chloroplastic/mitochondrial OS=Arabidopsis thaliana GN=SYNO PE=2 SV=3	2.00412e+09	2.20403e+09	2.70015e+09	1.4743e+09	1.96875e+09	2.12857e+09	1.23991	567	16	11	15	12	11	14	25.9	19.9	24.9	18.3	23.1	28.9		0.0260253
Q9SX68	AT1G48350	50S ribosomal protein L18, chloroplastic	RPL18	sp|Q9SX68|RK18_ARATH 50S ribosomal protein L18, chloroplastic OS=Arabidopsis thaliana GN=RPL18 PE=2 SV=1	5.12665e+09	6.79503e+09	9.96981e+09	5.77546e+09	6641420500	5.24222e+09	1.23967	170	4	5	5	3	3	3	22.9	28.8	28.2	22.9	18.8	18.8		0.244095
O50039	AT1G75330	Ornithine carbamoyltransferase, chloroplastic	OTC	sp|O50039|OTC_ARATH Ornithine carbamoyltransferase, chloroplastic OS=Arabidopsis thaliana GN=OTC PE=1 SV=2	8.19767e+08	2.40778e+09	1.35057e+09	7.27085e+08	1624480000	1.34894e+09	1.23716	375	5	7	6	5	5	6	16.3	26.1	20.8	17.1	14.7	23.2		0.178808
Q9XJ35	AT1G49970	ATP-dependent Clp protease proteolytic subunit-related protein 1, chloroplastic	CLPR1	sp|Q9XJ35|CLPR1_ARATH ATP-dependent Clp protease proteolytic subunit-related protein 1, chloroplastic OS=Arabidopsis thaliana GN=CLPR1 PE=1 SV=1	5.39619e+09	5.30294e+09	4.24422e+09	4.55036e+09	4021732000	3.51688e+09	1.23611	387	9	9	9	10	8	9	24.3	24.3	24.3	24.3	20.4	24.3		0.0149613
Q6NPM8	AT4G39120	Bifunctional phosphatase IMPL2, chloroplastic	HISN7	sp|Q6NPM8|HIS7_ARATH Bifunctional phosphatase IMPL2, chloroplastic OS=Arabidopsis thaliana GN=HISN7 PE=1 SV=1	3.4703e+08	3.84002e+07	2.20354e+08	3.6186e+07	141248250	3.13216e+08	1.23466	346	4	1	2	2	1	2	20.5	4	9.8	9.2	5.8	9.8		0.402341
O82290	AT2G35500	Probable inactive shikimate kinase like 2, chloroplastic	SKL2	sp|O82290|SKL2_ARATH Probable inactive shikimate kinase like 2, chloroplastic OS=Arabidopsis thaliana GN=SKL2 PE=2 SV=2	8.08696e+08	8.31369e+08	7.90007e+08	7.69776e+08	799799000	3.99624e+08	1.23404	387	7	6	5	6	6	4	21.7	18.6	16.3	17.8	21.4	15		0.161974
Q9ZP05	AT5G09660	Malate dehydrogenase, glyoxysomal		sp|Q9ZP05|MDHX2_ARATH Malate dehydrogenase 2, peroxisomal OS=Arabidopsis thaliana GN=PMDH2 PE=2 SV=1	2.46832e+08	1.3908e+09	1.0963e+09	5.20625e+08	469361750	1.2318e+09	1.23051	354	4	6	7	4	7	6	15.8	20.9	22.9	14.4	22.9	20.9		0.347704
Q9LXC9	AT5G09650	Soluble inorganic pyrophosphatase 6, chloroplastic	PPA6	sp|Q9LXC9|IPYR6_ARATH Soluble inorganic pyrophosphatase 6, chloroplastic OS=Arabidopsis thaliana GN=PPA6 PE=1 SV=1	1.20365e+10	2.07215e+10	2.09359e+10	1.08825e+10	1.49535e+10	1.79726e+10	1.22565	300	11	17	15	14	16	15	35	40	38.7	36.3	39.7	36.3		0.0667467
Q8RX72	AT4G30910	Leucine aminopeptidase 2, chloroplastic		sp|Q8RX72|AMPL3_ARATH Leucine aminopeptidase 3, chloroplastic OS=Arabidopsis thaliana GN=LAP3 PE=2 SV=1	3.21708e+08	1.85846e+08	8.21783e+07	1.37414e+08	2.04433e+08	1.39457e+08	1.22528	581	13	8	10	11	11	9	32	26.2	26.5	26.2	31.2	27.7		0.338559
Q9XJ27	AT1G74970	30S ribosomal protein S9, chloroplastic	RPS9	sp|Q9XJ27|RR9_ARATH 30S ribosomal protein S9, chloroplastic OS=Arabidopsis thaliana GN=RPS9 PE=2 SV=1	8.1035e+09	8.84854e+09	8.99003e+09	7.67352e+09	7.24795e+09	6.28455e+09	1.22333	208	3	5	4	4	4	4	18.8	22.1	18.8	18.8	18.8	18.8		0.0690881
P52410	AT5G46290	3-oxoacyl-[acyl-carrier-protein] synthase I, chloroplastic	KAS1	sp|P52410-2|KASC1_ARATH Isoform 2 of 3-oxoacyl-[acyl-carrier-protein] synthase I, chloroplastic OS=Arabidopsis thaliana GN=KAS1;sp|P52410|KASC1_ARATH 3-oxoacyl-[acyl-carrier-protein] synthase I, chloroplastic OS=Arabidopsis thaliana GN=KAS1 PE=1 SV=2	9.87223e+09	1.46877e+10	9.92466e+09	9.05835e+09	10979540000	8.18449e+09	1.22189	418	15	18	16	17	16	14	38.5	45.9	38.5	42.8	40.2	35.9		0.0671364
Q93Y07	AT3G06510	Beta-glucosidase-like SFR2, chloroplastic	SFR2	sp|Q93Y07|SFR2_ARATH Galactolipid galactosyltransferase SFR2, chloroplastic OS=Arabidopsis thaliana GN=SFR2 PE=1 SV=1;sp|Q93Y07-2|SFR2_ARATH Isoform 2 of Galactolipid galactosyltransferase SFR2, chloroplastic OS=Arabidopsis thaliana GN=SFR2	7.56044e+08	9.91074e+08	1.42147e+09	5.48265e+08	8.52852e+08	1194570000	1.22071	622	9	10	15	8	7	9	16.2	18.3	26.8	12.7	11.7	15.3		0.00966584
Q9M0V6	AT4G05390	Ferredoxin--NADP reductase, root isozyme 1, chloroplastic	RFNR1	sp|Q9M0V6|FNRR1_ARATH Ferredoxin--NADP reductase, root isozyme 1, chloroplastic OS=Arabidopsis thaliana GN=RFNR1 PE=2 SV=2	1.53333e+09	1.49108e+09	1.23718e+09	1.0549e+09	1195265500	1.25045e+09	1.21738	378	12	12	13	8	8	10	43.1	39.2	42.6	22.8	19.3	32.8		0.109573
Q9C9P4	AT1G74960	3-oxoacyl-[acyl-carrier-protein] synthase II, chloroplastic	KAS2	sp|Q9C9P4|KASC2_ARATH 3-oxoacyl-[acyl-carrier-protein] synthase II, chloroplastic OS=Arabidopsis thaliana GN=KAS2 PE=1 SV=1	2.51436e+09	3.26079e+09	3.03299e+09	1.67026e+09	3114254000	2.45487e+09	1.2167	541	9	13	9	9	11	10	22.6	29	18.9	20.5	25	21.3		0.0618341
Q9ZS97	AT4G04770	UPF0051 protein ABCI8, chloroplastic	ABCI8	sp|Q9ZS97|AB8I_ARATH UPF0051 protein ABCI8, chloroplastic OS=Arabidopsis thaliana GN=ABCI8 PE=2 SV=1	1.33377e+09	2.06538e+09	2.20277e+09	1.21553e+09	1858142000	1.53256e+09	1.21616	557	13	15	19	13	12	12	30.9	39	45.6	27.8	31.2	32.1		0.0959724
Q84KJ5	AT5G24850	Cryptochrome DASH, chloroplastic/mitochondrial	CRYD	sp|Q84KJ5|CRYD_ARATH Cryptochrome DASH, chloroplastic/mitochondrial OS=Arabidopsis thaliana GN=CRYD PE=1 SV=2	4.0462e+07	9.89987e+07	1.27979e+08	7.42432e+07	73938150	7.23679e+07	1.21261	569	1	3	2	2	1	1	2.6	6.3	3.3	3.7	1.9	1.9		0.305869
Q9XJ36	AT1G12410	ATP-dependent Clp protease proteolytic subunit-related protein 2, chloroplastic	CLPR2	sp|Q9XJ36|CLPR2_ARATH ATP-dependent Clp protease proteolytic subunit-related protein 2, chloroplastic OS=Arabidopsis thaliana GN=CLPR2 PE=1 SV=1	5.1005e+09	4.86503e+09	4.72995e+09	3.90931e+09	3731656500	4.47807e+09	1.21259	279	6	5	6	6	5	5	25.1	21.1	25.1	25.1	21.1	21.1		0.0528722
Q8GW78	AT4G12060	Clp protease-related protein At4g12060, chloroplastic		sp|Q8GW78|CLPT2_ARATH ATP-dependent Clp protease ATP-binding subunit CLPT2, chloroplastic OS=Arabidopsis thaliana GN=CLPT2 PE=1 SV=1	4.00288e+09	1.6095e+09	2.49811e+09	2.78798e+09	1638208000	2.26498e+09	1.21212	241	4	5	5	4	5	5	21.2	23.7	22.8	21.2	21.6	21.6		0.168884
O22832	AT2G43710	Acyl-[acyl-carrier-protein] desaturase 7, chloroplastic	FAB2	sp|O22832|STAD7_ARATH Stearoyl-[acyl-carrier-protein] 9-desaturase 7, chloroplastic OS=Arabidopsis thaliana GN=FAB2 PE=1 SV=1	2.27621e+09	2.99152e+09	2.87778e+09	2.32305e+09	2411838000	1.98749e+09	1.2117	401	8	10	6	7	8	7	24.7	30.9	17.7	20.9	24.4	20.7		0.113674
P10795	AT1G67090	Ribulose bisphosphate carboxylase small chain 1A, chloroplastic	RBCS-1A	sp|P10795|RBS1A_ARATH Ribulose bisphosphate carboxylase small chain 1A, chloroplastic OS=Arabidopsis thaliana GN=RBCS-1A PE=1 SV=2	2.87367e+11	2.98617e+11	2.7797e+11	2.68753e+11	182303550000	2.62479e+11	1.21081	180	14	15	16	16	14	16	60.6	59.4	59.4	60.6	59.4	60.6		0.134518
P82715	AT5G11450	PsbP domain-containing protein 5, chloroplastic	PPD5	sp|P82715|PPD5_ARATH PsbP domain-containing protein 5, chloroplastic OS=Arabidopsis thaliana GN=PPD5 PE=1 SV=3	2.59848e+09	3.2297e+09	1.46197e+09	2.69625e+09	1.73945e+09	1.58741e+09	1.21036	297	7	7	6	7	6	6	31	31	28.6	31	27.6	27.6		0.255949
P56805	ATCG01120	30S ribosomal protein S15, chloroplastic	rps15	sp|P56805|RR15_ARATH 30S ribosomal protein S15, chloroplastic OS=Arabidopsis thaliana GN=rps15 PE=3 SV=1;sp|A4QKZ1|RR15_CRUWA 30S ribosomal protein S15, chloroplastic OS=Crucihimalaya wallichii GN=rps15 PE=3 SV=1;sp|A4QJY9|RR15_OLIPU 30S ribosomal protein	7.6295e+09	6.41344e+09	1.11769e+10	7.96859e+09	4687969000	8.18518e+09	1.21007	88	7	6	7	6	5	8	60.2	52.3	60.2	52.3	51.1	61.4		0.135804
Q8RXX5	AT5G47190	50S ribosomal protein L19-2, chloroplastic		sp|Q8RXX5|RK192_ARATH 50S ribosomal protein L19-2, chloroplastic OS=Arabidopsis thaliana GN=At5g47190 PE=2 SV=1	2.4024e+09	7.92282e+09	4.37491e+09	1.99084e+09	5.69748e+09	4.46995e+09	1.20906	229	8	8	7	9	7	8	22.3	22.7	22.7	22.7	22.7	22.7		0.176049
Q9ZU52	AT2G01140	Probable fructose-bisphosphate aldolase 3, chloroplastic	FBA3	sp|Q9ZU52|ALFP3_ARATH Fructose-bisphosphate aldolase 3, chloroplastic OS=Arabidopsis thaliana GN=FBA3 PE=1 SV=1	1.96478e+09	2.76755e+09	2.06386e+09	1.41863e+09	2429069500	1.77971e+09	1.20769	391	12	11	10	8	11	12	27.6	31.2	26.1	22.8	29.2	25.3		0.0197585
Q9SAA2	AT1G11750	ATP-dependent Clp protease proteolytic subunit 6, chloroplastic	CLPP6	sp|Q9SAA2|CLPP6_ARATH ATP-dependent Clp protease proteolytic subunit 6, chloroplastic OS=Arabidopsis thaliana GN=CLPP6 PE=1 SV=1	2.65708e+09	3.14354e+09	2.80777e+09	2.94074e+09	2.00128e+09	2.18838e+09	1.20728	271	6	5	5	5	4	4	28	24.7	24.7	24.7	16.6	17.7		0.179202
Q8LD49	AT1G50320	Thioredoxin X, chloroplastic	ATHX	sp|Q8LD49|TRXX_ARATH Thioredoxin X, chloroplastic OS=Arabidopsis thaliana GN=ATHX PE=2 SV=2	4.69577e+08	6.3109e+08	5.84476e+08	5.72855e+08	3.40719e+08	4.82253e+08	1.20727	182	2	2	2	2	2	2	11.5	11.5	11.5	11.5	11.5	11.5		0.242784
O04616	AT4G01150	Protein CURVATURE THYLAKOID 1A, chloroplastic	CURT1A	sp|O04616|CUT1A_ARATH Protein CURVATURE THYLAKOID 1A, chloroplastic OS=Arabidopsis thaliana GN=CURT1A PE=1 SV=1	3.28133e+10	2.29905e+10	2.11578e+10	2.49012e+10	21172580000	1.77042e+10	1.20671	164	7	6	6	7	7	7	24.4	24.4	24.4	24.4	24.4	24.4		0.0686181
F4KHG6	AT5G46390	Carboxyl-terminal-processing peptidase 1, chloroplastic	CTPA1	sp|F4KHG6|CTPA1_ARATH Carboxyl-terminal-processing peptidase 1, chloroplastic OS=Arabidopsis thaliana GN=CTPA1 PE=1 SV=1;sp|F4KHG6-2|CTPA1_ARATH Isoform 2 of Carboxyl-terminal-processing peptidase 1, chloroplastic OS=Arabidopsis thaliana GN=CTPA1	5.46316e+08	3.68366e+08	2.50444e+08	3.23232e+08	368654000	2.73931e+08	1.20636	489	8	9	5	6	7	4	23.7	24.7	13.7	15.5	20.2	11.5		0.243509
P27140	AT3G01500	Beta carbonic anhydrase 1, chloroplastic	BCA1	sp|P27140-3|BCA1_ARATH Isoform 3 of Beta carbonic anhydrase 1, chloroplastic OS=Arabidopsis thaliana GN=BCA1;sp|P27140|BCA1_ARATH Beta carbonic anhydrase 1, chloroplastic OS=Arabidopsis thaliana GN=BCA1 PE=1 SV=2;sp|P27140-2|BCA1_ARATH Isoform 2 of Beta ca	1.99179e+11	2.16851e+11	2.01782e+11	1.89876e+11	162869850000	1.5965e+11	1.20573	270	16	18	16	17	18	16	50.4	55.2	48.5	50.4	57.4	48.5		0.0596451
Q8H0V3	AT1G08110	Lactoylglutathione lyase		sp|Q8H0V3|LGUL_ARATH Lactoylglutathione lyase OS=Arabidopsis thaliana GN=At1g08110 PE=2 SV=1	6.34208e+08	3.83041e+08	1.90875e+08	7.23597e+08	1.73416e+08	1.06594e+08	1.20378	185	2	4	2	4	2	2	14.1	21.6	13	27	9.7	11.9		0.257015
Q93ZB6	AT3G14930	Uroporphyrinogen decarboxylase 1, chloroplastic	HEME1	sp|Q93ZB6|DCUP1_ARATH Uroporphyrinogen decarboxylase 1, chloroplastic OS=Arabidopsis thaliana GN=HEME1 PE=2 SV=2;sp|Q93ZB6-2|DCUP1_ARATH Isoform 2 of Uroporphyrinogen decarboxylase 1, chloroplastic OS=Arabidopsis thaliana GN=HEME1	3.4274e+09	6550830000	7.88032e+09	3.80432e+09	4787211000	6.30644e+09	1.19872	418	12	11	11	12	11	13	27.5	24.9	27	27.3	25.1	29.2		0.142953
Q9SJ89	AT2G04700	Ferredoxin-thioredoxin reductase catalytic chain, chloroplastic	FTRC	sp|Q9SJ89|FTRC_ARATH Ferredoxin-thioredoxin reductase catalytic chain, chloroplastic OS=Arabidopsis thaliana GN=FTRC PE=2 SV=1	2.35762e+09	4.08297e+09	3.73907e+09	2.78257e+09	3206417500	2.51123e+09	1.19757	146	9	11	10	8	10	7	53.4	58.9	58.9	54.1	60.3	42.5		0.190677
O22773	AT4G02530	Thylakoid lumenal 16.5 kDa protein, chloroplastic		sp|O22773|TL16_ARATH Thylakoid lumenal 16.5 kDa protein, chloroplastic OS=Arabidopsis thaliana GN=At4g02530 PE=1 SV=3	1.64477e+10	1.59797e+10	1.6376e+10	1.10637e+10	1.32397e+10	1.64949e+10	1.19621	216	6	6	5	4	4	6	30.1	30.1	25.9	22.2	22.2	30.1		0.117552
P46248	AT4G31990	Aspartate aminotransferase, chloroplastic	ASP5	sp|P46248|AAT5_ARATH Aspartate aminotransferase, chloroplastic OS=Arabidopsis thaliana GN=ASP5 PE=1 SV=2	1.33534e+10	2.08252e+10	2.422e+10	1.46305e+10	19999980000	1.41928e+10	1.19612	453	19	27	25	21	25	23	41.7	61.6	59.2	49.2	59.4	60		0.22745
Q84LM4	AT4G14570		aare	sp|Q84LM4|AARE_ARATH Acylamino-acid-releasing enzyme OS=Arabidopsis thaliana GN=AARE PE=1 SV=1	8.28954e+07	3.91499e+07	1.28767e+08	4.90281e+07	9.54596e+07	6.52316e+07	1.19594	764	3	2	5	2	4	3	5.4	3.1	10.6	3.3	8.4	6.5		0.370219
Q9FJP3	AT5G65220	50S ribosomal protein L29, chloroplastic	RPL29	sp|Q9FJP3|RK29_ARATH 50S ribosomal protein L29, chloroplastic OS=Arabidopsis thaliana GN=RPL29 PE=1 SV=1	3.90997e+09	9.20623e+09	5.95726e+09	4.06364e+09	7051544500	4.85639e+09	1.19421	173	5	6	5	5	5	5	27.2	27.7	27.2	23.7	27.2	27.2		0.130672
Q42529	AT3G54640	Tryptophan synthase alpha chain, chloroplastic	TSA1	sp|Q42529|TRPA2_ARATH Tryptophan synthase alpha chain, chloroplastic OS=Arabidopsis thaliana GN=TSA1 PE=1 SV=1	4.21236e+08	5.57405e+08	7.68705e+07	4.96245e+08	289303300	9.87893e+07	1.19356	312	2	2	1	2	2	1	13.5	13.5	6.4	13.5	13.5	6.4		0.323054
Q9LPW0	AT1G12900	Glyceraldehyde-3-phosphate dehydrogenase GAPA2, chloroplastic	GAPA2	sp|Q9LPW0-2|G3PA2_ARATH Isoform 2 of Glyceraldehyde-3-phosphate dehydrogenase GAPA2, chloroplastic OS=Arabidopsis thaliana GN=GAPA2;sp|Q9LPW0|G3PA2_ARATH Glyceraldehyde-3-phosphate dehydrogenase GAPA2, chloroplastic OS=Arabidopsis thaliana GN=GAPA2 PE=2 SV	3.25224e+10	2.11728e+10	3.13895e+10	3.02462e+10	21678800000	1.95555e+10	1.19032	350	20	23	22	22	21	19	51.4	59.7	55.4	54	50.6	50.6		0.174404
Q8L770	AT1G09130	ATP-dependent Clp protease proteolytic subunit-related protein 3, chloroplastic	CLPR3	sp|Q8L770|CLPR3_ARATH ATP-dependent Clp protease proteolytic subunit-related protein 3, chloroplastic OS=Arabidopsis thaliana GN=CLPR3 PE=1 SV=1	3.22566e+09	5.46641e+09	4.48542e+09	2.96568e+09	4.21728e+09	3.91358e+09	1.18753	330	6	7	8	6	6	7	21.8	23.9	31.2	23.9	21.8	29.1		0.0703575
Q93Z53	AT1G32440	Plastidial pyruvate kinase 3, chloroplastic	PKP3	sp|Q93Z53|PKP3_ARATH Plastidial pyruvate kinase 3, chloroplastic OS=Arabidopsis thaliana GN=PKP3 PE=1 SV=1	8.71728e+08	2.25075e+09	2.23805e+09	9.87868e+08	1.62941e+09	1.8974e+09	1.18735	571	6	15	14	8	12	14	12.1	29.4	32.2	17	28.2	31.5		0.159945
O49562	AT4G21210	Pyruvate, phosphate dikinase regulatory protein 1, chloroplastic	RP1	sp|O49562-2|PDRP1_ARATH Isoform 2 of Pyruvate, phosphate dikinase regulatory protein 1, chloroplastic OS=Arabidopsis thaliana GN=RP1;sp|O49562|PDRP1_ARATH Pyruvate, phosphate dikinase regulatory protein 1, chloroplastic OS=Arabidopsis thaliana GN=RP1 PE=1	1.13446e+08	1.16248e+08	6.50911e+07	8.53169e+07	2.97504e+07	1.33387e+08	1.18648	376	3	2	1	2	2	4	10.6	7.2	3.5	7.4	5.3	12		0.382413
Q07473	AT5G01530	Chlorophyll a-b binding protein CP29.1, chloroplastic	LHCB4.1	sp|Q07473|CB4A_ARATH Chlorophyll a-b binding protein CP29.1, chloroplastic OS=Arabidopsis thaliana GN=LHCB4.1 PE=1 SV=1	5.25138e+10	3.27424e+10	5.66136e+10	3.94418e+10	40204450000	4.00759e+10	1.18499	290	5	6	6	6	7	7	12.8	23.4	19	19	23.4	25.9		0.21409
Q9SN86	AT3G47520	Malate dehydrogenase, chloroplastic		sp|Q9SN86|MDHP_ARATH Malate dehydrogenase, chloroplastic OS=Arabidopsis thaliana GN=At3g47520 PE=1 SV=1	1.38061e+10	1.98223e+10	1.49225e+10	1.25128e+10	12497485000	1.60909e+10	1.18125	403	12	13	13	12	10	12	37.2	38.2	37.7	37.2	30.8	36.2		0.21438
Q9FN50	AT5G23040	Protein CHAPERONE-LIKE PROTEIN OF POR1, chloroplastic	CPP1	sp|Q9FN50|CPP1_ARATH Protein CHAPERONE-LIKE PROTEIN OF POR1, chloroplastic OS=Arabidopsis thaliana GN=CPP1 PE=1 SV=1	4.8929e+08	4.49598e+08	4.78575e+08	240240000	593271250	366561000	1.18115	258	5	5	5	2	4	4	22.5	18.2	18.6	7.4	18.2	17.8		0.296625
Q9XH75	AT5G52440	Sec-independent protein translocase protein TATB, chloroplastic	TATB	sp|Q9XH75|TATB_ARATH Sec-independent protein translocase protein TATB, chloroplastic OS=Arabidopsis thaliana GN=TATB PE=1 SV=1	2.1134e+09	1.2651e+09	1.42513e+09	1.90853e+09	1014656500	1.14729e+09	1.18012	260	7	4	7	7	3	3	45.8	21.2	45.8	45.8	18.5	18.5		0.00374879
Q9SRE0	AT1G76730	5-formyltetrahydrofolate cyclo-ligase-like protein COG0212	COG0212	sp|Q9SRE0|5FCLL_ARATH 5-formyltetrahydrofolate cyclo-ligase-like protein COG0212 OS=Arabidopsis thaliana GN=COG0212 PE=2 SV=1	2.40219e+08	3.05963e+08	3.13873e+08	2.5093e+08	2.09674e+08	2.71027e+08	1.17553	354	3	5	7	4	3	4	10.2	20.9	27.7	17.2	11.9	14.7		0.15004
Q7Y1W1	AT5G01590	Protein TIC 56, chloroplastic	TIC56	sp|Q7Y1W1|TIC56_ARATH Protein TIC 56, chloroplastic OS=Arabidopsis thaliana GN=TIC56 PE=1 SV=1	7.27396e+08	9.70849e+08	7.62048e+08	5.28228e+08	669576050	8.99868e+08	1.17287	527	7	12	9	6	7	10	13.3	29.2	21.4	13.1	19	22.8		0.229201
O82251	AT2G47840	Protein TIC 20-II, chloroplastic	TIC20-II	sp|O82251|TI202_ARATH Protein TIC 20-II, chloroplastic OS=Arabidopsis thaliana GN=TIC20-II PE=2 SV=1	5.37066e+08	6.25164e+08	4.41286e+08	4.28878e+08	4.32954e+08	5.05729e+08	1.17254	208	3	2	2	2	2	2	16.3	10.1	10.1	10.1	10.1	10.1		0.203577
Q9ZVL6	AT1G54780	UPF0603 protein At1g54780, chloroplastic		sp|Q9ZVL6|U603_ARATH UPF0603 protein At1g54780, chloroplastic OS=Arabidopsis thaliana GN=At1g54780 PE=1 SV=1	2.61795e+10	2.58511e+10	25160850000	2.13523e+10	22872850000	2.17056e+10	1.1708	285	12	14	12	12	14	11	33	34.7	33	34.4	34.7	31.2		0.0105541
O81014	AT2G26930	4-diphosphocytidyl-2-C-methyl-D-erythritol kinase, chloroplastic	ISPE	sp|O81014|ISPE_ARATH 4-diphosphocytidyl-2-C-methyl-D-erythritol kinase, chloroplastic OS=Arabidopsis thaliana GN=ISPE PE=2 SV=1	4.82384e+08	9.61406e+08	1.37631e+09	5.84887e+08	1000285000	8.28566e+08	1.16835	383	5	7	7	5	6	7	17.2	21.1	20.4	17.2	20.4	21.4		0.290001
P82869	AT3G15520	Peptidyl-prolyl cis-trans isomerase CYP37, chloroplastic	CYP37	sp|P82869|CYP37_ARATH Peptidyl-prolyl cis-trans isomerase CYP37, chloroplastic OS=Arabidopsis thaliana GN=CYP37 PE=1 SV=3	4.28372e+09	6.2173e+09	6.65201e+09	4.53659e+09	4856494500	5.29611e+09	1.16773	466	13	11	12	12	11	12	26.2	21.2	26.6	22.3	27.7	22.7		0.132918
Q8RWG1	AT4G31390	Uncharacterized aarF domain-containing protein kinase At4g31390, chloroplastic		sp|Q8RWG1|Y4139_ARATH Uncharacterized aarF domain-containing protein kinase At4g31390, chloroplastic OS=Arabidopsis thaliana GN=At4g31390 PE=2 SV=1;sp|Q8RWG1-2|Y4139_ARATH Isoform 2 of Uncharacterized aarF domain-containing protein kinase At4g31390, chloro	1.18657e+09	1.7906e+09	1.48637e+09	8.52036e+08	1354925000	1.61639e+09	1.16744	682	14	18	22	13	17	15	25.4	27	32.1	21.6	24.8	24		0.1726
Q9SYM0	AT1G78620		T30F21.5	sp|Q9SYM0|VTE6_ARATH Protein VTE6, chloroplastic OS=Arabidopsis thaliana GN=VTE6 PE=1 SV=1	1.42788e+08	1.18287e+08	1.36722e+08	8.61017e+07	191448400	6.38971e+07	1.16503	333	1	1	1	1	2	1	2.7	3	3	3	6.3	3		0.361876
O22682	AT3G03630	Probable S-sulfocysteine synthase, chloroplastic		sp|O22682|CYSK4_ARATH Probable S-sulfocysteine synthase, chloroplastic OS=Arabidopsis thaliana GN=At3g03630 PE=1 SV=1	1.37119e+08	3.13577e+08	1.62417e+08	1.20601e+08	282110400	1.25582e+08	1.16055	404	3	4	4	3	3	2	10.9	9.4	12.6	10.9	9.7	6.7		0.0216234
Q8RXN3	AT5G33320	Phosphoenolpyruvate/phosphate translocator 1, chloroplastic	PPT1	sp|Q8RXN3|PPT1_ARATH Phosphoenolpyruvate/phosphate translocator 1, chloroplastic OS=Arabidopsis thaliana GN=PPT1 PE=1 SV=1	2.61732e+08	1.53103e+08	8.66806e+07	1.21398e+08	158701400	1.52306e+08	1.15982	408	1	1	1	1	1	1	3.4	3.4	3.4	3.4	3.4	3.4		0.371307
Q6NLC1	AT1G54350	ABC transporter D family member 2, chloroplastic	ABCC2	sp|Q6NLC1|AB2D_ARATH ABC transporter D family member 2, chloroplastic OS=Arabidopsis thaliana GN=ABCC2 PE=1 SV=1	1.17795e+08	1.97814e+07	2.46827e+08	1.07372e+08	97747650	1.26319e+08	1.1598	706	3	2	3	2	2	3	5.7	2.8	5.7	3.8	3.8	6.4		0.393755
Q9SUI5	AT1G30380	Photosystem I reaction center subunit psaK, chloroplastic	PSAK	sp|Q9SUI5|PSAK_ARATH Photosystem I reaction center subunit psaK, chloroplastic OS=Arabidopsis thaliana GN=PSAK PE=2 SV=2	6.78029e+09	7.2311e+09	5.22711e+09	6.00408e+09	4713208500	5.89494e+09	1.15809	130	3	4	4	3	4	4	15.4	43.1	43.1	15.4	43.1	43.1		0.221082
O81439	AT4G04020	Probable plastid-lipid-associated protein 1, chloroplastic	PAP1	sp|O81439|PAP1_ARATH Probable plastid-lipid-associated protein 1, chloroplastic OS=Arabidopsis thaliana GN=PAP1 PE=1 SV=1	9.57591e+09	1.51674e+10	1.34458e+10	8.10845e+09	10228790000	1.46656e+10	1.15715	318	14	14	14	13	12	16	44.7	51.3	48.7	44.7	45.9	48.7		0.217222
P92959	AT5G54600	50S ribosomal protein L24, chloroplastic	RPL24	sp|P92959|RK24_ARATH 50S ribosomal protein L24, chloroplastic OS=Arabidopsis thaliana GN=RPL24 PE=2 SV=2	1.22531e+10	1.47587e+10	1.44089e+10	9.58553e+09	12892165000	1.33311e+10	1.15672	198	6	8	7	7	6	6	36.9	36.9	36.9	36.9	36.9	36.9		0.0276261
Q8W0Y8	AT4G28660	Photosystem II reaction center PSB28 protein, chloroplastic	PSB28	sp|Q8W0Y8|PSB28_ARATH Photosystem II reaction center PSB28 protein, chloroplastic OS=Arabidopsis thaliana GN=PSB28 PE=2 SV=1	3.74276e+09	4.46263e+09	4.52358e+09	3.2665e+09	5395962000	2.34262e+09	1.15665	183	3	3	3	3	3	3	22.4	22.4	22.4	22.4	22.4	22.4		0.294329
P81760	AT5G53490	Thylakoid lumenal 17.4 kDa protein, chloroplastic		sp|P81760-2|TL17_ARATH Isoform 2 of Thylakoid lumenal 17.4 kDa protein, chloroplastic OS=Arabidopsis thaliana GN=TL17;sp|P81760|TL17_ARATH Thylakoid lumenal 17.4 kDa protein, chloroplastic OS=Arabidopsis thaliana GN=TL17 PE=1 SV=2	1.7887e+10	1.30547e+10	1.69118e+10	1.80721e+10	1.23573e+10	1.10063e+10	1.15489	235	10	11	9	8	12	11	40.4	48.1	45.5	40.4	61.3	48.1		0.188599
Q8L7S9	AT1G43560	Thioredoxin Y2, chloroplastic		sp|Q8L7S9|TRXY2_ARATH Thioredoxin Y2, chloroplastic OS=Arabidopsis thaliana GN=At1g43560 PE=2 SV=1	2.1946e+09	2.3522e+09	2.75052e+09	1.66785e+09	2156368500	2.50401e+09	1.15314	167	5	4	4	4	4	4	26.9	22.8	22.8	22.8	22.8	22.8		0.0441255
Q8VY52	AT2G28605	PsbP domain-containing protein 2, chloroplastic	PPD2	sp|Q8VY52|PPD2_ARATH PsbP domain-containing protein 2, chloroplastic OS=Arabidopsis thaliana GN=PPD2 PE=1 SV=1	7.14965e+08	1.00946e+09	6.87402e+08	8.77322e+08	587629900	6.27505e+08	1.15263	232	4	5	4	5	3	3	25	30.2	25	30.2	19.4	19.4		0.297797
O81770	AT4G31780	Monogalactosyldiacylglycerol synthase 1, chloroplastic	MGD1	sp|O81770|MGDG1_ARATH Monogalactosyldiacylglycerol synthase 1, chloroplastic OS=Arabidopsis thaliana GN=MGD1 PE=1 SV=1;sp|O81770-2|MGDG1_ARATH Isoform 2 of Monogalactosyldiacylglycerol synthase 1, chloroplastic OS=Arabidopsis thaliana GN=MGD1	5.32797e+07	4.62083e+08	1.55938e+08	4.30134e+07	2.93086e+08	2.46313e+08	1.15262	533	2	5	2	1	4	4	5.1	11.8	4.9	2.1	8.8	8.8		0.366298
Q9LVM1	AT5G58270	ABC transporter B family member 25, mitochondrial	ABCB25	sp|Q9LVM1|AB25B_ARATH ABC transporter B family member 25, mitochondrial OS=Arabidopsis thaliana GN=ABCB25 PE=1 SV=1	2.15902e+08	2.41363e+08	1.83176e+08	6.65874e+07	263012750	2.26423e+08	1.15182	728	4	4	5	3	7	5	6.7	8.1	8.1	4.9	12.1	9.2		0.344734
Q9SKX4	AT2G43030	50S ribosomal protein L3-1, chloroplastic	RPL3A	sp|Q9SKX4|RK3A_ARATH 50S ribosomal protein L3-1, chloroplastic OS=Arabidopsis thaliana GN=RPL3A PE=2 SV=1	1.04207e+10	1.58393e+10	1.36455e+10	8.66353e+09	1.40519e+10	1.20063e+10	1.1493	271	8	10	10	9	10	9	30.3	35.1	36.2	33.2	36.2	33.6		0.000341665
Q8LE52	AT5G16710	Glutathione S-transferase DHAR3, chloroplastic	DHAR3	sp|Q8LE52|DHAR3_ARATH Glutathione S-transferase DHAR3, chloroplastic OS=Arabidopsis thaliana GN=DHAR3 PE=1 SV=1	8.6771e+09	8.89367e+09	9.44259e+09	8.22267e+09	7353060000	7.94017e+09	1.14873	258	10	11	11	9	10	8	37.2	40.3	44.6	34.1	37.2	31.4		0.0409474
P56792	ATCG00780	50S ribosomal protein L14, chloroplastic	rpl14	sp|A4QKW7|RK14_CRUWA 50S ribosomal protein L14, chloroplastic OS=Crucihimalaya wallichii GN=rpl14 PE=3 SV=1;sp|A4QJW7|RK14_OLIPU 50S ribosomal protein L14, chloroplastic OS=Olimarabidopsis pumila GN=rpl14 PE=3 SV=1;sp|P56792|RK14_ARATH 50S ribosomal protei	1.60789e+10	1.31383e+10	1.02358e+10	1.36129e+10	9746165000	1.10248e+10	1.14742	122	9	8	8	8	8	8	66.4	59.8	59.8	59.8	59.8	59.8		0.157093
P04778	AT1G29930	Chlorophyll a-b binding protein 1, chloroplastic	LHCB1.3	sp|P04778|CB1C_ARATH Chlorophyll a-b binding protein 1, chloroplastic OS=Arabidopsis thaliana GN=LHCB1.3 PE=1 SV=1	2.97621e+11	2.23687e+11	2.42267e+11	2.53581e+11	208536900000	2.03869e+11	1.14653	267	10	10	10	11	10	11	33	32.2	32.2	33.7	32.2	33.7		0.0332869
Q9FMX0	AT5G23310	Superoxide dismutase [Fe] 3, chloroplastic	FSD3	sp|Q9FMX0|SODF3_ARATH Superoxide dismutase [Fe] 3, chloroplastic OS=Arabidopsis thaliana GN=FSD3 PE=1 SV=1	3.64315e+08	4.53191e+08	4.00679e+08	3.22012e+08	368718350	3.72913e+08	1.14529	263	2	3	5	2	3	3	6.5	9.9	17.1	7.6	9.9	9.9		0.0469408
P21240	AT1G55490	Chaperonin 60 subunit beta 1, chloroplastic	CPN60B1	sp|P21240|CPNB1_ARATH Chaperonin 60 subunit beta 1, chloroplastic OS=Arabidopsis thaliana GN=CPN60B1 PE=1 SV=3	1.07631e+10	2.04073e+10	1.75254e+10	1.04467e+10	1.63049e+10	1.57888e+10	1.1447	600	34	34	32	30	29	31	58.8	61.3	54.7	53.7	51.2	57		0.102129
F4KF14	AT5G64580		At5g64580	sp|F4KF14|FTSI4_ARATH Probable inactive ATP-dependent zinc metalloprotease FTSHI 4, chloroplastic OS=Arabidopsis thaliana GN=FTSHI4 PE=1 SV=1	3.38157e+08	6.02408e+08	6.11447e+08	3.9693e+08	5.33354e+08	4.28254e+08	1.14241	855	6	8	8	6	5	5	8.1	12.5	12.3	7.8	8.2	8.2		0.226766
P42699	AT1G20340	Plastocyanin major isoform, chloroplastic	DRT112	sp|P42699|PLAS2_ARATH Plastocyanin major isoform, chloroplastic OS=Arabidopsis thaliana GN=DRT112 PE=1 SV=2	2.12198e+10	1.42506e+10	1.78904e+10	2.45175e+10	11816090000	1.03944e+10	1.14194	167	1	2	1	1	2	2	14.4	38.9	14.4	14.4	38.9	38.9		0.275886
P56807	ATCG00650	30S ribosomal protein S18, chloroplastic	rps18	sp|A4QKV3|RR18_CRUWA 30S ribosomal protein S18, chloroplastic OS=Crucihimalaya wallichii GN=rps18 PE=3 SV=1;sp|A4QJV3|RR18_OLIPU 30S ribosomal protein S18, chloroplastic OS=Olimarabidopsis pumila GN=rps18 PE=3 SV=1;sp|P56807|RR18_ARATH 30S ribosomal protei	2.34464e+09	4.29031e+09	3.41743e+09	2.08745e+09	3143283000	3.57937e+09	1.141	101	6	7	6	5	6	7	34.7	35.6	34.7	34.7	34.7	35.6		0.197784
P49572	AT2G04400	Indole-3-glycerol phosphate synthase, chloroplastic		sp|P49572|TRPC_ARATH Indole-3-glycerol phosphate synthase, chloroplastic OS=Arabidopsis thaliana GN=IGPS PE=1 SV=2	2.59807e+08	5.31163e+08	2.13098e+08	2.72938e+08	294394100	3.12782e+08	1.14084	402	5	9	5	6	5	6	13.7	17.4	13.7	17.2	14.7	16.4		0.360895
O65282	AT5G20720	20 kDa chaperonin, chloroplastic	CPN21	sp|O65282|CH20_ARATH 20 kDa chaperonin, chloroplastic OS=Arabidopsis thaliana GN=CPN20 PE=1 SV=2	6.47769e+10	8.19251e+10	6.9437e+10	5.68408e+10	6.74402e+10	6.54594e+10	1.13913	253	18	18	17	20	17	17	66.8	66.8	66.8	68.4	63.6	63.6		0.0514297
O65272	AT4G00630	K(+) efflux antiporter 2, chloroplastic	KEA2	sp|O65272|KEA2_ARATH K(+) efflux antiporter 2, chloroplastic OS=Arabidopsis thaliana GN=KEA2 PE=1 SV=2	7.07013e+08	1.00018e+09	5.62774e+08	5.3046e+08	8.3512e+08	6.2809e+08	1.13859	1174	9	8	8	8	7	6	13.7	11.8	10.8	12.1	9.6	8.2		0.181423
Q56YA5	AT2G13360	Serine--glyoxylate aminotransferase	AGT1	sp|Q56YA5|SGAT_ARATH Serine--glyoxylate aminotransferase OS=Arabidopsis thaliana GN=AGT1 PE=1 SV=2	2.03534e+08	9.01819e+08	5.53676e+08	2.70235e+08	210524600	9.79496e+08	1.13612	401	3	6	4	2	3	5	13.5	21.4	14.2	9.5	13	19.5		0.429564
P62095	ATCG00570	Cytochrome b559 subunit beta	psbF	sp|P62095|PSBF_ARATH Cytochrome b559 subunit beta OS=Arabidopsis thaliana GN=psbF PE=3 SV=1	1.12436e+09	1.22073e+09	9.4741e+08	1.08969e+09	9.3572e+08	8.74954e+08	1.1352	39	1	1	1	1	1	1	20.5	20.5	20.5	20.5	20.5	20.5		0.117719
Q93WI0	AT5G19370	Rhodanese-like/PpiC domain-containing protein 12		sp|Q93WI0|STR12_ARATH Rhodanese-like/PpiC domain-containing protein 12, chloroplastic OS=Arabidopsis thaliana GN=At5g19370 PE=1 SV=1	4.80501e+08	1.35336e+09	5.38066e+08	5.86684e+08	892749000	6.10334e+08	1.13502	299	6	9	9	7	7	6	21.7	37.8	38.1	28.1	29.4	23.7		0.329664
Q84WW2	AT5G24400	Probable 6-phosphogluconolactonase 5, chloroplastic	EMB2024	sp|Q84WW2|6PGL5_ARATH Probable 6-phosphogluconolactonase 5, chloroplastic OS=Arabidopsis thaliana GN=EMB2024 PE=2 SV=1	3.42258e+08	1.21964e+09	5.45067e+08	5.11992e+08	6.07342e+08	7.38339e+08	1.1342	325	3	7	4	5	6	7	14.2	24.9	14.5	19.7	22.2	22.8		0.391641
Q9ZV24	AT2G28900	Outer envelope pore protein 16-1, chloroplastic	OEP161	sp|Q9ZV24|OP161_ARATH Outer envelope pore protein 16-1, chloroplastic OS=Arabidopsis thaliana GN=OEP161 PE=1 SV=1	5.10636e+09	1.1074e+10	7.93458e+09	5.76586e+09	8485620000	7.03652e+09	1.1328	148	5	5	4	5	5	4	32.4	32.4	27	32.4	32.4	27		0.210411
O49485	AT4G34200	D-3-phosphoglycerate dehydrogenase 1, chloroplastic	PGDH1	sp|O49485|SERA1_ARATH D-3-phosphoglycerate dehydrogenase 1, chloroplastic OS=Arabidopsis thaliana GN=PGDH1 PE=1 SV=1	1.90989e+09	1.9605e+09	1.54507e+09	1.54832e+09	2013869000	1.22107e+09	1.13217	603	11	9	10	11	11	9	18.2	15.6	17.9	20.7	20.7	17.9		0.126346
Q9LU64	AT5G51100	Superoxide dismutase [Fe] 2, chloroplastic	FSD2	sp|Q9LU64|SODF2_ARATH Superoxide dismutase [Fe] 2, chloroplastic OS=Arabidopsis thaliana GN=FSD2 PE=1 SV=1	1.20241e+09	1.42514e+09	1.26736e+09	9.88932e+08	1369082000	1.08617e+09	1.13087	305	7	8	6	7	8	5	18.4	21	18	16.4	18	15.4		0.0443571
P25269	AT4G27070	Tryptophan synthase beta chain 2, chloroplastic	TSB2	sp|P25269|TRBP2_ARATH Tryptophan synthase beta chain 2, chloroplastic OS=Arabidopsis thaliana GN=TSB2 PE=1 SV=2	7.77515e+07	5.99901e+07	7.15394e+07	6.91876e+07	5.84162e+07	5.7862e+07	1.12841	475	6	7	5	6	6	9	14.7	14.7	12.8	14.7	14.7	19.4		0.0759891
Q9M385	AT3G54210	50S ribosomal protein L17, chloroplastic	RPL17	sp|Q9M385|RK17_ARATH 50S ribosomal protein L17, chloroplastic OS=Arabidopsis thaliana GN=RPL17 PE=2 SV=1	4.23664e+09	3.52546e+09	3.30337e+09	3.48153e+09	4.42192e+09	1.92775e+09	1.12555	211	4	4	4	5	3	3	17.1	12.8	12.8	19	12.3	12.8		0.302847
Q9FWS4	AT1G75350	50S ribosomal protein L31, chloroplastic	RPL31	sp|Q9FWS4|RK31_ARATH 50S ribosomal protein L31, chloroplastic OS=Arabidopsis thaliana GN=RPL31 PE=2 SV=1	8.64906e+09	1.41361e+10	1.15064e+10	9.27076e+09	12079210000	9.11912e+09	1.12546	144	8	8	8	8	8	8	56.2	56.2	56.2	56.2	56.2	56.2		0.15645
Q9SUI4	AT4G12800	Photosystem I reaction center subunit XI, chloroplastic	PSAL	sp|Q9SUI4|PSAL_ARATH Photosystem I reaction center subunit XI, chloroplastic OS=Arabidopsis thaliana GN=PSAL PE=1 SV=2	3.32611e+10	3.56173e+10	3.1993e+10	2.85023e+10	3.03625e+10	3.09493e+10	1.12311	219	6	6	6	6	6	6	17.4	17.4	17.4	17.4	17.4	17.4		0.0545514
O80796	AT1G65260	Membrane-associated protein VIPP1, chloroplastic	VIPP1	sp|O80796|VIPP1_ARATH Membrane-associated protein VIPP1, chloroplastic OS=Arabidopsis thaliana GN=VIPP1 PE=1 SV=1	1.09083e+10	1.18145e+10	1.24961e+10	1.04685e+10	10414690000	1.05438e+10	1.12066	330	14	14	15	14	14	16	48.8	52.1	50.3	52.7	49.7	47.6		0.0517834
Q9FVQ4	AT1G32080	Plastidal glycolate/glycerate translocator 1, chloroplastic	PLGG1	sp|Q9FVQ4|PLGG1_ARATH Plastidal glycolate/glycerate translocator 1, chloroplastic OS=Arabidopsis thaliana GN=PLGG1 PE=1 SV=1	1.12199e+09	6.35017e+08	8.27741e+08	6.50266e+08	669897800	986310000	1.12065	512	2	2	3	3	2	2	5.9	5.9	7.2	7.4	5.1	5.1		0.338978
O23614	AT4G17740	Carboxyl-terminal-processing peptidase 2, chloroplastic	CTPA2	sp|O23614-2|CTPA2_ARATH Isoform 2 of Carboxyl-terminal-processing peptidase 2, chloroplastic OS=Arabidopsis thaliana GN=CTPA2;sp|O23614|CTPA2_ARATH Carboxyl-terminal-processing peptidase 2, chloroplastic OS=Arabidopsis thaliana GN=CTPA2 PE=1 SV=1	6.48983e+08	1.09997e+09	7.71179e+08	6.92975e+08	7.85141e+08	7.71443e+08	1.12028	505	9	10	8	9	5	5	20	22.6	17.8	21.8	12.5	12.5		0.254291
O22609	AT3G27925	Protease Do-like 1, chloroplastic	DEGP1	sp|O22609|DEGP1_ARATH Protease Do-like 1, chloroplastic OS=Arabidopsis thaliana GN=DEGP1 PE=1 SV=2	3.30058e+09	6439680000	5498707500	3.1017e+09	5.82103e+09	4.69177e+09	1.11932	439	10	10	10	7	10	10	22.3	24.4	25.1	16.2	22.6	22.6		0.0473812
Q9FNM7	AT5G08610	DEAD-box ATP-dependent RNA helicase 26	RH26	sp|Q9FNM7|RH26_ARATH DEAD-box ATP-dependent RNA helicase 26 OS=Arabidopsis thaliana GN=RH26 PE=1 SV=2	1.07463e+08	2.72969e+08	1.26903e+08	1.12958e+08	180966500	1.59533e+08	1.11882	850	3	5	3	3	3	3	4.9	7.4	4.4	4.6	4	4.2		0.340923
Q9ZST4	AT4G01900	Nitrogen regulatory protein P-II homolog	GLB1	sp|Q9ZST4|GLNB_ARATH Nitrogen regulatory protein P-II homolog OS=Arabidopsis thaliana GN=GLB1 PE=1 SV=1	5.46818e+08	6.74271e+08	6.40882e+08	1.02665e+08	658507850	9.04272e+08	1.118	196	4	3	5	2	3	3	21.9	11.2	21.4	13.3	11.2	11.2		0.390186
P25873	AT3G25920	50S ribosomal protein L15, chloroplastic	RPL15	sp|P25873|RK15_ARATH 50S ribosomal protein L15, chloroplastic OS=Arabidopsis thaliana GN=RPL15 PE=1 SV=2	1.33262e+10	1.50044e+10	1.77784e+10	1.37505e+10	14467310000	1.30249e+10	1.11799	277	16	17	16	16	15	16	42.2	45.8	44.4	42.2	44.8	43		0.207491
Q9XF89	AT4G10340	Chlorophyll a-b binding protein CP26, chloroplastic	LHCB5	sp|Q9XF89|CB5_ARATH Chlorophyll a-b binding protein CP26, chloroplastic OS=Arabidopsis thaliana GN=LHCB5 PE=1 SV=1	1.29529e+11	1.48122e+11	1.58656e+11	1.47274e+11	122772650000	1.20221e+11	1.11797	280	13	14	14	12	16	14	47.5	63.2	63.2	46.8	71.8	56.1		0.230657
P82538	AT3G55330	PsbP-like protein 1, chloroplastic	PPL1	sp|P82538|PPL1_ARATH PsbP-like protein 1, chloroplastic OS=Arabidopsis thaliana GN=PPL1 PE=1 SV=1	8.5733e+09	8.67722e+09	1.30486e+10	9.67378e+09	6.77184e+09	1.06615e+10	1.11776	230	11	9	9	10	9	10	50.9	43	47	46.5	43	46.5		0.216168
P46416	AT5G27380	Glutathione synthetase, chloroplastic	GSH2	sp|P46416|GSHB_ARATH Glutathione synthetase, chloroplastic OS=Arabidopsis thaliana GN=GSH2 PE=2 SV=3	2.04813e+08	8.11763e+07	3.24302e+08	1.5249e+08	138574150	2.55721e+08	1.11614	539	3	3	4	1	5	4	5.4	9.8	9.1	2	13.9	11.9		0.323066
Q9XFT3	AT4G21280	Oxygen-evolving enhancer protein 3-1, chloroplastic	PSBQ1	sp|Q9XFT3-2|PSBQ1_ARATH Isoform 2 of Oxygen-evolving enhancer protein 3-1, chloroplastic OS=Arabidopsis thaliana GN=PSBQ1;sp|Q9XFT3|PSBQ1_ARATH Oxygen-evolving enhancer protein 3-1, chloroplastic OS=Arabidopsis thaliana GN=PSBQ1 PE=1 SV=3	1.60218e+11	1.46994e+11	1.6336e+11	1.62908e+11	1.34391e+11	1.25906e+11	1.11192	223	15	15	15	15	15	15	49.3	49.3	49.3	49.3	49.3	49.3		0.154791
Q9S7M0	AT5G54270		LHCB3*1	sp|Q9S7M0|CB3_ARATH Chlorophyll a-b binding protein 3, chloroplastic OS=Arabidopsis thaliana GN=LHCB3 PE=1 SV=1;sp|Q9S7M0-2|CB3_ARATH Isoform 2 of Chlorophyll a-b binding protein 3, chloroplastic OS=Arabidopsis thaliana GN=LHCB3	2.41768e+10	2.93001e+10	3.18621e+10	2.47948e+10	2.46761e+10	2.73023e+10	1.11157	265	4	5	5	4	5	5	14.7	15.5	15.5	14.7	15.5	15.5		0.120947
Q9FFR3	AT5G41670	6-phosphogluconate dehydrogenase, decarboxylating 2, chloroplastic		sp|Q9FFR3|6PGD2_ARATH 6-phosphogluconate dehydrogenase, decarboxylating 2, chloroplastic OS=Arabidopsis thaliana GN=At5g41670 PE=1 SV=1	1.37816e+09	3.14655e+09	2.31926e+09	1.45321e+09	2119617500	2.58591e+09	1.11126	487	20	21	19	18	19	19	43.1	47.2	44.6	44.8	43.1	45		0.314025
Q8VYL1	AT5G35170	Adenylate kinase 5, chloroplastic		sp|Q8VYL1|KAD5_ARATH Adenylate kinase 5, chloroplastic OS=Arabidopsis thaliana GN=At5g35170 PE=1 SV=1	2.87032e+09	3.91064e+09	3.94399e+09	2.28713e+09	3356353000	4.00966e+09	1.11103	588	10	11	11	9	13	13	24.1	26.7	24.3	19.9	27.2	28.4		0.116719
Q9LF50	AT5G17520	Maltose excess protein 1, chloroplastic	MEX1	sp|Q9LF50|MEX1_ARATH Maltose excess protein 1, chloroplastic OS=Arabidopsis thaliana GN=MEX1 PE=2 SV=2	2.16007e+08	1.11025e+08	1.04775e+08	1.02599e+08	2.08001e+08	7.82455e+07	1.11048	415	3	1	1	1	2	1	11.6	2.7	2.7	2.7	8.7	2.7		0.41817
O49292	AT1G77090	PsbP domain-containing protein 4, chloroplastic	PPD4	sp|O49292|PPD4_ARATH PsbP domain-containing protein 4, chloroplastic OS=Arabidopsis thaliana GN=PPD4 PE=1 SV=2	4.26175e+09	4.11748e+09	3.38326e+09	3.71678e+09	3349989500	3.52948e+09	1.11006	260	8	8	7	8	7	6	30	30	30	30	32.7	30		0.146577
Q8H103	AT4G24620	Glucose-6-phosphate isomerase 1, chloroplastic	PGI1	sp|Q8H103|G6PIP_ARATH Glucose-6-phosphate isomerase 1, chloroplastic OS=Arabidopsis thaliana GN=PGI1 PE=1 SV=1;sp|Q8H103-2|G6PIP_ARATH Isoform 2 of Glucose-6-phosphate isomerase 1, chloroplastic OS=Arabidopsis thaliana GN=PGI1	5.07894e+09	7.0912e+09	1.24417e+10	5.61397e+09	6344338000	1.0223e+10	1.10958	613	21	21	21	23	20	23	41.9	40.8	44.4	46.8	36.7	39.8		0.207822
Q9LPZ1	AT1G11430	Multiple organellar RNA editing factor 9, chloroplastic	MORF9	sp|Q9LPZ1|MORF9_ARATH Multiple organellar RNA editing factor 9, chloroplastic OS=Arabidopsis thaliana GN=MORF9 PE=1 SV=1	2.96491e+08	2.89458e+08	5.13114e+08	1.49519e+08	467917450	3.75749e+08	1.1066	232	1	1	1	1	2	1	7.3	7.3	7.3	7.3	18.1	7.3		0.386344
Q9FI56	AT5G50920	Chaperone protein ClpC1, chloroplastic	CLPC1	sp|Q9FI56|CLPC1_ARATH Chaperone protein ClpC1, chloroplastic OS=Arabidopsis thaliana GN=CLPC1 PE=1 SV=1	7.05485e+10	9.95001e+10	8.25721e+10	5.91253e+10	8.90675e+10	8.01656e+10	1.10625	929	57	56	53	50	51	58	50.9	52.6	51.8	49.4	51	52.9		0.0526454
O80439	AT2G38140	30S ribosomal protein S31, chloroplastic	RPS31	sp|O80439|RR31_ARATH 30S ribosomal protein S31, chloroplastic OS=Arabidopsis thaliana GN=RPS31 PE=1 SV=1	5.40959e+09	4.62325e+09	4.08656e+09	5.60002e+09	3102671000	4.063e+09	1.10604	118	7	6	6	7	8	8	33.9	33.9	28.8	28.8	33.9	33.9		0.245027
Q9M2P7	AT3G58010	Probable plastid-lipid-associated protein 9, chloroplastic	PAP9	sp|Q9M2P7|PAP9_ARATH Probable plastid-lipid-associated protein 9, chloroplastic OS=Arabidopsis thaliana GN=PAP9 PE=2 SV=1	2.11256e+09	2.3461e+09	1.52321e+09	2.051e+09	1570497500	1.79395e+09	1.10459	308	6	4	6	6	4	3	26.6	17.2	26.3	22.7	21.1	14.6		0.301517
Q9LZX6	AT3G60880	4-hydroxy-tetrahydrodipicolinate synthase 1, chloroplastic	DHDPS1	sp|Q9LZX6-2|DAPA1_ARATH Isoform 2 of 4-hydroxy-tetrahydrodipicolinate synthase 1, chloroplastic OS=Arabidopsis thaliana GN=DHDPS1;sp|Q9LZX6|DAPA1_ARATH 4-hydroxy-tetrahydrodipicolinate synthase 1, chloroplastic OS=Arabidopsis thaliana GN=DHDPS1 PE=2 SV=2	2.32685e+08	2.62297e+08	4.28715e+08	9.41167e+07	302302000	4.39824e+08	1.10458	364	1	3	3	1	5	5	2.7	11	8.8	2.7	20.6	16.2		0.325473
Q9M879	AT3G02630	Acyl-[acyl-carrier-protein] desaturase 5, chloroplastic	S-ACP-DES5	sp|Q9M879|STAD5_ARATH Stearoyl-[acyl-carrier-protein] 9-desaturase 5, chloroplastic OS=Arabidopsis thaliana GN=S-ACP-DES5 PE=1 SV=1	2.16467e+08	1.8206e+08	9.53334e+07	1.03058e+08	2.57772e+08	8.63322e+07	1.10443	396	5	5	4	4	4	4	15.4	14.9	11.6	12.1	12.1	12.1		0.401352
Q9M0Z3	AT4G04850	K(+) efflux antiporter 3, chloroplastic	KEA3	sp|Q9M0Z3|KEA3_ARATH K(+) efflux antiporter 3, chloroplastic OS=Arabidopsis thaliana GN=KEA3 PE=1 SV=2;sp|Q9M0Z3-2|KEA3_ARATH Isoform 2 of K(+) efflux antiporter 3, chloroplastic OS=Arabidopsis thaliana GN=KEA3;sp|Q9M0Z3-3|KEA3_ARATH Isoform 3 of K(+) effl	2.87911e+08	388147500	4.59281e+08	7.09402e+08	1.81488e+08	1.37585e+08	1.10391	776	5	5	7	6	4	4	8.8	9.5	13.8	10.4	8.5	8.5		0.445791
Q9STG9	AT4G34740	Amidophosphoribosyltransferase 2, chloroplastic	ASE2	sp|Q9STG9|ASE2_ARATH Amidophosphoribosyltransferase 2, chloroplastic OS=Arabidopsis thaliana GN=ASE2 PE=1 SV=1	2.46769e+09	4.72379e+09	4.31866e+09	2.61969e+09	3.71571e+09	4.12177e+09	1.10069	561	15	14	18	16	14	15	32.3	33	40.6	35.7	34.9	37.1		0.20725
Q9LF68	AT5G17560	Protein BOLA4, chloroplastic/mitochondrial	BOLA4	sp|Q9LF68|BOLA4_ARATH Protein BOLA4, chloroplastic/mitochondrial OS=Arabidopsis thaliana GN=BOLA4 PE=1 SV=1	3.70489e+08	6.74831e+08	6.42413e+08	5.0207e+08	5.15107e+08	5.17594e+08	1.09966	177	3	4	3	3	4	4	22	33.9	22	22	33.9	33.9		0.317288
P38025	AT3G21110	Phosphoribosylaminoimidazole-succinocarboxamide synthase, chloroplastic	PUR7	sp|P38025|PUR7_ARATH Phosphoribosylaminoimidazole-succinocarboxamide synthase, chloroplastic OS=Arabidopsis thaliana GN=PUR7 PE=2 SV=2	7.5098e+08	1.36405e+09	9.72983e+08	5.36564e+08	1009294000	1262430000	1.09961	411	5	8	7	5	7	10	17.8	27.5	23.8	17.8	23.8	33.8		0.34028
Q42593	AT1G77490	L-ascorbate peroxidase T, chloroplastic	APXT	sp|Q42593|APXT_ARATH L-ascorbate peroxidase T, chloroplastic OS=Arabidopsis thaliana GN=APXT PE=2 SV=2	8.34876e+09	1.0652e+10	8.72298e+09	6.0135e+09	9372935000	9.85209e+09	1.09847	426	13	10	10	12	12	11	35.7	29.3	27.2	31.9	31.7	29.8		0.251939
P93732	AT2G14260	Proline iminopeptidase	PIP	sp|P93732|PIP_ARATH Proline iminopeptidase OS=Arabidopsis thaliana GN=PIP PE=2 SV=3	5.18065e+08	5.02774e+08	4.23778e+08	7.07745e+08	275089100	3.33127e+08	1.09777	380	6	8	8	9	5	6	18.4	26.1	25.5	35.3	11.8	26.6		0.380155
Q944S1	AT1G59990	DEAD-box ATP-dependent RNA helicase 22	RH22	sp|Q944S1|RH22_ARATH DEAD-box ATP-dependent RNA helicase 22 OS=Arabidopsis thaliana GN=RH22 PE=2 SV=1	7.08792e+07	140049000	4.62543e+07	2.66887e+07	82432350	1.25321e+08	1.097	581	2	3	2	1	3	3	4.6	6	3.4	2.1	6	7.4		0.438848
Q9LZB8	AT5G03910	ABC transporter B family member 29, chloroplastic	ABCB29	sp|Q9LZB8|AB29B_ARATH ABC transporter B family member 29, chloroplastic OS=Arabidopsis thaliana GN=ABCB29 PE=1 SV=1	9.71382e+07	1.70034e+08	1.39628e+08	6.8504e+07	153489050	1.48886e+08	1.09686	634	4	4	5	4	4	3	7.7	8.2	9.5	8	8.2	5.5		0.198043
Q9M336	AT3G53900	Uracil phosphoribosyltransferase, chloroplastic	UPP	sp|Q9M336-2|UPP_ARATH Isoform 2 of Uracil phosphoribosyltransferase, chloroplastic OS=Arabidopsis thaliana GN=UPP;sp|Q9M336|UPP_ARATH Uracil phosphoribosyltransferase, chloroplastic OS=Arabidopsis thaliana GN=UPP PE=1 SV=1	3.41212e+09	3.19803e+09	3.15881e+09	3.02951e+09	2989057500	2.8888e+09	1.09673	231	12	11	12	10	13	12	56.7	54.5	56.3	52.4	64.5	59.7		0.014978
Q949U7	AT3G52960	Peroxiredoxin-2E, chloroplastic	PRXIIE	sp|Q949U7|PRX2E_ARATH Peroxiredoxin-2E, chloroplastic OS=Arabidopsis thaliana GN=PRXIIE PE=1 SV=2	3.04381e+10	3.75929e+10	3.30626e+10	2.71805e+10	31254080000	3.38041e+10	1.096	234	11	12	12	11	13	12	45.7	53	53	45.7	53	44		0.143255
P56801	ATCG00770	30S ribosomal protein S8, chloroplastic	rps8	sp|A4QKW6|RR8_CRUWA 30S ribosomal protein S8, chloroplastic OS=Crucihimalaya wallichii GN=rps8 PE=3 SV=1;sp|P56801|RR8_ARATH 30S ribosomal protein S8, chloroplastic OS=Arabidopsis thaliana GN=rps8 PE=3 SV=1;sp|A4QJW6|RR8_OLIPU 30S ribosomal protein S8, chl	6.35297e+09	9845550000	6.32039e+09	5.71704e+09	8790925000	6.09109e+09	1.0932	134	6	7	6	5	6	5	35.8	46.3	46.3	30.6	46.3	41		0.0575784
P49599	AT4G27800	Protein phosphatase 2C 57	PPH1	sp|P49599|P2C57_ARATH Protein phosphatase 2C 57 OS=Arabidopsis thaliana GN=PPH1 PE=1 SV=2;sp|P49599-3|P2C57_ARATH Isoform 3 of Protein phosphatase 2C 57 OS=Arabidopsis thaliana GN=PPH1;sp|P49599-2|P2C57_ARATH Isoform 2 of Protein phosphatase 2C 57 OS=Arabi	1.72192e+08	6.845e+08	7.23261e+08	3.37602e+08	530258300	5.79109e+08	1.09191	388	1	4	5	3	3	4	4.6	20.1	20.4	15.5	15.5	20.1		0.356863
Q9XF88	AT3G08940	Chlorophyll a-b binding protein CP29.2, chloroplastic	LHCB4.2	sp|Q9XF88|CB4B_ARATH Chlorophyll a-b binding protein CP29.2, chloroplastic OS=Arabidopsis thaliana GN=LHCB4.2 PE=1 SV=1;sp|Q9XF88-2|CB4B_ARATH Isoform 2 of Chlorophyll a-b binding protein CP29.2, chloroplastic OS=Arabidopsis thaliana GN=LHCB4.2	7.44012e+10	7.1304e+10	8.33743e+10	8.88553e+10	53514890000	6.74732e+10	1.09167	287	9	11	10	10	11	12	27.5	36.2	33.8	30	36.2	38.7		0.300945
P56785	ATCG01130	Protein TIC 214	TIC214	sp|P56785|TI214_ARATH Protein TIC 214 OS=Arabidopsis thaliana GN=TIC214 PE=1 SV=1	4.24773e+09	4.50525e+09	4.70032e+09	3.42206e+09	4.47855e+09	4.42349e+09	1.09163	1786	43	41	46	38	36	37	26.2	24.2	26.7	22	22.6	23.6		0.125856
Q9CAF6	AT3G10690	Probable DNA gyrase subunit A, chloroplastic/mitochondrial	GYRA	sp|Q9CAF6|GYRA_ARATH DNA gyrase subunit A, chloroplastic/mitochondrial OS=Arabidopsis thaliana GN=GYRA PE=1 SV=2	6.10457e+08	1.26937e+09	5.66413e+08	4.2696e+08	1.05277e+09	7.62771e+08	1.09085	950	10	17	11	7	14	14	14.2	22.8	13.9	10	16.7	20.6		0.329608
Q94A65	AT4G27700	Rhodanese-like domain-containing protein 14, chloroplastic		sp|Q94A65|STR14_ARATH Rhodanese-like domain-containing protein 14, chloroplastic OS=Arabidopsis thaliana GN=At4g27700 PE=2 SV=1	7.48406e+09	8.82932e+09	9.02631e+09	8.4241e+09	7.90861e+09	6.90162e+09	1.09061	224	7	6	7	7	6	5	39.3	39.3	44.2	44.2	39.3	34.4		0.25681
P36210	AT3G27830	50S ribosomal protein L12-1, chloroplastic;50S ribosomal protein L12-3, chloroplastic	RPL12A;RPL12C	sp|P36210|RK121_ARATH 50S ribosomal protein L12-1, chloroplastic OS=Arabidopsis thaliana GN=RPL12A PE=2 SV=1;sp|P36212|RK123_ARATH 50S ribosomal protein L12-3, chloroplastic OS=Arabidopsis thaliana GN=RPL12C PE=2 SV=2	5.68142e+10	5.96516e+10	5.54741e+10	5.4061e+10	49041135000	5.49336e+10	1.08798	191	8	7	7	6	7	8	36.1	59.7	52.4	28.3	59.7	59.7		0.134282
Q9ZTZ7	AT1G01790	K(+) efflux antiporter 1, chloroplastic	KEA1	sp|Q9ZTZ7|KEA1_ARATH K(+) efflux antiporter 1, chloroplastic OS=Arabidopsis thaliana GN=KEA1 PE=1 SV=2	2.54073e+09	3.00038e+09	3.14394e+09	2.34782e+09	3.48191e+09	2.16319e+09	1.08659	1193	16	15	19	14	18	13	21.2	16.9	21.6	17.7	21.7	17		0.319914
P62090	ATCG01060	Photosystem I iron-sulfur center	psaC	sp|A4QKY5|PSAC_CRUWA Photosystem I iron-sulfur center OS=Crucihimalaya wallichii GN=psaC PE=3 SV=1;sp|A4QJY3|PSAC_OLIPU Photosystem I iron-sulfur center OS=Olimarabidopsis pumila GN=psaC PE=3 SV=1;sp|P62090|PSAC_ARATH Photosystem I iron-sulfur center OS=Ar	3.82773e+10	3.86769e+10	7.11423e+10	6.18161e+10	40545505000	3.39451e+10	1.08649	81	5	5	5	5	4	5	64.2	64.2	64.2	64.2	64.2	64.2		0.422754
Q9LR64	AT1G03600	Photosystem II repair protein PSB27-H1, chloroplastic	PSB27-1	sp|Q9LR64|PB27A_ARATH Photosystem II repair protein PSB27-H1, chloroplastic OS=Arabidopsis thaliana GN=PSB27-1 PE=1 SV=1	1.46699e+10	1.6446e+10	1.20157e+10	1.58955e+10	12780625000	1.10482e+10	1.08577	174	4	4	5	4	4	4	23	22.4	27	22.4	23	33.3		0.253121
Q01667	AT3G54890	Chlorophyll a-b binding protein 6, chloroplastic	LHCA1	sp|Q01667|CAB6_ARATH Chlorophyll a-b binding protein 6, chloroplastic OS=Arabidopsis thaliana GN=LHCA1 PE=1 SV=1	3.12124e+10	3.44941e+10	3.5104e+10	2.75711e+10	34861255000	3.04523e+10	1.08533	241	5	5	7	6	6	7	10.4	10.4	11.6	11.6	11.6	18.3		0.113436
Q9SSA5	AT3G01480	Peptidyl-prolyl cis-trans isomerase CYP38, chloroplastic	CYP38	sp|Q9SSA5|CYP38_ARATH Peptidyl-prolyl cis-trans isomerase CYP38, chloroplastic OS=Arabidopsis thaliana GN=CYP38 PE=1 SV=1;sp|Q9SSA5-2|CYP38_ARATH Isoform 2 of Peptidyl-prolyl cis-trans isomerase CYP38, chloroplastic OS=Arabidopsis thaliana GN=CYP38	1.1903e+10	15291900000	1.26082e+10	1.02496e+10	13398385000	1.30283e+10	1.08525	437	13	13	11	12	11	13	38	34.1	32.5	35.9	32	35.9		0.145844
Q949Q0	AT2G40690	Glycerol-3-phosphate dehydrogenase [NAD(+)] 2, chloroplastic	GLY1	sp|Q949Q0|GPDA2_ARATH Glycerol-3-phosphate dehydrogenase [NAD(+)] 2, chloroplastic OS=Arabidopsis thaliana GN=GLY1 PE=1 SV=1	9.85193e+07	1.59295e+08	1.0151e+08	6.51714e+07	157014000	1.09202e+08	1.0843	420	3	3	3	2	3	4	10	10.2	10.2	6.2	10	13.3		0.264874
O82230	AT2G24020		STIC2	sp|O82230-2|EBFC2_ARATH Isoform 2 of Nucleoid-associated protein At2g24020, chloroplastic OS=Arabidopsis thaliana GN=At2g24020;sp|O82230|EBFC2_ARATH Nucleoid-associated protein At2g24020, chloroplastic OS=Arabidopsis thaliana GN=At2g24020 PE=2 SV=2	6.69847e+09	9.13436e+09	9.32187e+09	7.73456e+09	8.30115e+09	7.2189e+09	1.08171	180	10	10	11	11	10	10	50	50	55.6	55.6	54.4	54.4		0.279539
Q9SX22	AT1G68590	30S ribosomal protein 3-1, chloroplastic		sp|Q9SX22|RRP31_ARATH 30S ribosomal protein 3-1, chloroplastic OS=Arabidopsis thaliana GN=At1g68590 PE=2 SV=1	2.10691e+09	3.10602e+09	3.26088e+09	2.12878e+09	2885239500	2.82314e+09	1.08123	166	2	3	2	4	3	3	11.4	12	7.8	12.7	12	12		0.125504
Q94B60	AT5G45390	ATP-dependent Clp protease proteolytic subunit 4, chloroplastic	CLPP4	sp|Q94B60|CLPP4_ARATH ATP-dependent Clp protease proteolytic subunit 4, chloroplastic OS=Arabidopsis thaliana GN=CLPP4 PE=1 SV=1	5.05362e+09	6.2946e+09	6.10071e+09	4.87839e+09	5400395000	5861700000	1.08107	292	6	6	7	5	6	6	25	25	33.2	22.6	30.8	30.8		0.0990439
Q9SHR7	AT2G05100		LHCB2.1;LHCB2.2;Lhcb2:4	sp|Q9SHR7|CB21_ARATH Chlorophyll a-b binding protein 2.1, chloroplastic OS=Arabidopsis thaliana GN=LHCB2.1 PE=1 SV=1;sp|Q9S7J7|CB22_ARATH Chlorophyll a-b binding protein 2.2, chloroplastic OS=Arabidopsis thaliana GN=LHCB2.2 PE=1 SV=1;sp|Q9XF87|CB24_ARATH C	4.90169e+10	2.15263e+10	5.22211e+10	6.20358e+10	26647335000	2.48976e+10	1.08086	265	6	8	5	6	7	7	20.4	21.5	18.9	20.4	21.5	21.5		0.413637
Q8W593	AT1G67280	Probable lactoylglutathione lyase, chloroplast		sp|Q8W593|LGUC_ARATH Probable lactoylglutathione lyase, chloroplastic OS=Arabidopsis thaliana GN=At1g67280 PE=1 SV=1;sp|Q8W593-2|LGUC_ARATH Isoform 2 of Probable lactoylglutathione lyase, chloroplastic OS=Arabidopsis thaliana GN=At1g67280	6.13909e+09	7.50622e+09	9.71075e+09	4.41905e+09	7066988500	1.01308e+10	1.08046	350	10	9	10	8	9	10	30.3	28.3	30.3	28.3	26	30.3		0.224786
Q9C5J8	AT5G19620	Outer envelope protein 80, chloroplastic	OEP80	sp|Q9C5J8|OEP80_ARATH Outer envelope protein 80, chloroplastic OS=Arabidopsis thaliana GN=OEP80 PE=2 SV=1	5.26498e+08	1.20986e+09	1.13411e+09	5.20764e+08	1210924000	9.29599e+08	1.0786	732	9	8	13	8	10	10	16.7	15.4	23.8	13.9	18.2	18.6		0.204848
F4JVN6	AT4G20850	Tripeptidyl-peptidase 2	TPP2	sp|F4JVN6|TPPII_ARATH Tripeptidyl-peptidase 2 OS=Arabidopsis thaliana GN=TPP2 PE=1 SV=1	4.07864e+09	4820400000	4.46389e+09	3.81043e+09	3.98198e+09	4.59707e+09	1.07857	1380	33	36	33	31	33	30	29.9	31.4	30.9	29.2	28	32.1		0.184359
Q8LEU3	AT5G04900	Chlorophyll(ide) b reductase NOL, chloroplastic	NOL	sp|Q8LEU3|NOL_ARATH Chlorophyll(ide) b reductase NOL, chloroplastic OS=Arabidopsis thaliana GN=NOL PE=1 SV=1	1.18477e+09	1.12696e+09	1.10637e+09	9.61605e+08	986414000	1.22375e+09	1.07766	348	8	8	12	9	8	9	26.7	30.5	47.4	36.2	31.3	35.6		0.253677
Q05758	AT3G58610	Ketol-acid reductoisomerase, chloroplastic		sp|Q05758|ILV5_ARATH Ketol-acid reductoisomerase, chloroplastic OS=Arabidopsis thaliana GN=At3g58610 PE=1 SV=2	2.80692e+10	2.93779e+10	2.99727e+10	2.32358e+10	29175575000	2.87249e+10	1.07744	591	16	16	18	17	14	16	30.3	30.3	31.5	30.3	27.7	34.2		0.13693
Q94JQ4	AT3G20390	Reactive Intermediate Deaminase A, chloroplastic	RIDA	sp|Q94JQ4|RIDA_ARATH Reactive Intermediate Deaminase A, chloroplastic OS=Arabidopsis thaliana GN=RIDA PE=1 SV=1	2.8607e+09	3.4006e+09	3.0939e+09	2.39298e+09	3152578000	3.14365e+09	1.07665	187	5	5	5	5	5	5	34.2	33.2	33.2	34.2	33.2	33.2		0.138442
Q42533	AT5G16390	Biotin carboxyl carrier protein of acetyl-CoA carboxylase 1, chloroplastic	BCCP1	sp|Q42533|BCCP1_ARATH Biotin carboxyl carrier protein of acetyl-CoA carboxylase 1, chloroplastic OS=Arabidopsis thaliana GN=BCCP1 PE=1 SV=2	1.11469e+09	635778000	2.39859e+09	9.77911e+08	1.44866e+09	1.42816e+09	1.07636	280	3	2	4	2	3	3	10	6.1	13.2	7.1	10	10		0.43327
Q8LPR8	AT5G22640	Protein TIC 100	TIC100	sp|Q8LPR8|TI100_ARATH Protein TIC 100 OS=Arabidopsis thaliana GN=TIC100 PE=1 SV=1	1.2952e+09	1.35177e+09	9.21836e+08	9.64866e+08	1436649500	9.16661e+08	1.07553	871	11	7	7	7	5	5	15.2	10.6	14.1	13.2	7.9	6.8		0.287894
Q9ZSR7	AT5G46110	Triose phosphate/phosphate translocator TPT, chloroplastic	TPT	sp|Q9ZSR7|TPT_ARATH Triose phosphate/phosphate translocator TPT, chloroplastic OS=Arabidopsis thaliana GN=TPT PE=1 SV=1	6.52352e+09	1.02392e+10	6.38585e+09	4.08823e+09	9.867e+09	7.57334e+09	1.07525	410	3	3	3	3	3	3	8.8	8.8	8.8	8.8	8.8	8.8		0.329004
Q8L7L0	AT5G18570	GTP-binding protein OBGC, chloroplastic	OBGL	sp|Q8L7L0|OBGC_ARATH GTP-binding protein OBGC, chloroplastic OS=Arabidopsis thaliana GN=OBGL PE=2 SV=1	2.29651e+07	3.17446e+07	7.25413e+07	3.66847e+07	30758585	5.09033e+07	1.07524	681	1	1	2	2	2	1	2.1	1.5	3.5	3.5	4.3	2.8		0.399747
Q8GWP5	AT4G20960	Riboflavin biosynthesis protein PYRD, chloroplastic;Diaminohydroxyphosphoribosylaminopyrimidine deaminase;Inactive 5-amino-6-(5-phosphoribosylamino)uracil reductase	PYRD	sp|Q8GWP5|RIBD_ARATH Riboflavin biosynthesis protein PYRD, chloroplastic OS=Arabidopsis thaliana GN=PYRD PE=1 SV=1	8.96903e+08	1.02751e+09	1.26647e+09	9.31907e+08	9.87272e+08	1.04873e+09	1.07513	426	7	11	12	8	11	12	25.1	35.7	35.2	26.8	35.9	34.5		0.212872
Q9LM71	AT1G20810	Peptidyl-prolyl cis-trans isomerase FKBP18, chloroplastic	FKBP18	sp|Q9LM71|FKB18_ARATH Peptidyl-prolyl cis-trans isomerase FKBP18, chloroplastic OS=Arabidopsis thaliana GN=FKBP18 PE=1 SV=2	1.84606e+09	2.30164e+09	2561130000	1.94184e+09	2555124000	1.74832e+09	1.07422	232	7	7	7	6	6	5	31	27.6	31	27.6	27.6	24.1		0.343818
O23049	AT1G05190	50S ribosomal protein L6, chloroplastic	RPL6	sp|O23049|RK6_ARATH 50S ribosomal protein L6, chloroplastic OS=Arabidopsis thaliana GN=RPL6 PE=2 SV=1	1.99018e+10	3.804e+10	3.08503e+10	1.68288e+10	31414955000	34421400000	1.07412	223	17	19	19	18	16	18	61.4	61.4	61.4	61.4	57	61.4		0.282433
Q0WNZ5	AT5G20980	5-methyltetrahydropteroyltriglutamate--homocysteine methyltransferase 3, chloroplastic	MS3	sp|Q0WNZ5|METE3_ARATH 5-methyltetrahydropteroyltriglutamate--homocysteine methyltransferase 3, chloroplastic OS=Arabidopsis thaliana GN=MS3 PE=1 SV=1	2.2467e+08	2.45775e+08	2.78746e+08	1.93608e+08	291312450	2.12892e+08	1.07363	812	5	4	5	6	6	6	7.4	6.2	7.3	8.5	9.6	9.2		0.327293
P56767	ATCG00340	Photosystem I P700 chlorophyll a apoprotein A2	psaB	sp|A4QKT0|PSAB_CRUWA Photosystem I P700 chlorophyll a apoprotein A2 OS=Crucihimalaya wallichii GN=psaB PE=3 SV=1;sp|A4QJT2|PSAB_OLIPU Photosystem I P700 chlorophyll a apoprotein A2 OS=Olimarabidopsis pumila GN=psaB PE=3 SV=1;sp|P56767|PSAB_ARATH Photosyste	8.73821e+10	72908550000	8.87575e+10	9.19804e+10	71316245000	6.89818e+10	1.0722	734	14	15	15	15	14	14	17.2	20.2	17.3	17.3	17.3	17.3		0.262296
Q9LEU8	AT5G10920	Argininosuccinate lyase, chloroplastic		sp|Q9LEU8|ARLY_ARATH Argininosuccinate lyase, chloroplastic OS=Arabidopsis thaliana GN=At5g10920 PE=2 SV=1	1.00905e+09	2.25584e+09	1.61274e+09	8.65499e+08	2.09609e+09	1.59141e+09	1.0713	517	12	14	14	9	16	11	28.2	31.9	34.2	20.5	35.2	24.8		0.0657904
P42799	AT5G63570	Glutamate-1-semialdehyde 2,1-aminomutase 1, chloroplastic	GSA1	sp|P42799|GSA1_ARATH Glutamate-1-semialdehyde 2,1-aminomutase 1, chloroplastic OS=Arabidopsis thaliana GN=GSA1 PE=1 SV=1	3.86477e+09	3578445000	2.04156e+09	3.1875e+09	2178033000	3.49334e+09	1.07065	474	11	11	10	13	10	10	34	33.3	31.2	35.9	31	30.8		0.415087
F4IHY7	AT2G34640		PTAC12	sp|F4IHY7|PTA12_ARATH Protein PLASTID TRANSCRIPTIONALLY ACTIVE 12 OS=Arabidopsis thaliana GN=PTAC12 PE=1 SV=1	6.715e+08	6.10832e+08	6.57258e+08	4.30413e+08	6.94694e+08	6.87224e+08	1.07022	527	8	6	8	5	10	9	19.4	15.4	21.8	12.9	27.3	25.8		0.357061
Q9LYN2	AT3G56090	Ferritin-3, chloroplastic	FER3	sp|Q9LYN2|FRI3_ARATH Ferritin-3, chloroplastic OS=Arabidopsis thaliana GN=FER3 PE=2 SV=1	1.62775e+09	1.98449e+09	1.87325e+09	1.45813e+09	2138779500	1.54068e+09	1.06772	259	7	8	6	7	8	6	36.3	38.6	35.1	30.5	38.6	31.7		0.251384
Q9LJE4	AT3G13470	Chaperonin 60 subunit beta 2, chloroplastic	CPN60B2	sp|Q9LJE4|CPNB2_ARATH Chaperonin 60 subunit beta 2, chloroplastic OS=Arabidopsis thaliana GN=CPN60B2 PE=1 SV=1	6.94875e+10	9.62826e+10	9.32354e+10	7.65085e+10	80659150000	8.55408e+10	1.06715	596	33	34	29	29	29	31	58.4	60.9	53.2	54.7	52	56.5		0.249456
Q9M8D3	AT1G74260	Probable phosphoribosylformylglycinamidine synthase, chloroplastic/mitochondrial		sp|Q9M8D3|PUR4_ARATH Probable phosphoribosylformylglycinamidine synthase, chloroplastic/mitochondrial OS=Arabidopsis thaliana GN=At1g74260 PE=2 SV=3	1.27377e+09	2.71089e+09	2.09526e+09	1.23058e+09	2510365000	1.9612e+09	1.06625	1407	16	23	16	16	19	14	15.2	21.3	16.3	14.4	20.6	14.8		0.0549648
Q43307	AT1G32200	Glycerol-3-phosphate acyltransferase, chloroplastic	ATS1	sp|Q43307|PLSB_ARATH Glycerol-3-phosphate acyltransferase, chloroplastic OS=Arabidopsis thaliana GN=ATS1 PE=2 SV=2	3.34055e+09	4808700000	3.99314e+09	3.33347e+09	4139206500	3.93815e+09	1.06411	459	16	16	14	15	14	13	53.2	51	49.5	49.5	47.3	39.7		0.185638
Q9MAP3	AT1G32990	50S ribosomal protein L11, chloroplastic	RPL11	sp|Q9MAP3|RK11_ARATH 50S ribosomal protein L11, chloroplastic OS=Arabidopsis thaliana GN=RPL11 PE=2 SV=1	1.2672e+10	1.51657e+10	1.13522e+10	8.62709e+09	19343610000	8.87617e+09	1.06359	222	10	10	10	7	9	8	44.6	47.3	43.7	37.8	43.2	36.5		0.392982
P56766	ATCG00350	Photosystem I P700 chlorophyll a apoprotein A1	psaA	sp|P56766|PSAA_ARATH Photosystem I P700 chlorophyll a apoprotein A1 OS=Arabidopsis thaliana GN=psaA PE=2 SV=1;sp|A4QJT3|PSAA_OLIPU Photosystem I P700 chlorophyll a apoprotein A1 OS=Olimarabidopsis pumila GN=psaA PE=3 SV=1	8.34813e+10	7.00588e+10	7.68805e+10	6.43814e+10	74309950000	7.79564e+10	1.06357	750	17	16	17	17	15	16	15.6	14.7	14.7	15.6	14	14.7		0.297117
P56798	ATCG00800	30S ribosomal protein S3, chloroplastic	rps3	sp|A4QJW9|RR3_OLIPU 30S ribosomal protein S3, chloroplastic OS=Olimarabidopsis pumila GN=rps3 PE=3 SV=1;sp|P56798|RR3_ARATH 30S ribosomal protein S3, chloroplastic OS=Arabidopsis thaliana GN=rps3 PE=3 SV=1;sp|A4QKW9|RR3_CRUWA 30S ribosomal protein S3, chlo	1.93205e+10	2.69008e+10	2.60318e+10	1.74296e+10	27357330000	2.31866e+10	1.06296	218	12	15	16	11	14	14	43.6	51.4	55.5	43.1	50.9	50.5		0.141558
Q9LKU2	AT5G28750	Sec-independent protein translocase protein TATA, chloroplastic	TATA	sp|Q9LKU2|TATA_ARATH Sec-independent protein translocase protein TATA, chloroplastic OS=Arabidopsis thaliana GN=TATA PE=1 SV=1	7.89737e+08	859950000	9.98224e+08	7.32753e+08	8.84884e+08	8.76949e+08	1.06146	147	3	4	3	2	3	3	15.6	20.4	15.6	15	19.7	19.7		0.175257
Q058N4	AT5G22830	Magnesium transporter MRS2-11, chloroplastic	MRS2-11	sp|Q058N4|MRS2B_ARATH Magnesium transporter MRS2-11, chloroplastic OS=Arabidopsis thaliana GN=MRS2-11 PE=1 SV=1	3.98865e+08	3.9826e+08	5.0416e+08	3.0309e+08	4.29336e+08	4.94435e+08	1.06066	459	6	8	9	5	7	8	15.5	18.7	21.6	12.9	21.6	17		0.287619
Q9LR75	AT1G03475	Coproporphyrinogen-III oxidase 1, chloroplastic	CPX1	sp|Q9LR75|HEM61_ARATH Coproporphyrinogen-III oxidase 1, chloroplastic OS=Arabidopsis thaliana GN=CPX1 PE=2 SV=1	1.11394e+10	1.2997e+10	1.10009e+10	1.17413e+10	1.2145e+10	9.24919e+09	1.06041	386	16	18	17	18	19	17	48.4	59.1	55.4	50.3	54.1	54.1		0.216577
Q94AR8	AT4G13430	3-isopropylmalate dehydratase large subunit	IIL1	sp|Q94AR8|LEUC_ARATH 3-isopropylmalate dehydratase large subunit, chloroplastic OS=Arabidopsis thaliana GN=IIL1 PE=1 SV=1	2.66838e+09	5.65753e+09	6.7279e+09	2.84814e+09	5874869000	5.47553e+09	1.06024	509	15	17	16	14	17	18	36	38.5	39.3	36	44.4	44.4		0.307673
Q94A94	AT5G11880	Diaminopimelate decarboxylase 2, chloroplastic	LYSA2	sp|Q94A94|DCDA2_ARATH Diaminopimelate decarboxylase 2, chloroplastic OS=Arabidopsis thaliana GN=LYSA2 PE=1 SV=1	4.09224e+09	5.31648e+09	4.72884e+09	4.08684e+09	4558053500	4.69514e+09	1.05978	489	15	13	13	18	13	12	39.5	31.3	36.4	39.5	29	30.5		0.196748
P10798	AT5G38410	Ribulose bisphosphate carboxylase small chain 3B, chloroplastic;Ribulose bisphosphate carboxylase small chain 2B, chloroplastic	RBCS-3B;RBCS-2B	sp|P10798|RBS3B_ARATH Ribulose bisphosphate carboxylase small chain 3B, chloroplastic OS=Arabidopsis thaliana GN=RBCS-3B PE=2 SV=2;sp|P10797|RBS2B_ARATH Ribulose bisphosphate carboxylase small chain 2B, chloroplastic OS=Arabidopsis thaliana GN=RBCS-2B PE=2	7.17372e+11	4.95035e+11	6.3448e+11	7.21086e+11	5.09259e+11	5.13912e+11	1.05884	181	15	17	16	17	15	18	68.5	68.5	67.4	68.5	63.5	68.5		0.25608
Q9SA14	AT1G31180	3-isopropylmalate dehydrogenase 1, chloroplastic	IMDH1	sp|Q9SA14|LEU31_ARATH 3-isopropylmalate dehydrogenase 1, chloroplastic OS=Arabidopsis thaliana GN=IMDH1 PE=2 SV=2	1.85089e+09	3.19126e+09	3.80874e+09	2.32253e+09	3085368000	2.95521e+09	1.05833	404	11	14	14	12	12	15	30.4	43.3	46	37.4	41.3	44.1		0.356447
P10796	AT5G38430	Ribulose bisphosphate carboxylase small chain 1B, chloroplastic	RBCS-1B	sp|P10796|RBS1B_ARATH Ribulose bisphosphate carboxylase small chain 1B, chloroplastic OS=Arabidopsis thaliana GN=RBCS-1B PE=1 SV=1	1.69036e+10	3.65199e+10	4.3505e+10	2.45158e+10	35065745000	3.21268e+10	1.05692	181	15	17	16	17	14	18	68.5	68.5	67.4	68.5	63.5	68.5		0.390537
Q93V88	AT4G33500	Probable protein phosphatase 2C 62		sp|Q93V88|P2C62_ARATH Probable protein phosphatase 2C 62 OS=Arabidopsis thaliana GN=At4g33500 PE=2 SV=1	6.56056e+08	6.58727e+08	9.70409e+08	5.59078e+08	692127150	9.10948e+08	1.05691	724	8	6	8	6	8	8	21.8	15.3	16.9	16.3	16.3	16.6		0.200414
Q8VZT6	AT5G04260	Thioredoxin-like 3-2, chloroplastic	WCRKC2	sp|Q8VZT6|TRL32_ARATH Thioredoxin-like 3-2, chloroplastic OS=Arabidopsis thaliana GN=WCRKC2 PE=2 SV=1	1.63066e+08	1.94504e+08	2.12177e+08	1.50113e+08	2.28864e+08	1.60118e+08	1.05686	192	3	2	2	3	2	2	13	8.3	10.9	13	10.4	10.4		0.361107
A4QKV7				sp|A4QKV7|PSBB_CRUWA Photosystem II CP47 reaction center protein OS=Crucihimalaya wallichii GN=psbB PE=3 SV=1;sp|A4QJV7|PSBB_OLIPU Photosystem II CP47 reaction center protein OS=Olimarabidopsis pumila GN=psbB PE=3 SV=1	8.42242e+08	4.65735e+08	6.88234e+08	6.53318e+08	4.96853e+08	7.40335e+08	1.05591	508	18	15	19	16	16	16	31.5	28.3	32.1	30.5	28.3	28.3		0.346222
Q8RXK8	AT5G49030		OVA2	sp|Q8RXK8|SYIM_ARATH Isoleucine--tRNA ligase, chloroplastic/mitochondrial OS=Arabidopsis thaliana GN=OVA2 PE=2 SV=1;sp|Q8RXK8-2|SYIM_ARATH Isoform 2 of Isoleucine--tRNA ligase, chloroplastic/mitochondrial OS=Arabidopsis thaliana GN=OVA2	1.51975e+09	2.62707e+09	3.27919e+09	1.84836e+09	2837763500	2.34771e+09	1.05575	1093	19	22	23	20	22	24	24.3	29.3	29.4	26.1	26.5	26.5		0.387908
Q944G9	AT4G38970	Probable fructose-bisphosphate aldolase 2, chloroplastic	FBA2	sp|Q944G9|ALFP2_ARATH Fructose-bisphosphate aldolase 2, chloroplastic OS=Arabidopsis thaliana GN=FBA2 PE=1 SV=2	2.2624e+11	2.3807e+11	1.83986e+11	2.18807e+11	2.13671e+11	1.81687e+11	1.05557	398	21	21	18	22	21	21	46.2	53.5	41	49	53.5	53.5		0.11528
Q8H112	AT4G22890	PGR5-like protein 1A, chloroplastic	PGRL1A	sp|Q8H112|PGL1A_ARATH PGR5-like protein 1A, chloroplastic OS=Arabidopsis thaliana GN=PGRL1A PE=1 SV=1;sp|Q8H112-3|PGL1A_ARATH Isoform 3 of PGR5-like protein 1A, chloroplastic OS=Arabidopsis thaliana GN=PGRL1A	5.80531e+09	4.82299e+09	7.58553e+09	5.37139e+09	5528380000	6.35854e+09	1.05537	324	8	10	9	10	9	9	34.3	35.8	35.2	35.8	35.2	35.2		0.313666
Q39101	AT5G01600	Ferritin-1, chloroplastic	FER1	sp|Q39101|FRI1_ARATH Ferritin-1, chloroplastic OS=Arabidopsis thaliana GN=FER1 PE=2 SV=1	6.46179e+09	5.4532e+09	7.63446e+09	5.99536e+09	5653934000	6.88511e+09	1.05477	255	8	8	7	8	8	7	30.6	30.6	24.7	30.6	30.6	24.7		0.176292
Q6ZY51	AT5G26570	Phosphoglucan, water dikinase, chloroplastic	GWD3	sp|Q6ZY51|PWD_ARATH Phosphoglucan, water dikinase, chloroplastic OS=Arabidopsis thaliana GN=GWD3 PE=1 SV=1	1.97809e+09	3.2531e+09	3.51817e+09	2.39246e+09	2611823500	3.29341e+09	1.05443	1196	19	22	27	21	26	27	22.4	28	27.3	23.2	25.8	29		0.336181
Q9SQI8	AT3G25860	Dihydrolipoyllysine-residue acetyltransferase component 4 of pyruvate dehydrogenase complex, chloroplastic	LTA2	sp|Q9SQI8|ODP24_ARATH Dihydrolipoyllysine-residue acetyltransferase component 4 of pyruvate dehydrogenase complex, chloroplastic OS=Arabidopsis thaliana GN=LTA2 PE=2 SV=1	1.0825e+10	1.0362e+10	1.17516e+10	1.19304e+10	10368215000	8.95188e+09	1.05402	480	14	13	14	14	14	13	44.4	37.9	37.7	41	43.1	44.2		0.338095
P21238	AT2G28000	Chaperonin 60 subunit alpha 1, chloroplastic	CPN60A1	sp|P21238|CPNA1_ARATH Chaperonin 60 subunit alpha 1, chloroplastic OS=Arabidopsis thaliana GN=CPN60A1 PE=1 SV=2	6.56307e+10	7.86265e+10	8.12452e+10	6.36123e+10	7.35663e+10	76869000000	1.05351	586	31	33	34	32	31	32	50.9	54.9	56.1	51.2	54.9	52.7		0.0267936
P93832	AT1G80560	3-isopropylmalate dehydrogenase 2, chloroplastic	IMDH2	sp|P93832|LEU32_ARATH 3-isopropylmalate dehydrogenase 2, chloroplastic OS=Arabidopsis thaliana GN=IMDH2 PE=1 SV=1	1.80906e+09	2.9733e+09	2.11867e+09	1.91725e+09	1.8901e+09	2.74558e+09	1.05312	405	10	15	14	12	10	12	26.4	47.4	47.4	38.5	36.3	35.6		0.420005
P23321	AT5G66570	Oxygen-evolving enhancer protein 1-1, chloroplastic	PSBO1	sp|P23321|PSBO1_ARATH Oxygen-evolving enhancer protein 1-1, chloroplastic OS=Arabidopsis thaliana GN=PSBO1 PE=1 SV=2	4.0688e+11	3.19427e+11	3.00492e+11	3.90198e+11	2.93236e+11	2.94186e+11	1.05031	332	21	21	21	20	20	20	55.7	55.7	61.4	55.7	54.5	54.5		0.0519582
Q8LEF6	AT5G14100	ABC transporter I family member 11, chloroplastic	ABCI11	sp|Q8LEF6|AB11I_ARATH ABC transporter I family member 11, chloroplastic OS=Arabidopsis thaliana GN=ABCI11 PE=2 SV=1	1.8456e+07	2.01466e+08	5.35403e+07	2.03566e+07	163592000	7.64905e+07	1.05	278	1	2	1	1	2	2	3.2	7.2	4.3	3.2	7.2	6.5		0.415186
Q9SXJ6	AT1G66670	ATP-dependent Clp protease proteolytic subunit 3, chloroplastic	CLPP3	sp|Q9SXJ6|CLPP3_ARATH ATP-dependent Clp protease proteolytic subunit 3, chloroplastic OS=Arabidopsis thaliana GN=CLPP3 PE=1 SV=1	2.87346e+09	4.56793e+09	4.72551e+09	2.50808e+09	4463173000	4.61716e+09	1.04992	309	6	5	5	5	3	2	24.6	22.3	22.3	19.7	17.2	12.3		0.0774898
Q84JF5	AT4G20130		PTAC14	sp|Q84JF5|PTA14_ARATH Protein PLASTID TRANSCRIPTIONALLY ACTIVE 14 OS=Arabidopsis thaliana GN=PTAC14 PE=1 SV=1	3.00154e+08	9.37254e+08	6.32727e+08	3.59959e+08	605240350	8.17555e+08	1.04901	483	4	6	7	5	5	9	9.5	13	16.1	12.6	13.7	17		0.434426
Q8H0W0	AT1G73060	Protein LOW PSII ACCUMULATION 3, chloroplastic	LPA3	sp|Q8H0W0|LPA3_ARATH Protein LOW PSII ACCUMULATION 3, chloroplastic OS=Arabidopsis thaliana GN=LPA3 PE=1 SV=1	1.56505e+09	2428335000	1.74278e+09	1.54027e+09	1.96739e+09	1.96106e+09	1.0489	358	7	9	7	7	9	9	17.9	27.4	17.9	17.9	27.4	25.4		0.3488
Q9SR19	AT3G04550	Rubisco accumulation factor 2, chloroplastic	RAF2	sp|Q9SR19|RAF2_ARATH Rubisco accumulation factor 1.2, chloroplastic OS=Arabidopsis thaliana GN=RAF1.2 PE=1 SV=1	1.80228e+09	3.10418e+09	2.22607e+09	1.84697e+09	2462531500	2.49114e+09	1.0488	449	11	14	13	14	16	13	27.8	33	30.3	32.5	33	30.3		0.362281
Q9FY50	AT5G13510	50S ribosomal protein L10, chloroplastic	RPL10	sp|Q9FY50|RK10_ARATH 50S ribosomal protein L10, chloroplastic OS=Arabidopsis thaliana GN=RPL10 PE=2 SV=1	6.19099e+09	1.76754e+10	1.73334e+10	7.64108e+09	14571700000	1.70813e+10	1.0485	220	9	10	9	9	11	11	36.4	36.4	36.4	36.4	45.9	45.9		0.339844
Q9XF91	AT1G44575	Photosystem II 22 kDa protein, chloroplastic	PSBS	sp|Q9XF91|PSBS_ARATH Photosystem II 22 kDa protein, chloroplastic OS=Arabidopsis thaliana GN=PSBS PE=2 SV=1	4.84456e+10	3.6809e+10	4.32865e+10	4.14717e+10	43081610000	3.8131e+10	1.04774	265	6	7	7	6	8	7	21.5	28.3	28.3	21.5	35.1	28.3		0.342038
O22229	AT2G41680	NADPH-dependent thioredoxin reductase 3	NTRC	sp|O22229|TRXB3_ARATH NADPH-dependent thioredoxin reductase 3 OS=Arabidopsis thaliana GN=NTRC PE=1 SV=2	9.54577e+09	1.36865e+10	1.18104e+10	1.013e+10	10952370000	1.23924e+10	1.04684	529	13	17	16	14	15	17	36.1	38.8	38.8	37.8	32.1	36.1		0.341499
P56780	ATCG00710	Photosystem II reaction center protein H	psbH	sp|P56780|PSBH_ARATH Photosystem II reaction center protein H OS=Arabidopsis thaliana GN=psbH PE=1 SV=2	3.33218e+10	1.1003e+10	5.8442e+10	7.11704e+10	1.36544e+10	1.33703e+10	1.04656	73	2	1	2	2	2	1	15.1	15.1	15.1	15.1	23.3	15.1		0.477599
P56758	ATCG00150	ATP synthase subunit a, chloroplastic	atpI	sp|A4QKR9|ATPI_CRUWA ATP synthase subunit a, chloroplastic OS=Crucihimalaya wallichii GN=atpI PE=3 SV=1;sp|A4QJS1|ATPI_OLIPU ATP synthase subunit a, chloroplastic OS=Olimarabidopsis pumila GN=atpI PE=3 SV=1;sp|P56758|ATPI_ARATH ATP synthase subunit a, chlo	1.64985e+09	2.59088e+09	1.82055e+09	1.17075e+09	2.94294e+09	1.68549e+09	1.0452	249	3	3	2	2	3	3	6	6	6	6	6	6		0.3759
P56761	ATCG00270	Photosystem II D2 protein	psbD	sp|A4QKS6|PSBD_CRUWA Photosystem II D2 protein OS=Crucihimalaya wallichii GN=psbD PE=3 SV=1;sp|A4QJS8|PSBD_OLIPU Photosystem II D2 protein OS=Olimarabidopsis pumila GN=psbD PE=3 SV=1;sp|P56761|PSBD_ARATH Photosystem II D2 protein OS=Arabidopsis thaliana GN	1.02456e+11	5.68353e+10	7.82196e+10	8.30167e+10	73359000000	7.08745e+10	1.04515	353	6	4	6	6	4	5	22.9	17.6	22.9	22.9	17.6	20.1		0.388437
Q9M1X2	AT3G63170	Fatty-acid-binding protein 1	FAP1	sp|Q9M1X2|FAP1_ARATH Fatty-acid-binding protein 1 OS=Arabidopsis thaliana GN=FAP1 PE=1 SV=1	6.00035e+08	9.96673e+08	1.45719e+09	5.49312e+08	1212854500	1.17021e+09	1.04144	279	7	10	12	6	10	8	30.5	37.3	37.3	29.4	43.7	27.6		0.403317
Q93ZC5	AT1G13280	Allene oxide cyclase 4, chloroplastic	AOC4	sp|Q93ZC5|AOC4_ARATH Allene oxide cyclase 4, chloroplastic OS=Arabidopsis thaliana GN=AOC4 PE=2 SV=1	9.42733e+07	1.38486e+08	9.30279e+07	8.09467e+07	117989300	1.13896e+08	1.04141	254	2	3	2	1	3	2	13.4	16.5	11.4	8.3	16.5	11.4		0.38365
P0DI07	AT1G71920	Histidinol-phosphate aminotransferase 2, chloroplastic;Histidinol-phosphate aminotransferase 1, chloroplastic	HISN6B;HISN6A	sp|P0DI07|HIS6B_ARATH Histidinol-phosphate aminotransferase 2, chloroplastic OS=Arabidopsis thaliana GN=HISN6B PE=1 SV=1;sp|B9DHD3|HIS6A_ARATH Histidinol-phosphate aminotransferase 1, chloroplastic OS=Arabidopsis thaliana GN=HISN6A PE=1 SV=1;sp|B9DHD3-2|HI	2.17723e+08	5.64182e+08	3.20119e+08	2.59737e+08	4.32053e+08	3.67291e+08	1.04055	417	2	6	4	5	4	5	5.3	15.1	10.8	12.7	12.2	13.4		0.415353
Q9C9C0	AT1G73990	Serine protease SPPA, chloroplastic	SPPA	sp|Q9C9C0|SPPA1_ARATH Serine protease SPPA, chloroplastic OS=Arabidopsis thaliana GN=SPPA PE=2 SV=1	1.82434e+09	4.1469e+09	3.61847e+09	1.74739e+09	3.96525e+09	3.51447e+09	1.0393	677	13	18	17	11	20	22	26.4	32.6	31.9	23.3	33.8	35.2		0.0306389
F4JF21	AT3G48500		PDE312	sp|F4JF21|PTA10_ARATH Protein PLASTID TRANSCRIPTIONALLY ACTIVE 10 OS=Arabidopsis thaliana GN=PTAC10 PE=1 SV=1;sp|F4JF21-2|PTA10_ARATH Isoform 2 of Protein PLASTID TRANSCRIPTIONALLY ACTIVE 10 OS=Arabidopsis thaliana GN=PTAC10	2.40177e+08	9.15358e+08	6.45575e+08	4.04428e+08	6.29929e+08	699660000	1.03869	668	5	12	7	7	8	9	11.1	25.9	13.8	13.6	17.5	17.8		0.441965
P42762	AT5G51070	Chaperone protein ClpD, chloroplastic	CLPD	sp|P42762|CLPD_ARATH Chaperone protein ClpD, chloroplastic OS=Arabidopsis thaliana GN=CLPD PE=1 SV=1	2.22724e+09	5.08156e+09	2.71968e+09	1.66396e+09	4415554000	3.60174e+09	1.03587	945	23	31	28	19	29	21	32	40.7	38.7	24.4	38	28.3		0.4192
Q9SK50	AT2G24820	Protein TIC 55, chloroplastic	TIC55	sp|Q9SK50|TIC55_ARATH Protein TIC 55, chloroplastic OS=Arabidopsis thaliana GN=TIC55 PE=1 SV=1	4.11777e+09	5.68745e+09	4.99045e+09	2.51785e+09	5408188500	6.37313e+09	1.03472	539	15	15	16	10	14	15	31	30.6	33	22.3	29.3	30.1		0.432802
Q9C5C5	AT1G07700	Thioredoxin-like 4, chloroplastic		sp|Q9C5C5|TRL4_ARATH Thioredoxin-like 4, chloroplastic OS=Arabidopsis thaliana GN=At1g07700 PE=2 SV=1;sp|Q9C5C5-2|TRL4_ARATH Isoform 2 of Thioredoxin-like 4, chloroplastic OS=Arabidopsis thaliana GN=At1g07700;sp|Q9C5C5-3|TRL4_ARATH Isoform 3 of Thioredoxin	9.57193e+07	1.37032e+08	2.64057e+08	1.0959e+08	130959400	2.39657e+08	1.03457	204	1	3	2	1	2	3	7.8	19.6	11.8	7.8	13.2	17.2		0.333113
Q8VZF3	AT2G47390	Probable glutamyl endopeptidase, chloroplastic	GEP	sp|Q8VZF3-2|CGEP_ARATH Isoform 2 of Probable glutamyl endopeptidase, chloroplastic OS=Arabidopsis thaliana GN=GEP;sp|Q8VZF3|CGEP_ARATH Probable glutamyl endopeptidase, chloroplastic OS=Arabidopsis thaliana GN=GEP PE=2 SV=2	6.51201e+09	1.31458e+10	1.05983e+10	6.36995e+09	11537955000	1.13483e+10	1.03418	961	31	37	31	30	28	29	40.8	44.1	38.2	41.6	35.3	35.3		0.337821
Q96291	AT3G11630	2-Cys peroxiredoxin BAS1, chloroplastic	BAS1	sp|Q96291|BAS1A_ARATH 2-Cys peroxiredoxin BAS1, chloroplastic OS=Arabidopsis thaliana GN=BAS1 PE=1 SV=2	6.89288e+10	71492850000	7.45584e+10	7.58493e+10	58393335000	7.37169e+10	1.03376	266	8	11	12	10	10	12	39.5	50	50	40.6	46.2	50		0.363426
Q9LF37	AT5G15450	Chaperone protein ClpB3, chloroplastic	CLPB3	sp|Q9LF37|CLPB3_ARATH Chaperone protein ClpB3, chloroplastic OS=Arabidopsis thaliana GN=CLPB3 PE=1 SV=1	3.9761e+09	4.54177e+09	4.35672e+09	3.28098e+09	4792931000	4.38082e+09	1.03371	968	28	23	27	28	30	29	33.8	29.8	35.4	32.3	39	34.8		0.336102
Q6NKS4	AT5G47110		At5g47110	sp|Q6NKS4|LIL32_ARATH Light-harvesting complex-like protein 3 isotype 2, chloroplastic OS=Arabidopsis thaliana GN=LIL3.2 PE=1 SV=1	2.76611e+09	1.56187e+09	1.55572e+09	2.28102e+09	1708993000	1.70201e+09	1.03367	258	9	9	9	7	8	7	43.8	43.4	44.2	32.9	44.2	43.4		0.395128
Q9MAH3	AT1G53280	Protein DJ-1 homolog B	DJ1B	sp|Q9MAH3|DJ1B_ARATH Protein DJ-1 homolog B OS=Arabidopsis thaliana GN=DJ1B PE=1 SV=1	2.54659e+08	8.53181e+08	8.47101e+08	6.3703e+08	721935500	5.3246e+08	1.03358	438	1	7	5	3	5	3	5.5	15.8	16.7	10.7	13.2	10.5		0.464209
P16180	AT1G79850	30S ribosomal protein S17, chloroplastic	RPS17	sp|P16180|RR17_ARATH 30S ribosomal protein S17, chloroplastic OS=Arabidopsis thaliana GN=RPS17 PE=1 SV=1	9.65271e+09	7.45842e+09	5.75711e+09	5.1705e+09	8609315000	8.35724e+09	1.03303	149	5	4	3	4	4	4	38.9	31.5	26.2	33.6	31.5	31.5		0.460235
O50061	AT1G07320	50S ribosomal protein L4, chloroplastic	RPL4	sp|O50061|RK4_ARATH 50S ribosomal protein L4, chloroplastic OS=Arabidopsis thaliana GN=RPL4 PE=2 SV=2	5.45542e+09	1.21872e+10	1.00903e+10	6.46151e+09	10293140000	1.0093e+10	1.03298	282	6	8	6	7	8	7	24.5	37.2	27.7	27.7	29.8	26.6		0.380837
Q93VC7	AT5G30510		RPS1	sp|Q93VC7|RPS1_ARATH 30S ribosomal protein S1, chloroplastic OS=Arabidopsis thaliana GN=RPS1 PE=1 SV=1	2.03817e+10	3.16928e+10	3.04398e+10	1.93591e+10	28564250000	3.19672e+10	1.03284	416	15	17	14	16	16	18	35.1	31.7	29.1	34.9	36.1	40.1		0.291261
Q9CAF5	AT3G10670	ABC transporter I family member 6, chloroplastic	ABCI6	sp|Q9CAF5|AB6I_ARATH ABC transporter I family member 6, chloroplastic OS=Arabidopsis thaliana GN=ABCI6 PE=1 SV=1	1.02878e+09	1.87635e+09	2.06109e+09	1.23322e+09	1.80838e+09	1.78115e+09	1.02975	338	8	7	8	6	7	8	27.8	27.2	29.9	24.6	24	26		0.382755
P05466	AT2G45300	3-phosphoshikimate 1-carboxyvinyltransferase, chloroplastic		sp|P05466|AROA_ARATH 3-phosphoshikimate 1-carboxyvinyltransferase, chloroplastic OS=Arabidopsis thaliana GN=At2g45300 PE=2 SV=3	7.57258e+08	1.36355e+09	1.19913e+09	7.37339e+08	1.29e+09	1.19774e+09	1.02941	520	9	8	9	8	8	9	23.7	18.1	20.8	19.2	19.4	21		0.140683
Q9M2T9	AT3G55400		T22E16.60	sp|Q9M2T9|SYMM_ARATH Methionine--tRNA ligase, chloroplastic/mitochondrial OS=Arabidopsis thaliana GN=OVA1 PE=2 SV=1	1.94502e+09	1.92415e+09	2.98928e+09	2.18633e+09	3163517500	1.32031e+09	1.02823	616	20	17	19	17	16	14	37.7	31.8	33.9	31	30.2	25		0.474027
Q9ZNZ7	AT5G04140	Ferredoxin-dependent glutamate synthase 1, chloroplastic/mitochondrial	GLU1	sp|Q9ZNZ7|GLTB1_ARATH Ferredoxin-dependent glutamate synthase 1, chloroplastic/mitochondrial OS=Arabidopsis thaliana GN=GLU1 PE=1 SV=3;sp|Q9ZNZ7-2|GLTB1_ARATH Isoform 2 of Ferredoxin-dependent glutamate synthase 1, chloroplastic/mitochondrial OS=Arabidopsi	1.05915e+11	1.29611e+11	1.32528e+11	1.05389e+11	129593750000	1.23098e+11	1.02785	1622	66	74	70	65	74	70	44.7	46.4	47	44	45.4	45.3		0.195182
P56757	ATCG00120	ATP synthase subunit alpha, chloroplastic	atpA	sp|P56757|ATPA_ARATH ATP synthase subunit alpha, chloroplastic OS=Arabidopsis thaliana GN=atpA PE=1 SV=1;sp|A4QKR6|ATPA_CRUWA ATP synthase subunit alpha, chloroplastic OS=Crucihimalaya wallichii GN=atpA PE=3 SV=1;sp|A4QJR8|ATPA_OLIPU ATP synthase subunit a	3.21185e+11	2.29562e+11	2.29951e+11	3.16239e+11	227291350000	2.16299e+11	1.02747	507	17	21	19	18	19	18	34.9	45	39.1	40	43.2	44.6		0.0900997
Q9S834	AT1G02560	ATP-dependent Clp protease proteolytic subunit 5, chloroplastic	CLPP5	sp|Q9S834|CLPP5_ARATH ATP-dependent Clp protease proteolytic subunit 5, chloroplastic OS=Arabidopsis thaliana GN=CLPP5 PE=1 SV=1	8.37806e+09	6.74463e+09	6.72679e+09	5.34506e+09	7796360000	8.13012e+09	1.02717	298	6	5	6	6	5	5	27.2	27.2	27.2	27.2	27.2	27.2		0.45238
Q42029	AT1G06680	Oxygen-evolving enhancer protein 2-1, chloroplastic	PSBP1	sp|Q42029-2|PSBP1_ARATH Isoform 2 of Oxygen-evolving enhancer protein 2-1, chloroplastic OS=Arabidopsis thaliana GN=PSBP1;sp|Q42029|PSBP1_ARATH Oxygen-evolving enhancer protein 2-1, chloroplastic OS=Arabidopsis thaliana GN=PSBP1 PE=1 SV=2	1.29242e+11	1.00135e+11	1.03665e+11	125196500000	98605650000	1.00537e+11	1.02683	219	10	11	9	8	9	11	54.3	61.2	52.1	38.4	40.6	61.2		0.0293099
Q9FFC7	AT5G22800	Probable alanine--tRNA ligase, chloroplastic	EMB86	sp|Q9FFC7|SYAP_ARATH Alanine--tRNA ligase, chloroplastic/mitochondrial OS=Arabidopsis thaliana GN=EMB86 PE=1 SV=2	3.54919e+09	7.37685e+09	5.78351e+09	3.97924e+09	6.97354e+09	5.3332e+09	1.02601	978	23	31	28	28	32	25	31.9	43.9	38.1	37.8	42.3	34.3		0.335181
Q8W493	AT1G20020	Ferredoxin--NADP reductase, leaf isozyme 2, chloroplastic	LFNR2	sp|Q8W493|FNRL2_ARATH Ferredoxin--NADP reductase, leaf isozyme 2, chloroplastic OS=Arabidopsis thaliana GN=LFNR2 PE=1 SV=1;sp|Q8W493-2|FNRL2_ARATH Isoform 2 of Ferredoxin--NADP reductase, leaf isozyme 2, chloroplastic OS=Arabidopsis thaliana GN=LFNR2;sp|Q8	5.35727e+10	5.00693e+10	4.92111e+10	50050000000	50764285000	4.81661e+10	1.02599	369	19	16	18	16	16	18	48	42.8	42.8	41.2	42.3	42.3		0.201048
Q9ZVH7	AT2G38550	Protein FATTY ACID EXPORT 3, chloroplastic	FAX3	sp|Q9ZVH7|FAX3_ARATH Protein FATTY ACID EXPORT 3, chloroplastic OS=Arabidopsis thaliana GN=FAX3 PE=2 SV=2	9.27791e+08	7.66592e+08	6.41692e+08	8.99836e+08	7.0612e+08	6.71318e+08	1.02582	335	6	5	4	6	5	5	18.2	17.9	14.3	18.2	21.2	21.2		0.267196
Q38853	AT4G35770	Rhodanese-like domain-containing protein 15, chloroplastic	STR15	sp|Q38853-2|STR15_ARATH Isoform 2 of Rhodanese-like domain-containing protein 15, chloroplastic OS=Arabidopsis thaliana GN=STR15;sp|Q38853|STR15_ARATH Rhodanese-like domain-containing protein 15, chloroplastic OS=Arabidopsis thaliana GN=STR15 PE=2 SV=1	2.38608e+08	2.55102e+08	5.23731e+08	3.75759e+08	289303300	3.27662e+08	1.0249	161	2	1	2	2	3	3	10.6	5.6	10.6	10.6	23.6	18		0.47048
Q9AT00	AT1G65410	Protein TRIGALACTOSYLDIACYLGLYCEROL 3, chloroplastic	TGD3	sp|Q9AT00|TGD3_ARATH Protein TRIGALACTOSYLDIACYLGLYCEROL 3, chloroplastic OS=Arabidopsis thaliana GN=TGD3 PE=1 SV=1	8.36906e+07	8.33291e+07	5.07877e+07	8.15553e+07	5.89746e+07	7.21271e+07	1.02422	345	3	1	2	1	1	1	13	4.6	9	4.6	4.6	4.6		0.454184
Q9FV81	AT1G48520	Glutamyl-tRNA(Gln) amidotransferase subunit B, chloroplastic/mitochondrial	GATB	sp|Q9FV81|GATB_ARATH Glutamyl-tRNA(Gln) amidotransferase subunit B, chloroplastic/mitochondrial OS=Arabidopsis thaliana GN=GATB PE=2 SV=1;sp|Q9FV81-2|GATB_ARATH Isoform 2 of Glutamyl-tRNA(Gln) amidotransferase subunit B, chloroplastic/mitochondrial OS=Arab	1.93912e+09	2.6076e+09	1.91885e+09	2.26254e+09	1.54261e+09	2.5124e+09	1.02343	550	12	10	10	12	9	10	26	22.4	22.9	26	20.5	21.1		0.466126
Q43127	AT5G35630	Glutamine synthetase, chloroplastic/mitochondrial	GLN2	sp|Q43127|GLNA2_ARATH Glutamine synthetase, chloroplastic/mitochondrial OS=Arabidopsis thaliana GN=GLN2 PE=1 SV=1	1.59525e+11	1.6777e+11	1.516e+11	1.75035e+11	154454300000	1.38638e+11	1.023	430	22	23	25	20	23	25	36.7	41.4	41.4	38.6	39.5	41.4		0.371592
Q42601	AT1G29900	Carbamoyl-phosphate synthase large chain, chloroplastic	CARB	sp|Q42601|CARB_ARATH Carbamoyl-phosphate synthase large chain, chloroplastic OS=Arabidopsis thaliana GN=CARB PE=1 SV=1	5.56528e+09	1.06169e+10	8.17578e+09	5.03238e+09	8768760000	1.00393e+10	1.02171	1187	27	35	35	28	34	35	30.6	36.2	35.8	28.4	36	33.4		0.444214
Q93WL3	AT4G25370		At4g25370	sp|Q93WL3|CLPT1_ARATH ATP-dependent Clp protease ATP-binding subunit CLPT1, chloroplastic OS=Arabidopsis thaliana GN=CLPT1 PE=1 SV=1	2.35071e+09	5.22664e+09	3.94576e+09	2.42176e+09	4.55913e+09	4.29789e+09	1.02166	238	5	7	7	7	7	7	25.2	26.1	28.6	28.6	26.1	26.1		0.40695
Q9LY74	AT3G63410	2-methyl-6-phytyl-1,4-hydroquinone methyltransferase, chloroplastic	VTE3	sp|Q9LY74|BQMT_ARATH 2-methyl-6-phytyl-1,4-hydroquinone methyltransferase, chloroplastic OS=Arabidopsis thaliana GN=VTE3 PE=1 SV=1	8.03486e+09	9.08338e+09	8.44128e+09	7.37043e+09	8.3512e+09	9.29944e+09	1.02152	338	8	9	9	9	10	10	31.7	42	42	42	42.3	47		0.381273
Q9SW21	AT4G25050	Acyl carrier protein 4, chloroplastic	ACP4	sp|Q9SW21|ACP4_ARATH Acyl carrier protein 4, chloroplastic OS=Arabidopsis thaliana GN=ACP4 PE=2 SV=1	5.04818e+09	5.13906e+09	3.94765e+09	4.93333e+09	4410620500	4.49824e+09	1.02115	137	1	1	1	1	1	1	11.7	11.7	11.7	11.7	11.7	11.7		0.408186
A8MS68	AT3G16950	Dihydrolipoyl dehydrogenase 1, chloroplastic	LPD1	sp|A8MS68-2|PLPD1_ARATH Isoform 2 of Dihydrolipoyl dehydrogenase 1, chloroplastic OS=Arabidopsis thaliana GN=LPD1;sp|A8MS68|PLPD1_ARATH Dihydrolipoyl dehydrogenase 1, chloroplastic OS=Arabidopsis thaliana GN=LPD1 PE=2 SV=1	7.62636e+07	2.50221e+08	1.45176e+08	1.89998e+08	106084550	1.65851e+08	1.02106	570	7	11	11	9	11	12	18.2	28.2	28.4	20.9	25.6	28.4		0.484803
Q9SYL9	AT1G78630	50S ribosomal protein L13, chloroplastic	RPL13	sp|Q9SYL9|RK13_ARATH 50S ribosomal protein L13, chloroplastic OS=Arabidopsis thaliana GN=RPL13 PE=2 SV=1	9.57068e+09	9231300000	9292140000	1.04174e+10	9162725000	7.93742e+09	1.02095	241	7	7	8	7	8	7	32.4	39	29	32	29	29		0.395906
Q9LU01	AT5G44650		CEST	sp|Q9LU01|Y3IP1_ARATH Ycf3-interacting protein 1, chloroplastic OS=Arabidopsis thaliana GN=Y3IP1 PE=1 SV=1	2.60455e+09	3.1722e+09	3.3928e+09	2.52046e+09	3533530000	2.9281e+09	1.02087	280	12	13	12	12	11	13	44.3	44.3	47.9	48.9	39.6	43.2		0.408989
Q9SKT0	AT2G20890	Protein THYLAKOID FORMATION 1, chloroplastic	THF1	sp|Q9SKT0|THF1_ARATH Protein THYLAKOID FORMATION 1, chloroplastic OS=Arabidopsis thaliana GN=THF1 PE=1 SV=1	1.40532e+10	1.88746e+10	1.50812e+10	1.31405e+10	17112810000	1.67826e+10	1.02069	300	10	10	10	7	10	11	28.7	26.3	26.3	19.7	28.7	31.3		0.392527
Q9ZVZ9	AT1G05385	Photosystem II D1 precursor processing protein PSB27-H2, chloroplastic	PSB27-2	sp|Q9ZVZ9|PB27B_ARATH Photosystem II D1 precursor processing protein PSB27-H2, chloroplastic OS=Arabidopsis thaliana GN=PSB27-2 PE=1 SV=1	6.57144e+08	5.45621e+08	4.61889e+08	4.63582e+08	7.06377e+08	4.61861e+08	1.02012	199	6	5	5	4	5	4	34.2	34.2	28.1	23.6	28.1	26.1		0.462329
Q9ZUR7	AT2G37500	Arginine biosynthesis bifunctional protein ArgJ, chloroplastic;Glutamate N-acetyltransferase;Amino-acid acetyltransferase;Arginine biosynthesis bifunctional protein ArgJ alpha chain;Arginine biosynthesis bifunctional protein ArgJ beta chain		sp|Q9ZUR7-2|ARGJ_ARATH Isoform 2 of Arginine biosynthesis bifunctional protein ArgJ, chloroplastic OS=Arabidopsis thaliana GN=At2g37500;sp|Q9ZUR7|ARGJ_ARATH Arginine biosynthesis bifunctional protein ArgJ, chloroplastic OS=Arabidopsis thaliana GN=At2g37500	2.77532e+08	4.40346e+08	3.11354e+08	5.0833e+08	244086700	2.56774e+08	1.01986	409	3	4	4	3	4	2	12.2	16.6	14.4	11	15.2	8.3		0.481206
P56771	ATCG00540	Cytochrome f	petA	sp|A4QKU4|CYF_CRUWA Cytochrome f OS=Crucihimalaya wallichii GN=petA PE=3 SV=1;sp|P56771|CYF_ARATH Cytochrome f OS=Arabidopsis thaliana GN=petA PE=3 SV=1;sp|A4QJZ7|CYF_OLIPU Cytochrome f OS=Olimarabidopsis pumila GN=petA PE=3 SV=1	4.13954e+10	3.12574e+10	4.18486e+10	4.59344e+10	3.3033e+10	3.33443e+10	1.0195	320	15	15	14	16	17	17	35.3	35.3	33.4	35.9	43.1	43.1		0.435514
P50318	AT1G56190	Phosphoglycerate kinase 2, chloroplastic		sp|P50318|PGKH2_ARATH Phosphoglycerate kinase 2, chloroplastic OS=Arabidopsis thaliana GN=At1g56190 PE=1 SV=3	7.60167e+09	12788100000	1.12069e+10	6.56736e+09	1.29458e+10	1.14977e+10	1.01889	478	23	27	25	24	25	21	48.7	56.5	55.6	50.2	54	48.5		0.344261
P56795	ATCG00810	50S ribosomal protein L22, chloroplastic	rpl22	sp|P56795|RK22_ARATH 50S ribosomal protein L22, chloroplastic OS=Arabidopsis thaliana GN=rpl22 PE=3 SV=1;sp|A4QKX0|RK22_CRUWA 50S ribosomal protein L22, chloroplastic OS=Crucihimalaya wallichii GN=rpl22 PE=3 SV=1;sp|A4QJX0|RK22_OLIPU 50S ribosomal protein	2.94859e+09	2.45909e+09	7.09603e+09	2.29306e+09	4969822000	5.02487e+09	1.01757	160	3	5	6	3	4	4	23.8	31.2	31.2	23.8	28.8	28.8		0.481223
P25856	AT3G26650	Glyceraldehyde-3-phosphate dehydrogenase GAPA1, chloroplastic	GAPA1	sp|P25856|G3PA1_ARATH Glyceraldehyde-3-phosphate dehydrogenase GAPA1, chloroplastic OS=Arabidopsis thaliana GN=GAPA1 PE=1 SV=3	1.0328e+11	1.06403e+11	1.0386e+11	8.89338e+10	1.05541e+11	1.14089e+11	1.01614	396	20	27	26	24	22	22	47.2	60.4	56.3	55.1	52	52		0.418516
A3KPF8	AT1G79080	Pentatricopeptide repeat-containing protein At1g79080, chloroplastic		sp|A3KPF8|PP131_ARATH Pentatricopeptide repeat-containing protein At1g79080, chloroplastic OS=Arabidopsis thaliana GN=At1g79080 PE=2 SV=1	3.58707e+08	4.02129e+08	4.90569e+08	4.09433e+08	456770600	3.65529e+08	1.01597	576	1	2	1	1	2	2	1.4	3.5	1.4	1.4	3.5	3.5		0.460992
Q9SR37	AT3G09260	Beta-glucosidase 23	BGLU23	sp|Q9SR37|BGL23_ARATH Beta-glucosidase 23 OS=Arabidopsis thaliana GN=BGLU23 PE=1 SV=1	1.8809e+07	9.90906e+08	5.9901e+08	232375000	271957400	1.08363e+09	1.01308	524	1	9	6	2	5	10	1.7	25.8	17.7	6.7	11.8	21.2		0.493287
Q1EBV7	AT2G26900	Sodium/pyruvate cotransporter BASS2, chloroplastic	BASS2	sp|Q1EBV7|BASS2_ARATH Sodium/pyruvate cotransporter BASS2, chloroplastic OS=Arabidopsis thaliana GN=BASS2 PE=1 SV=1	4.09078e+08	4.25312e+08	1.43478e+08	2.30038e+08	372486400	3.63381e+08	1.01238	409	2	2	2	2	2	2	3.4	5.6	5.6	5.6	5.6	5.6		0.488029
P46422	AT4G02520	Glutathione S-transferase F8, chloroplastic	GSTF8	sp|Q96266-2|GSTF8_ARATH Isoform 2 of Glutathione S-transferase F8, chloroplastic OS=Arabidopsis thaliana GN=GSTF8;sp|Q96266|GSTF8_ARATH Glutathione S-transferase F8, chloroplastic OS=Arabidopsis thaliana GN=GSTF8 PE=1 SV=3	1.27287e+09	2.37635e+09	3.15914e+09	1.09618e+09	2762331000	2.86905e+09	1.01201	215	6	7	8	6	7	8	34	43.7	45.6	34.4	40	45.6		0.454629
P56808	ATCG00820	30S ribosomal protein S19, chloroplastic	rps19	sp|A4QKX1|RR19_CRUWA 30S ribosomal protein S19, chloroplastic OS=Crucihimalaya wallichii GN=rps19 PE=3 SV=1;sp|A4QJX1|RR19_OLIPU 30S ribosomal protein S19, chloroplastic OS=Olimarabidopsis pumila GN=rps19 PE=3 SV=1;sp|P56808|RR19_ARATH 30S ribosomal protei	3.13672e+09	7.31434e+09	3.56321e+09	2.90743e+09	5.26476e+09	5.6778e+09	1.01186	92	5	5	4	4	4	4	65.2	65.2	57.6	57.6	57.6	57.6		0.483945
P56777	ATCG00680	Photosystem II CP47 reaction center protein	psbB	sp|P56777|PSBB_ARATH Photosystem II CP47 reaction center protein OS=Arabidopsis thaliana GN=psbB PE=1 SV=1	1.5958e+11	1.61142e+11	1.93094e+11	1.58027e+11	1.76598e+11	173277000000	1.01164	508	18	15	19	17	17	17	31.5	28.3	32.1	30.5	29.1	29.1		0.432194
Q9FK88	AT5G22510	Alkaline/neutral invertase E, chloroplastic	INVE	sp|Q9FK88|INVE_ARATH Alkaline/neutral invertase E, chloroplastic OS=Arabidopsis thaliana GN=INVE PE=1 SV=1	2.97161e+08	3.55672e+08	4.56597e+08	2.85843e+08	485577950	3.25453e+08	1.01145	617	6	6	9	5	8	5	13.9	12.6	13.8	9.1	14.1	8.4		0.480402
Q8RX79	AT3G62910	Peptide chain release factor APG3, chloroplastic	APG3	sp|Q8RX79|APG3_ARATH Peptide chain release factor APG3, chloroplastic OS=Arabidopsis thaliana GN=APG3 PE=2 SV=1	5.48618e+08	4.74017e+08	8.66107e+08	8.1292e+08	575260400	4.81111e+08	1.01041	422	4	6	8	6	7	5	12.1	20.4	23	17.3	22	14		0.48825
Q9FH02	AT5G42270	ATP-dependent zinc metalloprotease FTSH 5, chloroplastic	FTSH5	sp|Q9FH02|FTSH5_ARATH ATP-dependent zinc metalloprotease FTSH 5, chloroplastic OS=Arabidopsis thaliana GN=FTSH5 PE=1 SV=1	1.47582e+10	1.33514e+10	1.32772e+10	1.17096e+10	1.63764e+10	1.29202e+10	1.00928	704	25	22	23	27	24	23	39.5	40.2	41.6	40.5	42.8	40.3		0.474507
P47924	AT5G64300	Bifunctional riboflavin biosynthesis protein RIBA 1, chloroplastic;3,4-dihydroxy-2-butanone 4-phosphate synthase;GTP cyclohydrolase-2	RIBA1	sp|P47924|RIBA1_ARATH Bifunctional riboflavin biosynthesis protein RIBA 1, chloroplastic OS=Arabidopsis thaliana GN=RIBA1 PE=1 SV=2	8.95145e+07	3.9709e+08	2.27233e+08	1.64842e+08	313520350	2.29169e+08	1.00891	543	2	6	5	4	6	6	6.3	14.5	14.5	8.5	13.6	12.5		0.483822
P25697	AT1G32060	Phosphoribulokinase, chloroplastic		sp|P25697|KPPR_ARATH Phosphoribulokinase, chloroplastic OS=Arabidopsis thaliana GN=At1g32060 PE=2 SV=1	8.3565e+10	1.28516e+11	1.22099e+11	1.04101e+11	1.2491e+11	1.0223e+11	1.00887	395	17	20	18	17	18	19	43.3	53.4	47.3	43.3	46.3	51.4		0.470549
Q42592	AT4G08390	L-ascorbate peroxidase S, chloroplastic/mitochondrial	APXS	sp|Q42592|APXS_ARATH L-ascorbate peroxidase S, chloroplastic/mitochondrial OS=Arabidopsis thaliana GN=APXS PE=1 SV=2	2.35092e+09	4.74452e+09	2.53717e+09	1.85551e+09	4322246500	3.37345e+09	1.00852	372	11	10	9	11	10	10	36	32	29.3	34.1	31.7	31.7		0.47783
Q9S841	AT3G50820	Oxygen-evolving enhancer protein 1-2, chloroplastic	PSBO2	sp|Q9S841|PSBO2_ARATH Oxygen-evolving enhancer protein 1-2, chloroplastic OS=Arabidopsis thaliana GN=PSBO2 PE=1 SV=1	7.54349e+10	5.80512e+10	5.18816e+10	7.14913e+10	58927440000	5.35426e+10	1.00765	331	21	20	18	21	19	19	59.8	58.9	51.4	59.8	57.7	57.7		0.40705
Q9LVV5	AT5G52970	Thylakoid lumenal 15.0 kDa protein 2, chloroplastic		sp|Q9LVV5|TL15B_ARATH Thylakoid lumenal 15.0 kDa protein 2, chloroplastic OS=Arabidopsis thaliana GN=At5g52970 PE=1 SV=2	5.60986e+08	5.16354e+08	4.62188e+08	5.24182e+08	5.16509e+08	4.87188e+08	1.00762	223	2	1	1	2	2	2	11.7	6.7	6.7	11.7	11.7	11.7		0.424416
O22870	AT2G43560	Peptidyl-prolyl cis-trans isomerase FKBP16-3, chloroplastic	FKBP16-3	sp|O22870|FK163_ARATH Peptidyl-prolyl cis-trans isomerase FKBP16-3, chloroplastic OS=Arabidopsis thaliana GN=FKBP16-3 PE=1 SV=2	5.01093e+09	6.22348e+09	5.19027e+09	4.05405e+09	5979545000	6.28538e+09	1.00648	223	4	4	5	4	5	5	19.7	19.7	25.1	19.7	25.1	25.1		0.479306
A2RVM0	AT4G23430	Short-chain dehydrogenase TIC 32, chloroplastic	TIC32	sp|A2RVM0-3|TIC32_ARATH Isoform 3 of Short-chain dehydrogenase TIC 32, chloroplastic OS=Arabidopsis thaliana GN=TIC32;sp|A2RVM0-2|TIC32_ARATH Isoform 2 of Short-chain dehydrogenase TIC 32, chloroplastic OS=Arabidopsis thaliana GN=TIC32;sp|A2RVM0|TIC32_ARAT	5.32253e+07	331519500	1.48992e+08	4.44486e+07	2.50386e+08	2.35507e+08	1.0064	310	1	3	2	1	3	2	3.2	16.1	13.5	2.6	16.1	12.9		0.491758
Q41932	AT4G05180	Oxygen-evolving enhancer protein 3-2, chloroplastic	PSBQ2	sp|Q41932|PSBQ2_ARATH Oxygen-evolving enhancer protein 3-2, chloroplastic OS=Arabidopsis thaliana GN=PSBQ2 PE=1 SV=2	6.57354e+10	6.16657e+10	5.61287e+10	6.65351e+10	60356010000	5.5502e+10	1.00623	230	11	12	11	10	11	10	42.6	42.6	42.6	42.6	42.6	42.6		0.302055
P25857	AT1G42970	Glyceraldehyde-3-phosphate dehydrogenase GAPB, chloroplastic	GAPB	sp|P25857|G3PB_ARATH Glyceraldehyde-3-phosphate dehydrogenase GAPB, chloroplastic OS=Arabidopsis thaliana GN=GAPB PE=1 SV=2	2.21866e+11	2.37368e+11	2.11756e+11	2.05153e+11	239353400000	2.22451e+11	1.00605	447	26	29	28	27	26	26	52.8	64	62.2	55.9	58.6	58.6		0.441625
Q9SCY0	AT5G51820	Phosphoglucomutase, chloroplastic	PGMP	sp|Q9SCY0|PGMP_ARATH Phosphoglucomutase, chloroplastic OS=Arabidopsis thaliana GN=PGMP PE=1 SV=2	1.51933e+10	1.77832e+10	1.64692e+10	14385800000	18431985000	1.63621e+10	1.0054	623	24	24	23	24	25	24	47.2	42.2	39.8	40.8	46.5	45.3		0.426338
Q9M1X0	AT3G63190	Ribosome-recycling factor, chloroplastic	RRF	sp|Q9M1X0|RRFC_ARATH Ribosome-recycling factor, chloroplastic OS=Arabidopsis thaliana GN=RRF PE=2 SV=2	1.26162e+10	1.86623e+10	1.46585e+10	1.4127e+10	1.59895e+10	1.56697e+10	1.00329	275	8	10	8	10	11	9	33.5	36.4	33.5	36.7	39.3	33.5		0.486543
P56786	ATCG01280	Protein Ycf2	ycf2-A	sp|P56786|YCF2_ARATH Protein Ycf2 OS=Arabidopsis thaliana GN=ycf2-A PE=3 SV=1;sp|A4QJX4|YCF2_OLIPU Protein Ycf2 OS=Olimarabidopsis pumila GN=ycf2-A PE=3 SV=1;sp|A4QKZ7|YCF2B_CRUWA Protein Ycf2 B OS=Crucihimalaya wallichii GN=ycf2-B PE=3 SV=1;sp|A4QKX4|YCF2	5.20618e+08	7.14569e+08	5.04271e+08	3.34446e+08	8.71084e+08	5.28916e+08	1.00289	2294	14	18	11	13	17	13	7.5	9.5	6.2	7.1	9.6	7.7		0.494082
Q9C524	AT1G66430	Probable fructokinase-6, chloroplastic		sp|Q9C524|SCRK6_ARATH Probable fructokinase-6, chloroplastic OS=Arabidopsis thaliana GN=At1g66430 PE=2 SV=1	1.4934e+09	1.50178e+09	2.08161e+09	1.71019e+09	1719360500	1.63277e+09	1.00286	384	10	10	8	9	8	9	30.2	26.3	26.3	26.6	22.9	23.4		0.49232
B9DFG3	AT1G70070	DEAD-box ATP-dependent RNA helicase ISE2, chloroplastic	ISE2	sp|B9DFG3|ISE2_ARATH DExH-box ATP-dependent RNA helicase DExH15 chloroplastic OS=Arabidopsis thaliana GN=ISE2 PE=1 SV=2	4.96552e+08	1.47111e+09	1.0364e+09	7.16447e+08	1311167000	9.68141e+08	1.00277	1171	12	10	14	14	15	13	12.7	10.2	14.1	15.9	16.1	14.3		0.491448
Q8LPR9	AT1G06950	Protein TIC110, chloroplastic	TIC110	sp|Q8LPR9|TI110_ARATH Protein TIC110, chloroplastic OS=Arabidopsis thaliana GN=TIC110 PE=1 SV=1	1.55737e+10	1.53186e+10	1.77983e+10	1.38025e+10	17162860000	1.76216e+10	1.00214	1016	45	40	44	40	40	40	45.2	41.4	43.7	41.7	42.4	44.2		0.488308
Q42545	AT5G55280	Cell division protein FtsZ homolog 1, chloroplastic	FTSZ1	sp|Q42545|FTSZ1_ARATH Cell division protein FtsZ homolog 1, chloroplastic OS=Arabidopsis thaliana GN=FTSZ1 PE=1 SV=2	1.15629e+09	1.17526e+09	1.06985e+09	1.02765e+09	1151507500	1.21508e+09	1.00211	433	5	6	5	6	6	5	16.4	20.1	15.9	16.4	19.4	14.5		0.489404
Q8GXU8	AT4G30580	1-acyl-sn-glycerol-3-phosphate acyltransferase 1, chloroplastic	LPAT1	sp|Q8GXU8-2|LPAT1_ARATH Isoform 2 of 1-acyl-sn-glycerol-3-phosphate acyltransferase 1, chloroplastic OS=Arabidopsis thaliana GN=LPAT1;sp|Q8GXU8|LPAT1_ARATH 1-acyl-sn-glycerol-3-phosphate acyltransferase 1, chloroplastic OS=Arabidopsis thaliana GN=LPAT1 PE=	2.92159e+08	6.07589e+08	3.5884e+08	3.48955e+08	3.99463e+08	5.08399e+08	1.00141	212	3	5	4	4	3	4	20.3	25	17.9	20.8	20.3	24.1		0.498052
P25864	AT3G44890	50S ribosomal protein L9, chloroplastic	RPL9	sp|P25864|RK9_ARATH 50S ribosomal protein L9, chloroplastic OS=Arabidopsis thaliana GN=RPL9 PE=2 SV=1	1.08604e+10	1.34358e+10	1.02608e+10	6.23027e+09	13542815000	1.47392e+10	1.00129	197	11	10	9	8	10	10	39.6	45.2	30.5	30.5	45.2	40.1		0.497998
Q9M876	AT3G02660	Tyrosine--tRNA ligase	F16B3.29	sp|Q9M876|SYYM_ARATH Tyrosine--tRNA ligase, chloroplastic/mitochondrial OS=Arabidopsis thaliana GN=EMB2768 PE=2 SV=1	6.47623e+08	1.03812e+09	8.95197e+08	8.54059e+08	7.81423e+08	9.43502e+08	1.00076	511	7	8	5	7	3	5	18.4	22.9	13.5	17.8	9.2	14.9		0.4983
Q93W77	AT4G01940	NifU-like protein 1, chloroplastic	NIFU1	sp|Q93W77|NIFU1_ARATH NifU-like protein 1, chloroplastic OS=Arabidopsis thaliana GN=NIFU1 PE=1 SV=1	2.7749e+08	4.91659e+08	5.80659e+08	4.07393e+08	4.62762e+08	4.78936e+08	1.00053	231	3	4	5	4	3	3	18.6	32.5	35.9	32.5	24.2	24.2		0.498766
P49077	AT3G20330	Aspartate carbamoyltransferase, chloroplastic	PYRB	sp|P49077|PYRB_ARATH Aspartate carbamoyltransferase, chloroplastic OS=Arabidopsis thaliana GN=PYRB PE=2 SV=2	5.36669e+08	2182635000	1.24406e+09	3.29807e+08	1612897000	2.02114e+09	0.999879	390	8	12	8	6	8	10	21	28.5	19.7	15.6	21	24.4		0.49986
Q9CA67	AT1G74470	Geranylgeranyl diphosphate reductase, chloroplastic	CHLP	sp|Q9CA67|CHLP_ARATH Geranylgeranyl diphosphate reductase, chloroplastic OS=Arabidopsis thaliana GN=CHLP PE=1 SV=1	2.86928e+10	2.1696e+10	2.63269e+10	2.80751e+10	25014990000	2.36533e+10	0.999639	467	23	22	22	24	24	23	48.6	47.3	46.5	48.8	47.5	47.5		0.498145
Q9SHE8	AT1G31330	Photosystem I reaction center subunit III, chloroplastic	PSAF	sp|Q9SHE8|PSAF_ARATH Photosystem I reaction center subunit III, chloroplastic OS=Arabidopsis thaliana GN=PSAF PE=1 SV=1	6.93703e+10	5.71503e+10	6.22231e+10	6.40012e+10	6.45252e+10	6.03314e+10	0.999396	221	6	7	7	7	8	7	34.4	36.7	36.7	36.7	36.7	36.7		0.496468
Q8L493	AT5G57850	D-amino-acid transaminase, chloroplastic	DAAT	sp|Q8L493|DAAA_ARATH D-amino-acid transaminase, chloroplastic OS=Arabidopsis thaliana GN=DAAT PE=1 SV=1	9.36392e+08	1.2158e+09	1.27602e+09	6.73826e+08	1.59531e+09	1.17062e+09	0.996643	373	8	9	9	7	9	9	24.4	20.1	29.8	21.4	28.2	20.1		0.492957
Q8VY91	AT1G64510	30S ribosomal protein S6 alpha, chloroplastic	RPS6	sp|Q8VY91|RR6_ARATH 30S ribosomal protein S6 alpha, chloroplastic OS=Arabidopsis thaliana GN=RPS6 PE=2 SV=1	4.55117e+09	5.70191e+09	4.52159e+09	4.17403e+09	5.06863e+09	5.58744e+09	0.996262	207	4	4	4	4	5	5	16.4	16.4	16.4	16.4	25.1	25.1		0.48765
Q9S9N6	AT1G15980	Photosynthetic NDH subunit of subcomplex B 1, chloroplastic	PNSB1	sp|Q9S9N6|PNSB1_ARATH Photosynthetic NDH subunit of subcomplex B 1, chloroplastic OS=Arabidopsis thaliana GN=PNSB1 PE=2 SV=1	2.78787e+09	2.42466e+09	3.45338e+09	3.40724e+09	3.48305e+09	1.81226e+09	0.995789	461	11	9	12	11	10	9	29.3	23.9	30.4	29.3	25.8	23.6		0.494837
Q9LTR2	AT3G20320	Protein TRIGALACTOSYLDIACYLGLYCEROL 2, chloroplastic	TGD2	sp|Q9LTR2|TGD2_ARATH Protein TRIGALACTOSYLDIACYLGLYCEROL 2, chloroplastic OS=Arabidopsis thaliana GN=TGD2 PE=1 SV=1;sp|Q9LTR2-2|TGD2_ARATH Isoform 2 of Protein TRIGALACTOSYLDIACYLGLYCEROL 2, chloroplastic OS=Arabidopsis thaliana GN=TGD2	1.2233e+09	2.74181e+09	1.89256e+09	9.22594e+08	2568852000	2.39774e+09	0.994647	381	13	14	15	10	14	13	47.5	49.9	48	34.6	47.8	49.1		0.485151
Q9SW18	AT4G25080	Magnesium protoporphyrin IX methyltransferase, chloroplastic	CHLM	sp|Q9SW18-2|CHLM_ARATH Isoform 2 of Magnesium protoporphyrin IX methyltransferase, chloroplastic OS=Arabidopsis thaliana GN=CHLM;sp|Q9SW18|CHLM_ARATH Magnesium protoporphyrin IX methyltransferase, chloroplastic OS=Arabidopsis thaliana GN=CHLM PE=1 SV=1	5.29909e+09	5.8139e+09	5.73547e+09	5.47707e+09	5908974500	5582070000	0.992948	245	16	12	16	15	15	16	55.9	46.5	51.4	60.8	55.5	62		0.363724
F4I907	AT1G17650	Glyoxylate/succinic semialdehyde reductase 2, chloroplastic	GLYR2	sp|F4I907|GLYR2_ARATH Glyoxylate/succinic semialdehyde reductase 2, chloroplastic OS=Arabidopsis thaliana GN=GLYR2 PE=1 SV=1	2.26114e+09	3.66996e+09	3.33e+09	1.8032e+09	3937791000	3.58811e+09	0.992711	358	5	7	6	5	5	7	19.8	25.1	21.5	19.6	19.6	25.7		0.466728
P46309	AT4G23100	Glutamate--cysteine ligase, chloroplastic	GSH1	sp|P46309|GSH1_ARATH Glutamate--cysteine ligase, chloroplastic OS=Arabidopsis thaliana GN=GSH1 PE=1 SV=2;sp|O23736|GSH1_BRAJU Glutamate--cysteine ligase, chloroplastic OS=Brassica juncea GN=GSH1 PE=1 SV=1	2.18434e+09	3.775e+09	3.73308e+09	2.48332e+09	3.28914e+09	3.9992e+09	0.991891	522	10	12	10	10	11	14	19.9	23.2	22.2	19.7	21.1	25.1		0.463665
O23403	AT4G15510	PsbP domain-containing protein 1, chloroplastic	PPD1	sp|O23403-3|PPD1_ARATH Isoform 3 of PsbP domain-containing protein 1, chloroplastic OS=Arabidopsis thaliana GN=PPD1;sp|O23403|PPD1_ARATH PsbP domain-containing protein 1, chloroplastic OS=Arabidopsis thaliana GN=PPD1 PE=1 SV=1	2.05665e+09	2.49235e+09	1.0447e+09	1.17623e+09	2341124500	2.13078e+09	0.990363	205	9	11	7	5	11	12	48.3	48.8	34.1	30.2	43.9	48.8		0.488827
Q8GZQ3	AT3G03710	Polyribonucleotide nucleotidyltransferase 1, chloroplastic	PNP1	sp|Q8GZQ3|PNP1_ARATH Polyribonucleotide nucleotidyltransferase 1, chloroplastic OS=Arabidopsis thaliana GN=PNP1 PE=1 SV=1	3.99409e+09	5.97377e+09	4.73172e+09	4.5249e+09	5387525000	4.93258e+09	0.990204	922	23	25	21	23	20	22	30.3	28.2	29.2	31.6	29.2	27.5		0.44855
P82281	AT4G09010	Thylakoid lumenal 29 kDa protein, chloroplastic	TL29	sp|P82281|TL29_ARATH Thylakoid lumenal 29 kDa protein, chloroplastic OS=Arabidopsis thaliana GN=TL29 PE=1 SV=2	2.01454e+10	2.27122e+10	2.26656e+10	1.98508e+10	2.37165e+10	2.26367e+10	0.989715	349	12	12	12	12	12	13	32.1	32.1	32.1	32.1	32.1	37.8		0.312277
Q93ZN9	AT4G33680	LL-diaminopimelate aminotransferase, chloroplastic	DAP	sp|Q93ZN9|DAPAT_ARATH LL-diaminopimelate aminotransferase, chloroplastic OS=Arabidopsis thaliana GN=DAP PE=1 SV=1	6.15918e+09	1.06554e+10	8.81307e+09	5.90171e+09	1.09509e+10	9.05374e+09	0.989239	461	17	19	15	18	20	18	42.5	43	33.6	40.8	44.7	36.2		0.325041
O22886	AT2G40490	Uroporphyrinogen decarboxylase 2, chloroplastic	HEME2	sp|O22886|DCUP2_ARATH Uroporphyrinogen decarboxylase 2, chloroplastic OS=Arabidopsis thaliana GN=HEME2 PE=2 SV=1	7.79169e+09	1.11058e+10	8.51118e+09	7.5586e+09	1.02309e+10	9.92917e+09	0.988815	394	14	13	12	12	14	16	33	34.5	29.9	30.5	34	36.3		0.446803
Q1KPV0	AT1G03160		FZL	sp|Q1KPV0|FZL_ARATH Probable transmembrane GTPase FZO-like, chloroplastic OS=Arabidopsis thaliana GN=FZL PE=1 SV=1;sp|Q1KPV0-2|FZL_ARATH Isoform 2 of Probable transmembrane GTPase FZO-like, chloroplastic OS=Arabidopsis thaliana GN=FZL	1.41748e+09	2.30223e+09	1.68885e+09	1.37854e+09	2.23838e+09	1.85369e+09	0.988658	912	14	18	16	18	18	16	19.4	25	19.7	24.5	24	23.4		0.401042
F4KE63	AT5G16715		EMB2247	sp|F4KE63|SYVM2_ARATH Valine--tRNA ligase, chloroplastic/mitochondrial 2 OS=Arabidopsis thaliana GN=EMB2247 PE=3 SV=1	1.7477e+09	2.13751e+09	1.89145e+09	1.94811e+09	2.26083e+09	1.64626e+09	0.986585	974	16	16	19	18	18	17	17.6	19.1	21.3	19.7	18.5	17.2		0.433279
Q8H0U5	AT3G18890	Protein TIC 62, chloroplastic	TIC62	sp|Q8H0U5|TIC62_ARATH Protein TIC 62, chloroplastic OS=Arabidopsis thaliana GN=TIC62 PE=1 SV=1	1.30711e+10	1.01882e+10	9.57473e+09	1.32394e+10	1.10768e+10	8.97596e+09	0.986241	641	32	27	29	31	27	25	68.8	58.5	65.2	67.2	59.6	57.3		0.378081
Q8RUF8	AT5G12040	Omega-amidase,chloroplastic	NLP3	sp|Q8RUF8|NILP3_ARATH Omega-amidase, chloroplastic OS=Arabidopsis thaliana GN=NLP3 PE=1 SV=1;sp|Q8RUF8-2|NILP3_ARATH Isoform 2 of Omega-amidase, chloroplastic OS=Arabidopsis thaliana GN=NLP3	6.78322e+08	1261260000	5.69453e+08	6.14412e+08	1.00515e+09	9.26984e+08	0.985271	369	8	8	4	5	9	6	28.7	28.2	15.4	20.3	32.2	22.8		0.475637
Q9ASS6	AT5G13120	Photosynthetic NDH subunit of lumenal location 5, chloroplastic	PNSL5	sp|Q9ASS6-2|PNSL5_ARATH Isoform 2 of Photosynthetic NDH subunit of lumenal location 5, chloroplastic OS=Arabidopsis thaliana GN=PNSL5;sp|Q9ASS6|PNSL5_ARATH Photosynthetic NDH subunit of lumenal location 5, chloroplastic OS=Arabidopsis thaliana GN=PNSL5 PE=	3.47113e+09	5.42362e+09	4.692e+09	3.85054e+09	4437004000	5.50375e+09	0.985169	255	8	9	9	9	9	8	43.5	46.7	46.7	43.5	46.7	43.5		0.455698
Q8W4F1	AT2G46910	Probable plastid-lipid-associated protein 10, chloroplastic	PAP10	sp|Q8W4F1|PAP10_ARATH Probable plastid-lipid-associated protein 10, chloroplastic OS=Arabidopsis thaliana GN=PAP10 PE=2 SV=1	6.57395e+07	1.26962e+08	9.26951e+07	5.70204e+07	177069750	5.57787e+07	0.984571	284	1	2	2	1	2	1	4.2	8.5	8.5	4.2	4.6	4.2		0.479456
Q9SA52	AT1G09340	Chloroplast stem-loop binding protein of 41 kDa b, chloroplastic	CSP41B	sp|Q9SA52|CP41B_ARATH Chloroplast stem-loop binding protein of 41 kDa b, chloroplastic OS=Arabidopsis thaliana GN=CSP41B PE=1 SV=1	9.38568e+10	9.69429e+10	1.04055e+11	9.94077e+10	9.74974e+10	1.02754e+11	0.983969	378	22	20	25	21	22	25	56.6	55.3	59	54.5	55.3	59.8		0.257912
Q9FGM0	AT5G53170	ATP-dependent zinc metalloprotease FTSH 11, chloroplastic/mitochondrial	FTSH11	sp|Q9FGM0|FTSHB_ARATH ATP-dependent zinc metalloprotease FTSH 11, chloroplastic/mitochondrial OS=Arabidopsis thaliana GN=FTSH11 PE=1 SV=1	2.46476e+08	1.60649e+08	2.45717e+08	2.32985e+08	213234450	2.17414e+08	0.98374	806	4	5	4	3	3	5	6.2	7.7	7.7	5.7	6.5	7.9		0.449121
Q9SYW8	AT3G61470		Lhca2	sp|Q9SYW8|LHCA2_ARATH Photosystem I chlorophyll a/b-binding protein 2, chloroplastic OS=Arabidopsis thaliana GN=LHCA2 PE=1 SV=1	2.94043e+10	2.0653e+10	2.39593e+10	3.11723e+10	22368775000	2.17455e+10	0.983132	257	3	3	4	4	3	3	12.5	12.5	20.6	12.5	12.5	12.5		0.389317
O23647	AT2G36390	1,4-alpha-glucan-branching enzyme 2-1, chloroplastic/amyloplastic	SBE2.1	sp|O23647|GLGB1_ARATH 1,4-alpha-glucan-branching enzyme 2-1, chloroplastic/amyloplastic OS=Arabidopsis thaliana GN=SBE2.1 PE=1 SV=1	1.53902e+09	1.65154e+09	1.39418e+09	1.54958e+09	1395680000	1.72162e+09	0.982399	858	13	13	16	13	17	16	21.9	21.3	28.6	22.6	23.2	23.5		0.442955
Q9SIF2	AT2G04030		CR88	sp|Q9SIF2|HS905_ARATH Heat shock protein 90-5, chloroplastic OS=Arabidopsis thaliana GN=HSP90-5 PE=1 SV=1;sp|Q9SIF2-2|HS905_ARATH Isoform 2 of Heat shock protein 90-5, chloroplastic OS=Arabidopsis thaliana GN=HSP90-5	1.81283e+10	2.18598e+10	2.17425e+10	1.74774e+10	22756305000	2.26113e+10	0.982268	780	39	44	42	46	45	44	49	47.4	45.6	54.2	49.1	51.3		0.271506
P10896	AT2G39730	Ribulose bisphosphate carboxylase/oxygenase activase, chloroplastic	RCA	sp|P10896|RCA_ARATH Ribulose bisphosphate carboxylase/oxygenase activase, chloroplastic OS=Arabidopsis thaliana GN=RCA PE=1 SV=2	4.36555e+11	4.46305e+11	4.36737e+11	4.43544e+11	4.58522e+11	4.41654e+11	0.982046	474	30	35	30	34	33	34	67.5	77.2	68.6	73.8	71.1	75.7		0.0329143
Q9SH69	AT1G64190	6-phosphogluconate dehydrogenase, decarboxylating 1, chloroplastic		sp|Q9SH69|6PGD1_ARATH 6-phosphogluconate dehydrogenase, decarboxylating 1, chloroplastic OS=Arabidopsis thaliana GN=At1g64190 PE=1 SV=1	4.63676e+09	9.81379e+09	7.03235e+09	5.41342e+09	8.54568e+09	7.92916e+09	0.98148	487	17	20	19	16	16	15	39	45	39.2	39.2	37.8	35.1		0.432614
Q9SQT8	AT3G06350	Bifunctional 3-dehydroquinate dehydratase/shikimate dehydrogenase, chloroplastic;Dehydroquinate dehydratase;Shikimate dehydrogenase	EMB3004	sp|Q9SQT8|DHQSD_ARATH Bifunctional 3-dehydroquinate dehydratase/shikimate dehydrogenase, chloroplastic OS=Arabidopsis thaliana GN=EMB3004 PE=1 SV=1	1.03847e+09	1.51565e+09	1.06821e+09	1.29438e+09	1155154000	1.24399e+09	0.980728	603	10	15	11	12	11	12	23.2	34.3	26	26.2	24.4	26.7		0.456809
B9DGD6	AT5G36880	Acetyl-coenzyme A synthetase, chloroplastic/glyoxysomal	ACS	sp|B9DGD6-2|ACS_ARATH Isoform 2 of Acetyl-coenzyme A synthetase, chloroplastic/glyoxysomal OS=Arabidopsis thaliana GN=ACS;sp|B9DGD6|ACS_ARATH Acetyl-coenzyme A synthetase, chloroplastic/glyoxysomal OS=Arabidopsis thaliana GN=ACS PE=1 SV=1	337194000	1.74648e+09	1.06761e+09	5.38761e+08	1370655000	1.30503e+09	0.980349	693	7	12	14	8	14	12	10	19.3	25.4	14.6	24.2	20.9		0.462641
Q9LSE4	AT3G26710		CCB1	sp|Q9LSE4|CCB1_ARATH Protein COFACTOR ASSEMBLY OF COMPLEX C SUBUNIT B CCB1, chloroplastic OS=Arabidopsis thaliana GN=CCB1 PE=1 SV=1	2.53612e+09	2.32621e+09	3.6117e+09	2.55813e+09	2710994000	3.37813e+09	0.979967	267	8	6	6	9	5	7	21	21	16.9	21	16.5	21		0.389038
O23166	AT4G37200	Thioredoxin-like protein HCF164, chloroplastic	HCF164	sp|O23166|TR164_ARATH Thioredoxin-like protein HCF164, chloroplastic OS=Arabidopsis thaliana GN=HCF164 PE=1 SV=2	6.19936e+08	4.18835e+08	7.22196e+08	6.56318e+08	593528650	5.49769e+08	0.978524	261	6	3	5	5	3	4	32.6	20.3	27.6	28.4	13.4	20.3		0.455037
Q9ZW85	AT2G43090	3-isopropylmalate dehydratase small subunit 3		sp|Q9ZW85|LEUD3_ARATH 3-isopropylmalate dehydratase small subunit 3 OS=Arabidopsis thaliana GN=At2g43090 PE=1 SV=1	1.28422e+09	3.40846e+09	2.44796e+09	1.00321e+09	3.31603e+09	2.97868e+09	0.978448	251	8	7	8	7	6	7	37.8	35.1	39.8	34.3	35.1	35.9		0.425272
P56791	ATCG01310	50S ribosomal protein L2, chloroplastic	rpl2-A	sp|A4QKX2|RK2_CRUWA 50S ribosomal protein L2, chloroplastic OS=Crucihimalaya wallichii GN=rpl2-A PE=3 SV=1;sp|A4QJX2|RK2_OLIPU 50S ribosomal protein L2, chloroplastic OS=Olimarabidopsis pumila GN=rpl2-A PE=3 SV=1;sp|P56791|RK2_ARATH 50S ribosomal protein L	1.36794e+10	1.91019e+10	1.7673e+10	1.68956e+10	17523935000	1.71701e+10	0.977993	274	13	17	16	13	15	16	42.3	43.1	42.7	42.3	42.3	43.1		0.409402
Q944I4	AT1G80380	D-glycerate 3-kinase, chloroplastic	GLYK	sp|Q944I4|GLYK_ARATH D-glycerate 3-kinase, chloroplastic OS=Arabidopsis thaliana GN=GLYK PE=1 SV=2;sp|Q944I4-2|GLYK_ARATH Isoform 2 of D-glycerate 3-kinase, chloroplastic OS=Arabidopsis thaliana GN=GLYK	1.73293e+10	1.61117e+10	1.85616e+10	1.66314e+10	19208475000	1.73621e+10	0.977457	456	17	16	18	16	19	19	39.3	36.8	39.3	37.3	41.9	41.9		0.397976
Q9FLI7	AT5G51720	CDGSH iron-sulfur domain-containing protein NEET	NEET	sp|Q9FLI7|NEET_ARATH CDGSH iron-sulfur domain-containing protein NEET OS=Arabidopsis thaliana GN=NEET PE=1 SV=1	7.00693e+08	5.6175e+08	8.59206e+08	9.30808e+08	4.5301e+08	7.88098e+08	0.976856	108	3	3	3	4	3	4	29.6	34.3	34.3	45.4	29.6	40.7		0.445089
Q9LW85	AT3G16000	MAR-binding filament-like protein 1	MFP1	sp|Q9LW85|MFP1_ARATH MAR-binding filament-like protein 1 OS=Arabidopsis thaliana GN=MFP1 PE=2 SV=2	5.61195e+09	8.0445e+09	8.58118e+09	6.91684e+09	7.95008e+09	7.90025e+09	0.976741	726	23	31	29	24	26	25	30.7	35.5	37.3	30.2	32.4	33.5		0.396355
Q9LIR4	AT3G23940	Dihydroxy-acid dehydratase, chloroplastic	DHAD	sp|Q9LIR4-2|ILVD_ARATH Isoform 2 of Dihydroxy-acid dehydratase, chloroplastic OS=Arabidopsis thaliana GN=DHAD;sp|Q9LIR4|ILVD_ARATH Dihydroxy-acid dehydratase, chloroplastic OS=Arabidopsis thaliana GN=DHAD PE=1 SV=1	4.83159e+09	4.03892e+09	5.76343e+09	4.72162e+09	4.1081e+09	6.17849e+09	0.975062	606	18	19	20	19	18	19	33.2	32	34.5	34.2	36.3	35.6		0.25158
Q9FYR6	AT5G52520		OVA6	sp|Q9FYR6|SYPM_ARATH Proline--tRNA ligase, chloroplastic/mitochondrial OS=Arabidopsis thaliana GN=OVA6 PE=2 SV=1	3.91269e+09	5.55265e+09	4.76922e+09	3.51571e+09	5.96582e+09	5.11889e+09	0.974943	543	15	20	20	17	17	17	36.3	47.1	45.1	35.5	43.3	41.1		0.342663
P83755	ATCG00020	Photosystem II protein D1	psbA	sp|A4QKR1|PSBA_CRUWA Photosystem II protein D1 OS=Crucihimalaya wallichii GN=psbA PE=3 SV=1;sp|A4QJR4|PSBA_OLIPU Photosystem II protein D1 OS=Olimarabidopsis pumila GN=psbA PE=3 SV=1;sp|P83755|PSBA_ARATH Photosystem II protein D1 OS=Arabidopsis thaliana GN	1.17446e+11	8.87696e+10	1.06337e+11	1.24314e+11	107199950000	8.90852e+10	0.974901	353	11	11	11	11	11	11	28	28	28	28	28	28		0.411213
Q39249	AT1G08550	Violaxanthin de-epoxidase, chloroplastic	VDE1	sp|Q39249|VDE_ARATH Violaxanthin de-epoxidase, chloroplastic OS=Arabidopsis thaliana GN=VDE1 PE=1 SV=1	6.43354e+09	6.02851e+09	6.41037e+09	5.39808e+09	7.1357e+09	6.83122e+09	0.974563	462	17	16	18	19	15	13	46.1	43.5	46.1	46.1	43.3	36.6		0.409618
P37107	AT5G03940	Signal recognition particle 54 kDa protein, chloroplastic	FFC	sp|P37107|SR54C_ARATH Signal recognition particle 54 kDa protein, chloroplastic OS=Arabidopsis thaliana GN=FFC PE=1 SV=1	5.21078e+09	6.85244e+09	6.70682e+09	4.36429e+09	7202195000	7.69654e+09	0.974408	564	15	17	18	14	17	16	24.6	25.9	27.7	23.8	26.6	27.3		0.394466
Q9SYI0	AT4G01800	Protein translocase subunit SECA1, chloroplastic	SECA1	sp|Q9SYI0|SECA1_ARATH Protein translocase subunit SECA1, chloroplastic OS=Arabidopsis thaliana GN=SECA1 PE=1 SV=2	5.26226e+09	6.73001e+09	6.14909e+09	5.15672e+09	7.02723e+09	6.48352e+09	0.971816	1022	31	28	30	30	32	30	34.6	31.7	35.8	34.9	36.6	34.1		0.169619
O03042	ATCG00490	Ribulose bisphosphate carboxylase large chain	rbcL	sp|O03042|RBL_ARATH Ribulose bisphosphate carboxylase large chain OS=Arabidopsis thaliana GN=rbcL PE=1 SV=1;sp|A4QKT9|RBL_CRUWA Ribulose bisphosphate carboxylase large chain OS=Crucihimalaya wallichii GN=rbcL PE=3 SV=1	2.28165e+12	2.02828e+12	2.0511e+12	2.23307e+12	2.12748e+12	2.18535e+12	0.971758	479	51	49	50	51	51	50	71	69.9	71.4	70.6	71.4	69.9		0.193033
Q8H124	AT2G34460	Uncharacterized protein At2g34460, chloroplastic		sp|Q8H124|Y2446_ARATH Uncharacterized protein At2g34460, chloroplastic OS=Arabidopsis thaliana GN=At2g34460 PE=2 SV=1	4.67777e+09	1.10348e+10	8.48477e+09	4.7483e+09	1.01823e+10	9980100000	0.971362	280	10	14	13	13	13	14	31.1	36.4	36.1	36.4	33.9	36.4		0.380454
Q9M8M7	AT1G80600	Acetylornithine aminotransferase, chloroplastic/mitochondrial	WIN1	sp|Q9M8M7|ARGD_ARATH Acetylornithine aminotransferase, chloroplastic/mitochondrial OS=Arabidopsis thaliana GN=WIN1 PE=1 SV=1	2.74121e+09	3.94348e+09	3.71111e+09	3.22849e+09	3110536000	4.39177e+09	0.968782	457	9	13	12	14	13	15	29.1	41.1	38.9	42	40	40.5		0.418111
P27521	AT3G47470	Chlorophyll a-b binding protein 4, chloroplastic	LHCA4	sp|P27521|CA4_ARATH Chlorophyll a-b binding protein 4, chloroplastic OS=Arabidopsis thaliana GN=LHCA4 PE=1 SV=1	1.95417e+10	22048650000	2.18845e+10	1.92893e+10	21570835000	2.46691e+10	0.96865	251	3	5	4	4	5	5	11.2	17.1	11.6	11.6	17.1	17.1		0.290924
Q9SZ30	AT4G26900	Imidazole glycerol phosphate synthase hisHF, chloroplastic;Glutamine amidotransferase;Cyclase	HISN4	sp|Q9SZ30|HIS4_ARATH Imidazole glycerol phosphate synthase hisHF, chloroplastic OS=Arabidopsis thaliana GN=HISN4 PE=2 SV=1	1.58805e+09	3.26363e+09	2.98107e+09	1.25953e+09	2.72222e+09	4.11991e+09	0.966808	592	13	18	19	13	14	19	22.8	38.5	37.2	25.7	34	42.7		0.440427
Q9S7H1	AT4G02770	Photosystem I reaction center subunit II-1, chloroplastic;Photosystem I reaction center subunit II-2, chloroplastic	psaD1;PSAD2	sp|Q9S7H1|PSAD1_ARATH Photosystem I reaction center subunit II-1, chloroplastic OS=Arabidopsis thaliana GN=psaD1 PE=1 SV=1;sp|Q9SA56|PSAD2_ARATH Photosystem I reaction center subunit II-2, chloroplastic OS=Arabidopsis thaliana GN=PSAD2 PE=1 SV=1	1.24898e+11	9.77034e+10	1.38896e+11	1.04296e+11	1.35614e+11	1.34061e+11	0.966644	208	15	13	14	14	14	14	61.5	66.3	64.4	63	52.4	64.4		0.417061
Q8GWS0	AT4G28730	Glutaredoxin-C5, chloroplastic	GRXC5	sp|Q8GWS0|GRXC5_ARATH Glutaredoxin-C5, chloroplastic OS=Arabidopsis thaliana GN=GRXC5 PE=1 SV=1	1.32814e+08	3.50515e+08	7.69448e+08	3.08985e+08	397747350	5.90609e+08	0.96565	174	1	3	3	2	2	2	5.7	28.2	20.7	12.6	20.1	20.1		0.449639
Q9LD57	AT3G12780	Phosphoglycerate kinase 1, chloroplastic	PGK1	sp|Q9LD57|PGKH1_ARATH Phosphoglycerate kinase 1, chloroplastic OS=Arabidopsis thaliana GN=PGK1 PE=1 SV=1	2.02195e+11	2.27774e+11	2.16882e+11	2.4303e+11	2.21314e+11	2.07606e+11	0.962646	481	27	27	26	26	28	26	53	59.3	55.3	53	61.3	58		0.328994
Q9S720	AT1G76450	PsbP domain-containing protein 3, chloroplastic	PPD3	sp|Q9S720|PPD3_ARATH PsbP domain-containing protein 3, chloroplastic OS=Arabidopsis thaliana GN=PPD3 PE=1 SV=2	1.3064e+09	3.36977e+09	2.496e+09	1.8379e+09	3328682500	2.28721e+09	0.962217	247	6	7	7	7	6	5	36	42.5	42.5	42.5	36.8	30.4		0.357999
Q8LDU4	AT4G37000	Red chlorophyll catabolite reductase, chloroplastic	RCCR	sp|Q8LDU4|RCCR_ARATH Red chlorophyll catabolite reductase, chloroplastic OS=Arabidopsis thaliana GN=RCCR PE=1 SV=2	1.70083e+09	2555865000	1.87736e+09	1.94184e+09	2258613500	2.17806e+09	0.961675	319	9	13	11	10	14	14	31.7	42.9	40.4	37.9	51.7	49.8		0.355001
P56793	ATCG00790	50S ribosomal protein L16, chloroplastic	rpl16	sp|A4QKW8|RK16_CRUWA 50S ribosomal protein L16, chloroplastic OS=Crucihimalaya wallichii GN=rpl16 PE=3 SV=1;sp|A4QJW8|RK16_OLIPU 50S ribosomal protein L16, chloroplastic OS=Olimarabidopsis pumila GN=rpl16 PE=3 SV=1;sp|P56793|RK16_ARATH 50S ribosomal protei	8.26798e+09	1.06294e+10	7.60096e+09	8.36567e+09	9520940000	9.68966e+09	0.960912	135	5	5	6	4	5	5	43	43	48.9	42.2	43	43		0.368523
Q94BZ7	AT5G04130	DNA gyrase subunit B, mitochondrial	GYRBM	sp|Q94BZ7|GYRBM_ARATH DNA gyrase subunit B, mitochondrial OS=Arabidopsis thaliana GN=GYRBM PE=2 SV=1;sp|Q94BZ7-2|GYRBM_ARATH Isoform 2 of DNA gyrase subunit B, mitochondrial OS=Arabidopsis thaliana GN=GYRBM	3.68982e+07	1.03762e+08	6.80091e+07	3.93791e+07	70999500	1.0678e+08	0.96091	732	7	9	9	8	8	7	12.6	14.9	14.8	12.7	12	10.5		0.451782
Q9CAK8	AT1G63970	2-C-methyl-D-erythritol 2,4-cyclodiphosphate synthase, chloroplastic	ISPF	sp|Q9CAK8-2|ISPF_ARATH Isoform 2 of 2-C-methyl-D-erythritol 2,4-cyclodiphosphate synthase, chloroplastic OS=Arabidopsis thaliana GN=ISPF;sp|Q9CAK8|ISPF_ARATH 2-C-methyl-D-erythritol 2,4-cyclodiphosphate synthase, chloroplastic OS=Arabidopsis thaliana GN=IS	1.10322e+09	2.61069e+09	1.34835e+09	7.84407e+08	1.93064e+09	2.5634e+09	0.959043	223	4	4	3	2	3	3	24.7	24.7	20.6	10.8	20.6	20.6		0.45631
Q39161	AT2G15620	Ferredoxin--nitrite reductase, chloroplastic	NIR1	sp|Q39161|NIR_ARATH Ferredoxin--nitrite reductase, chloroplastic OS=Arabidopsis thaliana GN=NIR1 PE=1 SV=1	1.65814e+10	2.28267e+10	1.98764e+10	1.7807e+10	22142835000	2.19354e+10	0.957974	586	30	27	28	33	33	32	50.9	48.6	48.8	52	48.8	50		0.198707
O24457	AT1G01090	Pyruvate dehydrogenase E1 component subunit alpha-3, chloroplastic	PDH-E1 ALPHA	sp|O24457|ODPA3_ARATH Pyruvate dehydrogenase E1 component subunit alpha-3, chloroplastic OS=Arabidopsis thaliana GN=PDH-E1 ALPHA PE=2 SV=1	1.09952e+09	2.81201e+09	1.86282e+09	1.03877e+09	2589158000	2.40056e+09	0.957843	428	11	13	13	7	14	14	28	29.7	30.4	16.4	35.7	34.8		0.374643
Q9SR77	AT3G10130	Heme-binding-like protein At3g10130, chloroplastic		sp|Q9SR77|HBPL1_ARATH Heme-binding-like protein At3g10130, chloroplastic OS=Arabidopsis thaliana GN=At3g10130 PE=2 SV=1	7.11784e+07	102316500	2.39238e+08	3.23006e+07	202938450	1.95906e+08	0.957294	309	2	2	3	1	4	3	7.1	7.1	10.7	4.2	14.2	10.7		0.454277
Q96242	AT5G42650	Allene oxide synthase, chloroplastic	CYP74A	sp|Q96242|CP74A_ARATH Allene oxide synthase, chloroplastic OS=Arabidopsis thaliana GN=CYP74A PE=1 SV=3	6.77757e+09	9.09675e+09	9.73893e+09	6.15057e+09	10367500000	1.02526e+10	0.956764	518	18	21	22	19	20	21	36.5	38.2	40.3	35.9	36.9	38.2		0.27832
P56773	ATCG00720	Cytochrome b6	petB	sp|P56773|CYB6_ARATH Cytochrome b6 OS=Arabidopsis thaliana GN=petB PE=1 SV=1	7.38905e+09	6.50679e+09	7.42377e+09	6.5698e+09	8.19676e+09	7.54168e+09	0.955683	215	2	5	4	3	5	5	9.8	20	16.3	10.7	20	20		0.348338
F4K0E8	AT5G60600	4-hydroxy-3-methylbut-2-en-1-yl diphosphate synthase (ferredoxin), chloroplastic	ISPG	sp|F4K0E8|ISPG_ARATH 4-hydroxy-3-methylbut-2-en-1-yl diphosphate synthase (ferredoxin), chloroplastic OS=Arabidopsis thaliana GN=ISPG PE=1 SV=1;sp|F4K0E8-2|ISPG_ARATH Isoform 2 of 4-hydroxy-3-methylbut-2-en-1-yl diphosphate synthase (ferredoxin), chloropla	4.65434e+09	7.76571e+09	5.24819e+09	6.0067e+09	5.61304e+09	6.88235e+09	0.954932	741	21	30	21	26	23	27	35.1	42.8	32.8	37.7	34.3	39.7		0.42035
P55229	AT5G19220	Glucose-1-phosphate adenylyltransferase large subunit 1, chloroplastic	ADG2	sp|P55229|GLGL1_ARATH Glucose-1-phosphate adenylyltransferase large subunit 1, chloroplastic OS=Arabidopsis thaliana GN=ADG2 PE=1 SV=3	1.61038e+10	2.14269e+10	2.045e+10	1.73595e+10	2.03768e+10	2.29816e+10	0.95492	522	22	25	22	24	24	27	46.2	46.9	43.5	48.5	46.9	48.5		0.237899
Q8H1E2	AT5G58330		At5g58330	sp|Q8H1E2-2|MDHNP_ARATH Isoform 2 of Malate dehydrogenase [NADP], chloroplastic OS=Arabidopsis thaliana GN=At5g58330;sp|Q8H1E2|MDHNP_ARATH Malate dehydrogenase [NADP], chloroplastic OS=Arabidopsis thaliana GN=At5g58330 PE=2 SV=1	1.27938e+10	18316350000	1.61286e+10	1.36966e+10	18592145000	1.71928e+10	0.954673	442	13	15	16	12	15	15	38.5	47.3	48	41	43.7	44.1		0.0448744
Q9SXJ7	AT3G48870	Chaperone protein ClpC2, chloroplastic	CLPC2	sp|Q9SXJ7|CLPC2_ARATH Chaperone protein ClpC2, chloroplastic OS=Arabidopsis thaliana GN=CLPC2 PE=1 SV=1	2.82428e+08	9.19202e+08	6.8383e+08	3.10973e+08	725081500	9.39028e+08	0.954624	952	33	40	35	30	34	38	36.7	44.1	41.3	35.8	40.7	41.6		0.41963
Q93YZ7	AT2G31810	Acetolactate synthase small subunit 2, chloroplastic		sp|Q93YZ7|ILVH2_ARATH Acetolactate synthase small subunit 2, chloroplastic OS=Arabidopsis thaliana GN=At2g31810 PE=1 SV=1;sp|Q93YZ7-3|ILVH2_ARATH Isoform 3 of Acetolactate synthase small subunit 2, chloroplastic OS=Arabidopsis thaliana GN=At2g31810;sp|Q93Y	1.23196e+09	2.22567e+09	1.86216e+09	1.69971e+09	1478405500	2.39644e+09	0.954299	491	12	17	14	17	15	15	34.2	43	40.9	44.6	37.3	34.6		0.428658
O82660	AT5G23120	Photosystem II stability/assembly factor HCF136, chloroplastic	HCF136	sp|O82660|P2SAF_ARATH Photosystem II stability/assembly factor HCF136, chloroplastic OS=Arabidopsis thaliana GN=HCF136 PE=1 SV=1	4.69075e+10	3.80091e+10	4.18353e+10	3.73143e+10	47967920000	4.75853e+10	0.953972	403	18	19	19	17	17	19	47.6	44.4	47.6	46.2	44.4	46.2		0.382114
Q39061	AT3G52380	RNA-binding protein CP33, chloroplastic	CP33	sp|Q39061|CP33_ARATH RNA-binding protein CP33, chloroplastic OS=Arabidopsis thaliana GN=CP33 PE=2 SV=1	6.34836e+09	6.91863e+09	6.80756e+09	9.04615e+09	6.07056e+09	5.933e+09	0.953674	329	9	6	7	9	6	7	33.7	28.9	33.7	33.7	31.6	31.6		0.4049
Q8H0W1	AT3G24590	Chloroplast processing peptidase	PLSP1	sp|Q8H0W1|PLSP1_ARATH Chloroplast processing peptidase OS=Arabidopsis thaliana GN=PLSP1 PE=2 SV=2	5.55796e+08	1.11158e+09	1.22187e+09	8.87123e+08	1.30959e+09	8.37169e+08	0.952327	291	4	6	5	6	6	5	24.4	34.7	30.9	31.6	34.7	29.2		0.423385
Q9FZ47	AT1G16880	ACT domain-containing protein ACR11	ACR11	sp|Q9FZ47|ACR11_ARATH ACT domain-containing protein ACR11 OS=Arabidopsis thaliana GN=ACR11 PE=1 SV=1	1.32471e+10	18076500000	1.82133e+10	1.35451e+10	2.05384e+10	1.79781e+10	0.951506	290	6	7	9	8	9	8	21.4	22.8	30.3	22.8	30.3	22.8		0.207421
Q9SZX3	AT4G24830	Argininosuccinate synthase, chloroplastic		sp|Q9SZX3|ASSY_ARATH Argininosuccinate synthase, chloroplastic OS=Arabidopsis thaliana GN=At4g24830 PE=1 SV=3	3.00154e+09	3.75486e+09	4.70631e+09	2.84256e+09	4.25561e+09	4.95295e+09	0.951174	494	15	15	16	17	16	14	35.8	36	38.3	36.8	35	35		0.207334
Q9ZQG8	AT2G27510	Ferredoxin-3, chloroplastic	FD3	sp|Q9ZQG8|FER3_ARATH Ferredoxin-3, chloroplastic OS=Arabidopsis thaliana GN=FD3 PE=1 SV=1	2.45242e+08	5.34172e+08	3.65541e+08	1.90748e+08	4.86364e+08	5.27684e+08	0.950331	155	1	3	2	1	3	3	20	36.1	36.1	20	36.1	36.1		0.402737
Q94A32	AT3G43520	Protein FATTY ACID EXPORT 2, chloroplastic	FAX2	sp|Q94A32|FAX2_ARATH Protein FATTY ACID EXPORT 2, chloroplastic OS=Arabidopsis thaliana GN=FAX2 PE=2 SV=1	3.73732e+08	5.0722e+08	3.65408e+08	3.39991e+08	4.48298e+08	5.24821e+08	0.949167	240	1	1	1	1	1	1	8.3	8.3	8.3	8.3	8.3	8.3		0.388793
Q9SMS0	AT4G09350	NAD(P)H-quinone oxidoreductase subunit T, chloroplastic	ndhT	sp|Q9SMS0|NDHT_ARATH NAD(P)H-quinone oxidoreductase subunit T, chloroplastic OS=Arabidopsis thaliana GN=ndhT PE=1 SV=1	3.60737e+08	2.76947e+08	2.92082e+08	4.63093e+08	277920500	2.38866e+08	0.948858	249	6	4	3	6	6	2	31.3	22.1	17.3	31.3	30.9	11.6		0.374607
Q9SJU4	AT2G21330	Probable fructose-bisphosphate aldolase 1, chloroplastic	FBA1	sp|Q9SJU4|ALFP1_ARATH Fructose-bisphosphate aldolase 1, chloroplastic OS=Arabidopsis thaliana GN=FBA1 PE=1 SV=2	5.07978e+10	6.32602e+10	7.32514e+10	6.73146e+10	6.12977e+10	6.93259e+10	0.946302	399	20	21	19	19	20	22	46.4	46.6	43.9	49.1	48.6	49.4		0.320463
Q9FFK3	AT5G05740	Probable zinc metalloprotease EGY2, chloroplastic	EGY2	sp|Q9FFK3|EGY2_ARATH Probable zinc metalloprotease EGY2, chloroplastic OS=Arabidopsis thaliana GN=EGY2 PE=2 SV=1	1.01478e+09	1.10281e+09	1.57325e+09	1.68693e+09	1139996000	1.07895e+09	0.944946	556	8	8	9	9	7	8	12.8	16.2	16.2	16.2	15.3	16.2		0.425674
Q8LBP4	AT2G28800	Inner membrane protein ALBINO3, chloroplastic	ALB3	sp|Q8LBP4|ALB3_ARATH Inner membrane protein ALBINO3, chloroplastic OS=Arabidopsis thaliana GN=ALB3 PE=1 SV=2;sp|Q8LBP4-2|ALB3_ARATH Isoform 2 of Inner membrane protein ALBINO3, chloroplastic OS=Arabidopsis thaliana GN=ALB3	5.33216e+08	3.66369e+08	1.08913e+09	9.63053e+08	512562050	6.29481e+08	0.944717	462	2	3	4	4	3	3	7.4	7.8	11.9	11.9	7.8	7.8		0.448002
Q9LTX9	AT5G49910	Heat shock 70 kDa protein 7, chloroplastic	HSP70-7	sp|Q9LTX9|HSP7G_ARATH Heat shock 70 kDa protein 7, chloroplastic OS=Arabidopsis thaliana GN=HSP70-7 PE=2 SV=1	1.19781e+10	1.70678e+10	1.51178e+10	1.31169e+10	1.41549e+10	1.94963e+10	0.944312	718	40	43	42	44	43	45	48.3	51	47.4	51.5	50.6	51.7		0.360277
Q9SJZ7	AT2G22360		At2g22360	sp|Q9SJZ7|DNJA6_ARATH Chaperone protein dnaJ A6, chloroplastic OS=Arabidopsis thaliana GN=DJA6 PE=2 SV=2	9.45955e+08	1.44436e+09	1.30242e+09	5.2706e+08	1.83998e+09	1.54585e+09	0.943739	442	9	9	8	7	8	8	19.9	20.6	20.8	19.9	15.2	15.2		0.3984
Q02166	AT5G17990	Anthranilate phosphoribosyltransferase, chloroplastic	PAT1	sp|Q02166|TRPD_ARATH Anthranilate phosphoribosyltransferase, chloroplastic OS=Arabidopsis thaliana GN=PAT1 PE=2 SV=1	8.29937e+08	1.41846e+09	7.65221e+08	7.22481e+08	1368438500	1.10586e+09	0.942705	444	5	5	5	4	6	4	15.1	16.4	11.5	11.9	18.9	11.5		0.3534
O80852	AT2G30860	Glutathione S-transferase F9	GSTF9	sp|O80852|GSTF9_ARATH Glutathione S-transferase F9 OS=Arabidopsis thaliana GN=GSTF9 PE=1 SV=1;sp|O80852-2|GSTF9_ARATH Isoform 2 of Glutathione S-transferase F9 OS=Arabidopsis thaliana GN=GSTF9	2.72007e+08	214929000	1.82377e+08	1.83336e+08	306313150	2.20469e+08	0.942536	215	3	2	2	2	2	2	15.3	14	14	10.7	10.7	10.7		0.411369
Q9LZS3	AT5G03650	1,4-alpha-glucan-branching enzyme 2-2, chloroplastic/amyloplastic	SBE2.2	sp|Q9LZS3|GLGB2_ARATH 1,4-alpha-glucan-branching enzyme 2-2, chloroplastic/amyloplastic OS=Arabidopsis thaliana GN=SBE2.2 PE=1 SV=1	9.71591e+08	1.32745e+09	9.92577e+08	8.17262e+08	1.41191e+09	1.26539e+09	0.941925	805	9	17	16	10	19	18	19.4	29.4	30.7	20.7	31.6	28.9		0.319525
P92947	AT1G63940	Monodehydroascorbate reductase, chloroplastic		sp|P92947-2|MDAR5_ARATH Isoform MDAR6 of Monodehydroascorbate reductase 5, mitochondrial OS=Arabidopsis thaliana GN=MDAR5;sp|P92947|MDAR5_ARATH Monodehydroascorbate reductase 5, mitochondrial OS=Arabidopsis thaliana GN=MDAR5 PE=1 SV=3	1.59444e+10	1.72717e+10	1.50279e+10	1.54649e+10	17277260000	1.86422e+10	0.938884	486	19	19	18	20	21	20	45.5	52.7	42.4	48.8	50.2	50.2		0.251352
Q9LZ66	AT5G04590	Sulfite reductase [ferredoxin], chloroplastic	SIR	sp|Q9LZ66|SIR_ARATH Assimilatory sulfite reductase (ferredoxin), chloroplastic OS=Arabidopsis thaliana GN=SIR PE=1 SV=1	4.65873e+09	9.22044e+09	7.26345e+09	5.93903e+09	8.29471e+09	8.32627e+09	0.937172	642	16	17	15	17	17	17	24.9	24.5	24.1	26.3	28.2	24.9		0.285115
Q9SZB2	AT4G33350	Protein TIC 22, chloroplastic	TIC22	sp|Q9SZB2|TIC22_ARATH Protein TIC 22, chloroplastic OS=Arabidopsis thaliana GN=TIC22 PE=1 SV=1	398970000	275125500	5.2605e+08	4.34947e+08	543578750	302796000	0.936647	268	3	4	5	5	6	4	15.3	14.6	15.3	18.7	25.4	18.7		0.433239
P56762	ATCG00740	DNA-directed RNA polymerase subunit alpha	rpoA	sp|A4QJW3|RPOA_OLIPU DNA-directed RNA polymerase subunit alpha OS=Olimarabidopsis pumila GN=rpoA PE=3 SV=1;sp|P56762|RPOA_ARATH DNA-directed RNA polymerase subunit alpha OS=Arabidopsis thaliana GN=rpoA PE=3 SV=1;sp|A4QKW3|RPOA_CRUWA DNA-directed RNA polyme	7.54454e+08	1.69232e+09	8.36894e+08	8.48409e+08	1.46503e+09	1.19381e+09	0.93625	327	5	6	3	3	7	6	14.7	17.1	9.2	9.8	17.1	17.1		0.351092
Q04836	AT4G24770	31 kDa ribonucleoprotein, chloroplastic	CP31A	sp|Q04836-2|CP31A_ARATH Isoform 2 of 31 kDa ribonucleoprotein, chloroplastic OS=Arabidopsis thaliana GN=CP31A;sp|Q04836|CP31A_ARATH 31 kDa ribonucleoprotein, chloroplastic OS=Arabidopsis thaliana GN=CP31A PE=1 SV=1;sp|Q04836-3|CP31A_ARATH Isoform 3 of 31 k	2.33188e+10	2.63058e+10	2.84449e+10	2.81605e+10	2.88359e+10	2.64571e+10	0.935483	315	7	7	7	7	7	7	25.4	25.4	25.4	25.4	25.4	25.4		0.23264
P61847	ATCG01020	50S ribosomal protein L32, chloroplastic	rpl32	sp|A4QKY2|RK32_CRUWA 50S ribosomal protein L32, chloroplastic OS=Crucihimalaya wallichii GN=rpl32 PE=3 SV=1;sp|A4QJY0|RK32_OLIPU 50S ribosomal protein L32, chloroplastic OS=Olimarabidopsis pumila GN=rpl32 PE=3 SV=1;sp|P61847|RK32_ARATH 50S ribosomal protei	2.04846e+09	2.74273e+09	1.65535e+09	1.63636e+09	2164805500	3.09142e+09	0.935288	52	3	2	1	2	3	3	30.8	28.8	15.4	28.8	30.8	30.8		0.419622
Q9M001	AT3G60620	Phosphatidate cytidylyltransferase 5, chloroplastic	CDS5	sp|Q9M001|CDS5_ARATH Phosphatidate cytidylyltransferase 5, chloroplastic OS=Arabidopsis thaliana GN=CDS5 PE=1 SV=1	9.2055e+07	1.67201e+08	136100250	1.50478e+08	1.28407e+08	1.43951e+08	0.935012	399	2	2	2	2	2	2	8.8	8.8	8.8	8.8	8.8	8.8		0.38759
Q9LKR8	AT5G28500	Rubisco accumulation factor 1, chloroplastic	RAF1	sp|Q9LKR8|RAF1_ARATH Rubisco accumulation factor 1.1, chloroplastic OS=Arabidopsis thaliana GN=RAF1.1 PE=1 SV=1	1.23924e+09	1.3516e+09	1.50934e+09	1.20619e+09	1448447000	1.73139e+09	0.934829	434	11	9	11	6	12	11	32.5	29.7	29.7	17.3	34.3	29		0.162512
Q8LCU7	AT3G45770	Probable trans-2-enoyl-CoA reductase, mitochondrial		sp|Q8LCU7|MECR_ARATH Probable trans-2-enoyl-CoA reductase, mitochondrial OS=Arabidopsis thaliana GN=At3g45770 PE=1 SV=1	9.7655e+07	1.32753e+08	8.18943e+07	6.12615e+07	114964850	1.58205e+08	0.933832	375	4	2	2	2	3	3	14.1	8.3	6.7	8.3	11.7	11.7		0.426061
P56778	ATCG00280	Photosystem II CP43 reaction center protein	psbC	sp|A4QKS7|PSBC_CRUWA Photosystem II CP43 reaction center protein OS=Crucihimalaya wallichii GN=psbC PE=3 SV=1;sp|A4QJS9|PSBC_OLIPU Photosystem II CP43 reaction center protein OS=Olimarabidopsis pumila GN=psbC PE=3 SV=1;sp|P56778|PSBC_ARATH Photosystem II C	1.39368e+11	1.39372e+11	1.37232e+11	1.56198e+11	1.53889e+11	1.35458e+11	0.933625	473	15	17	15	16	18	18	26.8	31.9	27.9	27.7	32.8	35.5		0.117109
Q8GXB1	AT2G17695	UPF0548 protein At2g17695		sp|Q8GXB1|U548_ARATH UPF0548 protein At2g17695 OS=Arabidopsis thaliana GN=At2g17695 PE=2 SV=1	1.36497e+09	1.68472e+09	1.10905e+09	1.404e+09	1.77677e+09	1.28081e+09	0.932123	205	3	4	3	4	4	5	22.4	32.2	22.9	33.7	32.2	39		0.0601188
O04603	AT4G01310	50S ribosomal protein L5, chloroplastic	RPL5	sp|O04603|RK5_ARATH 50S ribosomal protein L5, chloroplastic OS=Arabidopsis thaliana GN=RPL5 PE=2 SV=1	1.28353e+10	1.62822e+10	1.61019e+10	1.26128e+10	1.53203e+10	2.05996e+10	0.931732	262	15	16	15	16	14	17	63	63	60.3	63	53.8	59.9		0.29229
Q8S9J1	AT5G14220	Protoporphyrinogen oxidase 2, chloroplastic/mitochondrial	PPOX2	sp|Q8S9J1-2|PPOCM_ARATH Isoform 2 of Protoporphyrinogen oxidase 2, chloroplastic/mitochondrial OS=Arabidopsis thaliana GN=PPOX2;sp|Q8S9J1|PPOCM_ARATH Protoporphyrinogen oxidase 2, chloroplastic/mitochondrial OS=Arabidopsis thaliana GN=PPOX2 PE=1 SV=1	7.94696e+08	7.60575e+08	6.77217e+08	6.71629e+08	8.03946e+08	9.20859e+08	0.931588	478	8	9	6	8	8	8	24.3	29.7	21.1	25.1	22.6	22.4		0.328764
Q949X7	AT3G14390	Diaminopimelate decarboxylase 1, chloroplastic	LYSA1	sp|Q949X7|DCDA1_ARATH Diaminopimelate decarboxylase 1, chloroplastic OS=Arabidopsis thaliana GN=LYSA1 PE=1 SV=1	1.39743e+08	4.87113e+08	2.24204e+08	1.32844e+08	332103200	4.4939e+08	0.930795	484	12	12	11	13	11	11	36.8	31.8	32.2	33.7	26	28.9		0.433204
Q9STW6	AT4G24280	Heat shock 70 kDa protein 6, chloroplastic	HSP70-6	sp|Q9STW6|HSP7F_ARATH Heat shock 70 kDa protein 6, chloroplastic OS=Arabidopsis thaliana GN=HSP70-6 PE=1 SV=1	6.39587e+10	6.96484e+10	6.67698e+10	6.64165e+10	78056550000	7.08401e+10	0.93063	718	42	40	44	46	45	47	55.4	46.5	51.5	50.7	49.7	51.9		0.0536256
P38418	AT3G45140	Lipoxygenase 2, chloroplastic	LOX2	sp|P38418|LOX2_ARATH Lipoxygenase 2, chloroplastic OS=Arabidopsis thaliana GN=LOX2 PE=1 SV=1	1.30159e+10	1.32202e+10	1.44155e+10	1.16313e+10	1.71107e+10	1.49443e+10	0.930533	896	33	36	36	34	38	36	37.9	40.2	41.4	38.3	45.5	41.5		0.289572
P32069	AT2G29690	Anthranilate synthase alpha subunit 2, chloroplastic	ASA2	sp|P32069|TRPX_ARATH Anthranilate synthase alpha subunit 2, chloroplastic OS=Arabidopsis thaliana GN=ASA2 PE=2 SV=1	3.95287e+08	2.70061e+08	2.97386e+08	2.9873e+08	453116950	2.82989e+08	0.930325	621	5	6	5	4	7	6	11.8	13	8.5	9.2	15.6	11.1		0.399672
P55228	AT5G48300	Glucose-1-phosphate adenylyltransferase small subunit, chloroplastic	APS1	sp|P55228|GLGS_ARATH Glucose-1-phosphate adenylyltransferase small subunit, chloroplastic OS=Arabidopsis thaliana GN=APS1 PE=2 SV=2	1.13005e+10	1.90911e+10	1.88246e+10	1.11069e+10	21873280000	1.99347e+10	0.930099	520	18	15	17	18	18	20	35.4	29	34.6	35.6	38.3	45.6		0.144294
Q9LVI9	AT3G17810	Dihydropyrimidine dehydrogenase (NADP(+)), chloroplastic	PYD1	sp|Q9LVI9|DPYD_ARATH Dihydropyrimidine dehydrogenase (NADP(+)), chloroplastic OS=Arabidopsis thaliana GN=PYD1 PE=1 SV=1	1.10303e+09	1.51406e+09	1.84141e+09	1.37186e+09	1588658500	1.83917e+09	0.928915	426	8	8	8	7	9	7	23	25.6	25.6	18.3	24.6	20.2		0.146975
Q9LD43	AT2G38040	Acetyl-coenzyme A carboxylase carboxyl transferase subunit alpha, chloroplastic	CAC3	sp|Q9LD43|ACCA_ARATH Acetyl-coenzyme A carboxylase carboxyl transferase subunit alpha, chloroplastic OS=Arabidopsis thaliana GN=CAC3 PE=1 SV=1	5.74902e+09	8.54518e+09	9.41496e+09	7.65067e+09	8391955000	9.51416e+09	0.927705	769	24	24	26	29	22	25	39.5	41.7	45	43.8	40.6	46		0.220808
Q8LPQ6	AT4G25450	ABC transporter B family member 28	ABCB28	sp|Q8LPQ6-2|AB28B_ARATH Isoform 2 of ABC transporter B family member 28 OS=Arabidopsis thaliana GN=ABCB28;sp|Q8LPQ6|AB28B_ARATH ABC transporter B family member 28 OS=Arabidopsis thaliana GN=ABCB28 PE=2 SV=1;sp|Q8LPQ6-3|AB28B_ARATH Isoform 3 of ABC transpor	1.4965e+09	1.84292e+09	1.9862e+09	1.03862e+09	2226581500	2.48384e+09	0.926348	457	9	8	10	6	9	10	20.1	21	22.3	14.7	23.4	28.2		0.342787
P93014	AT2G33800	30S ribosomal protein S5, chloroplastic	rps5	sp|P93014|RR5_ARATH 30S ribosomal protein S5, chloroplastic OS=Arabidopsis thaliana GN=rps5 PE=2 SV=1	1.78613e+10	2.15815e+10	1.9802e+10	2.01578e+10	20752875000	2.30456e+10	0.926334	303	11	11	12	11	11	12	35.3	35	37.6	37.6	37.6	37.6		0.164981
O82258	AT2G47910		CRR6	sp|O82258|CRR6_ARATH Protein CHLORORESPIRATORY REDUCTION 6, chloroplastic OS=Arabidopsis thaliana GN=CRR6 PE=2 SV=1	4.55996e+08	8.15223e+08	7.71789e+08	6.56666e+08	7.94436e+08	7.58022e+08	0.924804	246	4	5	4	4	5	5	18.7	22.4	18.7	18.7	22.4	17.9		0.262855
Q9FN48	AT5G23060	Calcium sensing receptor, chloroplastic	CAS	sp|Q9FN48|CAS_ARATH Calcium sensing receptor, chloroplastic OS=Arabidopsis thaliana GN=CAS PE=1 SV=1	4.14247e+10	4.66153e+10	5.70751e+10	4.7394e+10	5.70541e+10	5.25516e+10	0.924301	387	14	15	16	15	16	17	37.7	42.6	40.8	41.9	43.4	48.1		0.232965
P34791	AT3G62030	Peptidyl-prolyl cis-trans isomerase CYP20-3, chloroplastic	CYP20-3	sp|P34791|CP20C_ARATH Peptidyl-prolyl cis-trans isomerase CYP20-3, chloroplastic OS=Arabidopsis thaliana GN=CYP20-3 PE=1 SV=1	4.74662e+10	3.94674e+10	4.53834e+10	4.70801e+10	5.42249e+10	4.18488e+10	0.9243	260	11	10	10	11	10	10	54.2	53.1	53.1	54.2	53.1	53.1		0.293915
P69834	AT2G02500	2-C-methyl-D-erythritol 4-phosphate cytidylyltransferase, chloroplastic	ISPD	sp|P69834|ISPD_ARATH 2-C-methyl-D-erythritol 4-phosphate cytidylyltransferase, chloroplastic OS=Arabidopsis thaliana GN=ISPD PE=1 SV=1	1.2156e+09	1.80665e+09	1.65479e+09	1404260000	2183753000	1.47847e+09	0.923134	302	5	5	5	6	6	6	22.5	31.5	31.5	34.8	34.8	34.8		0.254026
O04983	AT5G35360	Biotin carboxylase, chloroplastic	CAC2	sp|O04983|ACCC_ARATH Biotin carboxylase, chloroplastic OS=Arabidopsis thaliana GN=CAC2 PE=1 SV=1	1.03044e+10	1.57958e+10	1.38419e+10	9.68651e+09	17638335000	1.59815e+10	0.922315	537	21	21	22	21	23	24	47.7	47.5	49.2	45.6	48.6	52.3		0.164002
Q9LU86	AT3G26060	Peroxiredoxin Q, chloroplastic	PRXQ	sp|Q9LU86|PRXQ_ARATH Peroxiredoxin Q, chloroplastic OS=Arabidopsis thaliana GN=PRXQ PE=1 SV=1	3.53642e+10	4.01001e+10	4.23778e+10	3.47473e+10	4.95452e+10	4.35102e+10	0.922063	216	9	11	11	10	11	11	43.5	50.9	50.9	50.9	50.9	50.9		0.19837
O22160	AT2G44920	Thylakoid lumenal 15 kDa protein 1, chloroplastic		sp|O22160|TL15A_ARATH Thylakoid lumenal 15 kDa protein 1, chloroplastic OS=Arabidopsis thaliana GN=At2g44920 PE=1 SV=2;sp|O22160-2|TL15A_ARATH Isoform 2 of Thylakoid lumenal 15 kDa protein 1, chloroplastic OS=Arabidopsis thaliana GN=At2g44920	6.19874e+09	6.34767e+09	4.01599e+09	7.34898e+09	5363072000	5.26369e+09	0.921375	224	6	5	4	5	3	4	32.6	32.6	27.7	32.6	23.7	28.6		0.292045
Q94FY7	AT4G32770	Tocopherol cyclase, chloroplastic	VTE1	sp|Q94FY7|TOCC_ARATH Tocopherol cyclase, chloroplastic OS=Arabidopsis thaliana GN=VTE1 PE=2 SV=1	6.99605e+08	1.07832e+09	1.31241e+09	8.23244e+08	1255683000	1.28005e+09	0.920023	488	4	10	8	6	9	9	13.5	31.4	24.8	17.4	29.1	30.5		0.145259
Q9SJE1	AT1G08520	Magnesium-chelatase subunit ChlD, chloroplastic	CHLD	sp|Q9SJE1|CHLD_ARATH Magnesium-chelatase subunit ChlD, chloroplastic OS=Arabidopsis thaliana GN=CHLD PE=1 SV=3	3.16016e+09	5036265000	3.83249e+09	4.11108e+09	4802512000	4.16396e+09	0.919814	760	16	21	16	23	20	23	24.3	31.2	24.5	34.7	28.8	30.8		0.207184
Q9C5R8	AT5G06290	2-Cys peroxiredoxin BAS1-like, chloroplastic		sp|Q9C5R8|BAS1B_ARATH 2-Cys peroxiredoxin BAS1-like, chloroplastic OS=Arabidopsis thaliana GN=At5g06290 PE=2 SV=3	9.40661e+09	1.46334e+10	9.42384e+09	6.40971e+09	1.60925e+10	1.39209e+10	0.918751	273	6	12	9	7	11	11	30.8	48	39.9	31.1	48	48		0.347386
Q9SAK4	AT1G79440	Succinate-semialdehyde dehydrogenase, mitochondrial	ALDH5F1	sp|Q9SAK4|SSDH_ARATH Succinate-semialdehyde dehydrogenase, mitochondrial OS=Arabidopsis thaliana GN=ALDH5F1 PE=1 SV=2	2.22599e+08	1.18613e+08	1.56404e+08	1.8937e+08	153567700	1.99045e+08	0.918139	528	5	3	3	2	2	4	14.2	10.2	7.8	6.6	5.7	9.3		0.301047
O82768	AT1G31860	Histidine biosynthesis bifunctional protein hisIE, chloroplastic;Phosphoribosyl-AMP cyclohydrolase;Phosphoribosyl-ATP pyrophosphatase	HISN2	sp|O82768|HIS2_ARATH Histidine biosynthesis bifunctional protein hisIE, chloroplastic OS=Arabidopsis thaliana GN=HISN2 PE=1 SV=1	3.67057e+08	710424000	6.15486e+08	5.84103e+08	7.96724e+08	4.6396e+08	0.917703	281	4	5	6	6	5	4	14.2	18.5	18.5	21.7	18.5	14.9		0.342586
Q9ZUC1	AT1G23740	Quinone oxidoreductase-like protein At1g23740, chloroplastic		sp|Q9ZUC1|QORL_ARATH Quinone oxidoreductase-like protein At1g23740, chloroplastic OS=Arabidopsis thaliana GN=At1g23740 PE=2 SV=2	1.2012e+10	1.20368e+10	1.3326e+10	1.29809e+10	1.29787e+10	1.4815e+10	0.916621	386	17	16	16	16	14	17	51.8	48.7	49.7	49.7	45.1	50.3		0.0119
Q9S7B5	AT4G29840	Threonine synthase 1, chloroplastic	TS1	sp|Q9S7B5|THRC1_ARATH Threonine synthase 1, chloroplastic OS=Arabidopsis thaliana GN=TS1 PE=1 SV=1	4.79392e+09	6.66591e+09	6.07642e+09	6.25381e+09	6.82589e+09	6.08111e+09	0.915214	526	19	17	18	16	16	14	36.9	39.7	35.4	35.2	36.7	29.7		0.180675
Q9FIJ7	AT5G47840	Adenylate kinase 2, chloroplastic		sp|Q9FIJ7|KAD2_ARATH Adenylate kinase 2, chloroplastic OS=Arabidopsis thaliana GN=At5g47840 PE=1 SV=1	1.05191e+09	2.56405e+09	1.86338e+09	6.37484e+08	2260687000	3.09534e+09	0.914212	283	4	6	5	4	5	6	18.4	25.4	20.8	18.4	22.6	26.1		0.388796
Q9FMF7	AT5G64290	Dicarboxylate transporter 2.1, chloroplastic	DIT2-1	sp|Q9FMF7|DIT21_ARATH Dicarboxylate transporter 2.1, chloroplastic OS=Arabidopsis thaliana GN=DIT2-1 PE=1 SV=1	6.73656e+08	1686555000	8.6665e+08	1.07405e+09	1209780000	1.2499e+09	0.913158	563	2	4	3	3	3	3	3	6.9	5.2	5.2	6.7	6.7		0.378831
Q9LIK0	AT3G22960	Plastidial pyruvate kinase 1, chloroplastic	PKP1	sp|Q9LIK0|PKP1_ARATH Plastidial pyruvate kinase 1, chloroplastic OS=Arabidopsis thaliana GN=PKP1 PE=1 SV=1	2.66733e+09	3.73556e+09	3.32712e+09	2.65963e+09	4.22644e+09	3.7727e+09	0.912865	596	10	13	13	14	14	14	21.3	28.5	28.5	32.2	32.6	32.7		0.0956121
O23342	AT4G14870	Preprotein translocase subunit SECE1	SECE1	sp|O23342|SECE1_ARATH Preprotein translocase subunit SECE1 OS=Arabidopsis thaliana GN=SECE1 PE=1 SV=1	1.5427e+09	5.73024e+08	1.05628e+09	1.28634e+09	1057842500	1.13235e+09	0.912407	177	6	4	3	6	6	6	34.5	34.5	29.4	34.5	34.5	34.5		0.34123
Q8LDD3	AT4G38100	Protein CURVATURE THYLAKOID 1D, chloroplastic	CURT1D	sp|Q8LDD3|CUT1D_ARATH Protein CURVATURE THYLAKOID 1D, chloroplastic OS=Arabidopsis thaliana GN=CURT1D PE=1 SV=1	2.99777e+08	2.93352e+08	1.96856e+08	1.7112e+08	274781650	4.20395e+08	0.91191	193	1	2	1	1	2	2	11.9	17.1	11.9	11.9	17.1	17.1		0.414809
Q93Z70	AT2G19940	Probable N-acetyl-gamma-glutamyl-phosphate reductase, chloroplastic		sp|Q93Z70|ARGC_ARATH Probable N-acetyl-gamma-glutamyl-phosphate reductase, chloroplastic OS=Arabidopsis thaliana GN=At2g19940 PE=1 SV=2	3.90118e+09	6.95298e+09	4.39377e+09	3.23564e+09	6659581500	6.83067e+09	0.911637	401	16	19	16	13	19	17	45.1	48.9	44.1	36.4	50.1	47.9		0.332234
O22993	AT4G23940		T19F6.22	sp|O22993|FTSI1_ARATH Probable inactive ATP-dependent zinc metalloprotease FTSHI 1, chloroplastic OS=Arabidopsis thaliana GN=FTSHI1 PE=1 SV=1	2.18957e+08	6.30212e+08	8.24091e+08	5.6356e+08	6.42156e+08	6.29749e+08	0.911628	946	4	12	12	10	8	11	4.9	14.7	15.4	15.2	11.4	15		0.381699
Q9SKP6	AT2G21170	Triosephosphate isomerase, chloroplastic	TIM	sp|Q9SKP6|TPIC_ARATH Triosephosphate isomerase, chloroplastic OS=Arabidopsis thaliana GN=TIM PE=1 SV=1	2.59325e+10	2.94706e+10	2.39127e+10	2.04455e+10	35932325000	3.07634e+10	0.910198	315	16	17	15	13	17	16	51.4	48.6	45.4	45.1	57.8	57.8		0.292737
Q94F00	AT1G31190	Phosphatase IMPL1, chloroplastic	IMPL1	sp|Q94F00|IMPL1_ARATH Phosphatase IMPL1, chloroplastic OS=Arabidopsis thaliana GN=IMPL1 PE=1 SV=2	1.67297e+09	1.66909e+09	1.53719e+09	1.01085e+09	2.2712e+09	2.08384e+09	0.909309	371	6	6	5	4	7	7	18.6	16.7	16.7	13.7	18.6	24.3		0.366043
Q9LY66	AT3G63490	50S ribosomal protein L1, chloroplastic	RPL1	sp|Q9LY66|RK1_ARATH 50S ribosomal protein L1, chloroplastic OS=Arabidopsis thaliana GN=RPL1 PE=1 SV=1	2.20025e+10	3.00857e+10	2.83273e+10	1.82587e+10	3.57664e+10	3.44159e+10	0.909256	346	13	15	15	13	16	15	39	43.4	41.3	39.3	43.4	41.3		0.246248
P56765	ATCG00500	Acetyl-coenzyme A carboxylase carboxyl transferase subunit beta, chloroplastic	accD	sp|P56765|ACCD_ARATH Acetyl-coenzyme A carboxylase carboxyl transferase subunit beta, chloroplastic OS=Arabidopsis thaliana GN=accD PE=1 SV=2;sp|A4QJU2|ACCD_OLIPU Acetyl-coenzyme A carboxylase carboxyl transferase subunit beta, chloroplastic OS=Olimarabido	2.79227e+09	3.42242e+09	3.44483e+09	2.69398e+09	3.96782e+09	3.96706e+09	0.908801	488	18	21	20	16	18	19	35.7	41.6	38.5	31.1	42	40.8		0.132522
P55826	AT4G01690	Protoporphyrinogen oxidase 1, chloroplastic	PPOX1	sp|P55826|PPOC_ARATH Protoporphyrinogen oxidase 1, chloroplastic OS=Arabidopsis thaliana GN=PPOX1 PE=1 SV=1;sp|P55826-2|PPOC_ARATH Isoform 2 of Protoporphyrinogen oxidase 1, chloroplastic OS=Arabidopsis thaliana GN=PPOX1	6.3649e+09	6.79937e+09	5.92131e+09	6.87132e+09	7082361000	7.05854e+09	0.908308	537	19	20	23	22	22	22	49	45.4	52.5	53.6	47.1	49.5		0.0643492
P33207	AT1G24360	3-oxoacyl-[acyl-carrier-protein] reductase, chloroplastic		sp|P33207|FABG_ARATH 3-oxoacyl-[acyl-carrier-protein] reductase, chloroplastic OS=Arabidopsis thaliana GN=At1g24360 PE=1 SV=2	2.37478e+09	2.85455e+09	2.42067e+09	1.94864e+09	3.41005e+09	3.07001e+09	0.907613	319	8	8	8	7	8	8	29.8	28.5	28.5	25.7	28.8	28.5		0.264589
Q9SSS9	AT4G09650	ATP synthase subunit delta, chloroplastic	ATPD	sp|Q9SSS9|ATPD_ARATH ATP synthase subunit delta, chloroplastic OS=Arabidopsis thaliana GN=ATPD PE=1 SV=1	5.27586e+10	4.2486e+10	5.68566e+10	6.74001e+10	53346150000	4.69184e+10	0.907175	234	12	14	13	14	13	12	39.7	46.2	45.7	46.2	46.2	46.2		0.283612
Q9SSE7	AT3G07630	Arogenate dehydratase/prephenate dehydratase 2, chloroplastic	ADT2	sp|Q9SSE7|AROD2_ARATH Arogenate dehydratase/prephenate dehydratase 2, chloroplastic OS=Arabidopsis thaliana GN=ADT2 PE=1 SV=1	3.8746e+08	4.4521e+08	2.89786e+08	2.12303e+08	656155500	3.69658e+08	0.906584	381	8	6	5	5	6	7	26.2	19.2	14.7	16.5	19.2	21.8		0.383088
Q39108	AT4G38460	Heterodimeric geranylgeranyl pyrophosphate synthase small subunit, chloroplastic	GGR	sp|Q39108|GGR_ARATH Heterodimeric geranylgeranyl pyrophosphate synthase small subunit, chloroplastic OS=Arabidopsis thaliana GN=GGR PE=1 SV=2	2.91176e+08	5.81206e+08	5.07133e+08	3.57901e+08	713448450	4.51345e+08	0.90597	326	3	6	6	4	6	3	9.8	20.9	20.9	12.3	26.7	12.9		0.238867
O22793	AT2G33430	Multiple organellar RNA editing factor 2, chloroplastic	MORF2	sp|O22793|MORF2_ARATH Multiple organellar RNA editing factor 2, chloroplastic OS=Arabidopsis thaliana GN=MORF2 PE=1 SV=1	3.41358e+08	5.75849e+08	3.76403e+08	3.86414e+08	513927700	5.29205e+08	0.90491	219	3	3	3	3	3	3	10	16.4	10	10	16.4	16.4		0.270407
Q9C5C8	AT4G21860	Peptide methionine sulfoxide reductase B2, chloroplastic	MSRB2	sp|Q9C5C8|MSRB2_ARATH Peptide methionine sulfoxide reductase B2, chloroplastic OS=Arabidopsis thaliana GN=MSRB2 PE=1 SV=1	1.19032e+09	1.06361e+09	7.16582e+08	1.15567e+09	1041397500	1.08679e+09	0.904581	202	7	3	5	4	5	5	42.1	19.3	27.7	23.8	33.7	33.7		0.257164
Q9S726	AT3G04790	Probable ribose-5-phosphate isomerase 3, chloroplastic	RPI3	sp|Q9S726|RPI3_ARATH Probable ribose-5-phosphate isomerase 3, chloroplastic OS=Arabidopsis thaliana GN=RPI3 PE=1 SV=1	1.51475e+10	3.08019e+10	3.15581e+10	1.06198e+10	2.99621e+10	4.51221e+10	0.904363	276	8	12	12	9	9	12	33	51.1	54	41.7	48.2	59.1		0.334818
P27202	AT1G79040	Photosystem II 10 kDa polypeptide, chloroplastic	PSBR	sp|P27202|PSBR_ARATH Photosystem II 10 kDa polypeptide, chloroplastic OS=Arabidopsis thaliana GN=PSBR PE=1 SV=1	9.38087e+09	1.48933e+10	2.21819e+10	1.86371e+10	16848260000	1.59822e+10	0.902628	140	4	5	4	5	5	4	30.7	32.1	32.1	32.1	32.1	32.1		0.372096
Q8GXR9	AT5G08740	Alternative NAD(P)H-ubiquinone oxidoreductase C1, chloroplastic/mitochondrial	NDC1	sp|Q8GXR9|NDC1_ARATH Alternative NAD(P)H-ubiquinone oxidoreductase C1, chloroplastic/mitochondrial OS=Arabidopsis thaliana GN=NDC1 PE=1 SV=2	1.56095e+09	1.86373e+09	2.58254e+09	1.7528e+09	2.68111e+09	2.22603e+09	0.901995	519	8	10	11	10	10	11	21	24.7	25.6	22.9	25.2	26.6		0.293432
O65220	AT5G35100	Peptidyl-prolyl cis-trans isomerase CYP28, chloroplastic	CYP28	sp|O65220|CPY28_ARATH Peptidyl-prolyl cis-trans isomerase CYP28, chloroplastic OS=Arabidopsis thaliana GN=CYP28 PE=1 SV=1;sp|O65220-2|CPY28_ARATH Isoform 2 of Peptidyl-prolyl cis-trans isomerase CYP28, chloroplastic OS=Arabidopsis thaliana GN=CYP28	2.11361e+09	2.91154e+09	1.56182e+09	1.82883e+09	2.13971e+09	3.34558e+09	0.900583	281	8	9	8	9	8	10	38.4	41.3	39.5	41.3	37.7	45.2		0.39314
P51412	AT1G35680	50S ribosomal protein L21, chloroplastic	RPL21	sp|P51412|RK21_ARATH 50S ribosomal protein L21, chloroplastic OS=Arabidopsis thaliana GN=RPL21 PE=2 SV=1	6.99919e+09	6.69265e+09	8.66928e+09	7.21609e+09	7.21935e+09	1.04075e+10	0.900099	220	9	7	8	7	7	6	32.3	32.3	32.3	32.3	32.3	32.3		0.108324
Q9M903	AT3G06960	Protein TRIGALACTOSYLDIACYLGLYCEROL 4, chloroplastic	TGD4	sp|Q9M903|TGD4_ARATH Protein TRIGALACTOSYLDIACYLGLYCEROL 4, chloroplastic OS=Arabidopsis thaliana GN=TGD4 PE=1 SV=1	9.41791e+07	1.74288e+08	7.95521e+07	1.08643e+08	45727825	2.32782e+08	0.89892	479	2	2	2	2	2	3	4.8	4.8	4.2	4.8	4.2	7.5		0.443668
O65686	AT4G34620		T4L20.200	sp|O65686|RS16A_ARATH 30S ribosomal protein S16-1, chloroplastic OS=Arabidopsis thaliana GN=RPS16-1 PE=2 SV=1	6.35464e+09	7.46686e+09	6.91496e+09	4.30604e+09	9669660000	9.13357e+09	0.897322	113	6	6	6	5	6	6	49.6	49.6	49.6	46.9	49.6	49.6		0.316746
Q9SIE1	AT2G22250	Bifunctional aspartate aminotransferase and glutamate/aspartate-prephenate aminotransferase	PAT	sp|Q9SIE1-2|PAT_ARATH Isoform 2 of Bifunctional aspartate aminotransferase and glutamate/aspartate-prephenate aminotransferase OS=Arabidopsis thaliana GN=PAT;sp|Q9SIE1|PAT_ARATH Bifunctional aspartate aminotransferase and glutamate/aspartate-prephenate ami	4.39673e+08	4.24133e+08	5.23953e+08	4.78701e+08	551479500	5.18455e+08	0.896118	428	6	5	5	6	5	4	16.6	15.9	13.8	16.4	15.2	11.4		0.151622
F4J7A7	AT3G05410	PsbP domain-containing protein 7, chloroplastic	PPD7	sp|F4J7A7|PPD7_ARATH PsbP domain-containing protein 7, chloroplastic OS=Arabidopsis thaliana GN=PPD7 PE=2 SV=1	1.33421e+08	1.48799e+08	5.89257e+07	8.37387e+07	1.14379e+08	1.82747e+08	0.895715	280	3	2	1	2	3	2	12.1	8.9	6.1	8.9	12.1	8.9		0.416785
O80934	AT2G37660	Uncharacterized protein At2g37660, chloroplastic		sp|O80934|Y2766_ARATH Uncharacterized protein At2g37660, chloroplastic OS=Arabidopsis thaliana GN=At2g37660 PE=1 SV=2	2.32623e+10	3.31085e+10	2.98085e+10	2.55761e+10	31121090000	3.96313e+10	0.894639	325	14	12	16	15	15	14	32.6	34.8	36.9	34.8	41.8	41.8		0.215149
Q8LPS6	AT1G02150	Pentatricopeptide repeat-containing protein At1g02150		sp|Q8LPS6|PPR3_ARATH Pentatricopeptide repeat-containing protein At1g02150 OS=Arabidopsis thaliana GN=At1g02150 PE=2 SV=2	7.62846e+08	1.3287e+09	1.13334e+09	6.8701e+08	1758399500	1.16277e+09	0.89377	524	7	10	10	7	10	8	15.5	19.8	21.9	17	21.2	16.6		0.24699
Q9SA18	AT1G31230	Bifunctional aspartokinase/homoserine dehydrogenase 1, chloroplastic;Aspartokinase;Homoserine dehydrogenase	AKHSDH1	sp|Q9SA18|AKH1_ARATH Bifunctional aspartokinase/homoserine dehydrogenase 1, chloroplastic OS=Arabidopsis thaliana GN=AKHSDH1 PE=1 SV=1	6.31781e+08	1.03052e+09	8.61924e+08	6.20079e+08	1.36815e+09	8.36412e+08	0.893643	911	16	14	16	14	18	14	22.7	23.3	22.2	19.6	25.7	19.6		0.244025
Q8L785	AT3G48110	Glycine--tRNA ligase 2, chloroplastic/mitochondrial	GLYRS-2	sp|Q8L785-2|SYGM2_ARATH Isoform 2 of Glycine--tRNA ligase, chloroplastic/mitochondrial 2 OS=Arabidopsis thaliana GN=EDD1;sp|Q8L785|SYGM2_ARATH Glycine--tRNA ligase, chloroplastic/mitochondrial 2 OS=Arabidopsis thaliana GN=EDD1 PE=1 SV=1	1.39774e+09	2.09163e+09	1.69318e+09	1.5749e+09	1914198000	2.32073e+09	0.892032	1066	16	21	16	16	17	18	20.4	25.3	20.5	18.9	20.8	22.4		0.232045
P42770	AT3G54660	Glutathione reductase, chloroplastic	EMB2360	sp|P42770|GSHRP_ARATH Glutathione reductase, chloroplastic OS=Arabidopsis thaliana GN=EMB2360 PE=2 SV=1	7.98066e+09	1.14476e+10	1.09904e+10	6.62962e+09	13590720000	1.39285e+10	0.890768	565	17	16	16	14	15	17	35.8	39.6	38.4	32.7	36.8	39.1		0.222438
P17745	AT4G20360	Elongation factor Tu, chloroplastic	TUFA	sp|P17745|EFTU_ARATH Elongation factor Tu, chloroplastic OS=Arabidopsis thaliana GN=TUFA PE=1 SV=1	8.32972e+10	1.35068e+11	1.21832e+11	8.64871e+10	147018300000	1.49024e+11	0.889338	476	22	27	24	22	28	29	41	52.9	45.4	41.6	53.4	60.1		0.0909233
Q9ASV6	AT3G15190	30S ribosomal protein S20, chloroplastic	RPS20	sp|Q9ASV6|RR20_ARATH 30S ribosomal protein S20, chloroplastic OS=Arabidopsis thaliana GN=RPS20 PE=2 SV=1	7.69249e+09	1.79018e+10	9.85953e+09	9.69139e+09	1.49156e+10	1.53249e+10	0.887857	202	10	9	9	10	8	9	31.2	31.2	25.7	31.2	31.2	31.2		0.302366
P19366	ATCG00480	ATP synthase subunit beta, chloroplastic	atpB	sp|P19366|ATPB_ARATH ATP synthase subunit beta, chloroplastic OS=Arabidopsis thaliana GN=atpB PE=1 SV=2;sp|A4QKT8|ATPB_CRUWA ATP synthase subunit beta, chloroplastic OS=Crucihimalaya wallichii GN=atpB PE=3 SV=1;sp|A4QJU0|ATPB_OLIPU ATP synthase subunit bet	4.88683e+11	3.92209e+11	4.21626e+11	5.61519e+11	453739000000	4.52873e+11	0.887195	498	33	35	32	34	34	37	57	72.1	62.7	60	68.5	79.1		0.0235194
Q9STS7	AT3G47860		T23J7.190	sp|Q9STS7|CHL_ARATH Chloroplastic lipocalin OS=Arabidopsis thaliana GN=CHL PE=1 SV=1	1.67676e+09	1.38871e+09	7.5588e+08	9.93362e+08	1.37337e+09	1.95466e+09	0.884287	353	10	7	5	6	8	11	32	26.1	20.7	21	28.6	32.6		0.395397
Q9LT69	AT3G19480	D-3-phosphoglycerate dehydrogenase 3, chloroplastic	PGDH3	sp|Q9LT69|SERA3_ARATH D-3-phosphoglycerate dehydrogenase 3, chloroplastic OS=Arabidopsis thaliana GN=PGDH3 PE=1 SV=1	2.88937e+09	2.91146e+09	2.74397e+09	2.63504e+09	3.53939e+09	3.48873e+09	0.884265	588	16	13	16	15	19	15	30.3	20.7	29.3	29.3	35	27.9		0.179338
P56759	ATCG00130	ATP synthase subunit b, chloroplastic	atpF	sp|P56759|ATPF_ARATH ATP synthase subunit b, chloroplastic OS=Arabidopsis thaliana GN=atpF PE=3 SV=1;sp|A4QKR7|ATPF_CRUWA ATP synthase subunit b, chloroplastic OS=Crucihimalaya wallichii GN=atpF PE=3 SV=1;sp|A4QJR9|ATPF_OLIPU ATP synthase subunit b, chloro	5.14946e+10	4.77945e+10	4.43061e+10	5.6349e+10	52240760000	5.38365e+10	0.884064	184	13	14	15	15	14	15	50.5	50.5	50.5	50.5	50.5	50.5		0.0306822
O81852	AT4G19710	Bifunctional aspartokinase/homoserine dehydrogenase 2, chloroplastic;Aspartokinase;Homoserine dehydrogenase	AKHSDH2	sp|O81852|AKH2_ARATH Bifunctional aspartokinase/homoserine dehydrogenase 2, chloroplastic OS=Arabidopsis thaliana GN=AKHSDH2 PE=1 SV=1;sp|O81852-2|AKH2_ARATH Isoform 2 of Bifunctional aspartokinase/homoserine dehydrogenase 2, chloroplastic OS=Arabidopsis t	7.97919e+08	9.39426e+08	4.87418e+08	5.17817e+08	1115829000	8.83625e+08	0.8838	916	9	15	13	12	17	17	12.4	20.7	15.8	18.2	21.4	22.1		0.336449
Q9LXJ0	AT3G52750	Cell division protein FtsZ homolog 2-2, chloroplastic	FTSZ2-2	sp|Q9LXJ0|FTZ22_ARATH Cell division protein FtsZ homolog 2-2, chloroplastic OS=Arabidopsis thaliana GN=FTSZ2-2 PE=1 SV=1	3.69965e+08	4.20189e+08	4.40664e+08	4.97309e+08	519347400	3.7652e+08	0.883462	473	5	7	7	6	6	5	18.2	27.1	27.3	23	24.3	20.1		0.230138
Q9ZUU4	AT2G37220	RNA-binding protein CP29B, chloroplastic	CP29B	sp|Q9ZUU4|CP29B_ARATH RNA-binding protein CP29B, chloroplastic OS=Arabidopsis thaliana GN=CP29B PE=1 SV=1	1.97466e+10	2.32579e+10	2.03723e+10	2.48122e+10	22754875000	2.41763e+10	0.883381	289	6	6	6	6	5	7	26.3	26.3	29.4	26.3	26.3	37		0.11994
P46283	AT3G55800	Sedoheptulose-1,7-bisphosphatase, chloroplastic		sp|P46283|S17P_ARATH Sedoheptulose-1,7-bisphosphatase, chloroplastic OS=Arabidopsis thaliana GN=At3g55800 PE=2 SV=1	5.17751e+10	78079950000	6.29365e+10	6.38164e+10	7.74273e+10	7.69998e+10	0.883378	393	19	20	19	21	20	20	48.6	47.1	48.3	47.1	46.6	46.6		0.103393
Q681Y3	AT1G60990		At1g60990	sp|Q681Y3|Y1099_ARATH Putative transferase At1g60990, chloroplastic OS=Arabidopsis thaliana GN=At1g60990 PE=1 SV=1	2.87263e+08	4.18818e+08	4.36337e+08	1.74669e+08	6.29043e+08	4.92343e+08	0.881458	432	7	6	7	5	6	5	19.7	19.7	24.3	13.2	21.8	21.5		0.31895
P49107	AT5G64040	Photosystem I reaction center subunit N, chloroplastic	PSAN	sp|P49107|PSAN_ARATH Photosystem I reaction center subunit N, chloroplastic OS=Arabidopsis thaliana GN=PSAN PE=1 SV=2	9.72763e+10	9.23882e+10	8.48865e+10	7.50175e+10	119469350000	1.17385e+11	0.880332	171	11	12	11	12	11	12	36.3	36.8	36.3	36.8	36.3	36.8		0.274618
P09468	ATCG00470	ATP synthase epsilon chain, chloroplastic	atpE	sp|P09468|ATPE_ARATH ATP synthase epsilon chain, chloroplastic OS=Arabidopsis thaliana GN=atpE PE=1 SV=2	30888000000	3.63034e+10	4.23379e+10	3.87146e+10	4.2584e+10	4.3129e+10	0.880266	132	9	10	10	10	11	10	52.3	58.3	58.3	58.3	58.3	58.3		0.07275
Q94A68	AT1G06690	Uncharacterized oxidoreductase At1g06690, chloroplastic		sp|Q94A68|Y1669_ARATH Uncharacterized oxidoreductase At1g06690, chloroplastic OS=Arabidopsis thaliana GN=At1g06690 PE=1 SV=1	2.52064e+09	2.06639e+09	2171812500	2.53197e+09	2855138000	2.29485e+09	0.879832	377	8	8	7	7	7	7	19.4	18.6	17.2	16.7	14.9	15.4		0.166216
Q9M158	AT4G01050	Rhodanese-like domain-containing protein 4, chloroplastic	STR4	sp|Q9M158|STR4_ARATH Rhodanese-like domain-containing protein 4, chloroplastic OS=Arabidopsis thaliana GN=STR4 PE=1 SV=2	1.54737e+10	1.70812e+10	1.65568e+10	1.57787e+10	20644195000	1.94846e+10	0.878446	466	14	14	14	13	16	16	26.2	27.7	28.3	25.3	26.2	27.5		0.0755314
P47999	AT2G43750	Cysteine synthase, chloroplastic/chromoplastic	OASB	sp|P47999|CYSKP_ARATH Cysteine synthase, chloroplastic/chromoplastic OS=Arabidopsis thaliana GN=OASB PE=1 SV=2	1.29822e+10	2.39591e+10	1.21477e+10	1.86789e+10	17917185000	1.94426e+10	0.875983	392	15	16	17	17	14	17	41.1	43.9	46.9	46.4	38.3	43.6		0.318494
Q9SF38	AT3G09650	Pentatricopeptide repeat-containing protein At3g09650, chloroplastic	HCF152	sp|Q9SF38|PP222_ARATH Pentatricopeptide repeat-containing protein At3g09650, chloroplastic OS=Arabidopsis thaliana GN=HCF152 PE=2 SV=1	4.00874e+07	3.81863e+07	2.86125e+07	2.60992e+07	43777305	5.23788e+07	0.874286	778	1	1	1	1	1	1	2.1	2.1	2.1	2.1	2.1	2.1		0.342326
O64903	AT5G63310	Nucleoside diphosphate kinase II, chloroplastic	NDPK2	sp|O64903|NDK2_ARATH Nucleoside diphosphate kinase II, chloroplastic OS=Arabidopsis thaliana GN=NDPK2 PE=1 SV=2	2.94503e+09	7.65932e+09	4.84888e+09	2.40502e+09	7188610000	8.08195e+09	0.874271	231	5	7	7	4	7	7	17.3	17.7	17.7	13.9	18.2	17.7		0.30627
Q9FEA2	AT5G64050	Glutamate--tRNA ligase, chloroplastic/mitochondrial		sp|Q9FEA2|SYEM_ARATH Glutamate--tRNA ligase, chloroplastic/mitochondrial OS=Arabidopsis thaliana GN=OVA3 PE=1 SV=1	1.04278e+09	1.35795e+09	8.47279e+08	9.42823e+08	1533460500	1.23965e+09	0.874078	570	7	8	7	7	9	11	13.9	17.5	15.1	13.2	18.2	23.9		0.193916
Q0WWT7	AT4G24750	Rhodanese-like domain-containing protein 11, chloroplastic	STR11	sp|Q0WWT7|STR11_ARATH Rhodanese-like domain-containing protein 11, chloroplastic OS=Arabidopsis thaliana GN=STR11 PE=2 SV=1	1.23498e+09	1137825000	7.50077e+08	1.28508e+09	9.22278e+08	1.37234e+09	0.872385	292	3	3	3	3	4	3	13.4	13.4	13.4	13.4	20.5	18.2		0.300325
Q9LU85	AT3G26070	Probable plastid-lipid-associated protein 4, chloroplastic	PAP4	sp|Q9LU85|PAP4_ARATH Probable plastid-lipid-associated protein 4, chloroplastic OS=Arabidopsis thaliana GN=PAP4 PE=2 SV=1	6.52352e+09	9.42853e+09	9.26773e+09	5.88114e+09	1.12505e+10	1.18259e+10	0.870921	242	15	15	16	15	13	14	53.7	55	55	45.5	53.3	53.3		0.163411
Q8RXE9	AT2G25840		OVA4	sp|Q8RXE9|SYWM_ARATH Tryptophan--tRNA ligase, chloroplastic/mitochondrial OS=Arabidopsis thaliana GN=OVA4 PE=1 SV=1	1.39053e+09	1.63533e+09	1.73013e+09	1.38565e+09	1709350500	2366910000	0.870753	408	7	7	6	8	8	8	22.8	25.2	20.1	23.3	25.5	25.5		0.182126
Q96529	AT3G57610	Adenylosuccinate synthetase, chloroplastic	PURA	sp|Q96529|PURA_ARATH Adenylosuccinate synthetase, chloroplastic OS=Arabidopsis thaliana GN=PURA PE=1 SV=1	5.14047e+09	6.65588e+09	7075282500	4.96262e+09	7.36092e+09	9.39648e+09	0.868859	490	11	12	13	15	13	14	31	29.8	34.7	36.3	36.5	37.1		0.161957
O80842	AT2G45770	Cell division protein FtsY homolog, chloroplastic	CPFTSY	sp|O80842|CFTSY_ARATH Cell division protein FtsY homolog, chloroplastic OS=Arabidopsis thaliana GN=CPFTSY PE=1 SV=2	8.94287e+08	1.45347e+09	1.5535e+09	1093235000	1632202000	1766700000	0.868464	366	6	7	8	7	8	8	15.6	20.8	21.6	19.7	19.7	22.1		0.00128431
P16127	AT4G18480	Magnesium-chelatase subunit ChlI-1, chloroplastic	CHLI1	sp|P16127|CHLI1_ARATH Magnesium-chelatase subunit ChlI-1, chloroplastic OS=Arabidopsis thaliana GN=CHLI1 PE=1 SV=1	9.39196e+09	1.38077e+10	1.37587e+10	1.36235e+10	1.4922e+10	1.40214e+10	0.868239	424	17	18	22	20	22	21	46	46	45	46.5	46.2	48.1		0.13066
O49629	AT4G22240	Probable plastid-lipid-associated protein 2, chloroplastic	PAP2	sp|O49629|PAP2_ARATH Probable plastid-lipid-associated protein 2, chloroplastic OS=Arabidopsis thaliana GN=PAP2 PE=2 SV=1	3.99326e+09	4.93782e+09	3.6381e+09	3.4674e+09	5852346500	5191290000	0.866181	310	7	9	7	8	10	9	29.7	33.9	31.6	29.7	33.9	29		0.201441
Q9FX93	AT1G49650	Probable carboxylesterase 4	CXE4	sp|Q9FX93|CXE4_ARATH Probable carboxylesterase 4 OS=Arabidopsis thaliana GN=CXE4 PE=2 SV=1	9.71277e+07	4.60863e+08	1.79548e+08	2.49291e+08	4.25025e+08	1.77289e+08	0.866057	374	1	3	2	4	2	2	3.5	9.1	7	12.6	5.9	7		0.289385
Q94LA4	AT1G44318	Probable delta-aminolevulinic acid dehydratase 2, chloroplastic	HEMB2	sp|Q94LA4|HEM22_ARATH Probable delta-aminolevulinic acid dehydratase 2, chloroplastic OS=Arabidopsis thaliana GN=HEMB2 PE=3 SV=1	2.64578e+08	1.66441e+08	2.41479e+08	4.16915e+08	183147250	1.77455e+08	0.86493	406	1	1	1	1	1	1	1.7	1.7	1.7	1.7	1.7	1.7		0.317467
O82413	AT3G46100		F12M12_70	sp|O82413|SYHM_ARATH Histidine--tRNA ligase, chloroplastic/mitochondrial OS=Arabidopsis thaliana GN=At3g46100 PE=2 SV=1	7.10487e+08	1202175000	7.50487e+08	6.18458e+08	1.17067e+09	1291680000	0.864432	486	8	11	10	8	10	10	17.7	22.4	22	18.3	23.9	23.7		0.280733
Q42522	AT3G48730	Glutamate-1-semialdehyde 2,1-aminomutase 2, chloroplastic	GSA2	sp|Q42522|GSA2_ARATH Glutamate-1-semialdehyde 2,1-aminomutase 2, chloroplastic OS=Arabidopsis thaliana GN=GSA2 PE=2 SV=2	1.27313e+10	1.57106e+10	1.30109e+10	1.56377e+10	1.71164e+10	1.52472e+10	0.863576	472	10	10	10	14	12	11	31.6	30.9	31.6	37.3	36.7	34.7		0.0186685
Q8LBV4	AT1G78140	Uncharacterized methyltransferase At1g78140, chloroplastic		sp|Q8LBV4|Y1814_ARATH Uncharacterized methyltransferase At1g78140, chloroplastic OS=Arabidopsis thaliana GN=At1g78140 PE=2 SV=1	4.53756e+08	637299000	4.90214e+08	4.57338e+08	728728000	6.45152e+08	0.863507	355	6	7	6	6	5	6	24.2	22.5	21.1	23.1	21.1	24.8		0.0990072
P57720	AT1G48850	Chorismate synthase, chloroplastic	EMB1144	sp|P57720|AROC_ARATH Chorismate synthase, chloroplastic OS=Arabidopsis thaliana GN=EMB1144 PE=2 SV=2	1.26618e+09	1.80665e+09	2.19489e+09	1.2028e+09	2.18883e+09	2710890000	0.863203	436	8	10	11	9	10	10	26.8	32.1	36.2	32.8	30.5	29.1		0.126514
Q8RWG3	AT3G56140		At3g56140	sp|Q8RWG3|RER6_ARATH Protein RETICULATA-RELATED 6, chloroplastic OS=Arabidopsis thaliana GN=RER6 PE=2 SV=1	6.18723e+07	2.84569e+08	2.11356e+08	7.09838e+07	259158900	3.16265e+08	0.86292	745	2	5	4	1	5	6	5.4	7	8.9	1.6	10.2	12.2		0.263866
P56804	ATCG00330	30S ribosomal protein S14, chloroplastic	rps14	sp|P56804|RR14_ARATH 30S ribosomal protein S14, chloroplastic OS=Arabidopsis thaliana GN=rps14 PE=2 SV=2;sp|A4QJT1|RR14_OLIPU 30S ribosomal protein S14, chloroplastic OS=Olimarabidopsis pumila GN=rps14 PE=3 SV=1	3.48411e+09	6.06378e+09	5.8614e+09	3.47734e+09	7710560000	6.71071e+09	0.860921	100	5	5	5	4	5	5	38	38	38	38	38	38		0.112174
Q9M401	AT3G49680	Branched-chain-amino-acid aminotransferase 3, chloroplastic	BCAT3	sp|Q9M401|BCAT3_ARATH Branched-chain-amino-acid aminotransferase 3, chloroplastic OS=Arabidopsis thaliana GN=BCAT3 PE=1 SV=1	1.3854e+08	1.2351e+09	1.5231e+09	1.2181e+09	969969000	1.18074e+09	0.859872	413	5	6	8	7	5	6	12.8	19.9	24.2	22.3	15	16.9		0.382843
O80860	AT2G30950	ATP-dependent zinc metalloprotease FTSH 2, chloroplastic	FTSH2	sp|O80860|FTSH2_ARATH ATP-dependent zinc metalloprotease FTSH 2, chloroplastic OS=Arabidopsis thaliana GN=FTSH2 PE=1 SV=1	3.03313e+10	2.39532e+10	2.18979e+10	2.93377e+10	3.10753e+10	2.82796e+10	0.858949	695	27	26	24	28	29	28	41.4	42.9	33.5	42.9	46	45.8		0.124382
P56802	ATCG00750	30S ribosomal protein S11, chloroplastic	rps11	sp|A4QKW4|RR11_CRUWA 30S ribosomal protein S11, chloroplastic OS=Crucihimalaya wallichii GN=rps11 PE=3 SV=1;sp|A4QJW4|RR11_OLIPU 30S ribosomal protein S11, chloroplastic OS=Olimarabidopsis pumila GN=rps11 PE=3 SV=1;sp|P56802|RR11_ARATH 30S ribosomal protei	1.05084e+10	6.39071e+09	7.92548e+09	1.0679e+10	10546965000	7.69241e+09	0.858438	138	8	7	6	8	8	8	55.1	49.3	49.3	55.1	55.1	55.1		0.216351
P56779	ATCG00580	Cytochrome b559 subunit alpha	psbE	sp|P56779|PSBE_ARATH Cytochrome b559 subunit alpha OS=Arabidopsis thaliana GN=psbE PE=1 SV=4	3.91687e+10	3.3477e+10	3.86133e+10	4.3826e+10	3.73444e+10	4.85798e+10	0.857487	83	4	4	3	4	4	4	48.2	48.2	36.1	48.2	48.2	48.2		0.0422379
Q944P7	AT4G30920	Leucine aminopeptidase 3, chloroplastic		sp|Q944P7|AMPL2_ARATH Leucine aminopeptidase 2, chloroplastic OS=Arabidopsis thaliana GN=LAP2 PE=2 SV=2	5.11452e+09	6.10356e+09	5.78773e+09	4.09608e+09	7.20291e+09	8.56715e+09	0.856019	583	20	16	18	18	17	18	47	44.6	49.1	44.9	44.3	49.9		0.238508
Q9LW57	AT3G23400	Probable plastid-lipid-associated protein 6, chloroplastic	PAP6	sp|Q9LW57|PAP6_ARATH Probable plastid-lipid-associated protein 6, chloroplastic OS=Arabidopsis thaliana GN=PAP6 PE=1 SV=1	1.70313e+10	2.49929e+10	1.90631e+10	18518500000	2.49135e+10	2.79472e+10	0.855815	284	10	11	9	10	11	11	45.1	46.5	42.3	42.3	46.5	46.5		0.170183
Q9C9C4	AT1G74030	Enolase 1, chloroplastic	ENO1	sp|Q9C9C4|ENO1_ARATH Enolase 1, chloroplastic OS=Arabidopsis thaliana GN=ENO1 PE=1 SV=1	3.52826e+07	4.25287e+08	4.08356e+08	9.43259e+07	443285700	4.79466e+08	0.854335	477	1	4	8	3	7	5	5	17.6	24.7	10.3	21.4	19.5		0.0458108
Q9LYA9	AT3G63140	Chloroplast stem-loop binding protein of 41 kDa a, chloroplastic	CSP41A	sp|Q9LYA9|CP41A_ARATH Chloroplast stem-loop binding protein of 41 kDa a, chloroplastic OS=Arabidopsis thaliana GN=CSP41A PE=1 SV=1	2.95445e+10	32701500000	3.35097e+10	3.7194e+10	38529205000	3.63973e+10	0.854043	406	17	20	18	16	20	22	48	53.2	53	48	53.2	55.9		0.0295021
F4HTT6	AT1G74070	Peptidyl-prolyl cis-trans isomerase CYP26-2, chloroplastic	CYP26-2	sp|F4HTT6|CP26B_ARATH Peptidyl-prolyl cis-trans isomerase CYP26-2, chloroplastic OS=Arabidopsis thaliana GN=CYP26-2 PE=2 SV=1	1.48254e+09	1.70427e+09	1.1082e+09	1.19248e+09	1.54133e+09	2.2954e+09	0.854013	317	8	8	8	6	8	8	24.3	24.3	22.4	21.8	24.3	27.1		0.328098
Q9SYX1	AT4G17600		Lil3:1	sp|Q9SYX1|LIL31_ARATH Light-harvesting complex-like protein 3 isotype 1, chloroplastic OS=Arabidopsis thaliana GN=LIL3.1 PE=1 SV=1	3.96375e+09	3.65575e+09	3.70623e+09	4.15572e+09	4635345000	4.50746e+09	0.851653	262	11	10	11	9	9	10	42	42	42.4	38.9	41.2	31.3		0.0550847
Q93WX6	AT1G08490	Cysteine desulfurase 1, chloroplastic	NFS2	sp|Q93WX6|CNIF1_ARATH Cysteine desulfurase 1, chloroplastic OS=Arabidopsis thaliana GN=NFS2 PE=1 SV=1	6.4825e+08	8.19894e+08	1.09397e+09	8.75317e+08	1120262000	1.01604e+09	0.850744	463	5	5	4	6	7	7	12.1	12.5	10.2	14.3	18.1	17.7		0.162536
Q8RWV0	AT3G60750	Transketolase-1, chloroplastic	TKL-1	sp|Q8RWV0|TKTC1_ARATH Transketolase-1, chloroplastic OS=Arabidopsis thaliana GN=TKL-1 PE=1 SV=1	2.02549e+11	2.46703e+11	2.04777e+11	2.24754e+11	2.7072e+11	2.7451e+11	0.849406	741	30	30	29	29	32	33	48.9	56.1	48.9	48.9	59.9	65.5		0.0654092
Q9LIB2	AT3G29320	Alpha-glucan phosphorylase 1	PHS1	sp|Q9LIB2|PHS1_ARATH Alpha-glucan phosphorylase 1 OS=Arabidopsis thaliana GN=PHS1 PE=1 SV=1	4.03197e+09	5.59711e+09	5.60577e+09	4.7319e+09	6719927500	6.49391e+09	0.84894	962	22	27	30	24	27	26	26.9	37.7	39.4	30	39.2	36.1		0.00891764
F4JJT9	AT4G33760		At4g33760	sp|F4JJT9|SYDM_ARATH Aspartate--tRNA ligase, chloroplastic/mitochondrial OS=Arabidopsis thaliana GN=At4g33760 PE=2 SV=1	6.76188e+08	2.05134e+09	1.40738e+09	1.18195e+09	1.7486e+09	1.9475e+09	0.847656	664	12	16	10	12	13	13	21.5	29.5	21.8	21.7	26.8	26.8		0.231669
Q9SFH9	AT1G69740	Delta-aminolevulinic acid dehydratase 1, chloroplastic	HEMB1	sp|Q9SFH9|HEM21_ARATH Delta-aminolevulinic acid dehydratase 1, chloroplastic OS=Arabidopsis thaliana GN=HEMB1 PE=2 SV=1	5.6469e+09	5.87073e+09	4.22768e+09	6.40954e+09	6.33762e+09	5.83114e+09	0.847511	430	12	11	10	10	14	12	40.7	32.1	37.9	31.4	42.3	38.8		0.0545536
Q9FNM5	AT5G08650	Translation factor GUF1 homolog, chloroplastic		sp|Q9FNM5|GUFP_ARATH Translation factor GUF1 homolog, chloroplastic OS=Arabidopsis thaliana GN=At5g08650 PE=1 SV=2	6.54445e+08	8.02712e+08	7.68694e+08	7.2487e+08	939081000	9.65663e+08	0.846455	681	10	11	12	9	12	12	16.4	18.5	20.7	15.3	19.1	19.7		0.0332248
P56797	ATCG00160	30S ribosomal protein S2, chloroplastic	rps2	sp|A4QKS0|RR2_CRUWA 30S ribosomal protein S2, chloroplastic OS=Crucihimalaya wallichii GN=rps2 PE=3 SV=1;sp|A4QJS2|RR2_OLIPU 30S ribosomal protein S2, chloroplastic OS=Olimarabidopsis pumila GN=rps2 PE=3 SV=1;sp|P56797|RR2_ARATH 30S ribosomal protein S2, c	9.05546e+09	1.54407e+10	1.15464e+10	7.98167e+09	18759455000	1.59443e+10	0.844374	236	12	13	12	13	13	14	40.3	40.3	37.3	43.2	45.3	44.1		0.158374
Q9LI77	AT3G25660	Glutamyl-tRNA(Gln) amidotransferase subunit A, chloroplastic/mitochondrial	GATA	sp|Q9LI77|GATA_ARATH Glutamyl-tRNA(Gln) amidotransferase subunit A, chloroplastic/mitochondrial OS=Arabidopsis thaliana GN=GATA PE=2 SV=1	1.45452e+09	2.03831e+09	2.34955e+09	1.90033e+09	2.72486e+09	2.29726e+09	0.843975	537	11	14	14	13	14	14	25.9	32.6	30.2	30.9	40.2	40.2		0.119892
F4J3N2	AT3G04340		emb2458	sp|F4J3N2|FTSI5_ARATH Probable inactive ATP-dependent zinc metalloprotease FTSHI 5, chloroplastic OS=Arabidopsis thaliana GN=FTSHI5 PE=2 SV=1	1.21696e+08	6.20451e+08	3.46059e+08	2.58743e+08	4.89239e+08	5.44477e+08	0.841966	1320	6	12	9	7	13	13	5.5	9.8	8	6.4	9.9	11.1		0.285225
O49675	AT4G19170	Probable carotenoid cleavage dioxygenase 4, chloroplastic	CCD4	sp|O49675|CCD4_ARATH Probable carotenoid cleavage dioxygenase 4, chloroplastic OS=Arabidopsis thaliana GN=CCD4 PE=1 SV=1	7.87477e+08	1.80907e+09	1.73534e+09	6.7285e+08	2.07679e+09	2.39802e+09	0.841526	595	8	13	12	7	13	15	18.3	26.7	26.6	16.3	24.9	29.6		0.174665
O82261	AT2G47940	Protease Do-like 2, chloroplastic	DEGP2	sp|O82261|DEGP2_ARATH Protease Do-like 2, chloroplastic OS=Arabidopsis thaliana GN=DEGP2 PE=1 SV=2	3.35562e+09	3.67539e+09	4.18342e+09	3.66429e+09	5555192500	4.12225e+09	0.840552	607	13	15	15	12	15	14	23.9	29.7	28.3	20.1	30.3	27.5		0.177799
Q94K71	AT3G48420	Haloacid dehalogenase-like hydrolase domain-containing protein At3g48420		sp|Q94K71|GPPL2_ARATH Haloacid dehalogenase-like hydrolase domain-containing protein At3g48420 OS=Arabidopsis thaliana GN=At3g48420 PE=1 SV=1	9.05546e+09	9816300000	8.73474e+09	6.93864e+09	1.34606e+10	1.25341e+10	0.838253	319	15	12	16	14	14	13	47.6	44.5	47.6	45.1	47.3	47.3		0.228998
Q01908	AT4G04640	ATP synthase gamma chain 1, chloroplastic	ATPC1	sp|Q01908|ATPG1_ARATH ATP synthase gamma chain 1, chloroplastic OS=Arabidopsis thaliana GN=ATPC1 PE=1 SV=1	8.61432e+10	6.522e+10	6.6488e+10	9.10788e+10	76791000000	92079000000	0.838054	373	20	20	21	22	20	21	41.6	50.4	49.3	45.8	50.4	50.4		0.0738309
O22795	AT2G33450	50S ribosomal protein L28, chloroplastic	RPL28	sp|O22795|RK28_ARATH 50S ribosomal protein L28, chloroplastic OS=Arabidopsis thaliana GN=RPL28 PE=2 SV=2	3.21604e+09	2.02117e+09	3.92235e+09	3.30452e+09	4431284000	3.19651e+09	0.837843	143	7	4	6	8	7	6	22.4	12.6	17.5	23.8	23.8	23.1		0.296812
Q944B0	AT4G26555	Peptidyl-prolyl cis-trans isomerase FKBP16-1, chloroplastic	FKBP16-1	sp|Q944B0|FK161_ARATH Peptidyl-prolyl cis-trans isomerase FKBP16-1, chloroplastic OS=Arabidopsis thaliana GN=FKBP16-1 PE=2 SV=1	7.79294e+08	2.08018e+08	3.41776e+08	8.08281e+08	4.04747e+08	3.76499e+08	0.836153	207	3	3	3	4	4	4	21.3	23.7	23.7	28.5	28.5	28.5		0.127556
Q8L9X2	AT5G19855		At5g19855	sp|Q8L9X2|RBCX2_ARATH Chaperonin-like RbcX protein 2, chloroplastic OS=Arabidopsis thaliana GN=RBCX2 PE=1 SV=1	2.68198e+08	4.46948e+08	2.77715e+08	2.62632e+08	497675750	4.27814e+08	0.835656	203	1	2	1	1	3	4	6.9	11.3	6.9	6.9	29.1	19.7		0.144457
Q8H0S9	AT1G63770	Puromycin-sensitive aminopeptidase	MPA1	sp|Q8H0S9|PSA_ARATH Puromycin-sensitive aminopeptidase OS=Arabidopsis thaliana GN=MPA1 PE=2 SV=1	5.29051e+09	1.09077e+10	1.02796e+10	5.85062e+09	1.2988e+10	12846600000	0.835653	883	24	30	34	24	30	31	32.6	42.7	49.5	32.4	39.6	39.8		0.0514365
Q9FG36	AT5G06690	Thioredoxin-like 3-1, chloroplastic	WCRKC1	sp|Q9FG36|TRL31_ARATH Thioredoxin-like 3-1, chloroplastic OS=Arabidopsis thaliana GN=WCRKC1 PE=2 SV=3	3.29995e+08	1.12119e+09	1.14876e+09	7.41106e+08	1452880000	9.18312e+08	0.835379	210	3	6	4	2	5	4	15.2	25.2	25.2	11.4	21.4	17.6		0.243362
Q9LS02	AT3G25770	Allene oxide cyclase 2, chloroplastic	AOC2	sp|Q9LS02|AOC2_ARATH Allene oxide cyclase 2, chloroplastic OS=Arabidopsis thaliana GN=AOC2 PE=1 SV=1	1.74402e+09	4.92913e+09	3.38903e+09	2.68735e+09	5591085500	3.77463e+09	0.834823	253	6	10	9	8	11	10	30.8	37.9	34.4	31.2	41.1	41.1		0.0270633
Q56Y42	AT5G53580	Pyridoxal reductase, chloroplastic	PLR1	sp|Q56Y42|PLR1_ARATH Pyridoxal reductase, chloroplastic OS=Arabidopsis thaliana GN=PLR1 PE=1 SV=1	3.70719e+08	1.67661e+08	4.21903e+08	3.87565e+08	448326450	3.15205e+08	0.834233	365	5	3	4	5	4	4	15.9	10.1	12.6	15.9	14	12.1		0.316838
Q9LFG2	AT3G53580	Diaminopimelate epimerase, chloroplastic	DAPF	sp|Q9LFG2|DAPF_ARATH Diaminopimelate epimerase, chloroplastic OS=Arabidopsis thaliana GN=DAPF PE=1 SV=1	1.1004e+09	1.78784e+09	8.78633e+08	1.03054e+09	1.64586e+09	1.84502e+09	0.833117	362	7	10	8	8	10	10	28.5	30.4	24.6	24	33.1	26.8		0.277567
Q940U6	AT3G14110	Protein FLUORESCENT IN BLUE LIGHT, chloroplastic	FLU	sp|Q940U6|FLU_ARATH Protein FLUORESCENT IN BLUE LIGHT, chloroplastic OS=Arabidopsis thaliana GN=FLU PE=1 SV=1	1.29407e+09	1.79085e+09	1.01204e+09	1.63208e+09	1627626000	1.66092e+09	0.83261	316	5	7	6	6	7	8	15.5	23.4	21.8	19	23.4	25.9		0.182813
Q1H537	AT5G18660	Divinyl chlorophyllide a 8-vinyl-reductase, chloroplastic	DVR	sp|Q1H537|DCVR_ARATH Divinyl chlorophyllide a 8-vinyl-reductase, chloroplastic OS=Arabidopsis thaliana GN=DVR PE=1 SV=1	1.99562e+09	2.33741e+09	1505790000	1.95212e+09	2566135000	2.49719e+09	0.83228	417	11	8	10	9	10	9	29.3	21.1	27.1	24.2	24.7	23		0.166465
Q39102	AT1G50250	ATP-dependent zinc metalloprotease FTSH 1, chloroplastic	FTSH1	sp|Q39102|FTSH1_ARATH ATP-dependent zinc metalloprotease FTSH 1, chloroplastic OS=Arabidopsis thaliana GN=FTSH1 PE=1 SV=2	3.01179e+10	2.44421e+10	2.39992e+10	2.94737e+10	34220615000	3.08859e+10	0.830609	716	26	22	26	27	26	25	39.2	40.2	43.2	40.2	44.1	41.6		0.113871
P56753	ATCG01110	NAD(P)H-quinone oxidoreductase subunit H, chloroplastic	ndhH	sp|A4QKZ0|NDHH_CRUWA NAD(P)H-quinone oxidoreductase subunit H, chloroplastic OS=Crucihimalaya wallichii GN=ndhH PE=3 SV=1;sp|P56753|NDHH_ARATH NAD(P)H-quinone oxidoreductase subunit H, chloroplastic OS=Arabidopsis thaliana GN=ndhH PE=1 SV=1;sp|A4QJY8|NDHH_	3.2537e+09	2.96729e+09	1.83697e+09	3.4667e+09	3047973500	3.19314e+09	0.830049	393	10	12	10	9	11	11	27	23.9	23.9	26.5	24.9	26.7		0.153661
O48741	AT1G03630	Protochlorophyllide reductase C, chloroplastic	PORC	sp|O48741|PORC_ARATH Protochlorophyllide reductase C, chloroplastic OS=Arabidopsis thaliana GN=PORC PE=1 SV=1	5.58181e+09	4384575000	4.04429e+09	7.15994e+09	4953377000	4.7725e+09	0.82973	401	17	18	15	16	16	16	49.4	46.1	36.7	49.4	43.6	48.1		0.0461472
P0DKC4	AT5G36790	Phosphoglycolate phosphatase 1B, chloroplastic;Phosphoglycolate phosphatase 1A, chloroplastic	PGLP1B;PGLP1A	sp|P0DKC4|PGP1B_ARATH Phosphoglycolate phosphatase 1B, chloroplastic OS=Arabidopsis thaliana GN=PGLP1B PE=1 SV=1;sp|P0DKC3|PGP1A_ARATH Phosphoglycolate phosphatase 1A, chloroplastic OS=Arabidopsis thaliana GN=PGLP1A PE=1 SV=1;sp|P0DKC3-2|PGP1A_ARATH Isofor	1.4668e+10	1.98323e+10	1.5829e+10	1.75559e+10	20032870000	2.31096e+10	0.829172	362	15	15	18	16	20	21	47.8	50.3	48.9	50.3	58	58		0.117961
Q9FG89	AT5G43750	Photosynthetic NDH subunit of subcomplex B 5, chloroplastic	PNSB5	sp|Q9FG89|PNSB5_ARATH Photosynthetic NDH subunit of subcomplex B 5, chloroplastic OS=Arabidopsis thaliana GN=PNSB5 PE=2 SV=1	6.8843e+08	5.92287e+08	6.34535e+08	2.23586e+08	1311095500	7.77362e+08	0.828381	212	2	2	3	2	4	3	13.2	13.2	20.8	13.2	21.7	20.8		0.368015
Q43316	AT5G08280	Porphobilinogen deaminase, chloroplastic	HEMC	sp|Q43316|HEM3_ARATH Porphobilinogen deaminase, chloroplastic OS=Arabidopsis thaliana GN=HEMC PE=1 SV=1	1.46419e+10	1.46375e+10	9.65117e+09	1.34336e+10	16856125000	1.67372e+10	0.827836	382	18	17	16	16	19	20	47.9	44.2	43.2	43.2	48.2	49.5		0.189318
P52032	AT2G25080	Phospholipid hydroperoxide glutathione peroxidase 1, chloroplastic	GPX1	sp|P52032|GPX1_ARATH Phospholipid hydroperoxide glutathione peroxidase 1, chloroplastic OS=Arabidopsis thaliana GN=GPX1 PE=2 SV=2	1.07775e+10	9.15609e+09	9.11806e+09	1.34479e+10	1.31774e+10	8.49282e+09	0.827254	236	9	8	8	9	9	7	35.6	32.2	32.2	35.6	35.6	27.5		0.14022
Q9SJV5	AT2G01110	Sec-independent protein translocase protein TATC, chloroplastic	TATC	sp|Q9SJV5|TATC_ARATH Sec-independent protein translocase protein TATC, chloroplastic OS=Arabidopsis thaliana GN=TATC PE=1 SV=2	2.29798e+08	1.31575e+08	1.21977e+08	2.83035e+08	193257350	1.10599e+08	0.823574	340	1	1	1	1	2	1	3.2	3.2	3.2	3.2	7.4	3.2		0.136682
F4JLP5	AT4G16155	Dihydrolipoyl dehydrogenase 2, chloroplastic	LPD2	sp|F4JLP5|PLPD2_ARATH Dihydrolipoyl dehydrogenase 2, chloroplastic OS=Arabidopsis thaliana GN=LPD2 PE=2 SV=2	3.83505e+09	9.60904e+09	7.25069e+09	4.25146e+09	10807940000	1.01838e+10	0.819816	567	13	17	17	15	18	20	36	43.9	45	38.1	45	47.6		0.0891591
P42732	AT5G14320	30S ribosomal protein S13, chloroplastic	RPS13	sp|P42732|RR13_ARATH 30S ribosomal protein S13, chloroplastic OS=Arabidopsis thaliana GN=RPS13 PE=2 SV=1	9.21199e+09	1.4523e+10	1.212e+10	9.75609e+09	18050175000	1.5945e+10	0.819519	169	11	12	11	9	12	13	41.4	46.2	39.6	38.5	46.2	46.7		0.0642748
Q8LPJ5	AT5G14590	Isocitrate dehydrogenase [NADP], chloroplastic/mitochondrial		sp|Q8LPJ5|ICDHP_ARATH Isocitrate dehydrogenase [NADP], chloroplastic/mitochondrial OS=Arabidopsis thaliana GN=At5g14590 PE=1 SV=1	3.64964e+08	8.91039e+08	9.25209e+08	3.03125e+08	1.30252e+09	1.06222e+09	0.817587	485	9	13	13	5	14	10	22.7	32.8	31.8	14.6	36.9	27		0.179315
Q9SCY3	AT4G39710	Photosynthetic NDH subunit of lumenal location 4, chloroplastic	PNSL4	sp|Q9SCY3|PNSL4_ARATH Photosynthetic NDH subunit of lumenal location 4, chloroplastic OS=Arabidopsis thaliana GN=PNSL4 PE=1 SV=1	1.47633e+09	1.26978e+09	1.1411e+09	1.48584e+09	2.08237e+09	1.19134e+09	0.81672	217	5	6	6	4	5	5	34.6	35	35	26.3	34.6	26.7		0.190711
O80575	AT2G44050	6,7-dimethyl-8-ribityllumazine synthase, chloroplastic		sp|O80575|RISB_ARATH 6,7-dimethyl-8-ribityllumazine synthase, chloroplastic OS=Arabidopsis thaliana GN=At2g44050 PE=2 SV=1	1.15022e+09	1.60516e+09	1541182500	1.36002e+09	2223864500	1.68404e+09	0.815608	227	5	5	6	5	5	5	20.7	22.5	26	20.7	20.7	20.7		0.0806958
Q9XIK3	AT1G10500	Iron-sulfur assembly protein IscA, chloroplastic	ISCA	sp|Q9XIK3|ISCAP_ARATH Iron-sulfur assembly protein IscA, chloroplastic OS=Arabidopsis thaliana GN=ISCA PE=2 SV=2	1.00001e+08	1.49317e+08	1.53086e+08	6.46988e+07	2.06328e+08	2.23353e+08	0.813959	180	1	1	1	1	1	1	12.2	12.2	12.2	12.2	12.2	12.2		0.22664
O48529	AT2G42220	Rhodanese-like domain-containing protein 9, chloroplastic	STR9	sp|O48529|STR9_ARATH Rhodanese-like domain-containing protein 9, chloroplastic OS=Arabidopsis thaliana GN=STR9 PE=2 SV=1	7.01153e+09	7.97439e+09	7.0035e+09	8.30621e+09	8314735000	1.03951e+10	0.813939	234	7	7	6	6	8	9	38.5	47.4	44	34.6	50.4	51.3		0.102038
Q9SRK5	AT3G10940	Phosphoglucan phosphatase LSF2, chloroplastic	LSF2	sp|Q9SRK5|LSF2_ARATH Phosphoglucan phosphatase LSF2, chloroplastic OS=Arabidopsis thaliana GN=LSF2 PE=1 SV=1	8.56514e+07	6.05592e+07	5.68521e+07	3.33713e+07	6.81509e+07	1.48487e+08	0.812222	282	2	1	1	2	1	2	6.7	3.9	3.9	6.7	3.9	6.7		0.371873
Q9STF2	AT3G46780		T6H20.190	sp|Q9STF2|PTA16_ARATH Protein plastid transcriptionally active 16, chloroplastic OS=Arabidopsis thaliana GN=PTAC16 PE=1 SV=1;sp|Q9STF2-2|PTA16_ARATH Isoform 2 of Protein plastid transcriptionally active 16, chloroplastic OS=Arabidopsis thaliana GN=PTAC16	3.58393e+10	28700100000	3.31269e+10	3.90896e+10	38004395000	4.36093e+10	0.809144	510	26	29	27	24	25	27	54.1	56.3	49.2	55.5	50.8	54.7		0.0377956
Q8RWT8	AT1G11870		SRS	sp|Q8RWT8-2|SYSM_ARATH Isoform 2 of Serine--tRNA ligase, chloroplastic/mitochondrial OS=Arabidopsis thaliana GN=OVA7;sp|Q8RWT8|SYSM_ARATH Serine--tRNA ligase, chloroplastic/mitochondrial OS=Arabidopsis thaliana GN=OVA7 PE=2 SV=1	4.55159e+08	9.58063e+08	6.17871e+08	5.20311e+08	987057500	1.00648e+09	0.807963	512	8	6	7	8	8	10	23.6	19.9	20.1	23.6	23.2	26.2		0.147278
Q9FGC7	AT5G67030	Zeaxanthin epoxidase, chloroplastic	ZEP	sp|Q9FGC7|ZEP_ARATH Zeaxanthin epoxidase, chloroplastic OS=Arabidopsis thaliana GN=ZEP PE=1 SV=1;sp|Q9FGC7-2|ZEP_ARATH Isoform 2 of Zeaxanthin epoxidase, chloroplastic OS=Arabidopsis thaliana GN=ZEP	1.88153e+09	1.58151e+09	1.92107e+09	2.84308e+09	1929570500	1.9241e+09	0.803987	667	13	11	15	15	11	14	23.5	21.9	30.6	30.7	24	21.9		0.129451
Q9FEC1	AT1G34000		T15K4.5	sp|Q9FEC1|OHP2_ARATH Light-harvesting complex-like protein OHP2, chloroplastic OS=Arabidopsis thaliana GN=OHP2 PE=2 SV=1	3.13149e+09	2.44354e+09	2.88355e+09	3.72498e+09	3599453000	3.2378e+09	0.800833	172	3	3	3	4	4	5	27.9	27.9	27.9	32	32	37.2		0.0490974
F4IFC5	AT2G04842		EMB2761	sp|F4IFC5|SYTM2_ARATH Threonine--tRNA ligase, chloroplastic/mitochondrial 2 OS=Arabidopsis thaliana GN=EMB2761 PE=2 SV=1	1.58006e+09	2.10282e+09	1.89899e+09	2.52151e+09	2373371000	2.07916e+09	0.800379	650	13	20	15	17	17	16	23.8	36	27.5	30	33.8	29.1		0.0964961
Q9ZUU2	AT2G37240	Thioredoxin-like protein AAED1, chloroplastic		sp|Q9ZUU2|AAED1_ARATH Thioredoxin-like protein AAED1, chloroplastic OS=Arabidopsis thaliana GN=At2g37240 PE=1 SV=2	4.47185e+08	6.92113e+07	2.83972e+08	1.56229e+08	440540100	403533000	0.800127	248	4	2	2	2	4	2	20.2	7.3	10.1	10.1	20.2	10.1		0.381404
Q9SGS4	AT1G76080	Thioredoxin-like protein CDSP32, chloroplastic	CDSP32	sp|Q9SGS4|CDSP_ARATH Thioredoxin-like protein CDSP32, chloroplastic OS=Arabidopsis thaliana GN=CDSP32 PE=1 SV=1	6.87886e+09	6.99593e+09	6.46729e+09	7.78339e+09	7.45673e+09	1.02224e+10	0.798904	302	13	12	11	11	11	11	49	48	40.1	40.1	45.7	40.1		0.120004
Q9SCY2	AT5G45680	Peptidyl-prolyl cis-trans isomerase FKBP13, chloroplastic	FKBP13	sp|Q9SCY2|FKB13_ARATH Peptidyl-prolyl cis-trans isomerase FKBP13, chloroplastic OS=Arabidopsis thaliana GN=FKBP13 PE=1 SV=2	2.68345e+09	4.65744e+09	2.88721e+09	1.35123e+09	3835975000	7.63046e+09	0.797968	208	4	5	5	3	5	6	21.6	26.4	22.1	10.6	23.6	27.4		0.350335
Q8L7S8	AT5G26742	DEAD-box ATP-dependent RNA helicase 3, chloroplastic	RH3	sp|Q8L7S8-2|RH3_ARATH Isoform 2 of DEAD-box ATP-dependent RNA helicase 3, chloroplastic OS=Arabidopsis thaliana GN=RH3;sp|Q8L7S8|RH3_ARATH DEAD-box ATP-dependent RNA helicase 3, chloroplastic OS=Arabidopsis thaliana GN=RH3 PE=1 SV=2	9.22434e+08	1.41403e+09	5.64338e+08	1.23088e+09	1296009000	1.11122e+09	0.797336	747	14	14	9	14	13	16	21.8	20.7	13.4	24.6	19.4	23.7		0.166842
Q9SJU9	AT2G21280	Epimerase family protein SDR39U1 homolog, chloroplastic	GC1	sp|Q9SJU9|GC1_ARATH Epimerase family protein SDR39U1 homolog, chloroplastic OS=Arabidopsis thaliana GN=GC1 PE=2 SV=2	1.83735e+09	2.61863e+09	2.65e+09	2.17691e+09	3707704000	3.03319e+09	0.79683	347	8	9	10	10	10	10	30	28.2	32.3	32.3	42.1	42.4		0.0653816
Q9SR70	AT3G10060	Peptidyl-prolyl cis-trans isomerase FKBP16-4, chloroplastic	FKBP16-4	sp|Q9SR70|FK164_ARATH Peptidyl-prolyl cis-trans isomerase FKBP16-4, chloroplastic OS=Arabidopsis thaliana GN=FKBP16-4 PE=1 SV=1	3.66366e+09	3.89184e+09	3.52383e+09	3.33748e+09	4.9877e+09	5.58737e+09	0.796355	230	6	8	8	7	8	8	25.2	33.5	33.5	29.1	33.5	33.5		0.153313
Q0WWW9	AT5G59250	D-xylose-proton symporter-like 3, chloroplastic		sp|Q0WWW9|XYLL3_ARATH D-xylose-proton symporter-like 3, chloroplastic OS=Arabidopsis thaliana GN=At5g59250 PE=1 SV=2	7.13417e+08	9.22127e+08	4.03807e+08	5.28943e+08	917273500	1.11914e+09	0.794958	558	3	5	4	3	4	4	4.8	8.8	7	4.8	7.5	7.5		0.294458
Q43349	AT3G53460	29 kDa ribonucleoprotein, chloroplastic	CP29A	sp|Q43349-2|CP29A_ARATH Isoform 2 of 29 kDa ribonucleoprotein, chloroplastic OS=Arabidopsis thaliana GN=CP29A;sp|Q43349|CP29A_ARATH 29 kDa ribonucleoprotein, chloroplastic OS=Arabidopsis thaliana GN=CP29A PE=2 SV=2	2.66294e+09	1492920000	1.37898e+09	3.07642e+09	2.49835e+09	1.40606e+09	0.792861	334	5	3	4	5	3	4	15.6	11.1	15.9	15.6	10.8	13.5		0.116151
Q9FV52	AT1G13270	Methionine aminopeptidase 1B, chloroplastic	MAP1B	sp|Q9FV52|MAP1B_ARATH Methionine aminopeptidase 1B, chloroplastic OS=Arabidopsis thaliana GN=MAP1B PE=2 SV=2	2.6012e+09	6.40659e+09	1.85483e+09	2.21493e+09	5.75153e+09	5.7352e+09	0.792796	369	10	11	7	9	9	8	32	36.3	18.7	31.7	34.1	32		0.292736
P17597	AT3G48560	Acetolactate synthase, chloroplastic	ALS	sp|P17597|ILVB_ARATH Acetolactate synthase, chloroplastic OS=Arabidopsis thaliana GN=ALS PE=1 SV=1	1.5706e+08	5.90616e+08	6.11147e+08	2.06478e+08	765622000	7.45359e+08	0.791183	670	7	8	6	5	9	10	11.5	14.2	8.2	6.9	16.1	18.4		0.0419332
P25819	AT4G35090	Catalase-2	CAT2	sp|P25819|CATA2_ARATH Catalase-2 OS=Arabidopsis thaliana GN=CAT2 PE=2 SV=3	3.97149e+08	1.47061e+09	1.06943e+09	8.69614e+08	9.56384e+08	1.88893e+09	0.790644	492	6	7	9	7	8	10	13	22	27.8	22	23.8	31.5		0.291474
P56763	ATCG00180	DNA-directed RNA polymerase subunit beta	rpoC1	sp|P56763|RPOC1_ARATH DNA-directed RNA polymerase subunit beta OS=Arabidopsis thaliana GN=rpoC1 PE=3 SV=1;sp|A4QJS4|RPOC1_OLIPU DNA-directed RNA polymerase subunit beta OS=Olimarabidopsis pumila GN=rpoC1 PE=3 SV=1;sp|A4QKS2|RPOC1_CRUWA DNA-directed RNA p	3.6532e+08	8.38723e+08	7.87744e+08	2.70444e+08	1071356000	1.1797e+09	0.78992	680	7	10	12	6	14	13	13.2	18.7	21.2	12.1	27.6	26.9		0.171548
P56756	ATCG00430	NAD(P)H-quinone oxidoreductase subunit K, chloroplastic	ndhK	sp|P56756|NDHK_ARATH NAD(P)H-quinone oxidoreductase subunit K, chloroplastic OS=Arabidopsis thaliana GN=ndhK PE=3 SV=1;sp|A4QKT5|NDHK_CRUWA NAD(P)H-quinone oxidoreductase subunit K, chloroplastic OS=Crucihimalaya wallichii GN=ndhK PE=3 SV=1;sp|A4QJT7|NDHK_	5.08899e+08	8.08303e+08	1.1451e+09	6.736e+08	9.79121e+08	1467180000	0.789223	225	4	6	7	5	6	8	19.6	35.1	39.6	24.9	35.6	40		0.0254798
Q9SLA8	AT2G05990	Enoyl-[acyl-carrier-protein] reductase [NADH], chloroplastic	MOD1	sp|Q9SLA8|FABI_ARATH Enoyl-[acyl-carrier-protein] reductase [NADH], chloroplastic OS=Arabidopsis thaliana GN=MOD1 PE=1 SV=1	4.51224e+09	4358835000	8.25145e+09	4.28425e+09	8.02373e+09	9.49352e+09	0.785383	390	13	14	14	11	14	11	34.1	34.1	33.8	31.5	31	31		0.151554
P22953	AT5G02500	Probable mediator of RNA polymerase II transcription subunit 37e;Probable mediator of RNA polymerase II transcription subunit 37c	MED37E;MED37C;MED37D	sp|P22953|MD37E_ARATH Probable mediator of RNA polymerase II transcription subunit 37e OS=Arabidopsis thaliana GN=MED37E PE=1 SV=3;sp|Q9LHA8|MD37C_ARATH Probable mediator of RNA polymerase II transcription subunit 37c OS=Arabidopsis thaliana GN=MED37C PE=1	7.06427e+08	8.85272e+08	6.10482e+08	6.48993e+08	1.02224e+09	1.16243e+09	0.777151	651	9	10	7	8	11	11	16.6	18.4	12	17.2	22.1	21.7		0.181074
Q9LVM2	AT5G58260	NAD(P)H-quinone oxidoreductase subunit N, chloroplastic	ndhN	sp|Q9LVM2|NDHN_ARATH NAD(P)H-quinone oxidoreductase subunit N, chloroplastic OS=Arabidopsis thaliana GN=ndhN PE=2 SV=1;sp|Q9LVM2-2|NDHN_ARATH Isoform 2 of NAD(P)H-quinone oxidoreductase subunit N, chloroplastic OS=Arabidopsis thaliana GN=ndhN	9.1896e+08	9.03992e+08	1.47306e+09	1.22174e+09	1.33276e+09	1.69478e+09	0.775663	209	6	6	7	6	5	7	33	30.1	37.3	33	21.1	37.3		0.0170542
Q9SCL7	AT3G57560	Acetylglutamate kinase, chloroplastic	NAGK	sp|Q9SCL7|NAGK_ARATH Acetylglutamate kinase, chloroplastic OS=Arabidopsis thaliana GN=NAGK PE=1 SV=1	1.20901e+09	1.11518e+09	7.93624e+08	1.31372e+09	1146288000	1.56112e+09	0.775356	347	4	3	3	4	4	4	13.3	13.3	15.3	13.3	13.3	17		0.163629
Q9LMR3	AT1G15710	Arogenate dehydrogenase 2, chloroplastic	TYRAAT2	sp|Q9LMR3|TYRA2_ARATH Arogenate dehydrogenase 2, chloroplastic OS=Arabidopsis thaliana GN=TYRAAT2 PE=1 SV=1	1.30634e+08	2.1248e+08	1.69074e+08	7.66253e+07	276469050	3.07806e+08	0.774985	358	2	3	2	1	5	4	6.7	13.1	6.7	3.6	17	13.7		0.235073
Q94AQ8	AT1G64770	Photosynthetic NDH subunit of subcomplex B 2, chloroplastic	PNSB2	sp|Q94AQ8|PNSB2_ARATH Photosynthetic NDH subunit of subcomplex B 2, chloroplastic OS=Arabidopsis thaliana GN=PNSB2 PE=2 SV=1	2.38566e+09	4.60094e+09	2.30539e+09	3.66638e+09	4706559000	3.63615e+09	0.773747	348	10	13	10	13	15	12	33.9	44	40.8	46.3	55.2	46.3		0.0760113
Q8S9L5	AT5G55220	Trigger factor-like protein TIG, Chloroplastic	TIG	sp|Q8S9L5|TIG_ARATH Trigger factor-like protein TIG, Chloroplastic OS=Arabidopsis thaliana GN=TIG PE=1 SV=1	1.09763e+10	1.13523e+10	1.03727e+10	1.39953e+10	1.48827e+10	1.35176e+10	0.771336	547	23	24	25	24	24	26	43	42.2	47.5	44.4	40.4	46.3		0.00112915
Q9FNF2	AT5G24300	Starch synthase 1, chloroplastic/amyloplastic	SS1	sp|Q9FNF2|SSY1_ARATH Starch synthase 1, chloroplastic/amyloplastic OS=Arabidopsis thaliana GN=SS1 PE=2 SV=1	1.89898e+09	1.843e+09	1.6204e+09	1.88743e+09	2.37802e+09	2.693e+09	0.77063	652	11	12	13	14	13	13	23.9	22.5	29.3	31	29.6	28.4		0.115627
Q9FN89	AT5G59750	Monofunctional riboflavin biosynthesis protein RIBA 3, chloroplastic;Inactive 3,4-dihydroxy-2-butanone 4-phosphate synthase;GTP cyclohydrolase-2	RIBA3	sp|Q9FN89|RIBA3_ARATH Monofunctional riboflavin biosynthesis protein RIBA 3, chloroplastic OS=Arabidopsis thaliana GN=RIBA3 PE=1 SV=1	2.434e+08	9.50291e+08	5.80215e+08	3.33643e+08	1056913000	9.12875e+08	0.770114	509	5	10	9	7	11	8	11.6	23	16.5	16.1	25.9	18.5		0.076325
Q9ZR03	AT4G03280	Cytochrome b6-f complex iron-sulfur subunit, chloroplastic	petC	sp|Q9ZR03-2|UCRIA_ARATH Isoform 2 of Cytochrome b6-f complex iron-sulfur subunit, chloroplastic OS=Arabidopsis thaliana GN=petC;sp|Q9ZR03|UCRIA_ARATH Cytochrome b6-f complex iron-sulfur subunit, chloroplastic OS=Arabidopsis thaliana GN=petC PE=1 SV=1	3.12751e+10	3.55103e+10	3.21861e+10	4.26402e+10	4.58694e+10	4.02473e+10	0.76867	210	6	8	8	8	8	8	31.9	48.1	48.1	48.1	44.3	43.8		0.00477949
O22265	AT2G47450	Signal recognition particle 43 kDa protein, chloroplastic	CAO	sp|O22265|SR43C_ARATH Signal recognition particle 43 kDa protein, chloroplastic OS=Arabidopsis thaliana GN=CAO PE=1 SV=2	8.37638e+08	1.15086e+09	9.20815e+08	1.47661e+09	1.0296e+09	1.27977e+09	0.768443	373	9	8	8	10	8	9	30.3	27.6	26.8	31.9	26	22.5		0.159327
A8MPR5	AT3G16290		EMB2083	sp|A8MPR5|FTSI2_ARATH Probable inactive ATP-dependent zinc metalloprotease FTSHI 2, chloroplastic OS=Arabidopsis thaliana GN=FTSHI2 PE=1 SV=1	3.03983e+08	4.42895e+08	2.53472e+08	3.79299e+08	5.29622e+08	3.94386e+08	0.767548	876	5	9	7	6	8	7	6.6	12.2	9.2	7.8	9	8.1		0.0189402
P61841	ATCG01240	30S ribosomal protein S7, chloroplastic	rps7-A	sp|A4QKX7|RR7_CRUWA 30S ribosomal protein S7, chloroplastic OS=Crucihimalaya wallichii GN=rps7-A PE=3 SV=1;sp|A4QJX6|RR7_OLIPU 30S ribosomal protein S7, chloroplastic OS=Olimarabidopsis pumila GN=rps7-A PE=3 SV=1;sp|P61841|RR7_ARATH 30S ribosomal protein S	5.71009e+09	9.82215e+09	1.06105e+10	5.86021e+09	14376505000	1.38418e+10	0.767134	155	8	7	8	7	8	7	41.3	40.6	41.3	40.6	46.5	40.6		0.0899101
Q94JQ3	AT4G32520	Serine hydroxymethyltransferase 3, chloroplastic	SHM3	sp|Q94JQ3|GLYP3_ARATH Serine hydroxymethyltransferase 3, chloroplastic OS=Arabidopsis thaliana GN=SHM3 PE=1 SV=2	1.81486e+09	1.64469e+09	1.31252e+09	1.58934e+09	2634846500	2.00428e+09	0.76617	529	12	13	12	12	13	14	28.4	33.6	31.8	28.4	31.8	31.6		0.157839
Q9FVR6	AT1G32220	Uncharacterized protein At1g32220, chloroplastic		sp|Q9FVR6|Y1222_ARATH Uncharacterized protein At1g32220, chloroplastic OS=Arabidopsis thaliana GN=At1g32220 PE=2 SV=1	1.8297e+09	3.20839e+09	1.9518e+09	1.72822e+09	4076429500	3.33512e+09	0.764777	296	5	5	5	5	6	6	25	20.3	20.3	25	25	25		0.12071
Q39195	AT3G21055	Photosystem II 5 kDa protein, chloroplastic	PSBT	sp|Q39195|PST2_ARATH Photosystem II 5 kDa protein, chloroplastic OS=Arabidopsis thaliana GN=PSBT PE=3 SV=2	8.33348e+08	1.62438e+09	3.07116e+08	1.6938e+09	8.7659e+08	1.05149e+09	0.763373	103	2	2	1	2	2	2	12.6	12.6	12.6	12.6	12.6	12.6		0.318284
Q9SY97	AT1G61520		T25B24.12	sp|Q9SY97-2|LHCA3_ARATH Isoform 2 of Photosystem I chlorophyll a/b-binding protein 3-1, chloroplastic OS=Arabidopsis thaliana GN=LHCA3;sp|Q9SY97|LHCA3_ARATH Photosystem I chlorophyll a/b-binding protein 3-1, chloroplastic OS=Arabidopsis thaliana GN=LHCA3 P	4.83452e+10	40271400000	4.35772e+10	4.03277e+10	54632435000	7.89337e+10	0.760198	218	6	5	6	5	6	6	34.4	30.7	34.4	30.7	34.4	34.4		0.191298
Q8GWE0	AT4G16390	Pentatricopeptide repeat-containing protein At4g16390, chloroplastic	P67	sp|Q8GWE0|PP314_ARATH Pentatricopeptide repeat-containing protein At4g16390, chloroplastic OS=Arabidopsis thaliana GN=P67 PE=1 SV=3	5.77518e+08	1.01957e+09	7.95532e+08	7.55738e+08	1362003500	1.038e+09	0.758181	702	8	10	10	9	10	10	13.5	19.2	19.1	15.1	19.8	19.8		0.0167567
Q9ASX5	AT5G05200	Uncharacterized aarF domain-containing protein kinase At5g05200, chloroplastic		sp|Q9ASX5|Y5520_ARATH Uncharacterized aarF domain-containing protein kinase At5g05200, chloroplastic OS=Arabidopsis thaliana GN=At5g05200 PE=2 SV=1	1.53921e+08	6.41778e+08	1.46163e+08	0	788716500	4.54407e+08	0.757658	540	5	9	1	1	10	7	13.3	21.3	2.4	3.3	20.7	17.6		0.267818
Q94AM1	AT5G65620	Organellar oligopeptidase A, chloroplastic/mitochondrial	OOP	sp|Q94AM1|OOPDA_ARATH Organellar oligopeptidase A, chloroplastic/mitochondrial OS=Arabidopsis thaliana GN=OOP PE=1 SV=1	3.15179e+09	3.67681e+09	3.04964e+09	2.42542e+09	5040035000	5.59542e+09	0.756322	791	23	19	21	21	19	25	34.1	28.1	30.3	28.3	28.2	37		0.191462
Q9M2W2	AT3G55040	Glutathione S-transferase L2, chloroplastic	GSTL2	sp|Q9M2W2|GSTL2_ARATH Glutathione S-transferase L2, chloroplastic OS=Arabidopsis thaliana GN=GSTL2 PE=2 SV=1	1.15543e+09	1.17685e+09	1.35945e+09	1.07698e+09	2055196000	1.7528e+09	0.755733	292	8	8	8	8	10	9	31.8	32.9	34.9	32.5	38	38		0.143266
O64730	AT2G30170	Probable protein phosphatase 2C 26		sp|O64730|P2C26_ARATH Probable protein phosphatase 2C 26 OS=Arabidopsis thaliana GN=At2g30170 PE=2 SV=2;sp|O64730-2|P2C26_ARATH Isoform 2 of Probable protein phosphatase 2C 26 OS=Arabidopsis thaliana GN=At2g30170	5.89697e+08	6.7931e+08	4.91756e+08	4.19688e+08	9.34076e+08	9.79496e+08	0.754637	298	6	5	4	4	6	7	21.8	17.8	15.1	14.8	23.2	25.8		0.213048
Q9LDY5	AT1G18170	Peptidyl-prolyl cis-trans isomerase FKBP17-2, chloroplastic	FKBP17-2	sp|Q9LDY5|FK172_ARATH Peptidyl-prolyl cis-trans isomerase FKBP17-2, chloroplastic OS=Arabidopsis thaliana GN=FKBP17-2 PE=1 SV=1	1.60002e+09	9.17781e+08	1.11547e+09	1.52086e+09	1.32668e+09	1.98115e+09	0.752435	247	7	9	9	6	7	9	36	34.4	36	31.6	32	38.5		0.140782
Q2V2S7	AT4G37925	NAD(P)H-quinone oxidoreductase subunit M, chloroplastic	ndhM	sp|Q2V2S7|NDHM_ARATH NAD(P)H-quinone oxidoreductase subunit M, chloroplastic OS=Arabidopsis thaliana GN=ndhM PE=2 SV=1	1.40492e+09	8.23538e+08	7.04144e+08	1.38455e+09	1250249000	1.26353e+09	0.752271	217	5	6	5	4	5	7	32.3	41.5	35	25.3	32.3	41.9		0.103921
Q9FGS0	AT5G50250	RNA-binding protein CP31B, chloroplastic	CP31B	sp|Q9FGS0|CP31B_ARATH RNA-binding protein CP31B, chloroplastic OS=Arabidopsis thaliana GN=CP31B PE=1 SV=1	3.12166e+09	4.1245e+09	3.2773e+09	2.88005e+09	5.30687e+09	5.83238e+09	0.75064	289	4	3	5	5	5	5	16.6	13.5	16.6	19	16.6	16.6		0.142867
P25851	AT3G54050	Fructose-1,6-bisphosphatase, chloroplastic	FBP	sp|P25851|F16P1_ARATH Fructose-1,6-bisphosphatase, chloroplastic OS=Arabidopsis thaliana GN=FBP PE=1 SV=2	2.98877e+10	4.0019e+10	3.65519e+10	2.98329e+10	61595820000	5.06693e+10	0.749191	417	12	17	13	14	17	16	35	37.4	35.5	37.4	37.4	37.4		0.100999
Q680K2	AT4G39970	Haloacid dehalogenase-like hydrolase domain-containing protein At4g39970		sp|Q680K2|GPPL1_ARATH Haloacid dehalogenase-like hydrolase domain-containing protein At4g39970 OS=Arabidopsis thaliana GN=At4g39970 PE=2 SV=1	3.42761e+09	2.94907e+09	2.95533e+09	3.17652e+09	4807231000	4.49273e+09	0.747968	316	10	9	10	11	10	11	36.1	32.6	35.8	46.2	36.7	50		0.125639
Q07356	AT4G14210	15-cis-phytoene desaturase, chloroplastic/chromoplastic	PDS	sp|Q07356|PDS_ARATH 15-cis-phytoene desaturase, chloroplastic/chromoplastic OS=Arabidopsis thaliana GN=PDS PE=1 SV=1	1.74017e+09	1.7331e+09	1.86049e+09	1.82255e+09	2660872500	2653560000	0.747342	566	11	13	13	8	13	12	23.5	29.2	29.3	17.3	29	25.8		0.0744803
Q9SAC6	AT1G10760	Alpha-glucan water dikinase 1, chloroplastic	GWD1	sp|Q9SAC6|GWD1_ARATH Alpha-glucan water dikinase 1, chloroplastic OS=Arabidopsis thaliana GN=GWD1 PE=1 SV=2	5.07978e+09	5.81966e+09	4.50872e+09	5.8705e+09	7.52752e+09	7.36687e+09	0.742029	1399	27	26	24	29	30	31	22.7	22.5	20.2	22.4	26.2	25.6		0.0481325
Q9MA15	AT1G79600	Uncharacterized aarF domain-containing protein kinase At1g79600, chloroplastic		sp|Q9MA15|Y1796_ARATH Uncharacterized aarF domain-containing protein kinase At1g79600, chloroplastic OS=Arabidopsis thaliana GN=At1g79600 PE=2 SV=1;sp|Q9MA15-2|Y1796_ARATH Isoform 2 of Uncharacterized aarF domain-containing protein kinase At1g79600, chloro	1.36589e+09	8.70146e+08	1.11203e+09	7.90406e+08	1.37659e+09	2.35624e+09	0.740194	711	12	7	9	8	8	12	19.7	11.4	16.9	13.1	15.2	22.1		0.267868
Q94K73	AT3G58140	Phenylalanine--tRNA ligase, chloroplastic/mitochondrial		sp|Q94K73|SYFM_ARATH Phenylalanine--tRNA ligase, chloroplastic/mitochondrial OS=Arabidopsis thaliana GN=At3g58140 PE=1 SV=1	5.27335e+09	9.53884e+09	5.31953e+09	5.449e+09	1.04111e+10	1.14137e+10	0.738134	429	14	18	12	15	19	20	37.1	39.9	30.8	39.2	42.9	43.4		0.165235
Q8LCA1	AT2G46820	Protein CURVATURE THYLAKOID 1B, chloroplastic	CURT1B	sp|Q8LCA1|CUT1B_ARATH Protein CURVATURE THYLAKOID 1B, chloroplastic OS=Arabidopsis thaliana GN=CURT1B PE=1 SV=2	8.93011e+09	1.12863e+10	1.10222e+10	1.00489e+10	18996835000	1.32754e+10	0.738133	174	3	3	3	3	3	3	23.6	23.6	23.6	23.6	23.6	23.6		0.105544
Q9FKW6	AT5G66190	Ferredoxin--NADP reductase, leaf isozyme 1, chloroplastic	LFNR1	sp|Q9FKW6|FNRL1_ARATH Ferredoxin--NADP reductase, leaf isozyme 1, chloroplastic OS=Arabidopsis thaliana GN=LFNR1 PE=1 SV=1	5.01491e+10	5.50243e+10	4.35993e+10	5.41272e+10	7.56899e+10	7.18999e+10	0.737531	360	21	19	19	20	18	21	51.7	56.7	49.7	56.7	49.2	58.6		0.0666377
P49243	AT1G62640	3-oxoacyl-[acyl-carrier-protein] synthase III, chloroplastic		sp|P49243|FABH_ARATH 3-oxoacyl-[acyl-carrier-protein] synthase III, chloroplastic OS=Arabidopsis thaliana GN=At1g62640 PE=2 SV=2	4.79999e+08	1.46359e+09	6.77384e+08	1.49405e+08	1.45538e+09	1950390000	0.737226	404	2	6	4	2	6	7	5.9	18.3	14.1	8.2	19.1	25		0.294958
Q9C8L2	AT1G53520	Fatty-acid-binding protein 3	FAP3	sp|Q9C8L2|FAP3_ARATH Fatty-acid-binding protein 3, chloroplastic OS=Arabidopsis thaliana GN=FAP3 PE=1 SV=1	1.63673e+08	6.00753e+08	1.91053e+08	1.5523e+08	598962650	542061000	0.737108	287	2	4	2	3	4	5	7	11.8	6.3	12.5	11.8	16		0.219826
Q0WVX5	AT4G18240	Probable starch synthase 4, chloroplastic/amyloplastic	SS4	sp|Q0WVX5|SSY4_ARATH Probable starch synthase 4, chloroplastic/amyloplastic OS=Arabidopsis thaliana GN=SS4 PE=2 SV=1	2.24838e+08	8.07893e+08	3.93744e+08	4.54653e+08	680143750	8.00899e+08	0.736932	1040	5	11	9	8	12	11	5.6	14.7	10.7	11	13.7	14.8		0.196706
P56752	ATCG01010	NAD(P)H-quinone oxidoreductase subunit 5, chloroplastic	ndhF	sp|P56752|NU5C_ARATH NAD(P)H-quinone oxidoreductase subunit 5, chloroplastic OS=Arabidopsis thaliana GN=ndhF PE=3 SV=1;sp|A4QJX9|NU5C_OLIPU NAD(P)H-quinone oxidoreductase subunit 5, chloroplastic OS=Olimarabidopsis pumila GN=ndhF PE=3 SV=1;sp|A4QKY1|NU5C_C	7.4284e+08	6.89865e+08	8.79609e+08	6.25555e+08	1.22537e+09	1.28989e+09	0.736215	746	6	7	7	6	7	9	6.4	11.4	8.2	6.6	9	12.3		0.150711
P14671	AT5G54810	Tryptophan synthase beta chain 1, chloroplastic	TSB1	sp|P14671|TRPB1_ARATH Tryptophan synthase beta chain 1, chloroplastic OS=Arabidopsis thaliana GN=TSB1 PE=2 SV=1	9.9325e+08	1.54783e+09	9.72584e+08	1.12808e+09	1.78857e+09	1.85768e+09	0.735948	470	8	9	7	8	9	11	19.1	19.1	17.2	23.8	24	23.8		0.107464
Q8W463	AT4G17560	50S ribosomal protein L19-1, chloroplastic		sp|Q8W463|RK191_ARATH 50S ribosomal protein L19-1, chloroplastic OS=Arabidopsis thaliana GN=At4g17560 PE=2 SV=1	9.24129e+08	1.32327e+09	3.68071e+08	5.65635e+08	1.42993e+09	1.56863e+09	0.733819	225	6	7	5	7	5	7	19.6	20.9	17.3	20	20	20.9		0.282204
Q9SHI1	AT1G17220	Translation initiation factor IF-2, chloroplastic		sp|Q9SHI1|IF2C_ARATH Translation initiation factor IF-2, chloroplastic OS=Arabidopsis thaliana GN=At1g17220 PE=2 SV=2	3.05762e+09	2.87335e+09	3.69336e+09	3.93686e+09	5029953500	4.1608e+09	0.733137	1026	20	23	24	25	28	24	26.1	23.6	28.9	28	31.2	29.5		0.0742557
Q9M812	AT1G52220	Protein CURVATURE THYLAKOID 1C, chloroplastic	CURT1C	sp|Q9M812-3|CUT1C_ARATH Isoform 3 of Protein CURVATURE THYLAKOID 1C, chloroplastic OS=Arabidopsis thaliana GN=CURT1C;sp|Q9M812-2|CUT1C_ARATH Isoform 2 of Protein CURVATURE THYLAKOID 1C, chloroplastic OS=Arabidopsis thaliana GN=CURT1C;sp|Q9M812|CUT1C_ARATH	1.23542e+09	1.83272e+08	9.68623e+08	9.57594e+08	2.07858e+09	2.21639e+08	0.732796	127	3	3	3	2	3	2	16.5	16.5	16.5	16.5	16.5	16.5		0.37778
Q9LRR9	AT3G14420	Peroxisomal (S)-2-hydroxy-acid oxidase GLO1	GLO1	sp|Q9LRR9|GLO1_ARATH Peroxisomal (S)-2-hydroxy-acid oxidase GLO1 OS=Arabidopsis thaliana GN=GLO1 PE=1 SV=1;sp|Q9LRR9-2|GLO1_ARATH Isoform 2 of Peroxisomal (S)-2-hydroxy-acid oxidase GLO1 OS=Arabidopsis thaliana GN=GLO1	3.34557e+08	3.04317e+09	1.88013e+09	1.71645e+09	1123622500	4.34648e+09	0.731624	367	7	16	13	15	10	18	22.3	48.5	39.8	46.9	36.2	51.5		0.337069
Q9XFS9	AT5G62790	1-deoxy-D-xylulose 5-phosphate reductoisomerase, chloroplastic	DXR	sp|Q9XFS9|DXR_ARATH 1-deoxy-D-xylulose 5-phosphate reductoisomerase, chloroplastic OS=Arabidopsis thaliana GN=DXR PE=2 SV=2	1.67239e+09	2.80432e+09	2.77482e+09	1.85202e+09	4637347000	3.4261e+09	0.731334	477	14	14	15	12	18	18	33.5	37.5	38.4	31	51.6	48.6		0.106353
O80574	AT2G44040	4-hydroxy-tetrahydrodipicolinate reductase 1, chloroplastic	DAPB1	sp|O80574|DAPB1_ARATH 4-hydroxy-tetrahydrodipicolinate reductase 1, chloroplastic OS=Arabidopsis thaliana GN=DAPB1 PE=1 SV=2	8.9707e+08	2.36833e+09	1.64769e+09	1.66394e+09	2264405000	2.8007e+09	0.730131	347	5	8	8	9	9	8	17.6	32.9	31.1	30.8	30.8	30.3		0.122493
Q9LS48	AT3G18420	protein SLOW GREEN 1, chloroplastic	SG1	sp|Q9LS48|SG1_ARATH protein SLOW GREEN 1, chloroplastic OS=Arabidopsis thaliana GN=SG1 PE=1 SV=1	1.44376e+08	2.38471e+08	2.19045e+08	2.08396e+08	216094450	4.0003e+08	0.729991	316	2	3	2	2	3	4	7.3	10.1	7.3	7.3	9.5	13		0.167481
Q9ZT96	AT4G02990		T4I9.13	sp|Q9ZT96|MTEF4_ARATH Transcription termination factor MTERF4, chloroplastic OS=Arabidopsis thaliana GN=MTERF4 PE=1 SV=1	1.07754e+07	8.82681e+07	1.24151e+08	5.21148e+07	125389550	1.28466e+08	0.729465	541	1	1	4	2	2	2	1.5	2.6	7.8	3	4.1	4.1		0.0712126
Q94B35	AT4G34350	4-hydroxy-3-methylbut-2-enyl diphosphate reductase, chloroplastic	ISPH	sp|Q94B35|ISPH_ARATH 4-hydroxy-3-methylbut-2-enyl diphosphate reductase, chloroplastic OS=Arabidopsis thaliana GN=ISPH PE=2 SV=1	1.55367e+09	1.34851e+09	1.73634e+09	2.36124e+09	2133560000	1.8689e+09	0.728902	466	13	12	14	13	14	14	40.6	31.1	35.6	38.8	35.4	36.7		0.0608467
Q9M591	AT3G56940	Magnesium-protoporphyrin IX monomethyl ester [oxidative] cyclase, chloroplastic	CRD1	sp|Q9M591|CRD1_ARATH Magnesium-protoporphyrin IX monomethyl ester [oxidative] cyclase, chloroplastic OS=Arabidopsis thaliana GN=CRD1 PE=1 SV=2	2.52671e+09	4.19094e+09	4.20416e+09	5.55206e+09	4.71678e+09	4.74469e+09	0.727464	409	10	15	14	14	11	11	29.6	43.8	42.5	41.8	25.9	26.2		0.121165
Q9C6Z3	AT1G30120	Pyruvate dehydrogenase E1 component subunit beta-2, chloroplastic	PDH-E1 BETA	sp|Q9C6Z3|ODPB2_ARATH Pyruvate dehydrogenase E1 component subunit beta-2, chloroplastic OS=Arabidopsis thaliana GN=PDH-E1 BETA PE=2 SV=1	6.28454e+08	2.6203e+08	8.29505e+08	9.73638e+08	668918250	7.28291e+08	0.725474	406	4	3	5	5	4	3	10.8	12.3	18.5	12.8	16	8.4		0.154046
Q9SZV0	AT4G37510		F6G17.160	sp|Q9SZV0|RNC1_ARATH Ribonuclease III domain-containing protein RNC1, chloroplastic OS=Arabidopsis thaliana GN=RNC1 PE=2 SV=1	3.07185e+07	5.70116e+07	5.16309e+07	5.05348e+07	93150200	4.86988e+07	0.72439	537	1	2	1	2	3	3	3.7	6.1	2.4	3.7	7.8	6.7		0.129558
Q9FNJ9	AT5G22620	Probable 2-carboxy-D-arabinitol-1-phosphatase		sp|Q9FNJ9|CA1P_ARATH Probable 2-carboxy-D-arabinitol-1-phosphatase OS=Arabidopsis thaliana GN=At5g22620 PE=1 SV=1	3.94261e+08	5.29216e+08	1.29909e+08	4.00644e+08	746603000	3.07916e+08	0.723896	482	7	7	3	5	10	8	19.9	18.3	8.9	12.9	24.9	18.7		0.0873103
O80634	AT2G39470	Photosynthetic NDH subunit of lumenal location 1, chloroplastic	PNSL1	sp|O80634-2|PNSL1_ARATH Isoform 2 of Photosynthetic NDH subunit of lumenal location 1, chloroplastic OS=Arabidopsis thaliana GN=PNSL1;sp|O80634|PNSL1_ARATH Photosynthetic NDH subunit of lumenal location 1, chloroplastic OS=Arabidopsis thaliana GN=PNSL1 PE=	2.0596e+09	2.74265e+09	2.3298e+09	2.4099e+09	3948373000	3.50711e+09	0.722937	230	9	9	8	9	10	11	44.8	49.1	44.3	44.8	49.6	51.7		0.041573
P56774	ATCG00730	Cytochrome b6-f complex subunit 4	petD	sp|P56774|PETD_ARATH Cytochrome b6-f complex subunit 4 OS=Arabidopsis thaliana GN=petD PE=3 SV=1	4.2381e+09	4.57186e+09	3.85567e+09	5.85916e+09	6288639500	5.42515e+09	0.720746	160	2	2	2	2	2	2	8.8	8.8	8.8	8.8	8.8	8.8		0.000347631
P50546	ATCG00190	DNA-directed RNA polymerase subunit beta	rpoB	sp|P50546|RPOB_ARATH DNA-directed RNA polymerase subunit beta OS=Arabidopsis thaliana GN=rpoB PE=3 SV=4;sp|A4QKS3|RPOB_CRUWA DNA-directed RNA polymerase subunit beta OS=Crucihimalaya wallichii GN=rpoB PE=3 SV=1;sp|A4QJS5|RPOB_OLIPU DNA-directed RNA polymer	9.76843e+08	1.60382e+09	1.20667e+09	1.25212e+09	2079720500	1.9285e+09	0.719978	1072	10	17	11	14	15	12	13.2	21.7	13.9	17.4	16.6	14.3		0.0313634
Q9LVW7	AT3G27740	Carbamoyl-phosphate synthase small chain, chloroplastic	CARA	sp|Q9LVW7|CARA_ARATH Carbamoyl-phosphate synthase small chain, chloroplastic OS=Arabidopsis thaliana GN=CARA PE=1 SV=1	2.36578e+09	2.55319e+09	2.64889e+09	2.58499e+09	3707203500	4.23265e+09	0.719048	430	11	10	13	11	14	15	30.7	36.5	34.4	32.6	33.5	38.1		0.0670979
P61845	ATCG01300	50S ribosomal protein L23, chloroplastic	rpl23-A	sp|P61845|RK23_ARATH 50S ribosomal protein L23, chloroplastic OS=Arabidopsis thaliana GN=rpl23-A PE=3 SV=1	8.12463e+08	2.66451e+09	8.86133e+08	8.18483e+08	2852993000	2.40738e+09	0.717751	93	3	8	4	4	8	7	44.1	53.8	31.2	45.2	53.8	52.7		0.176888
O48917	AT4G33030	UDP-sulfoquinovose synthase, chloroplastic	SQD1	sp|O48917|SQD1_ARATH UDP-sulfoquinovose synthase, chloroplastic OS=Arabidopsis thaliana GN=SQD1 PE=1 SV=1	1.84497e+09	1.6899e+09	1.47117e+09	1.50347e+09	2925780000	2.57159e+09	0.715063	477	15	12	10	13	19	16	36.7	33.1	22.2	35.2	44.7	42.8		0.159192
Q9FLW9	AT5G52920	Plastidial pyruvate kinase 2	PKP2	sp|Q9FLW9|PKP2_ARATH Plastidial pyruvate kinase 2 OS=Arabidopsis thaliana GN=PKP2 PE=1 SV=1	2.37624e+09	5.32559e+09	2.8648e+09	2.95435e+09	6.29064e+09	5.55261e+09	0.714077	579	13	15	16	15	16	12	32.8	37.3	41.1	40.4	39	29.9		0.0808219
Q42527	AT5G05590	N-(5-phosphoribosyl)anthranilate isomerase 2, chloroplastic	PAI2	sp|Q42527|PAI2_ARATH N-(5-phosphoribosyl)anthranilate isomerase 2, chloroplastic OS=Arabidopsis thaliana GN=PAI2 PE=2 SV=1;sp|Q42527-2|PAI2_ARATH Isoform 2 of N-(5-phosphoribosyl)anthranilate isomerase 2, chloroplastic OS=Arabidopsis thaliana GN=PAI2	3.31272e+08	2.63283e+08	2.24038e+08	1.32833e+08	5.09137e+08	5.08454e+08	0.711557	275	3	2	3	3	5	5	10.9	7.6	10.5	14.2	20.4	21.1		0.274664
Q9XI73	AT1G14150	Photosynthetic NDH subunit of lumenal location 2, chloroplastic	PNSL2	sp|Q9XI73|PNSL2_ARATH Photosynthetic NDH subunit of lumenal location 2, chloroplastic OS=Arabidopsis thaliana GN=PNSL2 PE=1 SV=1;sp|Q9XI73-2|PNSL2_ARATH Isoform 2 of Photosynthetic NDH subunit of lumenal location 2, chloroplastic OS=Arabidopsis thaliana GN	1.59822e+09	1.06905e+09	1.49181e+09	1.1537e+09	2.62898e+09	2.07647e+09	0.709843	190	4	3	4	4	3	4	26.3	21.1	26.3	26.3	16.3	33.2		0.215363
Q9M0Y6	AT4G05090	Putative PAP-specific phosphatase, mitochondrial		sp|Q9M0Y6|DPNPM_ARATH Putative PAP-specific phosphatase, mitochondrial OS=Arabidopsis thaliana GN=At4g05090 PE=2 SV=1	2.5244e+08	2.82639e+08	2.68084e+08	2.14657e+08	5.38695e+08	3.79397e+08	0.709039	397	4	5	6	4	6	4	14.4	19.4	22.4	14.4	19.4	14.9		0.162313
F4I0K2	AT1G69200	Fructokinase-like 2, chloroplastic	FLN2	sp|F4I0K2|SCKL2_ARATH Fructokinase-like 2, chloroplastic OS=Arabidopsis thaliana GN=FLN2 PE=1 SV=2	9.66401e+08	1.5744e+09	1.30242e+09	9.8963e+08	2727868000	1.71281e+09	0.707736	614	9	13	12	8	13	10	23.8	31.6	29	20.4	30.5	21.8		0.125851
Q8W033	AT4G34240	Aldehyde dehydrogenase family 3 member I1, chloroplastic	ALDH3I1	sp|Q8W033|AL3I1_ARATH Aldehyde dehydrogenase family 3 member I1, chloroplastic OS=Arabidopsis thaliana GN=ALDH3I1 PE=1 SV=2	6.58128e+08	9.59567e+08	6.33936e+08	8.91884e+08	1.20606e+09	1.09182e+09	0.705893	550	7	9	7	11	8	8	16	21.8	18	25.3	14.5	16		0.0249997
Q9XFH9	AT5G16400	Thioredoxin F2, chloroplastic		sp|Q9XFH9|TRXF2_ARATH Thioredoxin F2, chloroplastic OS=Arabidopsis thaliana GN=At5g16400 PE=2 SV=1	1.34011e+08	3.44832e+08	1.41159e+08	334620000	154032450	3.9047e+08	0.705252	185	1	1	1	1	2	2	4.3	4.3	4.3	4.3	8.6	8.6		0.299226
Q9SAJ3	AT1G79560	ATP-dependent zinc metalloprotease FTSH 12, chloroplastic	FTSH12	sp|Q9SAJ3|FTSHC_ARATH ATP-dependent zinc metalloprotease FTSH 12, chloroplastic OS=Arabidopsis thaliana GN=FTSH12 PE=2 SV=2	3.36587e+08	4.11046e+08	4.38878e+08	2.98347e+08	6.50521e+08	7.37788e+08	0.703469	1008	9	10	9	7	13	13	9.9	11.5	10	8.2	14.3	18.1		0.124904
Q9SI75	AT1G62750	Elongation factor G, chloroplastic	CPEFG	sp|Q9SI75|EFGC_ARATH Elongation factor G, chloroplastic OS=Arabidopsis thaliana GN=CPEFG PE=1 SV=1	2.22306e+10	2.428e+10	1.76863e+10	2.68421e+10	3.31789e+10	3.13849e+10	0.702327	783	30	31	29	34	34	36	38.8	41.9	39	44.7	44.8	47.9		0.0372519
F4IAG2	AT1G11720	Starch synthase 3, chloroplastic/amyloplastic	SS3	sp|F4IAG2|SSY3_ARATH Starch synthase 3, chloroplastic/amyloplastic OS=Arabidopsis thaliana GN=SS3 PE=1 SV=1	6.74325e+08	7.22634e+08	5.46964e+08	7.09175e+08	826254000	1.24048e+09	0.700284	1042	8	10	8	9	11	10	10.7	13.4	10.6	10.5	14.5	13.6		0.157911
Q1ACB3	AT3G11945	Homogentisate solanesyltransferase, chloroplastic	HST	sp|Q1ACB3|HSTC_ARATH Homogentisate solanesyltransferase, chloroplastic OS=Arabidopsis thaliana GN=HST PE=1 SV=1	1.20578e+08	2.66668e+08	4.76689e+08	1.17302e+08	571056200	5.52584e+08	0.696193	386	2	2	2	1	2	2	4.1	2.6	4.1	2.3	5.4	5.4		0.153095
Q38906	AT5G05000	Translocase of chloroplast 34, chloroplastic	TOC34	sp|Q38906|TOC34_ARATH Translocase of chloroplast 34, chloroplastic OS=Arabidopsis thaliana GN=TOC34 PE=1 SV=2	3.28091e+08	3.46128e+08	6.99096e+08	5.13213e+08	8.94179e+08	5.67588e+08	0.695356	313	3	4	4	4	5	3	15	19.5	14.7	17.3	21.1	14.7		0.207222
Q9S713	AT1G68830	Serine/threonine-protein kinase STN7, chloroplastic	STN7	sp|Q9S713|STT7_ARATH Serine/threonine-protein kinase STN7, chloroplastic OS=Arabidopsis thaliana GN=STN7 PE=1 SV=1	1.87904e+09	1076985000	1.89677e+09	2.26219e+09	2194049000	2.53505e+09	0.694121	562	15	11	13	16	14	17	28.3	20.5	28.5	29	26	27.9		0.0401299
Q9XI84	AT1G14030	[Fructose-bisphosphate aldolase]-lysine N-methyltransferase, chloroplastic	LSMT-L	sp|Q9XI84|RBCMT_ARATH [Fructose-bisphosphate aldolase]-lysine N-methyltransferase, chloroplastic OS=Arabidopsis thaliana GN=LSMT-L PE=1 SV=1	6.87886e+08	1.24429e+09	1.06099e+09	7.7016e+08	1564849000	1.98879e+09	0.692254	482	11	10	9	11	16	12	24.3	25.1	24.1	28.2	35.7	26.6		0.110054
Q9SMZ4	AT4G33150	Alpha-aminoadipic semialdehyde synthase;Lysine ketoglutarate reductase;Saccharopine dehydrogenase	LKR/SDH	sp|Q9SMZ4|AASS_ARATH Alpha-aminoadipic semialdehyde synthase OS=Arabidopsis thaliana GN=LKR/SDH PE=1 SV=1	3.143e+08	3.61288e+08	1.6579e+08	3.8188e+08	2.86915e+08	5.5171e+08	0.689368	1064	2	1	1	1	1	1	2	0.8	0.8	0.8	0.8	0.8		0.225557
Q5XF33	AT5G45930	Magnesium-chelatase subunit ChlI-2, chloroplastic	CHLI2	sp|Q5XF33|CHLI2_ARATH Magnesium-chelatase subunit ChlI-2, chloroplastic OS=Arabidopsis thaliana GN=CHLI2 PE=1 SV=1	6.02149e+08	1.27079e+09	1.22254e+09	8.30394e+08	2024236500	1.63951e+09	0.68878	418	11	13	18	16	19	15	38.5	41.9	46.4	45.9	47.4	42.1		0.046779
Q9SR00	AT3G04760	Pentatricopeptide repeat-containing protein At3g04760, chloroplastic		sp|Q9SR00|PP213_ARATH Pentatricopeptide repeat-containing protein At3g04760, chloroplastic OS=Arabidopsis thaliana GN=At3g04760 PE=2 SV=1	2.92034e+08	3.80609e+08	2.15817e+08	1.73344e+08	5.39532e+08	583245000	0.685476	602	5	4	4	4	6	7	10.3	8.6	7.6	8.3	12.3	14.5		0.218161
Q9LYU8	AT5G13280	Aspartokinase 1, chloroplastic	AK1	sp|Q9LYU8|AK1_ARATH Aspartokinase 1, chloroplastic OS=Arabidopsis thaliana GN=AK1 PE=1 SV=1	1.72985e+08	1.31057e+08	1.27346e+08	3.62435e+08	1.18683e+08	1.49134e+08	0.68447	569	4	3	5	7	3	6	8.8	7.6	10.9	14.4	7	12.8		0.199597
Q8VXZ0	AT5G19460	Nudix hydrolase 20, chloroplastic	NUDT20	sp|Q8VXZ0|NUD20_ARATH Nudix hydrolase 20, chloroplastic OS=Arabidopsis thaliana GN=NUDT20 PE=2 SV=1	1.00537e+08	6.29961e+07	1.17383e+08	8.56221e+07	129736750	1.96257e+08	0.682471	374	3	1	3	2	2	3	9.1	4.5	13.4	7.2	10.7	14.4		0.138578
Q8VZ55	AT2G24090	50S ribosomal protein L35	At2g24090	sp|Q8VZ55|RK35_ARATH 50S ribosomal protein L35, chloroplastic OS=Arabidopsis thaliana GN=RPL35 PE=2 SV=1	2.23687e+09	1.06269e+09	2.66231e+09	1.81035e+09	2454738000	4.47745e+09	0.681939	145	1	2	2	2	2	2	13.8	13.8	13.8	13.8	13.8	13.8		0.155031
Q94CJ5	AT5G12470		At5g12470	sp|Q94CJ5|RER4_ARATH Protein RETICULATA-RELATED 4, chloroplastic OS=Arabidopsis thaliana GN=RER4 PE=2 SV=1	1.1754e+09	1.28901e+09	3.52161e+09	2.87709e+09	2958527000	2.98033e+09	0.678998	386	5	5	8	6	10	9	12.7	16.1	21	15.5	23.8	23.8		0.165821
Q8LDL0	AT1G67700	Protein HHL1, chloroplastic	HHL1	sp|Q8LDL0-2|HHL1_ARATH Isoform 2 of Protein HHL1, chloroplastic OS=Arabidopsis thaliana GN=HHL1;sp|Q8LDL0|HHL1_ARATH Protein HHL1, chloroplastic OS=Arabidopsis thaliana GN=HHL1 PE=1 SV=1;sp|Q8LDL0-3|HHL1_ARATH Isoform 3 of Protein HHL1, chloroplastic OS=Ar	4.4932e+09	4.58331e+09	4.91024e+09	5.36145e+09	8996130000	6.3083e+09	0.676804	230	4	4	3	3	3	3	24.3	23.9	20.9	20.9	20.9	20.9		0.0906123
F4IPY2	AT2G31170		SYCO ARATH	sp|F4IPY2|SYCM_ARATH Cysteine--tRNA ligase, chloroplastic/mitochondrial OS=Arabidopsis thaliana GN=SYCO PE=2 SV=1	2.54387e+08	4.00959e+08	3.80885e+08	2.25731e+08	651529450	6.56129e+08	0.675778	563	8	7	7	6	7	5	17.4	15.5	16.5	11.7	16	9.6		0.115562
Q9LTD9	AT5G52780	Uncharacterized protein PAM68-like		sp|Q9LTD9|Y5278_ARATH Uncharacterized protein PAM68-like OS=Arabidopsis thaliana GN=At5g52780 PE=2 SV=1	8.71602e+07	1.70335e+08	1.03976e+08	1.60247e+08	249627950	1.25465e+08	0.675219	168	1	2	1	2	2	2	14.9	19.6	14.9	19.6	19.6	19.6		0.0435398
Q8LCT3	AT4G29670	Thioredoxin-like 2-2, chloroplastic		sp|Q8LCT3-2|TRL22_ARATH Isoform 2 of Thioredoxin-like 2-2, chloroplastic OS=Arabidopsis thaliana GN=At4g29670;sp|Q8LCT3|TRL22_ARATH Thioredoxin-like 2-2, chloroplastic OS=Arabidopsis thaliana GN=At4g29670 PE=2 SV=2	1.55179e+08	713875500	5.36679e+08	5.48649e+08	927140500	6.10066e+08	0.673936	235	3	5	4	3	5	6	13.2	21.7	17	13.2	21.7	24.7		0.0670943
Q9SUI7	AT3G16140	Photosystem I reaction center subunit VI-1, chloroplastic	PSAH1	sp|Q9SUI7|PSAH1_ARATH Photosystem I reaction center subunit VI-1, chloroplastic OS=Arabidopsis thaliana GN=PSAH1 PE=2 SV=1	1.25122e+10	2.23203e+10	8.29028e+09	1.32939e+10	21688810000	2.91791e+10	0.672092	145	4	5	5	4	6	6	16.6	33.8	33.8	16.6	33.8	33.8		0.209583
Q9SR92	AT3G08920	Rhodanese-like domain-containing protein 10	STR10	sp|Q9SR92|STR10_ARATH Rhodanese-like domain-containing protein 10 OS=Arabidopsis thaliana GN=STR10 PE=2 SV=1	9.79669e+08	1.0779e+09	8.23713e+08	1.10783e+09	1710280000	1.46938e+09	0.672021	214	3	3	2	4	4	5	17.8	15	10.3	21.5	22.4	32.7		0.0552861
Q9S7Q2	AT1G74850	Pentatricopeptide repeat-containing protein At1g74850, chloroplastic	PTAC2	sp|Q9S7Q2|PP124_ARATH Pentatricopeptide repeat-containing protein At1g74850, chloroplastic OS=Arabidopsis thaliana GN=PTAC2 PE=2 SV=1	2.0809e+08	508657500	4.6758e+08	2.43117e+08	938151500	5.82213e+08	0.671585	862	5	9	8	6	11	9	8.6	14.6	12.9	9.7	17.2	13.1		0.125062
Q949Y5	AT5G35220	Probable zinc metalloprotease EGY1, chloroplastic	EGY1	sp|Q949Y5|EGY1_ARATH Probable zinc metalloprotease EGY1, chloroplastic OS=Arabidopsis thaliana GN=EGY1 PE=2 SV=1	1.65427e+08	1.77121e+08	2.48724e+08	2.36281e+08	3.66845e+08	2.79155e+08	0.670162	548	4	2	4	4	5	5	8.9	5.5	9.1	9.9	8.6	8.6		0.0898009
F4JV80	AT4G32915	Glutamyl-tRNA(Gln) amidotransferase subunit C, chloroplastic/mitochondrial	GATC	sp|F4JV80|GATC_ARATH Glutamyl-tRNA(Gln) amidotransferase subunit C, chloroplastic/mitochondrial OS=Arabidopsis thaliana GN=GATC PE=2 SV=1	8.15581e+07	3.08504e+08	1.37576e+08	1.37027e+08	3.87044e+08	2.64448e+08	0.669151	155	1	2	2	2	2	2	9	16.8	23.9	23.9	16.8	16.8		0.0269219
Q9FUZ2	AT5G14660	Peptide deformylase 1B, chloroplastic/mitochondrial	PDF1B	sp|Q9FUZ2|DEF1B_ARATH Peptide deformylase 1B, chloroplastic/mitochondrial OS=Arabidopsis thaliana GN=PDF1B PE=1 SV=2	1.14614e+09	1.20251e+09	6.57801e+08	9.09707e+08	1253895500	2.33807e+09	0.667852	273	6	4	4	4	5	8	23.8	17.9	15.4	15.8	16.5	28.6		0.245739
Q42583	AT1G32380	Ribose-phosphate pyrophosphokinase 1, chloroplastic;Ribose-phosphate pyrophosphokinase 2, chloroplastic	PRS1;PRS2	sp|Q42581-2|KPRS1_ARATH Isoform 2 of Ribose-phosphate pyrophosphokinase 1, chloroplastic OS=Arabidopsis thaliana GN=PRS1;sp|Q42581|KPRS1_ARATH Ribose-phosphate pyrophosphokinase 1, chloroplastic OS=Arabidopsis thaliana GN=PRS1 PE=2 SV=2;sp|Q42583|KPRS2_ARA	1.11534e+08	2.26896e+08	8.37593e+07	1.35541e+08	264564300	2.32458e+08	0.667426	352	4	5	2	3	3	5	15.3	14.8	8	11.6	11.9	18.5		0.108858
P56796	ATCG00640	50S ribosomal protein L33, chloroplastic	rpl33	sp|A4QKV2|RK33_CRUWA 50S ribosomal protein L33, chloroplastic OS=Crucihimalaya wallichii GN=rpl33 PE=3 SV=1;sp|A4QJV2|RK33_OLIPU 50S ribosomal protein L33, chloroplastic OS=Olimarabidopsis pumila GN=rpl33 PE=3 SV=1;sp|P56796|RK33_ARATH 50S ribosomal protei	1.08158e+09	2.69401e+09	1.52343e+09	3.04032e+09	2475044000	2.42809e+09	0.667093	66	3	4	2	4	3	4	36.4	47	36.4	47	36.4	48.5		0.147991
Q8GTR4	AT5G04360	Pullulanase 1, chloroplastic	PU1	sp|Q8GTR4|PULA1_ARATH Pullulanase 1, chloroplastic OS=Arabidopsis thaliana GN=PU1 PE=1 SV=2	1.96986e+08	1023750000	7.06707e+08	5.58537e+08	1086085000	1.24536e+09	0.666939	965	4	12	10	6	13	12	5.1	16.9	15.5	8.1	19	18.2		0.0736562
Q8GY91	AT4G32320	Putative L-ascorbate peroxidase 6	APX6	sp|Q8GY91|APX6_ARATH Putative L-ascorbate peroxidase 6 OS=Arabidopsis thaliana GN=APX6 PE=2 SV=1	1.43016e+08	7.30297e+07	2.2122e+07	1.4997e+08	99699600	1.08308e+08	0.665315	329	1	2	1	3	2	2	5.8	13.4	6.4	15.5	13.4	12.8		0.117771
Q66GR6	AT2G02740	Single-stranded DNA-binding protein WHY3, chloroplastic	WHY3	sp|Q66GR6-2|WHY3_ARATH Isoform 2 of Single-stranded DNA-binding protein WHY3, chloroplastic OS=Arabidopsis thaliana GN=WHY3;sp|Q66GR6|WHY3_ARATH Single-stranded DNA-binding protein WHY3, chloroplastic OS=Arabidopsis thaliana GN=WHY3 PE=1 SV=1	9.81113e+08	9.16026e+08	1.00322e+09	1.27104e+09	1525452500	1.56897e+09	0.664386	267	6	6	8	7	7	7	25.8	22.8	27.7	25.8	30.3	30.3		0.0197378
Q9S7W1	AT2G40100	Chlorophyll a-b binding protein CP29.3, chloroplastic	LHCB4.3	sp|Q9S7W1|CB4C_ARATH Chlorophyll a-b binding protein CP29.3, chloroplastic OS=Arabidopsis thaliana GN=LHCB4.3 PE=2 SV=1	2.89648e+07	309348000	3.28795e+08	9.89037e+07	700657100	2.05555e+08	0.663712	276	4	3	5	4	6	4	13.4	9.4	16.3	17	22.8	20.3		0.265545
Q93VK5	AT1G31800	Protein LUTEIN DEFICIENT 5, chloroplastic	CYP97A3	sp|Q93VK5|LUT5_ARATH Protein LUTEIN DEFICIENT 5, chloroplastic OS=Arabidopsis thaliana GN=CYP97A3 PE=1 SV=1	1.10169e+08	5.67943e+07	1.47417e+08	1.06687e+08	157371500	2.09857e+08	0.663369	595	3	2	3	2	4	4	5.9	3.4	5.9	3.5	5.5	8.1		0.111146
Q0WLC6	AT4G34830	Pentatricopeptide repeat-containing protein MRL1, chloroplastic	MRL1	sp|Q0WLC6|PP349_ARATH Pentatricopeptide repeat-containing protein MRL1, chloroplastic OS=Arabidopsis thaliana GN=MRL1 PE=1 SV=2	8.45653e+07	1.44921e+08	6.62872e+07	1.46477e+08	1.22701e+08	1.77613e+08	0.661995	1089	3	4	2	4	7	8	5.1	5.1	3.5	6	10.2	9.9		0.162856
Q8W583	AT1G68260		At1g68260	sp|Q8W583|ALT3_ARATH Acyl-acyl carrier protein thioesterase ATL3, chloroplastic OS=Arabidopsis thaliana GN=ALT3 PE=2 SV=1	4.57628e+07	3.26488e+07	1.84141e+07	5.6703e+07	55170830	3.45233e+07	0.661391	190	1	3	1	2	3	2	4.7	20	4.7	13.2	17.9	9.5		0.019363
O81304	AT4G00030	Probable plastid-lipid-associated protein 11	PAP11	sp|O81304|PAP11_ARATH Probable plastid-lipid-associated protein 11 OS=Arabidopsis thaliana GN=PAP11 PE=2 SV=1	3.13777e+08	2.42959e+10	1.25582e+08	3.59087e+08	3.65293e+08	3.67421e+10	0.660196	212	4	5	2	4	4	5	13.2	28.8	14.2	17.5	14.6	25.9		0.415982
Q9XFH8	AT3G02730	Thioredoxin F1, chloroplastic		sp|Q9XFH8|TRXF1_ARATH Thioredoxin F1, chloroplastic OS=Arabidopsis thaliana GN=At3g02730 PE=1 SV=2	3.86142e+09	8.56774e+09	3.11798e+09	6.19173e+09	6002925500	1.13593e+10	0.660064	178	3	5	4	5	6	6	20.8	32.6	29.2	24.2	37.1	37.1		0.241465
P56794	ATCG00660	50S ribosomal protein L20, chloroplastic	rpl20	sp|A4QKV4|RK20_CRUWA 50S ribosomal protein L20, chloroplastic OS=Crucihimalaya wallichii GN=rpl20 PE=3 SV=1;sp|A4QJV4|RK20_OLIPU 50S ribosomal protein L20, chloroplastic OS=Olimarabidopsis pumila GN=rpl20 PE=3 SV=1;sp|P56794|RK20_ARATH 50S ribosomal protei	5.00758e+09	1.30221e+10	4.20372e+09	6.53702e+09	14897025000	1.25534e+10	0.654165	117	6	6	6	6	6	7	30.8	27.4	32.5	32.5	30.8	32.5		0.109683
Q6STH5	AT3G24430	Fe-S cluster assembly factor HCF101, chloroplastic	HCF101	sp|Q6STH5|HF101_ARATH Fe-S cluster assembly factor HCF101, chloroplastic OS=Arabidopsis thaliana GN=HCF101 PE=1 SV=1	6.86421e+08	8.53097e+08	8.36073e+08	8.72527e+08	1642140500	1153620000	0.647602	532	9	9	13	12	13	10	23.5	21.2	29.5	25.4	29.9	25.4		0.0713984
P56755	ATCG01090	NAD(P)H-quinone oxidoreductase subunit I, chloroplastic	ndhI	sp|P56755|NDHI_ARATH NAD(P)H-quinone oxidoreductase subunit I, chloroplastic OS=Arabidopsis thaliana GN=ndhI PE=3 SV=1;sp|A4QKY8|NDHI_CRUWA NAD(P)H-quinone oxidoreductase subunit I, chloroplastic OS=Crucihimalaya wallichii GN=ndhI PE=3 SV=1;sp|A4QJY6|NDHI_	2.04886e+08	9.52798e+08	5.57704e+08	4.39934e+08	1124480500	1.08831e+09	0.646652	172	1	5	3	2	4	6	7	27.3	18.6	13.4	27.3	42.4		0.0528969
F4KDA6	AT5G51545	Protein LOW PSII ACCUMULATION 2, chloroplastic	LPA2	sp|F4KDA6|LPA2_ARATH Protein LOW PSII ACCUMULATION 2, chloroplastic OS=Arabidopsis thaliana GN=LPA2 PE=1 SV=1	7.09273e+08	8.19652e+08	4.94141e+08	9.55763e+08	1197124500	9.83626e+08	0.645005	185	3	3	3	4	3	3	20.5	20.5	20.5	20.5	20.5	20.5		0.0169895
Q38854	AT4G15560	1-deoxy-D-xylulose-5-phosphate synthase, chloroplastic	DXS	sp|Q38854|DXS_ARATH 1-deoxy-D-xylulose-5-phosphate synthase, chloroplastic OS=Arabidopsis thaliana GN=DXS PE=1 SV=2	20772180	1.3984e+08	1.47983e+08	6.05047e+07	266101550	1.51845e+08	0.644987	717	2	3	2	2	2	2	3.1	6.3	5	3.6	3.6	3.6		0.129719
P61843	ATCG00360	Photosystem I assembly protein Ycf3	ycf3	sp|P12204|YCF3_TOBAC Photosystem I assembly protein Ycf3 OS=Nicotiana tabacum GN=ycf3 PE=1 SV=1;sp|P61843|YCF3_ARATH Photosystem I assembly protein Ycf3 OS=Arabidopsis thaliana GN=ycf3 PE=1 SV=1	2.5966e+08	3.55906e+08	3.84591e+08	5.28368e+08	459001400	5.65021e+08	0.644269	168	3	3	3	6	5	5	19	19.6	19	39.9	37.5	35.1		0.0306978
Q38885	AT2G18710	Preprotein translocase subunit SCY1, chloroplastic	SCY1	sp|Q38885|SCY1_ARATH Preprotein translocase subunit SCY1, chloroplastic OS=Arabidopsis thaliana GN=SCY1 PE=1 SV=2	3.54145e+08	6.92423e+08	5.64072e+08	4.05457e+08	851493500	1.25224e+09	0.641895	551	4	3	3	4	4	7	5.4	5.6	3.4	5.4	5.8	11.3		0.133722
Q9SZ54	AT4G31870	Putative glutathione peroxidase 7, chloroplastic	GPX7	sp|Q9SZ54|GPX7_ARATH Putative glutathione peroxidase 7, chloroplastic OS=Arabidopsis thaliana GN=GPX7 PE=3 SV=2	1.78983e+07	1.18295e+08	7.721e+07	2.34834e+07	1.29915e+08	1.81598e+08	0.637032	233	5	5	5	5	7	8	16.3	16.3	16.3	16.7	27	27		0.166281
Q9SL05	AT2G05620	Protein PROTON GRADIENT REGULATION 5, chloroplastic	PGR5	sp|Q9SL05|PGR5_ARATH Protein PROTON GRADIENT REGULATION 5, chloroplastic OS=Arabidopsis thaliana GN=PGR5 PE=1 SV=1	5.80636e+08	1.5276e+09	1.02875e+09	6.49237e+08	2231086000	2.06822e+09	0.633921	133	1	1	1	1	1	1	10.5	10.5	10.5	10.5	10.5	10.5		0.0839748
Q9C8M2	AT1G53670	Peptide methionine sulfoxide reductase B1, chloroplastic	MSRB1	sp|Q9C8M2|MSRB1_ARATH Peptide methionine sulfoxide reductase B1, chloroplastic OS=Arabidopsis thaliana GN=MSRB1 PE=1 SV=1;sp|Q9C8M2-2|MSRB1_ARATH Isoform 2 of Peptide methionine sulfoxide reductase B1, chloroplastic OS=Arabidopsis thaliana GN=MSRB1	6.87677e+08	543991500	4.02909e+08	5.9195e+08	1.21764e+09	7.74196e+08	0.632627	202	5	5	4	6	7	7	43.6	42.6	37.1	48.5	48.5	36.1		0.146492
Q37165	ATCG01100	NAD(P)H-quinone oxidoreductase subunit 1, chloroplastic	ndhA	sp|A4QKY9|NU1C_CRUWA NAD(P)H-quinone oxidoreductase subunit 1, chloroplastic OS=Crucihimalaya wallichii GN=ndhA PE=3 SV=1;sp|A4QJY7|NU1C_OLIPU NAD(P)H-quinone oxidoreductase subunit 1, chloroplastic OS=Olimarabidopsis pumila GN=ndhA PE=3 SV=1;sp|Q37165|NU1	9.55603e+07	1.47997e+08	1.36722e+08	9.59443e+07	193672050	3.14517e+08	0.629462	360	1	1	2	1	1	1	2.2	2.2	4.7	2.2	2.2	2.2		0.147973
P56754	ATCG00420	NAD(P)H-quinone oxidoreductase subunit J, chloroplastic	ndhJ	sp|A4QKT4|NDHJ_CRUWA NAD(P)H-quinone oxidoreductase subunit J, chloroplastic OS=Crucihimalaya wallichii GN=ndhJ PE=3 SV=1;sp|P56754|NDHJ_ARATH NAD(P)H-quinone oxidoreductase subunit J, chloroplastic OS=Arabidopsis thaliana GN=ndhJ PE=3 SV=1;sp|A4QJT6|NDHJ_	6.99835e+08	5.88811e+08	6.75109e+08	6.53981e+08	1302730000	1.16594e+09	0.628874	158	4	4	4	4	4	5	29.7	32.3	29.7	39.2	30.4	39.2		0.114394
Q9M7X9	AT3G06730	Thioredoxin-like protein CITRX, chloroplastic	CITRX	sp|Q9M7X9-2|CITRX_ARATH Isoform 2 of Thioredoxin-like protein CITRX, chloroplastic OS=Arabidopsis thaliana GN=CITRX;sp|Q9M7X9|CITRX_ARATH Thioredoxin-like protein CITRX, chloroplastic OS=Arabidopsis thaliana GN=CITRX PE=1 SV=1	6.57354e+08	7.14243e+08	275739750	5.20398e+08	1.03282e+09	1.06656e+09	0.628809	170	2	2	2	2	2	2	13.5	13.5	13.5	13.5	13.5	13.5		0.174908
O49290	AT1G77060	Carboxyvinyl-carboxyphosphonate phosphorylmutase, chloroplastic		sp|O49290|CPPM_ARATH Carboxyvinyl-carboxyphosphonate phosphorylmutase, chloroplastic OS=Arabidopsis thaliana GN=At1g77060 PE=1 SV=2	6.85981e+08	1.07882e+09	7.84349e+08	5.79516e+08	1818316500	1.65748e+09	0.628597	339	5	6	5	4	8	6	26	32.7	29.2	26.5	38.3	33		0.121641
Q9LPR4	AT1G18500	2-isopropylmalate synthase 1, chloroplastic	IPMS1	sp|Q9LPR4|LEU11_ARATH 2-isopropylmalate synthase 1, chloroplastic OS=Arabidopsis thaliana GN=IPMS1 PE=1 SV=2	1.04856e+09	1.64026e+09	1.32406e+09	1.51693e+09	2272985000	2.59809e+09	0.628189	631	9	9	11	11	16	13	25	21.7	30.4	29	42.2	34.5		0.0421799
P53780	AT3G57050	Cystathionine beta-lyase, chloroplastic		sp|P53780|METC_ARATH Cystathionine beta-lyase, chloroplastic OS=Arabidopsis thaliana GN=At3g57050 PE=1 SV=1;sp|P53780-2|METC_ARATH Isoform 2 of Cystathionine beta-lyase, chloroplastic OS=Arabidopsis thaliana GN=At3g57050	2.34339e+08	7.30832e+08	7.0836e+08	4.7326e+08	1.21021e+09	9.81836e+08	0.627895	464	4	7	7	7	9	9	9.3	20.5	18.3	18.3	25.2	23.7		0.0239384
Q9LZV4	AT5G01920	Serine/threonine-protein kinase STN8, chloroplastic	STN8	sp|Q9LZV4|STN8_ARATH Serine/threonine-protein kinase STN8, chloroplastic OS=Arabidopsis thaliana GN=STN8 PE=2 SV=1	7.82203e+08	1.18755e+09	6.66533e+08	5.42301e+08	1551478500	2.1146e+09	0.626437	495	8	7	6	5	8	12	17	15.2	13.7	10.1	18.6	27.3		0.199901
Q94A41	AT1G69830	Alpha-amylase 3, chloroplastic	AMY3	sp|Q94A41|AMY3_ARATH Alpha-amylase 3, chloroplastic OS=Arabidopsis thaliana GN=AMY3 PE=2 SV=1	4.12593e+08	1.33188e+09	1.00706e+09	9.62512e+08	1922706500	1.5667e+09	0.618054	887	7	12	11	9	15	14	9.6	17	16.9	14.1	22.5	21.4		0.000236808
Q9T0A4	AT4G23890	NAD(P)H-quinone oxidoreductase subunit S, chloroplastic	ndhS	sp|Q9T0A4|NDHS_ARATH NAD(P)H-quinone oxidoreductase subunit S, chloroplastic OS=Arabidopsis thaliana GN=ndhS PE=1 SV=1	1.76219e+09	7.55569e+08	9.30135e+08	2.48506e+09	1950234000	1.16078e+09	0.616127	250	8	7	8	8	8	7	46	39.6	41.2	45.2	44.8	40		0.0618291
Q8GW20	AT5G03900	Uncharacterized protein At5g03900, chloroplastic		sp|Q8GW20|Y5390_ARATH Uncharacterized protein At5g03900, chloroplastic OS=Arabidopsis thaliana GN=At5g03900 PE=2 SV=2;sp|Q8GW20-2|Y5390_ARATH Isoform 2 of Uncharacterized protein At5g03900, chloroplastic OS=Arabidopsis thaliana GN=At5g03900	2.95905e+08	1.32586e+08	5.06845e+08	2.83436e+08	5.88938e+08	6.65854e+08	0.608061	523	3	1	4	2	7	5	9.4	1.7	9.2	5.4	17.4	15.5		0.139983
P55217	AT3G01120	Cystathionine gamma-synthase 1, chloroplastic	CGS1	sp|P55217|CGS1_ARATH Cystathionine gamma-synthase 1, chloroplastic OS=Arabidopsis thaliana GN=CGS1 PE=1 SV=3	3.39747e+07	4.03959e+07	3.27708e+07	6.38181e+07	74581650	38633400	0.605205	563	1	1	1	1	2	1	3.2	3.2	3.2	3.2	4.8	3.6		0.0590576
Q38893	AT3G04870	Zeta-carotene desaturase, chloroplastic/chromoplastic	ZDS1	sp|Q38893|ZDS_ARATH Zeta-carotene desaturase, chloroplastic/chromoplastic OS=Arabidopsis thaliana GN=ZDS1 PE=1 SV=3	2.09624e+09	2.12355e+09	1.75276e+09	2.33491e+09	3.70556e+09	3.83134e+09	0.605011	558	14	12	10	13	16	15	26.5	23.5	18.1	24.6	25.1	28		0.0708682
Q8LEK4	AT4G26160	Thioredoxin-like 2-1, chloroplastic		sp|Q8LEK4|TRL21_ARATH Thioredoxin-like 2-1, chloroplastic OS=Arabidopsis thaliana GN=At4g26160 PE=2 SV=2	3.43284e+07	6.02065e+07	4.78143e+07	2.09791e+07	6.81381e+07	1.47957e+08	0.600442	221	1	3	3	1	2	3	4.1	14	14	4.1	8.1	15.4		0.230167
Q8GSJ1	AT1G09795	ATP phosphoribosyltransferase 2, chloroplastic	HISN1B	sp|Q8GSJ1|HIS1B_ARATH ATP phosphoribosyltransferase 2, chloroplastic OS=Arabidopsis thaliana GN=HISN1B PE=1 SV=1	4.56142e+08	1.31834e+09	6.70538e+08	8.64801e+08	1815885500	1411020000	0.597555	413	5	10	6	7	9	9	16.2	29.8	16.5	20.8	27.4	26.6		0.0155632
Q9LIK9	AT3G22890	ATP sulfurylase 1, chloroplastic	APS1	sp|Q9LIK9|APS1_ARATH ATP sulfurylase 1, chloroplastic OS=Arabidopsis thaliana GN=APS1 PE=1 SV=1	6.17341e+08	1.50871e+09	1.88246e+09	1.43089e+09	2451806500	2.82858e+09	0.597281	463	9	12	11	13	13	14	21.4	25.7	25.3	30.7	29.2	31.3		0.00117199
P56764	ATCG00170	DNA-directed RNA polymerase subunit beta	rpoC2	sp|P56764|RPOC2_ARATH DNA-directed RNA polymerase subunit beta OS=Arabidopsis thaliana GN=rpoC2 PE=3 SV=1	9.38547e+08	8.81261e+08	4.08079e+08	1.35691e+09	1312740000	1.08046e+09	0.594085	1376	17	13	8	22	17	17	14	12.4	7.5	18.4	14.5	14.8		0.0127375
Q9LS03	AT3G25760	Allene oxide cyclase 1, chloroplastic	AOC1	sp|Q9LS03|AOC1_ARATH Allene oxide cyclase 1, chloroplastic OS=Arabidopsis thaliana GN=AOC1 PE=1 SV=1	6.79327e+07	1.20769e+08	1.42879e+08	1.78349e+08	1.67296e+08	2.16677e+08	0.589664	254	2	5	4	4	6	6	12.2	19.3	15.7	14.2	22.4	22.4		0.0266607
Q9C639	AT1G45474		F2G19.4	sp|Q9C639|LHCA5_ARATH Photosystem I chlorophyll a/b-binding protein 5, chloroplastic OS=Arabidopsis thaliana GN=LHCA5 PE=1 SV=1	4.71084e+08	4.12634e+08	2.92227e+08	3.86972e+08	839410000	7.76536e+08	0.587116	256	3	2	3	3	4	5	12.5	7.8	14.5	12.5	18	22.7		0.133278
Q9LV03	AT5G53460	Glutamate synthase 1 [NADH], chloroplastic	GLT1	sp|Q9LV03|GLUT1_ARATH Glutamate synthase 1 [NADH], chloroplastic OS=Arabidopsis thaliana GN=GLT1 PE=1 SV=2	1.25628e+09	2.74056e+09	2.85503e+09	2.9805e+09	3745241500	5.02026e+09	0.583336	2208	21	32	35	38	39	43	14.4	19.7	22	23	24	26.8		0.0201981
Q38833	AT3G51820	Chlorophyll synthase, chloroplastic	CHLG	sp|Q38833|CHLG_ARATH Chlorophyll synthase, chloroplastic OS=Arabidopsis thaliana GN=CHLG PE=2 SV=1	6.85144e+08	1.3587e+09	8.95419e+08	7.43286e+08	2192333000	2.10338e+09	0.583303	387	3	3	3	4	4	3	9.8	9.8	9.8	11.9	12.9	9.8		0.0873338
Q84VQ4	AT5G21430	NAD(P)H-quinone oxidoreductase subunit U, chloroplastic	ndhU	sp|Q84VQ4|NDHU_ARATH NAD(P)H-quinone oxidoreductase subunit U, chloroplastic OS=Arabidopsis thaliana GN=ndhU PE=1 SV=1;sp|Q84VQ4-2|NDHU_ARATH Isoform 2 of NAD(P)H-quinone oxidoreductase subunit U, chloroplastic OS=Arabidopsis thaliana GN=ndhU	7.87518e+08	7.25667e+08	1.19602e+09	1.59108e+09	1084941000	2.01646e+09	0.57735	218	5	6	8	9	5	9	32.6	28.4	43.6	43.6	30.3	43.6		0.0242033
Q9SIP1	AT2G31670		At2g31670	sp|Q9SIP1|UP3_ARATH Stress-response A/B barrel domain-containing protein UP3 OS=Arabidopsis thaliana GN=UP3 PE=2 SV=1	1.35608e+09	7.19132e+08	9.313e+08	1.72142e+09	1666236000	1.89148e+09	0.569508	263	7	5	5	6	7	6	31.9	23.6	23.2	28.9	31.9	30		0.0304841
Q9LXV3	AT5G12860	Dicarboxylate transporter 1, chloroplastic	DIT1	sp|Q9LXV3|DIT1_ARATH Dicarboxylate transporter 1, chloroplastic OS=Arabidopsis thaliana GN=DIT1 PE=1 SV=1	1.24542e+09	1.99853e+09	2.273e+09	1539395000	4500210000	3.66127e+09	0.568705	557	2	2	3	3	4	4	4.8	4.8	6.6	6.6	7.9	7.9		0.080062
Q9M394	AT3G54090	Fructokinase-like 1, chloroplastic	FLN1	sp|Q9M394|SCKL1_ARATH Fructokinase-like 1, chloroplastic OS=Arabidopsis thaliana GN=FLN1 PE=1 SV=1	4.43607e+08	1.12053e+08	2.27278e+08	3.58372e+08	450128250	5.89233e+08	0.560148	471	6	4	5	6	7	7	16.1	7.9	12.1	15.7	17.8	16.1		0.146859
Q8RXS1	AT1G18730	Photosynthetic NDH subunit of subcomplex B 4, chloroplastic	PNSB4	sp|Q8RXS1|PNSB4_ARATH Photosynthetic NDH subunit of subcomplex B 4, chloroplastic OS=Arabidopsis thaliana GN=PNSB4 PE=2 SV=1	5.24008e+08	5.47903e+08	5.71184e+08	3.8964e+08	1515800000	1045980000	0.556713	175	4	2	3	4	4	4	27.4	9.7	9.7	27.4	17.1	17.1		0.152362
Q9SGH4	AT3G01440	Photosynthetic NDH subunit of lumenal location 3, chloroplastic	PNSL3	sp|Q9SGH4|PNSL3_ARATH Photosynthetic NDH subunit of lumenal location 3, chloroplastic OS=Arabidopsis thaliana GN=PNSL3 PE=1 SV=1	1.23778e+09	1993095000	8.2642e+08	1.57134e+09	2249747500	3.51138e+09	0.553333	220	4	5	3	5	5	4	13.6	17.7	9.1	16.8	17.7	16.4		0.152115
Q9MBA1	AT1G44446	Chlorophyllide a oxygenase, chloroplastic	CAO	sp|Q9MBA1|CAO_ARATH Chlorophyllide a oxygenase, chloroplastic OS=Arabidopsis thaliana GN=CAO PE=1 SV=1;sp|Q9MBA1-2|CAO_ARATH Isoform 2 of Chlorophyllide a oxygenase, chloroplastic OS=Arabidopsis thaliana GN=CAO;sp|Q9MBA1-3|CAO_ARATH Isoform 3 of Chlorophyl	1.29052e+08	1.70653e+08	1.98564e+08	2.15982e+08	305204900	3.79362e+08	0.553294	536	3	1	3	3	4	3	8.6	4.3	9.1	8.6	10.3	7.8		0.0192476
O64530	AT1G79230	Thiosulfate/3-mercaptopyruvate sulfurtransferase 1, mitochondrial	STR1	sp|O64530-2|STR1_ARATH Isoform 2 of Thiosulfate/3-mercaptopyruvate sulfurtransferase 1, mitochondrial OS=Arabidopsis thaliana GN=STR1;sp|O64530|STR1_ARATH Thiosulfate/3-mercaptopyruvate sulfurtransferase 1, mitochondrial OS=Arabidopsis thaliana GN=STR1 PE=	1.52889e+08	3.831e+08	3.46536e+08	3.6601e+08	570884600	6.81532e+08	0.545298	322	4	6	7	4	6	7	17.1	28.6	35.1	23.3	29.8	33.9		0.016322
P21218	AT4G27440	Protochlorophyllide reductase B, chloroplastic	PORB	sp|P21218|PORB_ARATH Protochlorophyllide reductase B, chloroplastic OS=Arabidopsis thaliana GN=PORB PE=1 SV=3	3.76871e+08	5.58809e+08	4.33153e+08	4.01429e+08	1144071500	9.68622e+08	0.544458	401	9	7	7	9	10	9	22.2	17	24.7	24.4	33.7	28.2		0.0834169
P54150	AT4G25130	Peptide methionine sulfoxide reductase A4, chloroplastic	MSR4	sp|P54150|MSRA4_ARATH Peptide methionine sulfoxide reductase A4, chloroplastic OS=Arabidopsis thaliana GN=MSR4 PE=1 SV=2	3.14698e+09	3.33525e+09	3.51651e+09	4.19531e+09	6650572500	7.60362e+09	0.541951	258	6	5	6	6	6	6	28.7	21.3	26	29.8	28.7	26		0.0453806
Q9FNB0	AT5G13630	Magnesium-chelatase subunit ChlH, chloroplastic	CHLH	sp|Q9FNB0|CHLH_ARATH Magnesium-chelatase subunit ChlH, chloroplastic OS=Arabidopsis thaliana GN=CHLH PE=1 SV=1	2.09289e+08	3.65032e+08	6.33215e+08	4.71098e+08	1028170000	7.77018e+08	0.530485	1381	4	6	11	7	14	9	3.9	6.2	10.2	7.4	12.8	9.7		0.075803
Q9SRY4	AT1G02910	Protein LOW PSII ACCUMULATION 1, chloroplastic	LPA1	sp|Q9SRY4|LPA1_ARATH Protein LOW PSII ACCUMULATION 1, chloroplastic OS=Arabidopsis thaliana GN=LPA1 PE=1 SV=1	5.0509e+08	557797500	6.21233e+08	3.98813e+08	1340768000	1.46401e+09	0.525697	453	6	8	4	7	11	11	15.7	20.8	9.7	14.6	26.5	28.3		0.120314
Q9LW20	AT3G26900	Probable inactive shikimate kinase like 1, chloroplastic	SKL1	sp|Q9LW20|SKL1_ARATH Probable inactive shikimate kinase like 1, chloroplastic OS=Arabidopsis thaliana GN=SKL1 PE=2 SV=1	8.26631e+07	1.47913e+08	6.44643e+07	1.57281e+08	241055100	1.68212e+08	0.520769	280	1	3	2	4	2	2	5	12.5	7.5	20.7	7.5	7.5		0.00436505
Q8S4F6	AT5G01220	Sulfoquinovosyl transferase SQD2	SQD2	sp|Q8S4F6|SQD2_ARATH Sulfoquinovosyl transferase SQD2 OS=Arabidopsis thaliana GN=SQD2 PE=1 SV=1	1.64041e+07	1.20844e+08	3.90305e+07	3.79316e+07	193121500	1.12465e+08	0.513158	510	1	2	1	1	3	2	3.1	6.1	3.1	3.1	8	5.1		0.041355
Q9LK65	AT3G13070	Putative DUF21 domain-containing protein At3g13070, chloroplastic	CBSDUFCH1	sp|Q9LK65|Y3307_ARATH Putative DUF21 domain-containing protein At3g13070, chloroplastic OS=Arabidopsis thaliana GN=CBSDUFCH1 PE=3 SV=1	7.30577e+07	79226550	4.72706e+07	1.5603e+08	1.17303e+08	120861000	0.506235	661	3	2	3	4	2	3	4.5	3.2	5.4	5.6	3.2	5.6		0.0208278
Q9SEU6	AT3G15360	Thioredoxin M4, chloroplastic		sp|Q9SEU6|TRXM4_ARATH Thioredoxin M4, chloroplastic OS=Arabidopsis thaliana GN=At3g15360 PE=2 SV=2	2.96847e+09	1.85102e+09	3.31502e+09	2.75711e+09	6.60353e+09	6.87237e+09	0.50111	193	3	3	4	3	4	4	10.9	10.9	15.5	10.9	15.5	15.5		0.106437
Q9FIJ4	AT5G47870		At5g47870	sp|Q9FIJ4|RD522_ARATH DNA repair RAD52-like protein 2, chloroplastic OS=Arabidopsis thaliana GN=RAD52-2 PE=1 SV=1	2.75711e+08	3.21483e+08	4.54045e+08	4.71848e+08	9.3e+08	7.44602e+08	0.489757	199	2	3	4	4	6	5	13.6	18.6	31.7	25.1	44.7	44.2		0.049804
Q8VY88	AT1G50900	Protein LHCP TRANSLOCATION DEFECT	LTD	sp|Q8VY88|LTD_ARATH Protein LHCP TRANSLOCATION DEFECT OS=Arabidopsis thaliana GN=LTD PE=1 SV=1	1.67021e+08	223411500	1.95691e+08	2.35444e+08	579121400	4.07456e+08	0.479634	175	3	1	2	2	3	3	19.4	10.3	19.4	10.3	19.4	19.4		0.0625062
Q43870	AT1G19920	ATP sulfurylase 2	APS2	sp|Q43870-2|APS2_ARATH Isoform 2 of ATP sulfurylase 2 OS=Arabidopsis thaliana GN=APS2;sp|Q43870|APS2_ARATH ATP sulfurylase 2 OS=Arabidopsis thaliana GN=APS2 PE=1 SV=1	1.6587e+08	6.04489e+08	4.20938e+08	2.96812e+08	1180036000	1.02258e+09	0.476628	425	6	7	8	6	13	11	16.5	16.2	18.4	14.1	30.8	25.2		0.0519595
Q9FYA6	AT5G65780	Branched-chain-amino-acid aminotransferase 5, chloroplastic	BCAT5	sp|Q9FYA6|BCAT5_ARATH Branched-chain-amino-acid aminotransferase 5, chloroplastic OS=Arabidopsis thaliana GN=BCAT5 PE=1 SV=1	2.28416e+08	2.23261e+08	2.95677e+08	3.0527e+08	819104000	5.08365e+08	0.457731	415	3	5	6	5	8	6	9.6	14.7	18.8	15.2	21.4	15.4		0.098961
Q9FUS8	AT1G10370	Glutathione S-transferase U17	GSTU17	sp|Q9FUS8|GSTUH_ARATH Glutathione S-transferase U17 OS=Arabidopsis thaliana GN=GSTU17 PE=2 SV=1	2.04643e+07	9.00482e+07	2.48569e+07	1.91114e+07	152759750	1.27702e+08	0.451874	227	2	3	1	1	4	3	10.1	19.4	4	6.2	17.2	17.2		0.10651
Q9LU39	AT3G21200	Glutamyl-tRNA reductase-binding protein, chloroplastic	GLUTRBP	sp|Q9LU39|GLUBP_ARATH Glutamyl-tRNA reductase-binding protein, chloroplastic OS=Arabidopsis thaliana GN=GLUTRBP PE=1 SV=1	1.63321e+08	51351300	7.48668e+07	1.5715e+08	3.1992e+08	1.75135e+08	0.443939	317	2	1	1	2	5	1	9.8	3.5	6.3	9.8	20.2	6.3		0.134889
Q56XR7	AT3G25480	Rhodanese-like domain-containing protein 4A, chloroplastic	STR4A	sp|Q56XR7|STR4A_ARATH Rhodanese-like domain-containing protein 4A, chloroplastic OS=Arabidopsis thaliana GN=STR4A PE=2 SV=1	5.69021e+07	29723850	3.18655e+07	5.65984e+07	86536450	1.25176e+08	0.44162	264	1	1	1	2	2	2	6.8	4.2	4.2	11	9.1	9.5		0.104112
Q9LK61	AT3G13120	30S ribosomal protein S10, chloroplastic	RPS10	sp|Q9LK61|RR10_ARATH 30S ribosomal protein S10, chloroplastic OS=Arabidopsis thaliana GN=RPS10 PE=2 SV=1	3.32946e+09	1.4223e+09	7.5619e+08	1.77146e+09	5505214000	5.68049e+09	0.425089	191	4	3	2	3	4	5	15.7	9.4	5.8	12	19.4	19.4		0.173379
Q9S7D8	AT5G43780	ATP sulfurylase 4, chloroplastic	APS4	sp|Q9S7D8|APS4_ARATH ATP sulfurylase 4, chloroplastic OS=Arabidopsis thaliana GN=APS4 PE=2 SV=1	4.41535e+08	5.06794e+08	5.9232e+08	1.24624e+09	1.63621e+09	1.16821e+09	0.380345	469	10	8	10	11	11	14	22.8	14.9	21.5	20.7	21.5	27.9		0.0174601
Q941D3	AT5G19940	Probable plastid-lipid-associated protein 8, chloroplastic	PAP8	sp|Q941D3|PAP8_ARATH Probable plastid-lipid-associated protein 8, chloroplastic OS=Arabidopsis thaliana GN=PAP8 PE=1 SV=1	607464000	3.4637e+08	8.57009e+08	1.35627e+09	1691404000	1.80386e+09	0.373251	239	4	2	4	5	4	5	17.6	9.6	19.7	23	19.7	23.4		0.0143202
Q38814	AT5G54770	Thiamine thiazole synthase, chloroplastic	THI1	sp|Q38814-2|THI4_ARATH Isoform mitochondrial of Thiamine thiazole synthase, chloroplastic OS=Arabidopsis thaliana GN=THI1;sp|Q38814|THI4_ARATH Thiamine thiazole synthase, chloroplastic OS=Arabidopsis thaliana GN=THI1 PE=1 SV=1	8.76123e+08	1.05969e+09	1.76108e+09	2.96655e+09	3.20234e+09	3.84799e+09	0.369066	280	7	8	9	8	9	9	35	46.1	53.9	39.3	50.7	50.7		3.65962e-05
Q39199	AT1G79050	DNA repair protein recA homolog 1, chloroplastic	RECA	sp|Q39199|RECAC_ARATH DNA repair protein recA homolog 1, chloroplastic OS=Arabidopsis thaliana GN=RECA PE=2 SV=1	5.51673e+07	7.58561e+07	1.45198e+08	3.72184e+07	435084650	3.13367e+08	0.351574	439	4	3	4	2	7	4	11.8	11.4	14.1	8.2	22.8	12.3		0.129605
Q9S762	AT1G58080	ATP phosphoribosyltransferase 1, chloroplastic	HISN1A	sp|Q9S762|HIS1A_ARATH ATP phosphoribosyltransferase 1, chloroplastic OS=Arabidopsis thaliana GN=HISN1A PE=1 SV=1	3.3079e+08	5.00635e+08	1.4471e+08	4.01202e+08	1266265000	1.22912e+09	0.336995	411	2	7	3	5	8	8	6.3	20.7	8.3	17.3	23.4	21.4		0.0829547
Q8GSJ6	AT1G75690	Protein disulfide-isomerase LQY1, chloroplastic	LQY1	sp|Q8GSJ6|LQY1_ARATH Protein disulfide-isomerase LQY1, chloroplastic OS=Arabidopsis thaliana GN=LQY1 PE=1 SV=1	4.76609e+07	3.17087e+07	3.00692e+07	2.2894e+08	69570215	4.42666e+07	0.319272	154	2	1	1	3	1	1	27.9	10.4	10.4	39	17.5	17.5		0.137337
Q9LS25	AT5G46580	Pentatricopeptide repeat-containing protein At5g46580, chloroplastic		sp|Q9LS25|PP420_ARATH Pentatricopeptide repeat-containing protein At5g46580, chloroplastic OS=Arabidopsis thaliana GN=At5g46580 PE=2 SV=1	8.66726e+07	1.16323e+08	1.47472e+08	3.20547e+08	5.1894e+08	2.94055e+08	0.30918	711	3	4	3	8	10	8	4.2	7.5	4.6	12.7	14.9	12.7		0.0369107
Q76FS5	AT1G17050	Solanesyl diphosphate synthase 2, chloroplastic	SPS2	sp|Q76FS5|SPS2_ARATH Solanesyl diphosphate synthase 2, chloroplastic OS=Arabidopsis thaliana GN=SPS2 PE=1 SV=1	6.43374e+07	88393500	9.20571e+07	9.44532e+07	318368050	3.81675e+08	0.308105	417	2	3	2	2	7	4	5	7.2	5	5	16.3	9.6		0.0723228
Q9SMX3	AT5G15090	Mitochondrial outer membrane protein porin 3	VDAC3	sp|Q9SMX3|VDAC3_ARATH Mitochondrial outer membrane protein porin 3 OS=Arabidopsis thaliana GN=VDAC3 PE=1 SV=3	5.61864e+07	1.77932e+08	7.02536e+07	0	0	0	only in DN	274	2	2	2	0	0	1	10.6	11.7	10.6	0	0	5.5
O24633	AT4G14800	Proteasome subunit beta type-2-B;Proteasome subunit beta type-2-A	PBD2;PBD1	sp|O24633|PSB2B_ARATH Proteasome subunit beta type-2-B OS=Arabidopsis thaliana GN=PBD2 PE=1 SV=1;sp|O23714|PSB2A_ARATH Proteasome subunit beta type-2-A OS=Arabidopsis thaliana GN=PBD1 PE=1 SV=1	5.06283e+07	9.35331e+07	5.88314e+07	0	0	0	only in DN	199	1	2	2	0	0	0	10.1	15.6	15.6	0	0	0
Q9FGT8	AT5G58070	Encodes a temperature-induced lipocalin TIL1. Involved in thermotolerance,endomembrane system	TIL	sp|Q9FGT8|TIL_ARATH Temperature-induced lipocalin-1 OS=Arabidopsis thaliana GN=TIL PE=1 SV=1	4.82405e+07	7.81435e+07	5.33717e+07	0	0	0	only in DN	186	1	3	1	0	0	0	5.4	16.1	5.4	0	0	0
Q8S9K3	AT5G17790	Zinc finger protein VAR3, chloroplastic	VAR3	sp|Q8S9K3|VAR3_ARATH Zinc finger protein VAR3, chloroplastic OS=Arabidopsis thaliana GN=VAR3 PE=1 SV=2	2.2896e+07	8.64296e+07	1.58523e+07	0	0	0	only in DN	758	1	2	1	0	1	0	3	4.1	3	0	1.6	0
F4I1L3	AT1G36180	Acetyl-CoA carboxylase 2;fatty acid synthesis;Biotin carboxylase,chloroplast stroma	ACC2	sp|F4I1L3|ACC2_ARATH Acetyl-CoA carboxylase 2 OS=Arabidopsis thaliana GN=ACC2 PE=2 SV=1	9.50497e+06	7.59831e+07	2.40935e+07	0	0	0	only in DN	2355	1	3	1	0	0	0	0.4	1.8	0.4	0	0	0
F4IQV7	AT2G31530	Preprotein translocase subunit SCY2, chloroplastic	SCY2	sp|F4IQV7|SCY2_ARATH Preprotein translocase subunit SCY2, chloroplastic OS=Arabidopsis thaliana GN=SCY2 PE=2 SV=1	2.38859e+07	2.487e+07	3.22371e+07	0	0	0	only in DN	575	1	1	1	0	0	0	3	3	3	0	0	0
Q8RYE9	AT2G33255	Haloacid dehalogenase-like hydrolase domain-containing protein At2g33255,mito		sp|Q8RYE9-2|GPPL3_ARATH Isoform 2 of Haloacid dehalogenase-like hydrolase domain-containing protein At2g33255 OS=Arabidopsis thaliana GN=At2g33255;sp|Q8RYE9|GPPL3_ARATH Haloacid dehalogenase-like hydrolase domain-containing protein At2g33255 OS=Arabidopsis	1.02795e+07	4.13612e+07	1.30065e+07	0	0	0	only in DN	224	1	2	1	1	1	0	4.9	11.2	4.9	4.9	4.9	0
Q9LX31	AT3G59400	Tetrapyrrole-binding protein, chloroplastic	GUN4	sp|Q9LX31|GUN4C_ARATH Tetrapyrrole-binding protein, chloroplastic OS=Arabidopsis thaliana GN=GUN4 PE=1 SV=1	0	0	0	114042500	1.48119e+08	1.93208e+08	only in WT	265	0	0	0	1	2	1	0	0	0	4.5	13.6	4.5
aUniprot protein ID. bTAIR gene ID. cNormalized spectral intensity of different genotypes, each with three biological replicates. dThe fold change of protein levels in CDC48-DN chloroplasts versus CDC48-WT chloroplasts as calculated by ratio of spectral signal intensity normalized to total protein amount. Proteins with >1.5 fold change are considered as Up, and those with <0.67 fold change are co…
