# Supplementary material for: Ubiquitin-based pathway acts inside chloroplasts to regulate photosynthesis
Source: Sci Adv. 2022 Nov 16;8(46):eabq7352. doi: 10.1126/sciadv.abq7352 (PMC9668298; doi:10.1126/sciadv.abq7352)
Supplement: Supplementary file 2 — Tables S1 to S10 [file sciadv.abq7352_tables_s1_to_s10.zip › sciadv.abq7352_table_s8.xlsx]

## Sheet: Chloroplast Genes List 
Supplementary Table S8. Quantitative transcriptomic analysis of CDC48-DN and CDC48-WT plants.
AGI numera	Sequence length	Gene function	Read DN.1-DN.2-DN.3b	RPKM DN.1-DN.2-DN.3c	Read WT.1-WT.2-WT.3b	RPKM WT.1-WT.2-WT.3c	Log2(Fold change)d	P value	q value(BH adjust)	Result
AT2G43950	1029	chloroplast outer envelope protein 37	1710	39.4368	1171	27.2598	0.532766	8.96e-23	3.22e-22
AT3G05900	2019	neurofilament protein-related	2141	25.1652	4687	55.6084	-1.14387	1.48e-218	2.21e-217	down
AT3G54890	723	photosystem I light harvesting complex gene 1	11563	379.536	34763	1151.76	-1.60153	0	0	down
ATCG00120	1521	ATP synthase subunit alpha	456	7.1147	455	7.16578	-0.0103223	0.914013	0.932948
AT1G07890	751	ascorbate peroxidase 1	26327	831.921	14985	477.967	0.799535	0	0
AT5G20720	760	chaperonin 20	4765	148.789	5883	185.424	-0.317565	9.72e-30	4e-29
AT1G09210	1272	calreticulin 1b	14884	277.686	3032	57.0984	2.28193	0	0	up
AT1G12230	1282	Aldolase superfamily protein	2776	51.3869	4933	92.1732	-0.842947	2.1e-139	2.29e-138
AT1G18170	742	FKBP-like peptidyl-prolyl cis-trans isomerase family protein	582	18.614	851	27.4731	-0.56163	2.82e-13	7.93e-13
AT1G47200	540	WPP domain protein 2	2357	103.583	1728	76.6534	0.434359	1.13e-21	3.97e-21
AT2G38670	1264	phosphorylethanolamine cytidylyltransferase 1	1472	27.6364	1088	20.6188	0.42261	1.72e-13	4.87e-13
AT5G53560	403	cytochrome B5 isoform E	7260	427.516	7287	433.137	-0.018845	0.430812	0.490221
AT3G23940	1825	dehydratase family	1140	14.8239	1836	24.0986	-0.701022	4.94e-39	2.37e-38
AT1G73110	1296	P-loop containing nucleoside triphosphate hydrolases superfamily protein	1166	21.3508	1858	34.3417	-0.685672	4.89e-38	2.31e-37
AT5G51820	1869	phosphoglucomutase	471	5.98043	885	11.3427	-0.92344	1.31e-30	5.47e-30
AT3G49720	783	unknown protein; FUNCTIONS IN: molecular_function unknown; INVOLVED IN: biological_process unknown; LOCATED IN: chloroplast thylakoid membrane, Golgi apparatus, plasma membrane, membrane; EXPRESSED IN: 25 plant structures; EXPRESSED DURING: 15 growth stages; BEST Arabidopsis thaliana protein match is: unknown protein (TAIR:AT5G65810.1); Has 64 Blast hits to 64 proteins in 11 species: Archae - 0; …	2492	75.5278	4910	150.211	-0.991908	7.89e-182	1.04e-180
AT2G25080	709	glutathione peroxidase 1	3361	112.498	6426	217.108	-0.94852	1.84e-220	2.77e-219
AT2G37500	1404	arginine biosynthesis protein ArgJ family	404	6.82865	604	10.3051	-0.593683	9.98e-11	2.56e-10
AT3G29160	1536	SNF1 kinase homolog 11	7019	108.444	2098	32.7187	1.72876	0	0	up
AT1G56070	2529	Ribosomal protein S5/Elongation factor G/III/V family protein	27540	258.426	21763	206.135	0.326162	3.67e-138	3.98e-137
AT4G38630	1158	regulatory particle non-ATPase 10	15897	325.782	1880	38.8894	3.06646	0	0	up
AT2G01350	1044	quinolinate phoshoribosyltransferase	3581	81.4	1794	41.1627	0.983693	3.69e-130	3.81e-129
AT1G80480	1332	plastid transcriptionally active 17	1871	33.3342	1495	26.8855	0.310175	5.06e-10	1.26e-09
AT1G80560	1216	isopropylmalate dehydrogenase 2	853	16.647	1055	20.7826	-0.320115	1.35e-06	2.85e-06
AT3G27890	588	NADPH:quinone oxidoreductase	1937	78.1759	1353	55.1191	0.504173	2.71e-23	9.84e-23
AT3G08010	1123	RNA binding	1881	39.7493	1645	35.0887	0.179923	0.00021672	0.00039358
ATCG00540	961	photosynthetic electron transfer A	392	9.68018	483	12.0394	-0.314659	0.00129496	0.0021984
AT4G01900	589	GLNB1 homolog	330	13.2959	675	27.4517	-1.04591	8.3e-29	3.35e-28	down
AT1G74030	1431	enolase 1	203	3.36649	926	15.5008	-2.20302	6.04e-112	5.67e-111	down
AT5G62670	2869	H(+)-ATPase 11	601	4.97124	1196	9.98578	-1.00627	9.1e-47	4.84e-46	down
AT1G70320	10974	ubiquitin-protein ligase 2	7197	15.5635	4501	9.82484	0.663661	5.31e-133	5.57e-132
AT4G29040	1330	regulatory particle AAA-ATPase 2A	60012	1070.8	4332	78.0222	3.77866	0	0	up
ATCG00900	465	Ribosomal protein S7p/S5e family protein	2914	148.716	3440	177.209	-0.252897	3.06e-12	8.3e-12
AT5G20490	4593	Myosin family protein with Dil domain	2483	12.8292	1909	9.95614	0.365778	5.99e-17	1.88e-16
AT1G66200	1095	glutamine synthase clone F11	11653	252.548	10282	224.929	0.167091	1.04e-17	3.33e-17
AT2G30620	820	winged-helix DNA-binding transcription factor family protein	1730	50.0672	1904	55.6205	-0.151751	0.00153119	0.00258121
AT4G03280	688	photosynthetic electron transfer C	10303	355.382	19155	666.922	-0.908146	0	0
AT4G00620	1080	Amino acid dehydrogenase family protein	119	2.61483	177	3.92583	-0.586277	0.00053666	0.00094305
AT5G61410	843	D-ribulose-5-phosphate-3-epimerase	9331	262.677	13564	385.427	-0.553169	6.55e-182	8.67e-181
AT4G27500	1837	proton pump interactor 1	29461	380.591	22907	298.704	0.349528	6.29e-168	7.83e-167
AT3G54210	633	Ribosomal protein L17 family protein	5938	222.616	10316	390.381	-0.810324	1.66e-270	2.97e-269
AT3G60600	769	vesicle associated protein	3890	120.045	3337	103.947	0.207729	9.86e-10	2.42e-09
AT3G25070	673	RPM1 interacting protein 4	3402	119.961	1429	50.8626	1.23789	1.54e-178	2.02e-177	up
AT5G53490	777	Tetratricopeptide repeat (TPR)-like superfamily protein	2456	75.0115	4573	140.981	-0.91032	4.04e-147	4.57e-146
AT2G35390	1209	Phosphoribosyltransferase family protein	2279	44.7341	1817	36.0006	0.313353	4.26e-12	1.15e-11
AT2G47910	739	chlororespiratory reduction 6	1010	32.4338	1757	56.952	-0.812248	7.76e-48	4.18e-47
AT3G16830	3394	TOPLESS-related 2	2240	15.6623	2097	14.8002	0.0816823	0.0623411	0.0845706
AT4G13670	1162	plastid transcriptionally active 5	1865	38.0885	2532	52.1962	-0.454591	2.85e-25	1.08e-24
AT3G27925	1317	DegP protease 1	3344	60.2561	4315	78.4832	-0.381275	1.07e-30	4.47e-30
AT5G58260	627	oxidoreductases, acting on NADH or NADPH, quinone or similar compound as acceptor	167	6.32077	513	19.5989	-1.6326	1.17e-42	5.89e-42	down
AT3G62530	664	ARM repeat superfamily protein	2321	82.9522	3960	142.859	-0.784243	2e-99	1.72e-98
AT3G53470	409	unknown protein; FUNCTIONS IN: molecular_function unknown; INVOLVED IN: biological_process unknown; LOCATED IN: chloroplast thylakoid membrane, chloroplast; EXPRESSED IN: 22 plant structures; EXPRESSED DURING: 13 growth stages; Has 35 Blast hits to 35 proteins in 13 species: Archae - 0; Bacteria - 0; Metazoa - 0; Fungi - 0; Plants - 35; Viruses - 0; Other Eukaryotes - 0 (source: NCBI BLink).	431	25.0078	800	46.8542	-0.905802	5.42e-27	2.11e-26
AT3G58990	759	isopropylmalate isomerase 1	105	3.28298	64	2.01985	0.700756	0.0018726	0.00312659
AT3G05530	1273	regulatory particle triple-A ATPase 5A	20936	390.289	5974	112.413	1.79573	0	0	up
AT5G10540	2104	Zincin-like metalloproteases family protein	1388	15.6554	1953	22.235	-0.506174	7.74e-24	2.84e-23
AT3G13570	786	SC35-like splicing factor 30A	1515	45.7415	1780	54.2474	-0.246049	1.02e-06	2.17e-06
AT1G31330	663	photosystem I subunit F	45475	1627.72	98496	3558.66	-1.12848	0	0	down
AT2G38540	355	lipid transfer protein 1	1120	74.8704	2850	192.308	-1.36095	6.63e-175	8.51e-174	down
AT5G03650	2416	starch branching enzyme 2.2	1045	10.2646	1539	15.2589	-0.57198	1.8e-23	6.55e-23
AT5G01920	1486	Protein kinase superfamily protein	1033	16.4969	2314	37.3015	-1.17704	6.39e-114	6.07e-113	down
AT5G61790	1590	calnexin 1	32894	490.953	5960	89.7905	2.45095	0	0	up
AT3G16480	1498	mitochondrial processing peptidase alpha subunit	861	13.6399	920	14.7115	-0.10911	0.110614	0.144005
AT1G68010	1162	hydroxypyruvate reductase	9838	200.919	23259	479.475	-1.25484	0	0	down
AT5G27540	1945	MIRO-related GTP-ase 1	1616	19.7171	954	11.7493	0.746876	4.54e-38	2.15e-37
AT2G45540	9003	WD-40 repeat family protein / beige-related	2368	6.24188	2318	6.16748	0.017299	0.681504	0.726968
AT4G31390	2047	Protein kinase superfamily protein	2004	23.2327	2385	27.9095	-0.264596	1.33e-09	3.25e-09
AT3G12110	1132	actin-11	330	6.91812	610	12.9082	-0.899833	9.46e-21	3.25e-20
AT1G04620	1386	coenzyme F420 hydrogenase family / dehydrogenase, beta subunit family	662	11.3348	633	10.9401	0.0511362	0.523675	0.582122
AT5G03900	1570	Iron-sulphur cluster biosynthesis family protein	1122	16.9595	1330	20.2924	-0.258843	9.24e-06	1.86e-05
AT1G67090	540	ribulose bisphosphate carboxylase small chain 1A	103626	4554.03	362007	16058.5	-1.81812	0	0	down
AT3G51420	1111	strictosidine synthase-like 4	1767	37.7436	2924	63.0441	-0.740131	5.07e-67	3.37e-66
AT3G26650	1189	glyceraldehyde 3-phosphate dehydrogenase A subunit	21061	420.357	47001	946.906	-1.17161	0	0	down
AT1G32440	1714	plastidial pyruvate kinase 3	631	8.73654	1280	17.8888	-1.03392	4e-52	2.27e-51	down
AT1G79440	1584	aldehyde dehydrogenase 5F1	1660	24.8699	1637	24.7557	0.00663937	0.894885	0.915302
AT4G27450	750	Aluminium induced protein with YGL and LRDR motifs	8149	257.848	4004	127.883	1.01169	2.01e-307	3.98e-306	up
AT5G49030	3837	tRNA synthetase class I (I, L, M and V) family protein	838	5.1829	1545	9.64535	-0.896074	1.17e-49	6.46e-49
AT5G23120	1279	photosystem II stability/assembly factor, chloroplast (HCF136)	5078	94.22	11124	208.34	-1.14483	0	0	down
AT2G44640	1354	FUNCTIONS IN: molecular_function unknown; INVOLVED IN: biological_process unknown; LOCATED IN: mitochondrion, chloroplast, plasma membrane, plastid, chloroplast envelope; EXPRESSED IN: 23 plant structures; EXPRESSED DURING: 13 growth stages; CONTAINS InterPro DOMAIN/s: Protein of unknown function DUF3769 (InterPro:IPR022244); BEST Arabidopsis thaliana protein match is: pigment defective 320 (TAIR…	234	4.10127	406	7.18272	-0.808461	3.48e-12	9.42e-12
AT5G53170	2418	FTSH protease 11	1779	17.4598	2448	24.2514	-0.474027	2.57e-26	9.9e-26
AT3G46740	2454	translocon at the outer envelope membrane of chloroplasts 75-III	2020	19.5343	2141	20.8989	-0.097419	0.0294428	0.0421553
AT4G11740	1693	Ubiquitin-like superfamily protein	7987	111.956	603	8.53182	3.71393	0	0	up
AT1G79600	2133	Protein kinase superfamily protein	4997	55.5954	4812	54.0401	0.040936	0.159996	0.201936
AT4G38740	516	rotamase CYP 1	946	43.5073	1219	56.5895	-0.379276	1.12e-09	2.74e-09
AT1G18500	1894	methylthioalkylmalate synthase-like 4	2798	35.0581	4484	56.711	-0.69388	4.22e-91	3.4e-90
AT4G13350	1806	NSP (nuclear shuttle protein)-interacting GTPase	4146	54.4794	3610	47.8819	0.186232	1.37e-08	3.2e-08
AT4G38130	1503	histone deacetylase 1	5875	92.7619	6099	97.2033	-0.0674734	0.0105022	0.0160848
AT1G09780	1671	Phosphoglycerate mutase, 2,3-bisphosphoglycerate-independent	5044	71.634	3906	55.9935	0.355387	3.86e-31	1.63e-30
AT3G61050	1531	Calcium-dependent lipid-binding (CaLB domain) family protein	4011	62.1725	4705	73.6149	-0.243722	3.44e-15	1.03e-14
AT4G28740	1042	FUNCTIONS IN: molecular_function unknown; INVOLVED IN: biological_process unknown; LOCATED IN: chloroplast; EXPRESSED IN: 21 plant structures; EXPRESSED DURING: 13 growth stages; CONTAINS InterPro DOMAIN/s: Protein of unknown function DUF3493 (InterPro:IPR021883); BEST Arabidopsis thaliana protein match is: tetratricopeptide repeat (TPR)-containing protein (TAIR:AT1G02910.1); Has 30201 Blast hits…	593	13.5054	1023	23.5174	-0.800192	6.97e-28	2.77e-27
AT1G34220	1947	Regulator of Vps4 activity in the MVB pathway protein	3611	44.0131	717	8.82134	2.31886	0	0	up
AT3G11510	450	Ribosomal protein S11 family protein	1920	101.253	2755	146.653	-0.534436	3.39e-36	1.56e-35
AT2G22360	1327	DNAJ heat shock family protein	2686	48.0348	1603	28.9364	0.731195	6.5e-60	4.02e-59
AT2G41560	3090	autoinhibited Ca(2+)-ATPase, isoform 4	5566	42.747	10360	80.3124	-0.909801	0	0
AT5G16050	804	general regulatory factor 5	7785	229.786	2168	64.5929	1.83084	0	0	up
AT3G10270	2220	DNA GYRASE B1	554	5.92212	337	3.63629	0.703648	7.56e-13	2.09e-12
AT5G47190	687	Ribosomal protein L19 family protein	1517	52.4022	3494	121.828	-1.21715	3.28e-180	4.33e-179	down
AT3G55250	832	unknown protein; FUNCTIONS IN: molecular_function unknown; INVOLVED IN: biological_process unknown; LOCATED IN: mitochondrion, chloroplast, nucleus; EXPRESSED IN: 23 plant structures; EXPRESSED DURING: 13 growth stages; Has 46 Blast hits to 46 proteins in 17 species: Archae - 0; Bacteria - 0; Metazoa - 0; Fungi - 0; Plants - 46; Viruses - 0; Other Eukaryotes - 0 (source: NCBI BLink).	2445	69.7391	3785	108.974	-0.643948	7.09e-68	4.76e-67
AT4G33350	804	Tic22-like family protein	2043	60.3022	1282	38.1956	0.658803	1.39e-38	6.62e-38
AT3G25770	760	allene oxide cyclase 2	525	16.3933	756	23.8281	-0.539558	3.18e-11	8.33e-11
AT4G28660	595	photosystem II reaction center PSB28 protein	766	30.5515	1944	78.2638	-1.3571	1.97e-119	1.93e-118	down
AT5G22620	1446	phosphoglycerate/bisphosphoglycerate mutase family protein	552	9.05923	907	15.0252	-0.729924	1.79e-21	6.25e-21
AT3G06350	1809	dehydroquinate dehydratase, putative / shikimate dehydrogenase, putative	3737	49.0236	4538	60.0907	-0.293666	2.53e-20	8.64e-20
AT5G55160	348	small ubiquitin-like modifier 2	3379	230.425	2283	157.148	0.552176	3.69e-46	1.95e-45
AT5G03880	1017	Thioredoxin family protein	2670	62.3033	2861	67.3874	-0.113169	0.00354356	0.00574041
AT3G17810	1279	pyrimidine 1	4635	86.0003	3407	63.8092	0.430578	2.19e-40	1.07e-39
AT1G80600	1371	HOPW1-1-interacting 1	2139	37.0249	2142	37.4251	-0.0155115	0.725024	0.76511
AT3G29185	1188	Domain of unknown function (DUF3598)	552	11.0266	1176	23.7122	-1.10464	2.67e-53	1.54e-52	down
AT3G17970	1768	translocon at the outer membrane of chloroplasts 64-III	1251	16.7917	734	9.94478	0.75574	1.94e-30	8.09e-30
AT2G05710	2971	aconitase 3	8555	68.3342	5579	44.9816	0.603272	2.14e-133	2.26e-132
AT3G24590	931	plastidic type i signal peptidase 1	786	20.0352	701	18.0364	0.151625	0.042892	0.0598077
AT4G30160	2950	villin 4	2915	23.4497	2325	18.8791	0.312776	5.19e-15	1.54e-14
AT5G15270	1645	RNA-binding KH domain-containing protein	665	9.59349	702	10.2224	-0.0916062	0.240543	0.292332
AT1G20440	795	cold-regulated 47	46665	1392.98	19641	591.804	1.23498	0	0	up
AT4G22240	930	Plastid-lipid associated protein PAP / fibrillin family protein	7859	200.542	6192	159.489	0.330451	1.06e-41	5.28e-41
AT1G12800	2301	Nucleic acid-binding, OB-fold-like protein	2492	25.7011	3898	40.5795	-0.65892	1.12e-72	7.85e-72
AT5G20070	1315	nudix hydrolase homolog 19	1073	19.364	1505	27.4153	-0.501603	1.88e-18	6.13e-18
AT5G66040	361	sulfurtransferase protein 16	5695	374.375	7624	505.891	-0.434342	6.41e-67	4.25e-66
AT1G12270	1717	stress-inducible protein, putative	1346	18.6035	1167	16.281	0.192384	0.0008431	0.00145672
AT3G12390	610	Nascent polypeptide-associated complex (NAC), alpha subunit family protein	1484	57.7331	2495	97.9766	-0.763038	1.74e-60	1.08e-59
AT2G38530	355	lipid transfer protein 2	4860	324.884	7375	497.64	-0.615176	2.12e-120	2.09e-119
AT4G37930	1551	serine transhydroxymethyltransferase 1	12656	193.645	27105	418.619	-1.11223	0	0	down
AT5G16710	775	dehydroascorbate reductase 1	837	25.6298	1610	49.7629	-0.957251	1.61e-57	9.67e-57
AT3G47860	1059	chloroplastic lipocalin	546	12.2354	828	18.7291	-0.614219	5.89e-15	1.74e-14
ATCG00130	552	ATPase, F0 complex, subunit B/B', bacterial/chloroplast	473	20.3349	553	23.9976	-0.238929	0.00808781	0.0125817
AT3G56910	444	plastid-specific 50S ribosomal protein 5	6260	334.589	12020	648.49	-0.954692	0	0
AT1G04410	996	Lactate/malate dehydrogenase family protein	21695	516.917	24050	578.412	-0.162164	2.93e-33	1.29e-32
AT3G25780	775	allene oxide cyclase 3	1172	35.8878	1821	56.2846	-0.649248	4.89e-34	2.17e-33
AT3G19990	1351	unknown protein; INVOLVED IN: biological_process unknown; LOCATED IN: chloroplast stroma, chloroplast; EXPRESSED IN: 23 plant structures; EXPRESSED DURING: 13 growth stages; Has 118 Blast hits to 118 proteins in 41 species: Archae - 0; Bacteria - 42; Metazoa - 0; Fungi - 0; Plants - 56; Viruses - 0; Other Eukaryotes - 20 (source: NCBI BLink).	4689	82.3656	3025	53.6354	0.618856	2.41e-77	1.76e-76
AT4G28300	1489	Protein of unknown function (DUF1421)	19324	307.98	6900	111.003	1.47224	0	0	up
AT1G64680	751	unknown protein; BEST Arabidopsis thaliana protein match is: unknown protein (TAIR:AT1G03055.1); Has 146 Blast hits to 146 proteins in 26 species: Archae - 0; Bacteria - 6; Metazoa - 0; Fungi - 0; Plants - 125; Viruses - 0; Other Eukaryotes - 15 (source: NCBI BLink).	1522	48.0945	3284	104.748	-1.12298	2.55e-149	2.91e-148	down
AT3G53460	1089	chloroplast RNA-binding protein 29	13278	289.351	25364	557.919	-0.947234	0	0
AT5G39210	469	chlororespiratory reduction 7	40	2.02399	182	9.29566	-2.19936	2.34e-23	8.52e-23	down
AT3G03380	3292	DegP protease 7	3944	28.4314	4701	34.2068	-0.266798	9.39e-18	3.01e-17
AT3G53900	888	uracil phosphoribosyltransferase	143	3.82159	329	8.87492	-1.21556	1.72e-18	5.6e-18	down
AT5G52200	573	phosphoprotein phosphatase inhibitors	2918	120.851	1325	55.3915	1.1255	3.75e-132	3.91e-131	up
AT2G45140	718	plant VAP homolog 12	1667	55.0975	1232	41.1025	0.422762	4.35e-15	1.29e-14
AT3G08940	862	light harvesting complex photosystem II	8340	229.604	24953	693.421	-1.59458	0	0	down
AT4G18440	1608	L-Aspartase-like family protein	77	1.13638	128	1.9068	-0.746703	0.00026575	0.00047838
AT2G23670	501	homolog of Synechocystis YCF37	1492	70.6727	3309	158.212	-1.16264	6.14e-159	7.36e-158	down
AT2G21660	528	cold, circadian rhythm, and rna binding 2	9660	434.174	16517	749.34	-0.787346	0	0
AT5G02940	2508	Protein of unknown function (DUF1012)	326	3.08468	789	7.53583	-1.28864	6.5e-46	3.42e-45	down
AT5G11040	3559	TRS120	1064	7.09471	814	5.4787	0.372908	2.46e-08	5.71e-08
AT4G13550	2562	triglyceride lipases;triglyceride lipases	1196	11.0783	772	7.21805	0.618055	5.98e-21	2.06e-20
AT1G79930	2493	heat shock protein 91	13917	132.478	5867	56.3735	1.23266	0	0	up
AT3G59780	2059	Rhodanese/Cell cycle control phosphatase superfamily protein	1294	14.9142	3394	39.4854	-1.40464	5.02e-218	7.48e-217	down
ATCG00380	603	chloroplast ribosomal protein S4	253	9.9569	315	12.5134	-0.329704	0.00662427	0.0104066
AT4G09650	703	ATP synthase delta-subunit gene	5001	168.819	11215	382.143	-1.17863	0	0	down
AT5G51545	556	low psii accumulation2	576	24.5849	1358	58.5068	-1.25083	2.85e-74	2.02e-73	down
AT4G10300	403	RmlC-like cupins superfamily protein	1182	69.6038	1405	83.5127	-0.26283	3.75e-06	7.73e-06
ATCG00470	396	ATP synthase epsilon chain	20079	1203.28	29736	1798.74	-0.580013	0	0
AT1G77670	1320	Pyridoxal phosphate (PLP)-dependent transferases superfamily protein	294	5.2856	290	5.26266	0.00627371	0.958095	0.972882
AT1G06530	970	Tropomyosin-related	4102	100.356	4896	120.907	-0.268766	1.15e-18	3.78e-18
ATCG00650	304	ribosomal protein S18	268	20.921	502	39.5559	-0.918944	6.35e-18	2.05e-17
AT4G09010	1188	ascorbate peroxidase 4	1688	33.7192	5212	105.092	-1.64001	0	0	down
AT3G52150	760	RNA-binding (RRM/RBD/RNP motifs) family protein	1892	59.0783	4469	140.857	-1.25353	1.04e-240	1.67e-239	down
AT4G30910	1812	Cytosol aminopeptidase family protein	4221	55.2813	4789	63.3094	-0.195629	1.28e-10	3.26e-10
AT2G36145	559	unknown protein; FUNCTIONS IN: molecular_function unknown; INVOLVED IN: biological_process unknown; LOCATED IN: chloroplast thylakoid membrane, chloroplast stroma, chloroplast; EXPRESSED IN: 19 plant structures; EXPRESSED DURING: 13 growth stages; Has 49 Blast hits to 49 proteins in 17 species: Archae - 0; Bacteria - 0; Metazoa - 0; Fungi - 0; Plants - 49; Viruses - 0; Other Eukaryotes - 0 (sourc…	124	5.26418	396	16.9693	-1.68865	7.01e-35	3.16e-34	down
AT5G51100	915	Fe superoxide dismutase 2	244	6.32833	321	8.4036	-0.409182	0.00079339	0.00137338
AT2G20270	618	Thioredoxin superfamily protein	811	31.1425	460	17.83	0.804579	1.92e-22	6.83e-22
AT4G33680	1383	Pyridoxal phosphate (PLP)-dependent transferases superfamily protein	995	17.0735	1212	20.9924	-0.298111	1.29e-06	2.72e-06
AT2G26080	3132	glycine decarboxylase P-protein 2	12435	94.2204	25282	193.362	-1.03719	0	0	down
AT2G32080	888	purin-rich alpha 1	2293	61.279	2990	80.6566	-0.396399	2.73e-23	9.91e-23
AT3G58140	1287	phenylalanyl-tRNA synthetase class IIc family protein	2837	52.312	3948	73.4818	-0.490245	6.23e-44	3.19e-43
AT2G40840	2866	disproportionating enzyme 2	504	4.17326	621	5.19035	-0.314659	0.00026445	0.00047634
AT4G39960	1342	Molecular chaperone Hsp40/DnaJ family protein	1909	33.7578	2251	40.1795	-0.251238	2.06e-08	4.8e-08
AT1G19800	1051	trigalactosyldiacylglycerol 1	891	20.1185	684	15.5896	0.36794	4.68e-07	1.02e-06
AT1G26090	1366	P-loop containing nucleoside triphosphate hydrolases superfamily protein	208	3.61354	220	3.85792	-0.0944095	0.498542	0.55748
AT3G55400	1848	methionyl-tRNA synthetase / methionine--tRNA ligase / MetRS (cpMetRS)	1379	17.7086	1292	16.7472	0.0805268	0.149301	0.189635
AT5G03660	520	Family of unknown function (DUF662)	2142	97.7545	2489	114.658	-0.230097	5.98e-08	1.36e-07
AT4G20130	1450	plastid transcriptionally active 14	243	3.97703	603	9.96164	-1.32469	5.68e-37	2.65e-36	down
AT4G30920	1749	Cytosol aminopeptidase family protein	5474	74.2738	5115	70.0547	0.0843717	0.00262694	0.00432316
AT1G32990	667	plastid ribosomal protein l11	1435	51.056	2939	105.549	-1.04776	8.35e-120	8.18e-119	down
AT1G13020	1647	eukaryotic initiation factor 4B2	1532	22.0742	1241	18.0493	0.290424	1.25e-07	2.8e-07
AT3G52880	1398	monodehydroascorbate reductase 1	29064	493.366	9281	159.026	1.63339	0	0	up
AT5G05730	1872	anthranilate synthase alpha subunit 1	3396	43.0509	2368	30.301	0.506678	6.29e-40	3.06e-39
AT4G27700	672	Rhodanese/Cell cycle control phosphatase superfamily protein	617	21.789	923	32.9014	-0.59455	1.19e-15	3.61e-15
AT3G49680	1240	branched-chain aminotransferase 3	862	16.4971	1551	29.9621	-0.860928	1.08e-46	5.76e-46
AT3G56090	777	ferritin 3	2222	67.8647	1708	52.6561	0.366061	2.39e-15	7.16e-15
AT5G65620	2416	Zincin-like metalloproteases family protein	4428	43.4942	4468	44.2994	-0.0264635	0.386987	0.446808
AT5G38410	558	Ribulose bisphosphate carboxylase (small chain) family protein	39261	1669.74	91948	3947.2	-1.24121	0	0	down
AT4G25450	2142	non-intrinsic ABC protein 8	1420	15.7322	1799	20.1184	-0.354794	3.59e-12	9.72e-12
AT2G01110	1020	Sec-independent periplasmic protein translocase	2733	63.5858	2940	69.0444	-0.11882	0.00193041	0.00321951
AT2G41740	2928	villin 2	3865	31.3256	2439	19.9536	0.650689	6.86e-70	4.68e-69
AT4G20360	1429	RAB GTPase homolog E1B	22654	376.213	49034	821.952	-1.12751	0	0	down
AT5G06130	945	chaperone protein dnaJ-related	1892	47.5127	2213	56.0959	-0.239581	1.08e-07	2.43e-07
AT2G21960	997	unknown protein; LOCATED IN: chloroplast; EXPRESSED IN: 22 plant structures; EXPRESSED DURING: 13 growth stages; BEST Arabidopsis thaliana protein match is: unknown protein (TAIR:AT1G56180.1); Has 224 Blast hits to 222 proteins in 59 species: Archae - 0; Bacteria - 65; Metazoa - 0; Fungi - 0; Plants - 134; Viruses - 0; Other Eukaryotes - 25 (source: NCBI BLink).	1297	30.8721	2607	62.6365	-1.0207	4.27e-102	3.73e-101	down
AT1G79530	1266	glyceraldehyde-3-phosphate dehydrogenase of plastid 1	451	8.45403	570	10.7851	-0.351324	0.0001056	0.00019686
AT5G13030	1900	unknown protein; FUNCTIONS IN: molecular_function unknown; INVOLVED IN: biological_process unknown; LOCATED IN: chloroplast; EXPRESSED IN: 23 plant structures; EXPRESSED DURING: 13 growth stages; CONTAINS InterPro DOMAIN/s: Uncharacterised protein family UPF0061 (InterPro:IPR003846); Has 5046 Blast hits to 4997 proteins in 1211 species: Archae - 8; Bacteria - 2327; Metazoa - 120; Fungi - 134; Pla…	5682	70.9689	2268	28.5937	1.31149	0	0	up
AT2G26540	963	uroporphyrinogen-III synthase family protein	611	15.0569	964	23.9791	-0.67135	7.81e-20	2.63e-19
AT3G54900	519	CAX interacting protein 1	1268	57.9793	2640	121.848	-1.07147	9.37e-112	8.77e-111	down
AT5G08100	945	N-terminal nucleophile aminohydrolases (Ntn hydrolases) superfamily protein	862	21.6469	1020	25.8553	-0.256299	0.00011971	0.00022237
AT2G01755	537	unknown protein; FUNCTIONS IN: molecular_function unknown; INVOLVED IN: biological_process unknown; LOCATED IN: chloroplast; Has 120 Blast hits to 120 proteins in 52 species: Archae - 0; Bacteria - 80; Metazoa - 0; Fungi - 0; Plants - 24; Viruses - 0; Other Eukaryotes - 16 (source: NCBI BLink).	204	9.01523	394	17.5753	-0.963116	1.89e-15	5.69e-15
AT4G27440	1204	protochlorophyllide oxidoreductase B	1339	26.3922	3144	62.5515	-1.24493	3.7e-168	4.61e-167	down
AT4G30950	1344	fatty acid desaturase 6	3336	58.9044	8268	147.361	-1.32291	0	0	down
AT1G80300	1873	nucleotide transporter 1	6168	78.1497	3704	47.3712	0.722229	2.75e-132	2.88e-131
AT2G43630	823	FUNCTIONS IN: molecular_function unknown; INVOLVED IN: biological_process unknown; LOCATED IN: chloroplast thylakoid membrane, chloroplast, nucleus, chloroplast envelope; EXPRESSED IN: 22 plant structures; EXPRESSED DURING: 13 growth stages; BEST Arabidopsis thaliana protein match is: glycine-rich protein (TAIR:AT3G59640.2); Has 67 Blast hits to 67 proteins in 20 species: Archae - 0; Bacteria - 4…	2796	80.6228	2038	59.3179	0.442721	2.91e-26	1.12e-25
AT3G11630	799	Thioredoxin superfamily protein	3387	100.598	8125	243.589	-1.27585	0	0	down
AT5G58220	972	transthyretin-like protein	3965	96.805	1563	38.5189	1.32951	6.78e-232	1.06e-230	up
AT4G25370	715	Double Clp-N motif protein	2774	92.0706	2118	70.958	0.375776	1.21e-19	4.07e-19
AT3G03780	2296	methionine synthase 2	579	5.98449	1135	11.8415	-0.984547	5.89e-43	2.98e-42
AT3G12930	715	Lojap-related protein	288	9.55888	619	20.738	-1.11736	2.23e-29	9.1e-29	down
AT1G67280	1050	Glyoxalase/Bleomycin resistance protein/Dioxygenase superfamily protein	3983	90.0206	3619	82.5621	0.124775	0.00016428	0.00030109
AT3G18420	948	Protein prenylyltransferase superfamily protein	667	16.697	526	13.291	0.329134	8.63e-05	0.00016197
AT4G29840	1578	Pyridoxal-5'-phosphate-dependent enzyme family protein	3073	46.2143	4486	68.0979	-0.559271	1.23e-62	7.82e-62
AT2G44120	741	Ribosomal protein L30/L7 family protein	1312	42.0181	1933	62.4878	-0.572564	4.12e-29	1.67e-28
AT2G23070	1296	Protein kinase superfamily protein	4779	87.509	5587	103.265	-0.238855	3.9e-17	1.23e-16
AT1G72370	894	40s ribosomal protein SA	6681	177.347	9698	259.852	-0.551113	9.1e-130	9.39e-129
AT2G32180	417	plastid transcriptionally active 18	94	5.34949	287	16.4865	-1.62381	1.98e-24	7.35e-24	down
AT1G71810	2076	Protein kinase superfamily protein	450	5.14406	501	5.78085	-0.168375	0.0721336	0.0969671
AT5G17170	814	rubredoxin family protein	1514	44.139	2580	75.9236	-0.782495	3.46e-65	2.25e-64
AT2G15890	609	maternal effect embryo arrest 14	6297	245.379	7501	295.042	-0.265908	3.24e-27	1.27e-26
AT1G20810	697	FKBP-like peptidyl-prolyl cis-trans isomerase family protein	522	17.7729	664	22.8201	-0.360623	1.8e-05	3.54e-05
AT1G21440	1008	Phosphoenolpyruvate carboxylase family protein	106	2.49555	177	4.20624	-0.753175	1.56e-05	3.09e-05
AT4G29060	2860	elongation factor Ts family protein	4909	40.7331	9370	78.4793	-0.946109	0	0
ATCG00350	2250	Photosystem I, PsaA/PsaB protein	2137	22.5394	1858	19.7808	0.188347	3.77e-05	7.27e-05
AT1G36160	6763	acetyl-CoA carboxylase 1	4014	14.0851	5817	20.6035	-0.548724	5.28e-78	3.86e-77
AT2G37270	621	ribosomal protein 5B	3015	115.217	2697	104.033	0.147313	0.00011537	0.00021453
AT1G42550	2530	plastid movement impaired1	3610	33.8616	7481	70.8305	-1.06472	0	0	down
AT5G06460	3232	ubiquitin activating enzyme 2	700	5.13981	460	3.40932	0.592232	4.69e-12	1.26e-11
AT2G04350	2161	AMP-dependent synthetase and ligase family protein	7412	81.3957	1077	11.9383	2.76936	0	0	up
AT5G24490	925	30S ribosomal protein, putative	6486	166.401	14042	363.638	-1.12784	0	0	down
AT5G08740	1557	NAD(P)H dehydrogenase C1	978	14.9063	1068	16.431	-0.140495	0.0277052	0.0398384
AT1G11720	3283	starch synthase 3	398	2.87695	904	6.59598	-1.19704	8.05e-47	4.28e-46	down
AT2G41950	799	unknown protein; FUNCTIONS IN: molecular_function unknown; INVOLVED IN: biological_process unknown; LOCATED IN: chloroplast, plant-type cell wall; EXPRESSED IN: 22 plant structures; EXPRESSED DURING: 13 growth stages; Has 53 Blast hits to 53 proteins in 24 species: Archae - 0; Bacteria - 27; Metazoa - 0; Fungi - 0; Plants - 26; Viruses - 0; Other Eukaryotes - 0 (source: NCBI BLink).	61	1.81177	127	3.80749	-1.07144	8.36e-07	1.78e-06
AT1G63610	1020	unknown protein; FUNCTIONS IN: molecular_function unknown; INVOLVED IN: biological_process unknown; LOCATED IN: chloroplast; EXPRESSED IN: 22 plant structures; EXPRESSED DURING: 13 growth stages; BEST Arabidopsis thaliana protein match is: unknown protein (TAIR:AT2G14910.1); Has 35333 Blast hits to 34131 proteins in 2444 species: Archae - 798; Bacteria - 22429; Metazoa - 974; Fungi - 991; Plants …	958	22.2888	805	18.905	0.237547	0.00055995	0.00098182
ATCG01120	264	chloroplast ribosomal protein S15	304	27.3269	446	40.4681	-0.566462	9.95e-08	2.23e-07
AT3G44750	736	histone deacetylase 3	338	10.8983	498	16.2081	-0.572612	1.31e-08	3.07e-08
AT1G76450	742	Photosystem II reaction center PsbP family protein	765	24.4669	1445	46.6493	-0.931027	1.54e-49	8.49e-49
ATCG00730	481	photosynthetic electron transfer D	521	25.7047	358	17.8287	0.527834	7.6e-08	1.72e-07
AT5G56500	1792	TCP-1/cpn60 chaperonin family protein	172	2.27778	198	2.64672	-0.216581	0.149285	0.189627
AT5G19770	1350	tubulin alpha-3	8650	152.056	9258	164.273	-0.11149	2.34e-07	5.17e-07
ATCG00640	199	ribosomal protein L33	250	29.8131	246	29.6117	0.00978023	0.939826	0.956545
AT3G02780	852	isopentenyl pyrophosphate:dimethylallyl pyrophosphate isomerase 2	3382	94.2008	2944	82.7713	0.186609	2.78e-07	6.1e-07
AT2G33040	975	gamma subunit of Mt ATP synthase	6759	164.512	6205	152.447	0.109889	1.46e-05	2.9e-05
AT1G53430	3115	Leucine-rich repeat transmembrane protein kinase	4628	35.2579	7496	57.6439	-0.709222	8.1e-157	9.59e-156
AT5G42765	687	INVOLVED IN: biological_process unknown; LOCATED IN: thylakoid, chloroplast thylakoid membrane, chloroplast; EXPRESSED IN: 22 plant structures; EXPRESSED DURING: 13 growth stages; CONTAINS InterPro DOMAIN/s: Twin-arginine translocation pathway, signal sequence (InterPro:IPR006311); Has 30201 Blast hits to 17322 proteins in 780 species: Archae - 12; Bacteria - 1396; Metazoa - 17338; Fungi - 3422; …	1572	54.3021	2678	93.376	-0.782044	1.58e-67	1.05e-66
AT1G43700	1024	VIRE2-interacting protein 1	5271	122.156	3198	74.8101	0.707417	2.31e-109	2.13e-108
AT1G54780	856	thylakoid lumen 18.3 kDa protein	2481	68.7818	5906	165.273	-1.26475	0	0	down
AT5G02500	1953	heat shock cognate protein 70-1	92738	1126.88	83101	1019.26	0.144805	2.25e-98	1.92e-97
AT5G16440	874	isopentenyl diphosphate isomerase 1	3343	90.7707	1632	44.7291	1.02101	3.1e-129	3.18e-128	up
AT2G05990	1171	NAD(P)-binding Rossmann-fold superfamily protein	1892	38.3429	3331	68.1395	-0.829533	2.96e-92	2.41e-91
AT4G38550	1948	Arabidopsis phospholipase-like protein (PEARLI 4) family	41880	510.198	42648	524.434	-0.0397062	6.26e-05	0.0001187
AT5G62810	1522	peroxin 14	4287	66.8436	3130	49.2619	0.440316	5.4e-39	2.59e-38
AT4G11980	927	nudix hydrolase homolog 14	243	6.22081	317	8.19145	-0.397016	0.00118769	0.00202344
AT1G17650	1074	glyoxylate reductase 2	112	2.47477	345	7.69478	-1.63659	2.41e-29	9.83e-29	down
AT5G19220	1566	ADP glucose pyrophosphorylase large subunit 1	3260	49.4022	6304	96.4286	-0.964885	1.62e-222	2.46e-221
AT3G20320	1143	trigalactosyldiacylglycerol2	667	13.8484	1038	21.7537	-0.651537	3.21e-20	1.09e-19
AT5G56260	594	Ribonuclease E inhibitor RraA/Dimethylmenaquinone methyltransferase	1093	43.6671	693	27.9466	0.643877	1.28e-20	4.38e-20
AT1G60990	1296	Glycine cleavage T-protein family	432	7.91042	613	11.3302	-0.518345	8.25e-09	1.95e-08
AT1G14345	589	NAD(P)-linked oxidoreductase superfamily protein	1203	48.4698	3354	136.405	-1.49274	7.74e-236	1.23e-234	down
AT5G10460	919	Haloacid dehalogenase-like hydrolase (HAD) superfamily protein	1122	28.9733	1114	29.037	-0.0031661	0.958618	0.973281
AT1G64790	8088	ILITYHIA	1242	3.64419	1372	4.06345	-0.157105	0.00540027	0.00858409
AT2G15620	1759	nitrite reductase 1	1218	16.4324	2713	36.9458	-1.16886	8.95e-132	9.32e-131	down
AT5G16715	2923	ATP binding;valine-tRNA ligases;aminoacyl-tRNA ligases;nucleotide binding;ATP binding;aminoacyl-tRNA ligases	649	5.2691	1443	11.8255	-1.16627	9.64e-71	6.63e-70	down
AT3G25520	903	ribosomal protein L5	6081	159.811	8419	223.334	-0.48283	3.73e-89	2.96e-88
AT3G19420	1834	PTEN 2	5032	65.1121	2867	37.4464	0.7981	2e-128	2.05e-127
AT3G63540	429	Mog1/PsbP/DUF1795-like photosystem II reaction center PsbP family protein	14559	805.369	28904	1613.92	-1.00285	0	0	down
AT5G16970	1035	alkenal reductase	3966	90.9354	6776	156.825	-0.786239	1.86e-169	2.33e-168
AT4G28706	1321	pfkB-like carbohydrate kinase family protein	225	4.04204	358	6.49175	-0.683524	1.66e-08	3.88e-08
AT1G15820	774	light harvesting complex photosystem II subunit 6	22264	682.626	69651	2155.6	-1.65892	0	0	down
AT5G17870	388	plastid-specific 50S ribosomal protein 6	1688	103.243	3814	235.467	-1.18948	1.42e-189	1.92e-188	down
AT5G21430	655	Chaperone DnaJ-domain superfamily protein	531	19.2386	1866	68.242	-1.82665	1.54e-175	1.98e-174	down
AT5G42390	3796	Insulinase (Peptidase family M16) family protein	9408	58.8155	4906	30.9587	0.925851	3.08e-306	6.09e-305
AT1G09340	1138	chloroplast RNA binding	4084	85.1656	9114	191.844	-1.17159	0	0	down
AT4G38470	1726	ACT-like protein tyrosine kinase family protein	7960	109.444	12418	172.342	-0.655082	6.02e-225	9.21e-224
AT5G23890	2839	LOCATED IN: mitochondrion, chloroplast thylakoid membrane, chloroplast, plastid, chloroplast envelope; EXPRESSED IN: 24 plant structures; EXPRESSED DURING: 14 growth stages; CONTAINS InterPro DOMAIN/s: S-layer homology domain (InterPro:IPR001119); BEST Arabidopsis thaliana protein match is: unknown protein (TAIR:AT5G52410.2); Has 1807 Blast hits to 1807 proteins in 277 species: Archae - 0; Bacter…	1774	14.8289	2606	21.9882	-0.568321	3.63e-38	1.72e-37
AT3G52230	436	unknown protein; FUNCTIONS IN: molecular_function unknown; INVOLVED IN: biological_process unknown; LOCATED IN: chloroplast outer membrane, chloroplast thylakoid membrane, chloroplast, chloroplast envelope; EXPRESSED IN: 24 plant structures; EXPRESSED DURING: 13 growth stages; Has 29 Blast hits to 29 proteins in 12 species: Archae - 0; Bacteria - 0; Metazoa - 3; Fungi - 0; Plants - 26; Viruses - …	1817	98.8984	2773	152.351	-0.623379	1.71e-47	9.21e-47
AT5G49760	2860	Leucine-rich repeat protein kinase family protein	4760	39.4968	3949	33.0752	0.255985	1.44e-16	4.46e-16
AT1G79280	6345	nuclear pore anchor	3647	13.6403	2579	9.73646	0.486409	8.42e-40	4.08e-39
AT5G66530	921	Galactose mutarotase-like superfamily protein	409	10.5386	658	17.1139	-0.699476	5.78e-15	1.71e-14
AT4G03200	2455	catalytics	1583	15.3021	903	8.81085	0.796374	1.63e-41	8.14e-41
AT2G01250	726	Ribosomal protein L30/L7 family protein	3466	113.296	5018	165.568	-0.54733	3.05e-67	2.03e-66
AT2G17980	1882	Sec1/munc18-like (SM) proteins superfamily	3003	37.8666	1188	15.1209	1.32438	4.21e-175	5.42e-174	up
AT3G53230	2446	ATPase, AAA-type, CDC48 protein	37952	368.213	500	4.8966	6.23261	0	0	up
AT4G30190	2943	H(+)-ATPase 2	6263	50.5025	12379	100.757	-0.996459	0	0
AT1G21065	652	unknown protein; INVOLVED IN: biological_process unknown; LOCATED IN: chloroplast; EXPRESSED IN: 22 plant structures; EXPRESSED DURING: 13 growth stages; CONTAINS InterPro DOMAIN/s: Uncharacterised protein family UPF0047 (InterPro:IPR001602); Has 3800 Blast hits to 3784 proteins in 1137 species: Archae - 215; Bacteria - 2154; Metazoa - 42; Fungi - 99; Plants - 99; Viruses - 0; Other Eukaryotes - …	2111	76.8354	2493	91.5917	-0.253446	2.68e-09	6.48e-09
AT1G11750	868	CLP protease proteolytic subunit 6	925	25.2896	1322	36.4832	-0.528686	6.87e-18	2.21e-17
AT5G22580	334	Stress responsive A/B Barrel Domain	468	33.2522	416	29.8352	0.156435	0.107269	0.140017
AT1G23740	1158	Oxidoreductase, zinc-binding dehydrogenase family protein	1777	36.4166	4446	91.9692	-1.33655	2.6e-264	4.53e-263	down
AT2G15690	1737	Tetratricopeptide repeat (TPR)-like superfamily protein	431	5.88841	386	5.32315	0.145597	0.149518	0.18989
AT2G35800	2470	mitochondrial substrate carrier family protein	2809	26.9883	3232	31.3441	-0.21586	6.33e-09	1.51e-08
AT2G15290	888	translocon at inner membrane of chloroplasts 21	1569	41.9306	1323	35.6885	0.232543	1.52e-05	3.01e-05
AT2G17265	1111	homoserine kinase	701	14.9735	900	19.4048	-0.374	2.39e-07	5.27e-07
AT1G65260	991	plastid transcriptionally active 4	3659	87.6213	4040	97.6538	-0.156395	2e-06	4.19e-06
AT2G36530	1332	Enolase	19755	351.96	11495	206.722	0.767722	0	0
AT5G57330	937	Galactose mutarotase-like superfamily protein	1603	40.5989	1469	37.5546	0.11245	0.0308431	0.0440307
AT5G13200	817	GRAM domain family protein	13266	385.335	1523	44.6539	3.10926	0	0	up
AT5G22800	3009	Alanyl-tRNA synthetase, class IIc	4813	37.959	1522	12.1164	1.64748	0	0	up
AT1G74260	4221	purine biosynthesis 4	1151	6.47114	1444	8.1947	-0.340672	2.03e-09	4.92e-09
AT3G17440	807	novel plant snare 13	1436	42.2281	1427	42.3577	-0.0044191	0.934686	0.95166
AT4G19880	1146	Glutathione S-transferase family protein	1659	34.3544	1990	41.5958	-0.275944	8.15e-09	1.93e-08
AT4G28080	5457	Tetratricopeptide repeat (TPR)-like superfamily protein	5476	23.8139	10411	45.7004	-0.940404	0	0
AT5G53460	6625	NADH-dependent glutamate synthase 1	5444	19.5008	7115	25.7259	-0.399686	6.91e-54	4e-53
AT3G53580	1087	diaminopimelate epimerase family protein	3838	83.7908	2686	59.1913	0.501406	4.41e-44	2.26e-43
AT5G11520	1347	aspartate aminotransferase 3	14610	257.397	8226	146.286	0.815204	0	0
AT2G21280	1086	NAD(P)-binding Rossmann-fold superfamily protein	441	9.63673	770	16.9841	-0.817569	3.92e-22	1.39e-21
AT3G56490	442	HIS triad family protein 3	537	28.8319	658	35.6603	-0.306655	0.00024781	0.00044746
AT1G79230	1138	mercaptopyruvate sulfurtransferase 1	1198	24.9825	1283	27.0063	-0.112383	0.0524404	0.0719599
AT3G15450	760	Aluminium induced protein with YGL and LRDR motifs	98186	3065.89	70656	2226.98	0.461216	0	0
AT5G52310	2131	low-temperature-responsive protein 78 (LTI78) / desiccation-responsive protein 29A (RD29A)	719	8.00693	632	7.1042	0.172578	0.0280811	0.0403477
AT4G35770	547	Rhodanese/Cell cycle control phosphatase superfamily protein	53348	2314.47	63140	2765.02	-0.25661	6.08e-202	8.55e-201
AT5G08280	1146	hydroxymethylbilane synthase	3002	62.1651	3515	73.4721	-0.24109	1.64e-11	4.33e-11
AT5G67030	2001	zeaxanthin epoxidase (ZEP) (ABA1)	2843	33.7171	6420	76.8545	-1.18865	0	0	down
AT5G47860	1294	Protein of unknown function (DUF1350)	3532	64.775	2729	50.5185	0.358623	1.19e-22	4.26e-22
AT3G13120	573	Ribosomal protein S10p/S20e family protein	1441	59.6802	2780	116.218	-0.961504	1.12e-98	9.54e-98
AT3G25760	763	allene oxide cyclase 1	681	21.1808	1002	31.4575	-0.570645	9.08e-16	2.76e-15
AT2G02740	805	ssDNA-binding transcriptional regulator	66	1.94567	152	4.52303	-1.21702	2.38e-09	5.75e-09
AT5G11450	946	Mog1/PsbP/DUF1795-like photosystem II reaction center PsbP family protein	1124	28.1965	1349	34.1588	-0.276738	1.94e-06	4.06e-06
AT4G39970	948	Haloacid dehalogenase-like hydrolase (HAD) superfamily protein	460	11.5152	903	22.8171	-0.986582	1.22e-34	5.46e-34
AT1G48350	511	Ribosomal L18p/L5e family protein	2361	109.647	4159	194.962	-0.830328	6.85e-115	6.54e-114
AT4G03520	558	Thioredoxin superfamily protein	10168	432.436	8941	383.825	0.172038	1.8e-16	5.59e-16
AT2G19940	1168	oxidoreductases, acting on the aldehyde or oxo group of donors, NAD or NADP as acceptor;copper ion binding	390	7.92396	689	14.1305	-0.834519	1.25e-20	4.28e-20
ATCG00905	255	ribosomal protein S12C	1967	183.056	3305	310.465	-0.762143	2.31e-79	1.7e-78
AT3G53180	2557	glutamate-ammonia ligases;catalytics;glutamate-ammonia ligases	1996	18.5247	2969	27.8138	-0.586355	1.22e-45	6.36e-45
AT1G58080	1233	ATP phosphoribosyl transferase 1	848	16.3213	1920	37.3009	-1.19246	8.5e-97	7.16e-96	down
ATCG00770	402	ribosomal protein S8	890	52.5393	1611	95.9955	-0.869569	3.15e-49	1.73e-48
AT4G38600	5664	HEAT repeat ;HECT-domain (ubiquitin-transferase)	6033	25.2773	3627	15.3393	0.720609	6.18e-129	6.33e-128
AT3G16270	2071	ENTH/VHS family protein	2462	28.2117	1462	16.9102	0.738398	5.49e-56	3.25e-55
AT2G21385	991	unknown protein.	612	14.6554	1303	31.4958	-1.10372	8.77e-59	5.35e-58	down
AT1G13930	466	Involved in response to salt stress. Knockout mutants are hypersensitive to salt stress.	3755	191.225	5688	292.385	-0.612598	1.28e-92	1.05e-91
AT2G34420	795	photosystem II light harvesting complex gene B1B2	129115	3854.16	399285	12030.9	-1.64225	0	0	down
ATCG00810	480	ribosomal protein L22	1659	82.0212	3414	170.374	-1.05464	2.56e-140	2.8e-139	down
AT2G31610	751	Ribosomal protein S3 family protein	5873	185.584	6595	210.357	-0.180765	2.75e-12	7.47e-12
AT5G03040	1383	IQ-domain 2	7085	121.573	7104	123.045	-0.0173533	0.473708	0.533577
ATCG01090	516	NADPH dehydrogenases	205	9.42812	168	7.79904	0.273673	0.0676535	0.0913453
AT1G09130	1110	ATP-dependent caseinolytic (Clp) protease/crotonase family protein	5847	125.006	5215	112.542	0.15154	3.4e-08	7.82e-08
AT1G21600	984	plastid transcriptionally active 6	1680	40.5168	1898	46.2043	-0.189508	8.67e-05	0.00016266
AT5G04900	1045	NYC1-like	521	11.8316	605	13.8682	-0.229141	0.0077877	0.0121334
AT3G44880	1612	Pheophorbide a oxygenase family protein with Rieske [2Fe-2S] domain	10640	156.638	6172	91.7154	0.772199	1.78e-254	3e-253
AT1G07780	825	phosphoribosylanthranilate isomerase 1	840	24.1627	489	14.1983	0.767065	1.77e-21	6.16e-21
AT5G01590	1582	unknown protein; FUNCTIONS IN: molecular_function unknown; INVOLVED IN: biological_process unknown; LOCATED IN: chloroplast, chloroplast envelope; EXPRESSED IN: 22 plant structures; EXPRESSED DURING: 13 growth stages; Has 60 Blast hits to 59 proteins in 31 species: Archae - 0; Bacteria - 20; Metazoa - 1; Fungi - 2; Plants - 33; Viruses - 0; Other Eukaryotes - 4 (source: NCBI BLink).	519	7.78541	966	14.6269	-0.909778	1.79e-32	7.74e-32
AT2G29690	1864	anthranilate synthase 2	533	6.78582	565	7.26079	-0.0976049	0.262425	0.31587
AT3G01440	661	PsbQ-like 1	42	1.50789	144	5.21846	-1.7911	9.81e-15	2.88e-14	down
AT5G36880	2229	acetyl-CoA synthetase	3293	35.0592	4124	44.319	-0.338131	8.21e-24	3.01e-23
AT5G44650	841	Encodes a nucleus-encoded thylakoid protein, cooperates with the plastid-encoded Ycf3 protein in photosystem i assembly. Also induces tolerance to multiple environmental stresses and reduces photooxidative damage.	1408	39.7308	2089	59.501	-0.582655	2.84e-32	1.22e-31
AT3G55010	1168	phosphoribosylformylglycinamidine cyclo-ligase, chloroplast / phosphoribosyl-aminoimidazole synthetase / AIR synthase (PUR5)	255	5.18105	333	6.82941	-0.398514	0.00085515	0.00147548
AT1G76180	555	Dehydrin family protein	45126	1929.54	26591	1147.69	0.749531	0	0
AT2G24270	1608	aldehyde dehydrogenase 11A3	8079	119.232	15254	227.237	-0.930428	0	0
AT1G01960	5250	SEC7-like guanine nucleotide exchange family protein	2495	11.278	2649	12.0866	-0.0998976	0.0130401	0.019718
AT4G02770	624	photosystem I subunit D-1	27138	1032.08	54548	2094	-1.0207	0	0	down
AT3G47650	409	DnaJ/Hsp40 cysteine-rich domain superfamily protein	1707	99.0446	4233	247.917	-1.32371	4.56e-248	7.53e-247	down
AT1G29930	802	chlorophyll A/B binding protein 1	153485	4541.64	739207	22078.7	-2.28137	0	0	down
AT3G62700	4617	multidrug resistance-associated protein 10	1877	9.64773	3094	16.0525	-0.734534	6.66e-70	4.54e-69
AT5G13630	4143	magnesium-chelatase subunit chlH, chloroplast, putative / Mg-protoporphyrin IX chelatase, putative (CHLH)	8670	49.6621	20045	115.897	-1.22263	0	0	down
AT1G14610	3324	valyl-tRNA synthetase / valine--tRNA ligase (VALRS)	1907	13.6148	2342	16.8775	-0.309926	2.88e-12	7.83e-12
AT5G35220	1644	Peptidase M50 family protein	1097	15.8353	1449	21.1129	-0.414984	5.12e-13	1.42e-12
AT1G33810	415	unknown protein; FUNCTIONS IN: molecular_function unknown; INVOLVED IN: biological_process unknown; LOCATED IN: chloroplast thylakoid membrane, chloroplast, chloroplast envelope; EXPRESSED IN: 22 plant structures; EXPRESSED DURING: 13 growth stages; Has 39 Blast hits to 39 proteins in 18 species: Archae - 0; Bacteria - 0; Metazoa - 0; Fungi - 0; Plants - 39; Viruses - 0; Other Eukaryotes - 0 (sou…	1127	64.4461	1010	58.2981	0.144643	0.0205764	0.0302328
AT3G10380	3159	subunit of exocyst complex 8	5270	39.5897	2044	15.4993	1.35292	0	0	up
AT1G42960	505	expressed protein localized to the inner membrane of the chloroplast.	4866	228.666	5142	243.906	-0.0930828	0.00125143	0.00212724
AT5G59870	450	histone H2A 6	520	27.4228	178	9.47521	1.53314	3e-39	1.44e-38	up
AT5G67500	916	voltage dependent anion channel 2	3485	90.2876	1764	46.1301	0.968819	1.32e-123	1.32e-122
AT1G32160	1219	Protein of unknown function (DUF760)	855	16.645	1434	28.1791	-0.759538	3.04e-35	1.38e-34
AT3G09580	1431	FAD/NAD(P)-binding oxidoreductase family protein	116	1.92371	299	5.0051	-1.37951	2.78e-20	9.46e-20	down
AT3G44620	787	protein tyrosine phosphatases;protein tyrosine phosphatases	862	25.9928	614	18.6885	0.47596	3.13e-10	7.86e-10
AT1G51510	606	RNA-binding (RRM/RBD/RNP motifs) family protein	2076	81.2972	1072	42.3744	0.940012	7.66e-71	5.28e-70
AT5G08410	612	ferredoxin/thioredoxin reductase subunit A (variable subunit) 2	1665	64.563	1686	65.9914	-0.0315719	0.526461	0.584782
AT2G42210	520	Mitochondrial import inner membrane translocase subunit Tim17/Tim22/Tim23 family protein	2187	99.8082	2334	107.517	-0.107341	0.0123917	0.0188035
AT1G20620	1654	catalase 3	27456	393.933	30078	435.607	-0.145077	1.76e-33	7.75e-33
AT1G66430	1153	pfkB-like carbohydrate kinase family protein	337	6.9362	768	15.9556	-1.20185	2.77e-40	1.35e-39	down
AT5G52520	1630	Class II aaRS and biotin synthetases superfamily protein	944	13.7437	815	11.9771	0.198497	0.00395907	0.00638164
AT1G15690	2311	Inorganic H pyrophosphatase family protein	21298	218.705	24153	250.353	-0.194974	5.5e-47	2.94e-46
AT5G35100	870	Cyclophilin-like peptidyl-prolyl cis-trans isomerase family protein	6498	177.248	7150	196.865	-0.151437	8.87e-10	2.18e-09
AT5G46750	1206	ARF-GAP domain 9	1912	37.6237	989	19.644	0.937551	4.1e-65	2.67e-64
AT3G48870	2856	Clp ATPase	4130	34.3173	4692	39.3533	-0.197551	1.32e-10	3.37e-10
AT1G68590	498	Ribosomal protein PSRP-3/Ycf65	2517	119.943	6119	294.329	-1.29508	0	0	down
ATCG00840	279	ribosomal protein L23.1	270	22.9657	329	28.2471	-0.298618	0.0115109	0.01753
AT1G30510	1146	root FNR 2	117	2.42282	128	2.67551	-0.143125	0.437732	0.497135
AT3G07660	2523	Kinase-related protein of unknown function (DUF1296)	1427	13.4223	1060	10.064	0.415432	9.27e-13	2.56e-12
AT5G46800	900	Mitochondrial substrate carrier family protein	778	20.5144	1815	48.3076	-1.23562	8.68e-97	7.31e-96	down
AT4G02520	636	glutathione S-transferase PHI 2	76105	2839.73	47752	1798.52	0.658941	0	0
AT5G09810	1132	actin 7	13287	278.549	7516	159.046	0.808489	0	0
AT5G59250	1675	Major facilitator superfamily protein	1056	14.9613	2652	37.9263	-1.34196	1.8e-159	2.17e-158	down
AT2G25430	1960	epsin N-terminal homology (ENTH) domain-containing protein / clathrin assembly protein-related	8424	101.996	9086	111.045	-0.122629	1.88e-08	4.38e-08
AT1G09830	1596	Glycinamide ribonucleotide (GAR) synthetase	686	10.2003	713	10.7013	-0.069183	0.369854	0.428886
ATCG00150	747	ATPase, F0 complex, subunit A protein	691	21.9522	1461	46.8502	-1.09369	9.42e-65	6.1e-64	down
AT2G37790	943	NAD(P)-linked oxidoreductase superfamily protein	59	1.48478	60	1.52413	-0.0377371	0.886551	0.908273
AT1G22450	574	cytochrome C oxidase 6B	1902	78.6356	1457	60.8036	0.371027	1.17e-13	3.33e-13
AT3G48500	2092	Nucleic acid-binding, OB-fold-like protein	458	5.19547	929	10.6374	-1.03382	2.63e-38	1.25e-37	down
AT4G34200	1809	D-3-phosphoglycerate dehydrogenase	3427	44.9569	2555	33.8325	0.410133	7.82e-28	3.1e-27
AT1G74070	951	Cyclophilin-like peptidyl-prolyl cis-trans isomerase family protein	220	5.48988	907	22.8459	-2.05709	9.24e-101	8.03e-100	down
AT4G11175	424	Nucleic acid-binding, OB-fold-like protein	676	37.8357	930	52.541	-0.473697	6.25e-11	1.61e-10
AT4G17300	1762	Class II aminoacyl-tRNA and biotin synthetases superfamily protein	1594	21.4686	1565	21.276	0.0129994	0.800099	0.83147
AT2G47250	2187	RNA helicase family protein	1663	18.0453	1520	16.6485	0.116227	0.0231166	0.0336929
AT3G26400	1597	eukaryotic translation initiation factor 4B1	2710	40.2703	1054	15.8095	1.34893	1.09e-162	1.34e-161	up
AT3G15730	2431	phospholipase D alpha 1	15780	154.043	11215	110.509	0.479178	1.19e-161	1.45e-160
AT1G63770	2961	Peptidase M1 family protein	5004	40.1051	3564	28.8324	0.476095	6.03e-52	3.42e-51
AT1G62480	457	Vacuolar calcium-binding protein-related	55993	2907.62	96361	5050.87	-0.796692	0	0
AT2G21870	720	copper ion binding;cobalt ion binding;zinc ion binding	4254	140.212	3328	110.722	0.340675	1.28e-24	4.74e-24
AT5G03940	1692	chloroplast signal recognition particle 54 kDa subunit	2073	29.075	3218	45.5583	-0.647934	1.34e-58	8.13e-58
AT5G64040	543	photosystem I reaction center subunit PSI-N, chloroplast, putative / PSI-N, putative (PSAN)	15858	693.058	37902	1672.03	-1.27055	0	0	down
AT5G53350	1738	CLP protease regulatory subunit X	9356	127.75	4883	67.3005	0.924635	6.86e-304	1.34e-302
AT5G11670	1765	NADP-malic enzyme 2	9238	124.209	10709	145.34	-0.226661	1.55e-28	6.25e-28
AT1G53670	607	methionine sulfoxide reductase B 1	3389	132.496	2281	90.0157	0.557704	4.23e-47	2.26e-46
AT1G27450	853	adenine phosphoribosyl transferase 1	7575	210.744	3476	97.614	1.11033	0	0	up
AT5G17920	2296	Cobalamin-independent synthase family protein	11032	114.026	21718	226.584	-0.990686	0	0
AT5G10920	1552	L-Aspartase-like family protein	235	3.59333	428	6.60592	-0.87844	1.75e-14	5.12e-14
AT1G18070	1629	Translation elongation factor EF1A/initiation factor IF2gamma family protein	4352	63.3999	3252	47.8201	0.406862	2.1e-34	9.4e-34
AT3G62410	394	CP12 domain-containing protein 2	2053	123.656	3011	183.061	-0.565999	1.61e-43	8.22e-43
AT3G16240	751	delta tonoplast integral protein	16929	534.949	36292	1157.58	-1.11364	0	0	down
AT5G26830	2128	Threonyl-tRNA synthetase	3079	34.3367	1479	16.6486	1.04435	1.29e-123	1.28e-122	up
AT2G04400	1207	Aldolase-type TIM barrel family protein	4063	79.8841	2319	46.023	0.795553	1.65e-103	1.46e-102
AT4G05390	1134	root FNR 1	515	10.7774	560	11.8292	-0.134344	0.127029	0.163519
AT4G37300	520	maternal effect embryo arrest 59	9623	439.165	21112	972.54	-1.14699	0	0	down
AT3G27740	1290	carbamoyl phosphate synthetase A	1305	24.0072	1535	28.5036	-0.247678	4.95e-06	1.01e-05
AT3G26560	3504	ATP-dependent RNA helicase, putative	1788	12.1094	1388	9.4887	0.35185	7.65e-12	2.04e-11
AT3G52560	492	ubiquitin E2 variant 1D-4	3132	151.07	2919	142.118	0.0881205	0.0175475	0.0260424
AT3G05590	562	ribosomal protein L18	3641	153.746	5146	219.339	-0.512606	2.2e-61	1.38e-60
AT1G65980	486	thioredoxin-dependent peroxidase 1	10146	495.427	8687	428.169	0.210492	1.56e-23	5.71e-23
AT1G36280	1582	L-Aspartase-like family protein	188	2.82015	151	2.2864	0.302695	0.0541344	0.0740937
AT4G09000	955	general regulatory factor 1	17644	438.444	13750	344.89	0.346257	1.33e-99	1.15e-98
AT2G22780	1062	peroxisomal NAD-malate dehydrogenase 1	2283	51.0155	1711	38.5929	0.402602	1.74e-18	5.69e-18
ATCG00830	822	ribosomal protein L2	6844	197.587	9891	288.237	-0.544766	1.32e-129	1.36e-128
AT4G11850	2574	phospholipase D gamma 1	8155	75.1859	3708	34.5074	1.12355	0	0	up
AT1G15750	3393	Transducin family protein / WD-40 repeat family protein	8297	58.0307	6534	46.1293	0.331134	4.3e-44	2.2e-43
AT2G38770	4527	P-loop containing nucleoside triphosphate hydrolases superfamily protein	628	3.29208	851	4.50299	-0.451884	2.12e-09	5.14e-09
AT1G72640	936	NAD(P)-binding Rossmann-fold superfamily protein	588	14.9081	1077	27.5627	-0.88662	1.5e-34	6.75e-34
AT4G26555	621	FKBP-like peptidyl-prolyl cis-trans isomerase family protein	553	21.1327	860	33.1733	-0.650547	5.6e-17	1.76e-16
AT1G12900	1323	glyceraldehyde 3-phosphate dehydrogenase A subunit 2	6609	118.549	19201	347.653	-1.55217	0	0	down
AT5G63570	1423	glutamate-1-semialdehyde-2,1-aminomutase	2997	49.9807	2997	50.4502	-0.0134895	0.717377	0.758148
AT3G24430	1596	ATP binding	900	13.3823	1930	28.9672	-1.11409	1.85e-87	1.45e-86	down
AT5G19940	718	Plastid-lipid associated protein PAP / fibrillin family protein	4417	145.99	11485	383.167	-1.3921	0	0	down
AT5G06290	820	2-cysteine peroxiredoxin B	2106	60.9488	2763	80.7139	-0.40522	1.76e-22	6.27e-22
AT5G20290	666	Ribosomal protein S8e family protein	13237	471.668	20008	719.633	-0.60949	0	0
AT5G42270	2113	FtsH extracellular protease family	17817	200.104	20089	227.741	-0.186641	2.54e-36	1.17e-35
AT4G33510	1522	3-deoxy-d-arabino-heptulosonate 7-phosphate synthase	4660	72.6594	3688	58.0441	0.324002	1.53e-24	5.68e-24
AT1G79790	810	Haloacid dehalogenase-like hydrolase (HAD) superfamily protein	908	26.6024	1329	39.3026	-0.563066	5.85e-20	1.98e-19
AT3G61440	1105	cysteine synthase C1	18702	401.649	26953	584.287	-0.540743	0	0
AT1G31190	1114	myo-inositol monophosphatase like 1	810	17.2552	1161	24.9648	-0.532864	4.18e-16	1.28e-15
AT1G50320	546	thioredoxin X	3083	133.999	3011	132.099	0.0206026	0.577249	0.630891
AT3G10940	846	dual specificity protein phosphatase (DsPTP1) family protein	58	1.62697	52	1.47236	0.144052	0.600817	0.653471
AT5G23310	790	Fe superoxide dismutase 3	205	6.15811	366	11.0978	-0.849709	5.47e-12	1.47e-11
AT2G44040	1041	Dihydrodipicolinate reductase, bacterial/plant	114	2.59881	256	5.89075	-1.1806	3.93e-14	1.14e-13	down
AT1G11870	1543	Seryl-tRNA synthetase	536	8.24365	846	13.1337	-0.671914	1.27e-17	4.07e-17
AT5G38660	1293	acclimation of photosynthesis to environment	9111	167.22	4471	82.83	1.01352	0	0	up
AT2G33255	736	Haloacid dehalogenase-like hydrolase (HAD) superfamily protein	302	9.73755	412	13.4091	-0.461585	2.15e-05	4.21e-05
AT2G43560	669	FKBP-like peptidyl-prolyl cis-trans isomerase family protein	1186	42.0707	1882	67.3868	-0.679652	6.14e-38	2.9e-37
AT1G78380	657	glutathione S-transferase TAU 19	18666	674.228	6754	246.251	1.45311	0	0	up
AT1G10370	681	Glutathione S-transferase family protein	156	5.43623	679	23.8838	-2.13536	1.62e-79	1.2e-78	down
AT4G00630	3555	K+ efflux antiporter 2	692	4.61942	894	6.02392	-0.382992	1.4e-07	3.13e-07
AT3G22960	1789	Pyruvate kinase family protein	12690	168.334	23260	311.445	-0.887649	0	0
AT3G08530	5109	Clathrin, heavy chain	18056	83.8699	6235	29.2336	1.52053	0	0	up
AT3G09440	1947	Heat shock protein 70 (Hsp 70) family protein	45554	555.241	4245	52.2268	3.41025	0	0	up
AT5G47210	1071	Hyaluronan / mRNA binding family	15490	343.228	20462	457.657	-0.4151	2.38e-162	2.9e-161
AT5G48300	1561	ADP glucose pyrophosphorylase 1	3016	45.851	2802	42.9978	0.0926899	0.0143037	0.0215094
AT3G14415	1120	Aldolase-type TIM barrel family protein	11614	246.085	15501	331.53	-0.429986	1.16e-131	1.21e-130
AT2G35450	1038	catalytics;hydrolases	353	8.07046	537	12.3925	-0.618744	2.48e-10	6.26e-10
AT5G08540	1039	unknown protein; FUNCTIONS IN: molecular_function unknown; INVOLVED IN: biological_process unknown; LOCATED IN: chloroplast thylakoid membrane, chloroplast, chloroplast envelope; EXPRESSED IN: 24 plant structures; EXPRESSED DURING: 13 growth stages; Has 30201 Blast hits to 17322 proteins in 780 species: Archae - 12; Bacteria - 1396; Metazoa - 17338; Fungi - 3422; Plants - 5037; Viruses - 0; Other…	1284	29.3272	1409	32.4846	-0.147516	0.00800827	0.0124631
AT5G50250	867	chloroplast RNA-binding protein 31B	2080	56.9331	2326	64.2646	-0.174757	5.89e-05	0.00011186
AT4G23640	2325	Potassium transporter family protein	1366	13.9428	1044	10.7562	0.374346	2.29e-10	5.77e-10
AT1G32550	582	2Fe-2S ferredoxin-like superfamily protein	346	14.1083	575	23.6661	-0.746279	1.12e-14	3.28e-14
AT1G20010	1347	tubulin beta-5 chain	1002	17.6531	1882	33.4683	-0.922874	4.6e-63	2.93e-62
AT3G52180	1137	dual specificity protein phosphatase (DsPTP1) family protein	233	4.86313	91	1.91718	1.3429	1.98e-15	5.96e-15
AT5G01600	765	ferretin 1	16372	507.88	7280	227.956	1.15573	0	0	up
AT2G19730	430	Ribosomal L28e protein family	3150	173.845	4401	245.168	-0.495969	8.86e-50	4.9e-49
AT3G13470	1789	TCP-1/cpn60 chaperonin family protein	855	11.3417	1101	14.7421	-0.378308	7.67e-09	1.82e-08
AT4G24750	876	Rhodanese/Cell cycle control phosphatase superfamily protein	800	21.6724	1146	31.3373	-0.532025	7.09e-16	2.16e-15
AT3G02880	1882	Leucine-rich repeat protein kinase family protein	5896	74.3462	7450	94.824	-0.350993	1.43e-44	7.37e-44
AT1G08520	2281	ALBINA 1	5105	53.1118	6636	69.6887	-0.391892	1.25e-48	6.83e-48
AT5G66190	1080	ferredoxin-NADP(+)-oxidoreductase 1	6377	140.124	10646	236.126	-0.752851	5.2e-246	8.49e-245
AT1G32500	1425	non-intrinsic ABC protein 6	1906	31.7416	1980	33.2837	-0.0684419	0.139255	0.177856
AT5G54310	1449	ARF-GAP domain 5	5176	84.7709	3305	54.6367	0.633698	8.91e-89	7.06e-88
AT1G18080	982	Transducin/WD40 repeat-like superfamily protein	6185	149.468	7912	193	-0.368758	1.23e-51	6.94e-51
AT1G16720	1894	high chlorophyll fluorescence phenotype 173	3675	46.0467	5449	68.9157	-0.581737	4.1e-81	3.07e-80
AT5G23140	724	nuclear-encoded CLP protease P7	1333	43.693	895	29.6119	0.561228	9.8e-20	3.29e-19
AT1G74730	595	Protein of unknown function (DUF1118)	1932	77.0568	3486	140.343	-0.864967	1.88e-103	1.67e-102
AT2G39080	1053	NAD(P)-binding Rossmann-fold superfamily protein	2218	49.9866	1276	29.0271	0.784141	5.5e-56	3.25e-55
AT5G54810	1410	tryptophan synthase beta-subunit 1	10083	169.704	10518	178.688	-0.074425	0.0002137	0.00038833
AT2G30390	1566	ferrochelatase 2	1101	16.6846	1640	25.0861	-0.588371	4.05e-26	1.55e-25
AT4G35860	633	GTP-binding 2	4638	173.879	1095	41.4373	2.06908	0	0	up
AT3G10690	2850	DNA GYRASE A	316	2.63126	516	4.33697	-0.720936	1.24e-12	3.41e-12
AT4G10750	1075	Phosphoenolpyruvate carboxylase family protein	709	15.6516	1208	26.9178	-0.782253	1.95e-31	8.28e-31
AT3G21110	1233	purin 7	131	2.52133	264	5.12888	-1.02446	7.52e-12	2.01e-11	down
AT4G01150	493	unknown protein; FUNCTIONS IN: molecular_function unknown; INVOLVED IN: biological_process unknown; LOCATED IN: thylakoid, chloroplast thylakoid membrane, chloroplast, plastoglobule, chloroplast envelope; EXPRESSED IN: 23 plant structures; EXPRESSED DURING: 14 growth stages; BEST Arabidopsis thaliana protein match is: unknown protein (TAIR:AT4G38100.1); Has 323 Blast hits to 323 proteins in 59 sp…	9749	469.282	23346	1134.35	-1.27334	0	0	down
AT2G32730	3013	26S proteasome regulatory complex, non-ATPase subcomplex, Rpn2/Psmd1 subunit	10973	86.4265	2721	21.6327	1.99826	0	0	up
AT1G79040	421	photosystem II subunit R	48924	2757.79	121068	6888.56	-1.32069	0	0	down
AT5G15200	594	Ribosomal protein S4	7353	293.764	12826	517.233	-0.816156	0	0
AT4G18240	3121	starch synthase 4	1223	9.29937	1384	10.6224	-0.191909	0.00069187	0.00120398
AT2G27100	2161	C2H2 zinc-finger protein SERRATE (SE)	2098	23.0394	1594	17.6691	0.382873	1.01e-15	3.07e-15
AT5G14780	1153	formate dehydrogenase	37628	774.466	45938	954.386	-0.301371	1.76e-199	2.45e-198
AT3G01510	1773	like SEX4 1	227	3.03835	209	2.8237	0.1057	0.444513	0.504324
AT3G45140	2689	lipoxygenase 2	1258	11.1022	4480	39.9088	-1.84586	0	0	down
AT3G56650	787	Mog1/PsbP/DUF1795-like photosystem II reaction center PsbP family protein	594	17.9115	877	26.6936	-0.575604	3.47e-14	1e-13
ATCG01100	1080	NADH dehydrogenase family protein	339	7.44898	380	8.42833	-0.178204	0.0979792	0.128793
AT4G10620	1792	P-loop containing nucleoside triphosphate hydrolases superfamily protein	204	2.70155	391	5.22661	-0.952089	4.42e-15	1.31e-14
AT5G57850	1119	D-aminoacid aminotransferase-like PLP-dependent enzymes superfamily protein	1930	40.9306	2381	50.9695	-0.316456	6.89e-13	1.91e-12
AT3G19170	3240	presequence protease 1	13969	102.315	7748	57.283	0.836843	0	0
AT1G64520	802	regulatory particle non-ATPase 12A	12469	368.959	1828	54.5988	2.75652	0	0	up
AT4G34740	1683	GLN phosphoribosyl pyrophosphate amidotransferase 2	672	9.47558	1142	16.2541	-0.778519	1.41e-29	5.76e-29
AT2G24200	1560	Cytosol aminopeptidase family protein	8064	122.672	6426	98.6728	0.314085	5.41e-39	2.59e-38
AT3G04260	2730	plastid transcriptionally active 3	1159	10.0749	1413	12.3983	-0.29937	1.53e-07	3.4e-07
AT3G63410	1014	S-adenosyl-L-methionine-dependent methyltransferases superfamily protein	4661	109.084	9381	221.612	-1.02259	0	0	down
AT3G14210	1177	epithiospecifier modifier 1	971	19.5778	1461	29.7341	-0.602903	2.01e-24	7.46e-24
AT1G70570	1897	anthranilate phosphoribosyltransferase, putative	2209	27.6343	1661	20.9741	0.397852	1.41e-17	4.49e-17
AT1G62740	1714	stress-inducible protein, putative	4670	64.6587	1285	17.9587	1.84816	0	0	up
AT5G26000	1623	thioglucoside glucohydrolase 1	3824	55.9139	4206	62.0772	-0.150856	2.83e-06	5.88e-06
AT5G58330	1329	lactate/malate dehydrogenase family protein	2709	48.3732	5962	107.46	-1.15153	2.15e-280	3.96e-279	down
AT4G35000	861	ascorbate peroxidase 3	5934	163.555	3887	108.142	0.596858	2.16e-91	1.75e-90
AT5G15450	2904	casein lytic proteinase B3	1460	11.931	1423	11.7379	0.0235432	0.661313	0.708538
AT2G40060	775	Clathrin light chain protein	5136	157.269	4429	136.894	0.200175	1.23e-11	3.28e-11
AT5G38430	543	Ribulose bisphosphate carboxylase (small chain) family protein	25736	1124.77	63280	2791.57	-1.31145	0	0	down
AT4G18950	1378	Integrin-linked protein kinase family	9071	156.216	11000	191.216	-0.29166	2.56e-46	1.35e-45
AT3G27300	1761	glucose-6-phosphate dehydrogenase 5	1079	14.5406	643	8.74648	0.733315	3.28e-25	1.24e-24
AT3G55120	738	Chalcone-flavanone isomerase family protein	219	7.0422	400	12.9833	-0.882559	9.92e-14	2.83e-13
AT5G15970	199	stress-responsive protein (KIN2) / stress-induced protein (KIN2) / cold-responsive protein (COR6.6) / cold-regulated protein (COR6.6)	245	29.2169	164	19.7411	0.565596	8.68e-05	0.00016282
AT4G16155	1701	dihydrolipoyl dehydrogenases	927	12.9329	2171	30.5729	-1.24121	3.37e-116	3.25e-115	down
AT1G17160	1138	pfkB-like carbohydrate kinase family protein	896	18.6847	975	20.5231	-0.135393	0.0424773	0.0592959
AT3G52300	505	ATP synthase D chain, mitochondrial	4265	200.423	4276	202.828	-0.0172057	0.581552	0.634725
ATCG01060	243	iron-sulfur cluster binding;electron carriers;4 iron, 4 sulfur cluster binding	129	12.5981	85	8.37904	0.588347	0.00316888	0.00515886
AT5G46020	492	CONTAINS InterPro DOMAIN/s: Casein kinase substrate, phosphoprotein PP28 (InterPro:IPR019380); Has 30201 Blast hits to 17322 proteins in 780 species: Archae - 12; Bacteria - 1396; Metazoa - 17338; Fungi - 3422; Plants - 5037; Viruses - 0; Other Eukaryotes - 2996 (source: NCBI BLink).	4074	196.506	5171	251.762	-0.357487	1.67e-32	7.24e-32
AT1G14410	789	ssDNA-binding transcriptional regulator	161	4.8425	124	3.76466	0.363231	0.0343271	0.0487306
AT1G14150	571	PsbQ-like 2	524	21.7779	1624	68.1289	-1.6454	1.69e-132	1.77e-131	down
AT5G63420	2734	RNA-metabolising metallo-beta-lactamase family protein	458	3.97546	709	6.21197	-0.643928	4.92e-14	1.42e-13
AT4G23890	750	unknown protein; FUNCTIONS IN: molecular_function unknown; INVOLVED IN: biological_process unknown; LOCATED IN: chloroplast thylakoid membrane, chloroplast; EXPRESSED IN: 22 plant structures; EXPRESSED DURING: 13 growth stages; CONTAINS InterPro DOMAIN/s: Protein of unknown function DUF3252 (InterPro:IPR021659); Has 287 Blast hits to 287 proteins in 81 species: Archae - 0; Bacteria - 118; Metazoa…	2059	65.1502	3641	116.29	-0.835881	5.87e-102	5.13e-101
AT5G04360	2896	limit dextrinase	207	1.69626	363	3.00255	-0.823828	2.3e-11	6.05e-11
AT5G58710	613	rotamase CYP 7	11031	427.046	2997	117.114	1.86648	0	0	up
AT5G05740	1668	ethylene-dependent gravitropism-deficient and yellow-green-like 2	649	9.23356	1392	19.9905	-1.11436	1.27e-63	8.11e-63	down
AT4G22930	1132	pyrimidin 4	764	16.0165	604	12.7812	0.325535	3.2e-05	6.2e-05
AT3G52380	988	chloroplast RNA-binding protein 33	2290	55.0046	4421	107.188	-0.962515	4.95e-156	5.83e-155
AT3G56150	2700	eukaryotic translation initiation factor 3C	6661	58.5459	5672	50.3215	0.218392	4.75e-17	1.5e-16
ATMG00070	570	NADH dehydrogenase subunit 9	114	4.74625	77	3.23592	0.552614	0.00874908	0.0135641
AT4G18480	1272	P-loop containing nucleoside triphosphate hydrolases superfamily protein	4640	86.5668	9101	171.389	-0.98539	0	0
AT4G23650	1587	calcium-dependent protein kinase 6	8980	134.283	7054	106.473	0.334784	1.56e-48	8.49e-48
AT1G10290	2743	dynamin-like protein 6	9262	80.1308	2473	21.5963	1.89157	0	0	up
AT5G13650	2029	elongation factor family protein	6582	76.9833	9574	113.03	-0.554085	2.29e-129	2.35e-128
AT2G34640	1581	plastid transcriptionally active 12	408	6.1242	879	13.318	-1.12078	3.38e-41	1.67e-40	down
AT4G20890	1333	tubulin beta-9 chain	5279	93.9815	3253	58.4568	0.685004	1.32e-103	1.17e-102
AT3G54050	1252	high cyclic electron flow 1	2489	47.1782	7360	140.817	-1.57763	0	0	down
AT3G16470	1353	Mannose-binding lectin superfamily protein	716	12.5584	1224	21.6703	-0.787062	3.76e-32	1.62e-31
AT3G02730	534	thioredoxin F-type 1	1207	53.6397	2365	106.089	-0.983904	1.9e-87	1.49e-86
AT5G66570	997	PS II oxygen-evolving complex 1	44731	1064.72	108825	2614.66	-1.29615	0	0	down
AT1G78370	651	glutathione S-transferase TAU 20	148	5.39512	141	5.18823	0.0564125	0.739646	0.777642
AT4G04640	1119	ATPase, F1 complex, gamma subunit protein	6490	137.637	12127	259.6	-0.915422	0	0
AT1G73060	1075	Low PSII Accumulation 3	903	19.9343	1468	32.7114	-0.714544	1.44e-32	6.24e-32
AT3G56940	1228	dicarboxylate diiron protein, putative (Crd1)	10166	196.459	29010	565.888	-1.52629	0	0	down
AT5G42950	5143	GYF domain-containing protein	5994	27.658	2941	13.6981	1.01372	1.98e-227	3.06e-226	up
AT5G63310	693	nucleoside diphosphate kinase 2	1178	40.3397	2277	78.7066	-0.964284	1.5e-81	1.12e-80
AT1G64190	1461	6-phosphogluconate dehydrogenase family protein	1574	25.5667	2136	35.0213	-0.453966	1.61e-21	5.61e-21
AT2G42530	423	cold regulated 15b	31	1.73917	11	0.622922	1.48128	0.00180927	0.00302594
AT1G56190	1435	Phosphoglycerate kinase family protein	6944	114.836	2906	48.5093	1.24324	0	0	up
AT4G04770	1671	ATP binding cassette protein 1	7619	108.204	5306	76.0628	0.508487	6.79e-88	5.35e-87
AT3G10670	1014	non-intrinsic ABC protein 7	1387	32.4608	2074	48.9951	-0.593938	4.06e-33	1.78e-32
AT1G22280	862	phytochrome-associated protein phosphatase type 2C	6231	171.542	3378	93.8715	0.869805	2.27e-183	3.02e-182
AT3G60880	1096	dihydrodipicolinate synthase 1	513	11.1078	519	11.3433	-0.0302653	0.736145	0.774507
AT3G59770	4938	sacI homology domain-containing protein / WW domain-containing protein	2833	13.615	2293	11.1233	0.291605	5.36e-13	1.49e-12
AT2G34460	841	NAD(P)-binding Rossmann-fold superfamily protein	1785	50.369	2571	73.2298	-0.539895	1.72e-34	7.7e-34
AT3G59980	819	Nucleic acid-binding, OB-fold-like protein	337	9.76488	423	12.3719	-0.341399	0.00114842	0.00195884
AT1G70410	840	beta carbonic anhydrase 4	3209	90.659	5606	159.866	-0.818338	2e-150	2.29e-149
AT2G35490	1128	Plastid-lipid associated protein PAP / fibrillin family protein	9103	191.512	4510	95.7743	0.999725	0	0
AT2G13360	1203	alanine:glyoxylate aminotransferase	47685	940.669	85251	1697.52	-0.851671	0	0
AT3G15690	790	Single hybrid motif superfamily protein	791	23.7613	1050	31.8378	-0.422129	4.21e-10	1.05e-09
AT3G05090	2259	Transducin/WD40 repeat-like superfamily protein	2884	30.297	1447	15.3438	0.981517	7.89e-105	7.05e-104
AT4G24620	1839	phosphoglucose isomerase 1	922	11.8979	1710	22.2739	-0.904647	1.25e-55	7.39e-55
AT1G61520	820	photosystem I light harvesting complex gene 3	25126	727.16	66017	1928.52	-1.40715	0	0	down
AT3G23700	1176	Nucleic acid-binding proteins superfamily	3135	63.2632	5486	111.745	-0.820779	5.41e-148	6.14e-147
AT3G61870	817	unknown protein; FUNCTIONS IN: molecular_function unknown; INVOLVED IN: biological_process unknown; LOCATED IN: chloroplast, chloroplast inner membrane, chloroplast envelope; EXPRESSED IN: 23 plant structures; EXPRESSED DURING: 14 growth stages; Has 200 Blast hits to 200 proteins in 73 species: Archae - 0; Bacteria - 112; Metazoa - 0; Fungi - 0; Plants - 53; Viruses - 0; Other Eukaryotes - 35 (so…	1681	48.8277	4476	131.235	-1.42638	1.56e-293	2.98e-292	down
AT5G08180	468	Ribosomal protein L7Ae/L30e/S12e/Gadd45 family protein	305	15.4659	437	22.3675	-0.532314	6.19e-07	1.33e-06
AT5G08050	475	Protein of unknown function (DUF1118)	1076	53.7575	2237	112.812	-1.06938	1.08e-94	8.92e-94	down
AT5G47690	4822	binding	4812	23.682	4030	20.0198	0.242367	3.18e-15	9.51e-15
AT3G12345	558	unknown protein; LOCATED IN: chloroplast; Has 35333 Blast hits to 34131 proteins in 2444 species: Archae - 798; Bacteria - 22429; Metazoa - 974; Fungi - 991; Plants - 531; Viruses - 0; Other Eukaryotes - 9610 (source: NCBI BLink).	1978	84.1226	4882	209.578	-1.31692	1.56e-283	2.89e-282	down
AT5G27380	1617	glutathione synthetase 2	4534	66.5414	4012	59.4336	0.162973	1.82e-07	4.03e-07
AT1G43690	1798	ubiquitin interaction motif-containing protein	3282	43.3181	1741	23.1948	0.901169	1.97e-103	1.74e-102
AT1G71920	1252	HISTIDINE BIOSYNTHESIS 6B	188	3.56348	264	5.05104	-0.503295	0.00023146	0.00041912
AT1G10510	1816	RNI-like superfamily protein	1363	17.8115	995	13.1247	0.440528	1.73e-13	4.89e-13
AT1G64510	693	Translation elongation factor EF1B/ribosomal protein S6 family protein	3095	105.986	6041	208.813	-0.978337	3.06e-218	4.56e-217
AT3G63140	1218	chloroplast stem-loop binding protein of 41 kDa	3705	72.1874	9278	182.469	-1.33783	0	0	down
AT2G37970	739	SOUL heme-binding family protein	7304	234.551	7449	241.454	-0.0418495	0.0781032	0.104508
AT2G43090	754	Aconitase/3-isopropylmalate dehydratase protein	8700	273.822	5989	190.267	0.525211	4.73e-106	4.26e-105
AT4G36910	708	Cystathionine beta-synthase (CBS) family protein	271	9.08357	397	13.4319	-0.564336	5.46e-07	1.18e-06
AT5G20140	1185	SOUL heme-binding family protein	338	6.76892	552	11.1584	-0.721135	2.04e-13	5.77e-13
AT5G06690	642	WCRKC thioredoxin 1	826	30.5327	879	32.7971	-0.103211	0.139763	0.178463
ATCG00340	2202	Photosystem I, PsaA/PsaB protein	2198	23.6881	2099	22.8337	0.0529997	0.22861	0.27921
AT1G77510	1525	PDI-like 1-2	10038	156.206	1721	27.0329	2.53066	0	0	up
AT5G42980	355	thioredoxin 3	16727	1118.18	11473	774.159	0.530446	1.03e-205	1.47e-204
AT1G62640	1213	3-ketoacyl-acyl carrier protein synthase III	648	12.6775	1151	22.7298	-0.842312	7.1e-34	3.15e-33
AT4G01883	673	Polyketide cyclase / dehydrase and lipid transport protein	533	18.7946	335	11.9237	0.656485	3.73e-11	9.73e-11
AT4G35100	841	plasma membrane intrinsic protein 3	8018	226.251	12421	353.787	-0.644957	6.36e-219	9.52e-218
AT4G35450	1051	ankyrin repeat-containing protein 2	13644	308.077	9467	215.77	0.513798	8.32e-159	9.96e-158
AT1G07040	1113	unknown protein; INVOLVED IN: biological_process unknown; LOCATED IN: chloroplast; EXPRESSED IN: 24 plant structures; EXPRESSED DURING: 14 growth stages; BEST Arabidopsis thaliana protein match is: unknown protein (TAIR:AT1G27030.1); Has 540 Blast hits to 538 proteins in 187 species: Archae - 0; Bacteria - 333; Metazoa - 0; Fungi - 0; Plants - 67; Viruses - 0; Other Eukaryotes - 140 (source: NCBI…	4478	95.4794	3966	85.357	0.16168	2.68e-07	5.9e-07
AT4G13430	1527	isopropyl malate isomerase large subunit 1	6404	99.5252	6569	103.049	-0.05019	0.0475571	0.0657795
AT4G21445	463	unknown protein; FUNCTIONS IN: molecular_function unknown; INVOLVED IN: biological_process unknown; LOCATED IN: chloroplast, chloroplast stroma; Has 30201 Blast hits to 17322 proteins in 780 species: Archae - 12; Bacteria - 1396; Metazoa - 17338; Fungi - 3422; Plants - 5037; Viruses - 0; Other Eukaryotes - 2996 (source: NCBI BLink).	284	14.5565	342	17.694	-0.281595	0.0148281	0.0222322
AT2G02500	906	Nucleotide-diphospho-sugar transferases superfamily protein	433	11.3418	249	6.58344	0.784732	3.18e-12	8.61e-12
AT5G43780	1407	Pseudouridine synthase/archaeosine transglycosylase-like family protein	2737	46.1638	3451	58.7533	-0.347909	3.27e-21	1.14e-20
AT3G53560	1164	Tetratricopeptide repeat (TPR)-like superfamily protein	622	12.6811	953	19.612	-0.629051	1.18e-17	3.77e-17
AT1G31230	2733	aspartate kinase-homoserine dehydrogenase i	473	4.10717	596	5.22382	-0.346962	8.91e-05	0.00016705
AT1G30380	391	photosystem I subunit K	11134	675.764	28978	1775.31	-1.39348	0	0	down
AT3G03710	2767	polyribonucleotide nucleotidyltransferase, putative	658	5.64336	1220	10.5617	-0.904211	3.65e-40	1.78e-39
AT3G08740	708	elongation factor P (EF-P) family protein	2050	68.7134	2760	93.3807	-0.442534	3.74e-26	1.43e-25
AT4G09040	912	RNA-binding (RRM/RBD/RNP motifs) family protein	610	15.8729	1302	34.1978	-1.10734	4.84e-59	2.96e-58	down
AT2G01190	2161	Octicosapeptide/Phox/Bem1p family protein	6463	70.9741	6039	66.9409	0.0844048	0.00107507	0.00183947
AT4G15930	370	Dynein light chain type 1 family protein	730	46.8211	1289	83.4512	-0.833773	4.13e-37	1.93e-36
AT2G45990	805	unknown protein; FUNCTIONS IN: molecular_function unknown; INVOLVED IN: biological_process unknown; LOCATED IN: chloroplast, chloroplast stroma; EXPRESSED IN: 22 plant structures; EXPRESSED DURING: 13 growth stages; Has 312 Blast hits to 312 proteins in 90 species: Archae - 0; Bacteria - 131; Metazoa - 0; Fungi - 0; Plants - 67; Viruses - 0; Other Eukaryotes - 114 (source: NCBI BLink).	1633	48.1405	2062	61.3584	-0.350009	2e-13	5.64e-13
AT1G59610	2761	dynamin-like 3	7311	62.8393	3158	27.3985	1.19757	0	0	up
AT3G46780	1531	plastid transcriptionally active 16	3879	60.1264	9656	151.079	-1.32923	0	0	down
AT2G17695	642	FUNCTIONS IN: molecular_function unknown; INVOLVED IN: biological_process unknown; LOCATED IN: chloroplast; CONTAINS InterPro DOMAIN/s: Domain of unknown function DUF1990 (InterPro:IPR018960); Has 259 Blast hits to 259 proteins in 120 species: Archae - 0; Bacteria - 197; Metazoa - 0; Fungi - 0; Plants - 57; Viruses - 0; Other Eukaryotes - 5 (source: NCBI BLink).	369	13.6399	540	20.1484	-0.562828	5.6e-09	1.33e-08
AT3G47470	753	light-harvesting chlorophyll-protein complex I subunit A4	26230	826.655	79674	2534.56	-1.61638	0	0	down
AT3G55330	690	PsbP-like protein 1	1582	54.4099	3087	107.169	-0.977945	1.96e-112	1.84e-111
AT5G21160	2499	LA RNA-binding protein	1908	18.1189	2082	19.957	-0.139398	0.00228595	0.00378426
AT5G16880	1222	Target of Myb protein 1	14522	282.017	3528	69.1574	2.02783	0	0	up
AT4G28730	523	Glutaredoxin family protein	691	31.3543	228	10.4427	1.58616	4.13e-54	2.4e-53	up
AT2G43945	867	unknown protein; LOCATED IN: chloroplast; BEST Arabidopsis thaliana protein match is: unknown protein (TAIR:AT3G59870.1); Has 292 Blast hits to 292 proteins in 84 species: Archae - 0; Bacteria - 122; Metazoa - 0; Fungi - 0; Plants - 46; Viruses - 0; Other Eukaryotes - 124 (source: NCBI BLink).	1622	44.3969	1437	39.7026	0.161224	0.00201747	0.00335594
AT4G10340	841	light harvesting complex of photosystem II 5	19503	550.334	62267	1773.55	-1.68826	0	0	down
AT1G52670	822	Single hybrid motif superfamily protein	679	19.6028	803	23.4005	-0.255478	0.00066737	0.00116298
AT3G26060	652	Thioredoxin superfamily protein	952	34.6505	3012	110.66	-1.67518	3.01e-250	5.01e-249	down
AT3G04000	817	NAD(P)-binding Rossmann-fold superfamily protein	270	7.84264	249	7.3006	0.103324	0.414805	0.47459
AT3G01310	3168	Phosphoglycerate mutase-like family protein	2728	20.4352	1607	12.151	0.749984	1.72e-63	1.1e-62
AT1G03600	523	photosystem II family protein	6742	305.92	19777	905.816	-1.56606	0	0	down
AT4G22890	973	PGR5-LIKE A	1656	40.3895	4102	100.987	-1.32211	5.16e-240	8.28e-239	down
AT1G10760	4197	Pyruvate phosphate dikinase, PEP/pyruvate binding domain	1322	7.47503	2101	11.9914	-0.681844	2.21e-42	1.11e-41
AT1G72150	1720	PATELLIN 1	41901	578.118	42061	585.777	-0.018988	0.0564153	0.0770458
AT4G24280	2155	chloroplast heat shock protein 70-1	7854	86.4897	7864	87.4133	-0.0153253	0.50544	0.564516
AT5G11880	1467	Pyridoxal-dependent decarboxylase family protein	852	13.7826	1334	21.7825	-0.660323	4.21e-26	1.62e-25
AT2G30930	493	unknown protein; FUNCTIONS IN: molecular_function unknown; INVOLVED IN: biological_process unknown; LOCATED IN: chloroplast, plasma membrane, membrane; EXPRESSED IN: 24 plant structures; EXPRESSED DURING: 14 growth stages; BEST Arabidopsis thaliana protein match is: unknown protein (TAIR:AT1G06540.1); Has 194 Blast hits to 176 proteins in 78 species: Archae - 0; Bacteria - 101; Metazoa - 15; Fung…	5296	254.93	5485	266.509	-0.064078	0.021119	0.0309974
AT2G41040	1057	S-adenosyl-L-methionine-dependent methyltransferases superfamily protein	1586	35.6081	593	13.4388	1.4058	3.88e-102	3.4e-101	up
AT5G16240	1183	Plant stearoyl-acyl-carrier-protein desaturase family protein	171	3.4303	309	6.25684	-0.8671	1.17e-10	2.98e-10
AT3G11130	5115	Clathrin, heavy chain	8727	40.4893	5697	26.6798	0.601794	1.89e-135	2.01e-134
AT3G19820	1683	cell elongation protein / DWARF1 / DIMINUTO (DIM)	2933	41.357	6436	91.6038	-1.14728	9.62e-301	1.87e-299	down
AT1G30120	1218	pyruvate dehydrogenase E1 beta	3788	73.8046	4997	98.2751	-0.413115	1.09e-40	5.35e-40
AT4G20850	4140	tripeptidyl peptidase ii	13132	75.2751	14207	82.2022	-0.127005	3.43e-13	9.61e-13
ATCG00190	3216	RNA polymerase subunit beta	547	4.03638	1014	7.55272	-0.903934	1.18e-33	5.21e-33
AT4G01310	786	Ribosomal L5P family protein	2043	61.6831	5192	158.232	-1.35909	0	0	down
AT3G57560	1041	N-acetyl-l-glutamate kinase	1211	27.6067	1393	32.054	-0.215486	0.00014101	0.0002601
AT3G04550	1348	unknown protein; INVOLVED IN: biological_process unknown; LOCATED IN: chloroplast stroma, chloroplast; EXPRESSED IN: 22 plant structures; EXPRESSED DURING: 13 growth stages; BEST Arabidopsis thaliana protein match is: unknown protein (TAIR:AT5G28500.1); Has 110 Blast hits to 110 proteins in 51 species: Archae - 0; Bacteria - 67; Metazoa - 1; Fungi - 0; Plants - 41; Viruses - 0; Other Eukaryotes -…	865	15.2281	1614	28.6811	-0.913358	1.96e-53	1.13e-52
AT4G15410	1264	serine/threonine protein phosphatase 2A 55 kDa regulatory subunit B prime gamma	1596	29.9645	333	6.31072	2.24738	2.24e-194	3.07e-193	up
AT5G14320	507	Ribosomal protein S13/S18 family	3238	151.562	6236	294.632	-0.959008	6.26e-218	9.31e-217
AT5G13450	714	delta subunit of Mt ATP synthase	3502	116.396	2688	90.1805	0.368156	1.6e-23	5.83e-23
AT3G05625	772	Tetratricopeptide repeat (TPR)-like superfamily protein	112	3.44288	199	6.17472	-0.842759	4.49e-07	9.74e-07
AT5G04740	903	ACT domain-containing protein	3863	101.521	2590	68.7058	0.56328	2.25e-54	1.31e-53
AT5G62390	1338	BCL-2-associated athanogene 7	6064	107.553	8598	153.93	-0.517221	6.1e-103	5.37e-102
AT2G42540	417	cold-regulated 15a	1	0.0569095	7	0.402109	-2.82084	0.0245201	0.0355508
AT1G13270	1108	methionine aminopeptidase 1B	1156	24.7593	1305	28.2132	-0.188398	0.00121126	0.00206177
AT1G06190	1212	Rho termination factor	1661	32.5228	1932	38.1844	-0.231533	1.56e-06	3.29e-06
AT1G09020	1461	homolog of yeast sucrose nonfermenting 4	1080	17.5426	677	11.0999	0.660314	2.97e-21	1.03e-20
AT1G35160	886	GF14 protein phi chain	5385	144.236	3397	91.8424	0.651196	9.13e-97	7.69e-96
AT3G14930	1255	Uroporphyrinogen decarboxylase	1373	25.9626	2405	45.9042	-0.822195	3.83e-66	2.52e-65
AT3G48530	1273	SNF1-related protein kinase regulatory subunit gamma 1	5154	96.0808	5614	105.639	-0.136826	8.71e-07	1.86e-06
AT1G04080	2470	Tetratricopeptide repeat (TPR)-like superfamily protein	4635	44.5321	4795	46.5022	-0.062451	0.0355729	0.0504224
AT5G46580	2133	pentatricopeptide (PPR) repeat-containing protein	519	5.77427	1151	12.9261	-1.16257	1.61e-56	9.57e-56	down
AT2G31170	1689	Cysteinyl-tRNA synthetase, class Ia family protein	288	4.04654	412	5.84318	-0.530065	1.42e-06	3e-06
AT3G20330	1170	PYRIMIDINE B	380	7.70759	426	8.72178	-0.178344	0.0795405	0.106279
AT2G27710	346	60S acidic ribosomal protein family	7560	518.521	13076	905.275	-0.803953	0	0
AT2G43160	2686	ENTH/VHS family protein	8747	77.2812	6493	57.9056	0.416414	2.96e-70	2.03e-69
AT3G19480	1765	D-3-phosphoglycerate dehydrogenase	294	3.95297	914	12.4046	-1.64987	1.06e-75	7.64e-75	down
AT1G07920	1348	GTP binding Elongation factor Tu family protein	13492	237.524	12201	216.814	0.131615	2.71e-13	7.62e-13
AT4G17720	939	RNA-binding (RRM/RBD/RNP motifs) family protein	4533	114.562	833	21.2501	2.43059	0	0	up
AT5G36700	1086	2-phosphoglycolate phosphatase 1	1158	25.3046	2531	55.8269	-1.14156	1.42e-118	1.38e-117	down
AT5G27560	1024	Domain of unknown function (DUF1995)	757	17.5435	1295	30.2936	-0.788076	5.45e-34	2.42e-33
AT4G37925	651	subunit NDH-M of NAD(P)H:plastoquinone dehydrogenase complex	181	6.59809	760	27.965	-2.0835	4.16e-86	3.23e-85	down
AT4G18010	1938	myo-inositol polyphosphate 5-phosphatase 2	22438	274.758	26321	325.334	-0.24376	1.82e-77	1.33e-76
AT3G48860	1732	unknown protein; INVOLVED IN: biological_process unknown; LOCATED IN: plasma membrane; EXPRESSED IN: 22 plant structures; EXPRESSED DURING: 13 growth stages; BEST Arabidopsis thaliana protein match is: unknown protein (TAIR:AT5G23700.1); Has 12429 Blast hits to 9751 proteins in 897 species: Archae - 180; Bacteria - 1190; Metazoa - 6552; Fungi - 1361; Plants - 886; Viruses - 50; Other Eukaryotes -…	1688	23.1284	1392	19.2519	0.264666	3.8e-07	8.27e-07
AT2G35040	1788	AICARFT/IMPCHase bienzyme family protein	842	11.1755	1501	20.1092	-0.847521	4.27e-44	2.19e-43
AT3G60240	5182	eukaryotic translation initiation factor 4G	3232	14.8011	3078	14.2283	0.0569444	0.116991	0.151795
AT3G15000	1186	cobalt ion binding	1885	37.7179	2540	51.3016	-0.443754	2.58e-24	9.56e-24
AT5G64860	1728	disproportionating enzyme	100	1.37334	206	2.85565	-1.05613	5.59e-10	1.39e-09
AT3G61430	859	plasma membrane intrinsic protein 1A	7268	200.79	13331	371.75	-0.888644	0	0
AT3G59870	864	unknown protein; FUNCTIONS IN: molecular_function unknown; INVOLVED IN: biological_process unknown; LOCATED IN: chloroplast; EXPRESSED IN: 23 plant structures; EXPRESSED DURING: 13 growth stages; BEST Arabidopsis thaliana protein match is: unknown protein (TAIR:AT2G43945.1); Has 292 Blast hits to 292 proteins in 84 species: Archae - 0; Bacteria - 122; Metazoa - 0; Fungi - 0; Plants - 46; Viruses …	1191	32.7129	568	15.7477	1.05472	9.97e-50	5.52e-49	up
AT1G26160	774	Metal-dependent phosphohydrolase	843	25.8468	602	18.631	0.47228	6.48e-10	1.61e-09
AT4G13200	555	unknown protein; FUNCTIONS IN: molecular_function unknown; INVOLVED IN: biological_process unknown; LOCATED IN: thylakoid, chloroplast thylakoid membrane, chloroplast, plastoglobule; EXPRESSED IN: 22 plant structures; EXPRESSED DURING: 13 growth stages; Has 97 Blast hits to 97 proteins in 46 species: Archae - 0; Bacteria - 65; Metazoa - 2; Fungi - 0; Plants - 28; Viruses - 0; Other Eukaryotes - 2…	899	38.4404	1144	49.3758	-0.361184	1.72e-08	4.02e-08
AT2G28605	697	Photosystem II reaction center PsbP family protein	225	7.66074	504	17.3213	-1.17699	3.45e-26	1.33e-25	down
AT2G36835	372	unknown protein; FUNCTIONS IN: molecular_function unknown; INVOLVED IN: biological_process unknown; LOCATED IN: chloroplast envelope; EXPRESSED IN: 22 plant structures; EXPRESSED DURING: 13 growth stages; Has 26 Blast hits to 26 proteins in 11 species: Archae - 0; Bacteria - 0; Metazoa - 0; Fungi - 0; Plants - 26; Viruses - 0; Other Eukaryotes - 0 (source: NCBI BLink).	1118	71.3214	1222	78.6882	-0.141814	0.0174836	0.025958
AT5G58270	2185	ABC transporter of the mitochondrion 3	1756	19.0719	1767	19.3716	-0.0224987	0.643487	0.693759
AT5G58140	2746	phototropin 2	996	8.60755	1975	17.2285	-1.00112	2.02e-75	1.45e-74	down
ATCG00750	414	ribosomal protein S11	637	36.514	1263	73.0776	-1.00098	7.09e-49	3.88e-48	down
AT5G25980	1642	glucoside glucohydrolase 2	1409	20.3638	1535	22.3932	-0.137057	0.00999003	0.0153614
AT4G39680	1899	SAP domain-containing protein	3782	47.2626	4339	54.7326	-0.211703	3.99e-11	1.04e-10
AT2G44350	1423	Citrate synthase family protein	7143	119.123	5558	93.5611	0.348475	7.04e-42	3.52e-41
AT5G61780	2956	TUDOR-SN protein 2	2268	18.2079	2203	17.8522	0.0284616	0.509542	0.568587
AT5G55230	1849	microtubule-associated proteins 65-1	1008	12.9373	998	12.9293	0.00089437	0.988923	0.9969
AT4G20980	1774	Eukaryotic translation initiation factor 3 subunit 7 (eIF-3)	2497	33.403	2151	29.0448	0.201699	1.94e-06	4.07e-06
AT1G18060	678	unknown protein; INVOLVED IN: biological_process unknown; LOCATED IN: chloroplast; EXPRESSED IN: 22 plant structures; EXPRESSED DURING: 13 growth stages; Has 74 Blast hits to 74 proteins in 29 species: Archae - 0; Bacteria - 19; Metazoa - 0; Fungi - 0; Plants - 49; Viruses - 0; Other Eukaryotes - 6 (source: NCBI BLink).	515	18.026	1293	45.6825	-1.34157	1.03e-78	7.54e-78	down
AT4G12800	844	photosystem I subunit l	26908	756.588	56668	1608.34	-1.08799	0	0	down
AT4G31530	1015	NAD(P)-binding Rossmann-fold superfamily protein	3059	71.5211	2618	61.7853	0.211105	3.7e-08	8.5e-08
AT4G33650	2428	dynamin-related protein 3A	1854	18.121	1077	10.6255	0.770133	1.06e-45	5.57e-45
AT3G15840	804	post-illumination chlorophyll fluorescence increase	4551	134.33	2720	81.039	0.729087	1.01e-99	8.73e-99
AT3G03980	811	NAD(P)-binding Rossmann-fold superfamily protein	152	4.44778	192	5.67103	-0.350525	0.0247343	0.0358197
AT2G16600	520	rotamase CYP 3	18979	866.145	7981	367.651	1.23627	0	0	up
AT5G50370	744	Adenylate kinase family protein	213	6.79403	346	11.14	-0.713408	8.35e-09	1.97e-08
AT5G12470	1158	Protein of unknown function (DUF3411)	1531	31.3753	1764	36.4898	-0.217866	1.5e-05	2.97e-05
AT1G08110	706	lactoylglutathione lyase family protein / glyoxalase I family protein	1382	46.4541	2250	76.3413	-0.716657	3.06e-49	1.68e-48
AT1G21640	2998	NAD kinase 2	3551	28.1086	2365	18.8965	0.572896	1.26e-51	7.12e-51
AT2G42220	703	Rhodanese/Cell cycle control phosphatase superfamily protein	1866	62.9908	5910	201.379	-1.6767	0	0	down
AT1G07110	2232	fructose-2,6-bisphosphatase	4106	43.6562	5418	58.1469	-0.413516	4.78e-44	2.45e-43
AT3G46970	2523	alpha-glucan phosphorylase 2	266	2.50199	517	4.90857	-0.972228	4.45e-20	1.51e-19
AT3G03890	963	FMN binding	5430	133.812	1139	28.3321	2.23969	0	0	up
AT3G54440	3360	glycoside hydrolase family 2 protein	1948	13.7585	1822	12.9894	0.0829812	0.0775011	0.103746
AT5G48220	1138	Aldolase-type TIM barrel family protein	925	19.2895	1117	23.5122	-0.285594	8.09e-06	1.63e-05
AT1G69510	412	cAMP-regulated phosphoprotein 19-related protein	1959	112.839	2236	130.004	-0.204292	4.63e-06	9.48e-06
AT3G01480	1312	cyclophilin 38	2969	53.7028	5233	95.5429	-0.831151	2.74e-144	3.05e-143
AT3G25660	1611	Amidase family protein	1644	24.2174	3142	46.7188	-0.947962	1.02e-108	9.38e-108
AT2G38270	879	CAX-interacting protein 2	2995	80.8591	1769	48.2081	0.746132	6.41e-69	4.32e-68
AT2G44490	1681	Glycosyl hydrolase superfamily protein	10406	146.905	14171	201.936	-0.459016	1e-135	1.07e-134
AT3G48890	700	membrane-associated progesterone binding protein 3	3357	113.808	1911	65.3949	0.799355	1.5e-86	1.17e-85
AT1G47750	744	peroxin 11A	1333	42.5185	731	23.5356	0.853244	1.96e-39	9.43e-39
AT5G56680	1717	Class II aminoacyl-tRNA and biotin synthetases superfamily protein	1427	19.7231	1721	24.01	-0.283751	3.68e-08	8.45e-08
AT5G41670	1461	6-phosphogluconate dehydrogenase family protein	2592	42.1023	4001	65.5994	-0.639784	7.64e-71	5.26e-70
AT4G17040	915	CLP protease R subunit 4	5676	147.212	5822	152.417	-0.0501298	0.0624597	0.0846955
AT2G28190	649	copper/zinc superoxide dismutase 2	2144	78.3972	5033	185.765	-1.2446	7.88e-268	1.39e-266	down
ATCG00420	474	NADH dehydrogenase subunit J	3352	167.821	4264	215.487	-0.360675	1.6e-27	6.31e-27
AT2G26890	7662	DNAJ heat shock N-terminal domain-containing protein	2971	9.20198	2596	8.11604	0.181169	2.87e-06	5.96e-06
AT4G32720	1300	La protein 1	1904	34.7572	1469	27.0682	0.36071	4.82e-13	1.34e-12
AT1G35580	1653	cytosolic invertase 1	33770	484.818	12778	185.17	1.38859	0	0	up
AT1G15950	1033	cinnamoyl coa reductase 1	2924	67.1735	4094	94.9356	-0.499057	6.12e-47	3.26e-46
AT2G28900	444	outer plastid envelope protein 16-1	951	50.8298	1070	57.7274	-0.183583	0.00426501	0.00685305
AT2G37690	1927	phosphoribosylaminoimidazole carboxylase, putative / AIR carboxylase, putative	282	3.47287	319	3.96543	-0.191351	0.104321	0.136495
AT5G24300	1957	Glycogen/starch synthases, ADP-glucose type	1081	13.1086	1807	22.1182	-0.754719	1.7e-43	8.65e-43
AT5G47870	597	FUNCTIONS IN: molecular_function unknown; INVOLVED IN: biological_process unknown; LOCATED IN: chloroplast; EXPRESSED IN: 22 plant structures; EXPRESSED DURING: 13 growth stages; BEST Arabidopsis thaliana protein match is: cobalt ion binding (TAIR:AT1G71310.1); Has 1807 Blast hits to 1807 proteins in 277 species: Archae - 0; Bacteria - 0; Metazoa - 736; Fungi - 347; Plants - 385; Viruses - 0; Oth…	952	37.8428	1428	57.2975	-0.598452	1.3e-23	4.74e-23
AT1G11840	967	glyoxalase I homolog	651	15.9763	884	21.8981	-0.454878	8.21e-10	2.03e-09
AT2G30950	2098	FtsH extracellular protease family	13744	155.463	20847	238.023	-0.614527	0	0
AT2G39730	1422	rubisco activase	49182	820.781	126208	2126.03	-1.37309	0	0	down
AT1G29700	1050	Metallo-hydrolase/oxidoreductase superfamily protein	340	7.68441	713	16.266	-1.08186	5.85e-32	2.51e-31	down
AT4G31990	1386	aspartate aminotransferase 5	3275	56.0749	2935	50.7255	0.144645	7.89e-05	0.00014861
AT1G51100	634	unknown protein; FUNCTIONS IN: molecular_function unknown; INVOLVED IN: biological_process unknown; LOCATED IN: chloroplast, chloroplast stroma; EXPRESSED IN: 22 plant structures; EXPRESSED DURING: 13 growth stages; Has 26 Blast hits to 26 proteins in 9 species: Archae - 0; Bacteria - 0; Metazoa - 0; Fungi - 0; Plants - 26; Viruses - 0; Other Eukaryotes - 0 (source: NCBI BLink).	339	12.6891	666	25.1632	-0.987726	4.93e-26	1.89e-25
AT5G67385	1813	Phototropic-responsive NPH3 family protein	2617	34.2552	3794	50.1281	-0.549295	1.32e-51	7.46e-51
AT1G32060	1186	phosphoribulokinase	6295	125.96	14950	301.952	-1.26136	0	0	down
AT3G32930	748	unknown protein; FUNCTIONS IN: molecular_function unknown; INVOLVED IN: biological_process unknown; LOCATED IN: chloroplast envelope; EXPRESSED IN: 22 plant structures; EXPRESSED DURING: 13 growth stages; Has 57 Blast hits to 57 proteins in 11 species: Archae - 0; Bacteria - 0; Metazoa - 0; Fungi - 0; Plants - 57; Viruses - 0; Other Eukaryotes - 0 (source: NCBI BLink).	665	21.098	1126	36.0594	-0.77327	7.24e-29	2.93e-28
AT4G37000	958	accelerated cell death 2 (ACD2)	878	21.7495	1219	30.4803	-0.486895	1.64e-14	4.8e-14
AT5G17530	1915	phosphoglucosamine mutase family protein	894	11.0787	982	12.2836	-0.148938	0.0254487	0.0367924
AT5G13120	777	cyclophilin 20-2	1852	56.5641	2799	86.2906	-0.609317	4.45e-46	2.35e-45
AT3G01780	3529	ARM repeat superfamily protein	3604	24.2356	2277	15.4558	0.648975	5.34e-65	3.46e-64
AT4G21280	673	photosystem II subunit QA	8774	309.388	15591	554.933	-0.842896	0	0
AT3G50670	1281	U1 small nuclear ribonucleoprotein-70K	5547	102.761	7117	133.085	-0.373051	1.31e-47	7.06e-47
AT2G38550	1006	Transmembrane proteins 14C	619	14.602	457	10.8818	0.424256	1.62e-06	3.41e-06
AT1G03350	1410	BSD domain-containing protein	3844	64.6971	2339	39.7368	0.703227	1.85e-79	1.36e-78
AT5G37510	2245	NADH-ubiquinone dehydrogenase, mitochondrial, putative	4148	43.8473	2965	31.6366	0.470894	1.57e-42	7.9e-42
AT2G38040	2308	acetyl Co-enzyme a carboxylase carboxyltransferase alpha subunit	7431	76.4068	11785	122.314	-0.678813	2.53e-227	3.89e-226
AT2G04700	439	ferredoxin thioredoxin reductase catalytic beta chain family protein	2099	113.467	2105	114.86	-0.0176076	0.692344	0.73716
AT1G79560	3025	FTSH protease 12	455	3.56949	900	7.12687	-0.997548	3.87e-35	1.75e-34
AT1G69740	1291	Aldolase superfamily protein	9052	166.395	7587	140.775	0.241218	5.1e-27	1.99e-26
AT4G34350	1398	4-hydroxy-3-methylbut-2-enyl diphosphate reductase	11770	199.797	18764	321.514	-0.686343	0	0
AT5G38060	403	unknown protein; FUNCTIONS IN: molecular_function unknown; INVOLVED IN: biological_process unknown; LOCATED IN: chloroplast; BEST Arabidopsis thaliana protein match is: unknown protein (TAIR:AT1G65000.1); Has 1807 Blast hits to 1807 proteins in 277 species: Archae - 0; Bacteria - 0; Metazoa - 736; Fungi - 347; Plants - 385; Viruses - 0; Other Eukaryotes - 339 (source: NCBI BLink).	123	7.24304	137	8.14324	-0.169007	0.345277	0.402914
AT1G77090	780	Mog1/PsbP/DUF1795-like photosystem II reaction center PsbP family protein	346	10.5269	767	23.555	-1.16194	3.21e-38	1.52e-37	down
AT4G38970	1194	fructose-bisphosphate aldolase 2	17247	342.791	35391	710.019	-1.05053	0	0	down
AT3G12780	1443	phosphoglycerate kinase 1	10033	165	21338	354.217	-1.10216	0	0	down
AT1G70890	474	MLP-like protein 43	162	8.11068	194	9.80404	-0.273552	0.0742312	0.0995833
AT1G62750	2349	Translation elongation factor EFG/EF2 protein	7235	73.0931	12780	130.325	-0.834313	0	0
AT3G14940	2905	phosphoenolpyruvate carboxylase 3	44	0.359441	35	0.288605	0.316659	0.330918	0.387613
AT4G37870	2013	phosphoenolpyruvate carboxykinase 1	29565	348.542	53145	632.412	-0.859533	0	0
AT1G52220	468	FUNCTIONS IN: molecular_function unknown; INVOLVED IN: biological_process unknown; LOCATED IN: chloroplast thylakoid membrane, chloroplast; EXPRESSED IN: 23 plant structures; EXPRESSED DURING: 13 growth stages; BEST Arabidopsis thaliana protein match is: photosystem I P subunit (TAIR:AT2G46820.2); Has 291 Blast hits to 291 proteins in 50 species: Archae - 0; Bacteria - 90; Metazoa - 0; Fungi - 0;…	2140	108.515	4811	246.247	-1.18222	2.7e-236	4.28e-235	down
AT3G54090	1414	fructokinase-like 1	328	5.50485	587	9.94421	-0.853154	1.96e-18	6.4e-18
AT5G18380	438	Ribosomal protein S5 domain 2-like superfamily protein	4404	238.613	6212	339.734	-0.509733	5.52e-73	3.87e-72
AT5G01530	871	light harvesting complex photosystem II	44686	1217.51	79123	2176.04	-0.837764	0	0
AT1G50200	3033	Alanyl-tRNA synthetase	8947	70.0045	9172	72.4391	-0.0493219	0.0213862	0.0312727
AT1G79850	447	ribosomal protein S17	5432	288.385	11892	637.278	-1.14393	0	0	down
AT1G21350	795	Thioredoxin superfamily protein	365	10.8955	561	16.9035	-0.633594	3.95e-11	1.03e-10
AT5G46290	1467	3-ketoacyl-acyl carrier protein synthase I	3597	58.1877	5889	96.1597	-0.724718	2.55e-128	2.61e-127
AT1G56500	3166	haloacid dehalogenase-like hydrolase family protein	1952	14.6315	2431	18.3931	-0.330086	4.31e-14	1.24e-13
AT5G40390	2350	Raffinose synthase family protein	295	2.97903	387	3.9448	-0.405108	0.00026245	0.00047297
AT4G13010	988	Oxidoreductase, zinc-binding dehydrogenase family protein	3505	84.1883	5188	125.784	-0.579254	9.7e-77	7.03e-76
ATCG00800	654	structural constituent of ribosome	3371	122.321	6792	248.772	-1.02415	3.33e-264	5.79e-263	down
AT2G30970	1291	aspartate aminotransferase 1	1832	33.676	1121	20.7999	0.695144	4.61e-38	2.18e-37
AT1G02150	1573	Tetratricopeptide repeat (TPR)-like superfamily protein	1378	20.7894	2636	40.1419	-0.949264	1e-91	8.13e-91
AT3G12290	898	Amino acid dehydrogenase family protein	2307	60.9666	1970	52.5498	0.214333	1.23e-06	2.61e-06
AT3G09840	2428	cell division cycle 48	188774	1845.08	122529	1208.85	0.610047	0	0
AT2G47970	1240	Nuclear pore localisation protein NPL4	4383	83.8823	3049	58.9003	0.510093	1.25e-51	7.07e-51
AT1G26630	478	Eukaryotic translation initiation factor 5A-1 (eIF-5A 1) protein	21804	1082.5	20215	1013.04	0.0956771	1.07e-11	2.85e-11
AT1G67700	694	unknown protein; FUNCTIONS IN: molecular_function unknown; INVOLVED IN: biological_process unknown; LOCATED IN: chloroplast, chloroplast envelope; EXPRESSED IN: 22 plant structures; EXPRESSED DURING: 13 growth stages; Has 49 Blast hits to 49 proteins in 20 species: Archae - 0; Bacteria - 0; Metazoa - 0; Fungi - 0; Plants - 44; Viruses - 0; Other Eukaryotes - 5 (source: NCBI BLink).	1979	67.6717	4923	169.923	-1.32826	1.14e-289	2.13e-288	down
AT1G53240	1023	Lactate/malate dehydrogenase family protein	2388	55.3961	3349	78.4189	-0.501417	4.91e-39	2.35e-38
AT4G00030	637	Plastid-lipid associated protein PAP / fibrillin family protein	579	21.5705	722	27.1506	-0.331925	3.52e-05	6.8e-05
AT3G02360	1459	6-phosphogluconate dehydrogenase family protein	7520	122.316	5771	94.7496	0.368422	1.21e-48	6.59e-48
AT2G30695	597	FUNCTIONS IN: molecular_function unknown; INVOLVED IN: protein folding, protein transport; LOCATED IN: chloroplast stroma, chloroplast; EXPRESSED IN: 23 plant structures; EXPRESSED DURING: 13 growth stages; CONTAINS InterPro DOMAIN/s: Trigger factor, ribosome-binding, bacterial (InterPro:IPR008881); Has 253 Blast hits to 253 proteins in 72 species: Archae - 0; Bacteria - 138; Metazoa - 0; Fungi -…	290	11.5277	466	18.6979	-0.697767	5.48e-11	1.42e-10
AT1G51110	1228	Plastid-lipid associated protein PAP / fibrillin family protein	814	15.7307	1657	32.3226	-1.03896	1.83e-67	1.22e-66	down
AT1G31730	2815	Adaptin family protein	1872	15.7815	1617	13.7598	0.197771	5.27e-05	0.00010041
AT5G46390	1468	Peptidase S41 family protein	1062	17.168	1400	22.8446	-0.412133	1.74e-12	4.76e-12
AT3G58010	924	plastoglobulin 34kD	418	10.7356	586	15.1917	-0.500887	4.72e-08	1.08e-07
AT1G09620	3273	ATP binding;leucine-tRNA ligases;aminoacyl-tRNA ligases;nucleotide binding;ATP binding;aminoacyl-tRNA ligases	2878	20.8673	3420	25.03	-0.262419	5.83e-13	1.62e-12
AT4G19710	2749	aspartate kinase-homoserine dehydrogenase ii	703	6.06878	1076	9.37603	-0.627571	1.18e-19	3.95e-19
AT4G16830	1066	Hyaluronan / mRNA binding family	12077	268.858	9809	220.419	0.286595	1.22e-48	6.67e-48
AT1G11360	726	Adenine nucleotide alpha hydrolases-like superfamily protein	959	31.3475	1505	49.6571	-0.66365	1.75e-29	7.17e-29
AT3G25690	3019	Hydroxyproline-rich glycoprotein family protein	8392	65.9664	11964	94.9281	-0.525103	2.14e-146	2.41e-145
AT2G33210	1755	heat shock protein 60-2	701	9.47898	502	6.85185	0.468238	2.27e-08	5.28e-08
AT4G39080	2464	vacuolar proton ATPase A3	7633	73.5149	5816	56.5412	0.378733	7.19e-52	4.07e-51
AT1G20220	945	Alba DNA/RNA-binding protein	2797	70.2395	2943	74.6002	-0.0868968	0.0225245	0.0328706
AT2G36060	438	MMS ZWEI homologue 3	2860	154.958	2422	132.459	0.226327	1.26e-08	2.96e-08
AT5G40770	831	prohibitin 3	2056	58.7142	2167	62.4654	-0.0893484	0.0442183	0.0615152
AT1G48620	1437	high mobility group A5	2484	41.0219	3461	57.6934	-0.492013	5.68e-39	2.72e-38
AT3G15360	580	thioredoxin M-type 4	7006	286.657	9717	401.315	-0.485409	1.36e-103	1.2e-102
AT1G06690	1131	NAD(P)-linked oxidoreductase superfamily protein	764	16.0307	979	20.7349	-0.371226	8.75e-08	1.97e-07
AT5G57110	3222	autoinhibited Ca2+ -ATPase, isoform 8	539	3.96994	605	4.49792	-0.180139	0.0348675	0.0494633
AT4G34240	1651	aldehyde dehydrogenase 3I1	2174	31.2488	1763	25.5792	0.28883	3.76e-10	9.41e-10
AT4G34120	715	Cystathionine beta-synthase (CBS) family protein	22641	751.468	9835	329.496	1.18945	0	0	up
AT4G01690	1612	Flavin containing amine oxidoreductase family	3430	50.4952	3370	50.0779	0.0119704	0.732265	0.771186
AT3G08920	643	Rhodanese/Cell cycle control phosphatase superfamily protein	297	10.9614	856	31.8892	-1.54064	1.74e-64	1.12e-63	down
AT5G55220	1642	trigger factor type chaperone family protein	626	9.04736	1419	20.701	-1.19413	3.45e-72	2.4e-71	down
AT3G44310	1039	nitrilase 1	19879	454.046	17629	406.437	0.159805	8.29e-27	3.22e-26
AT1G20020	1108	ferredoxin-NADP(+)-oxidoreductase 2	3506	75.0919	8259	178.554	-1.24963	0	0	down
AT5G07020	705	proline-rich family protein	1643	55.3056	2845	96.6662	-0.805586	2.76e-75	1.97e-74
AT2G34430	799	light-harvesting chlorophyll-protein complex II subunit B1	33693	1000.72	105030	3148.82	-1.65377	0	0	down
AT3G11560	2617	LETM1-like protein	6076	55.0979	7219	66.0777	-0.262167	1.35e-25	5.11e-25
AT5G05000	939	translocon at the outer envelope membrane of chloroplasts 34	969	24.4894	1568	40.0002	-0.707847	3.93e-34	1.75e-33
AT5G45930	1255	magnesium chelatase i2	313	5.91863	954	18.209	-1.62132	5.01e-77	3.65e-76	down
AT1G34000	516	one-helix protein 2	3379	155.403	4634	215.123	-0.469151	2e-47	1.07e-46
AT4G16060	868	unknown protein; FUNCTIONS IN: molecular_function unknown; INVOLVED IN: biological_process unknown; LOCATED IN: chloroplast, chloroplast stroma; EXPRESSED IN: 22 plant structures; EXPRESSED DURING: 13 growth stages; Has 42 Blast hits to 42 proteins in 16 species: Archae - 0; Bacteria - 2; Metazoa - 0; Fungi - 0; Plants - 33; Viruses - 0; Other Eukaryotes - 7 (source: NCBI BLink).	246	6.72568	265	7.3132	-0.120824	0.344015	0.401567
AT1G32200	1377	phospholipid/glycerol acyltransferase family protein	1665	28.6947	1810	31.4866	-0.133957	0.00622571	0.00982013
AT3G49010	618	breast basic conserved 1	2937	112.781	2930	113.569	-0.0100469	0.789685	0.822175
AT3G62910	1266	Peptide chain release factor 1	447	8.37905	850	16.083	-0.940678	2.44e-30	1.01e-29
AT2G31810	1474	ACT domain-containing small subunit of acetolactate synthase protein	7368	118.624	6901	112.149	0.0809781	0.00080278	0.00138877
AT5G44200	771	CAP-binding protein 20	745	22.931	909	28.2417	-0.300529	2.38e-05	4.66e-05
AT1G22410	1582	Class-II DAHP synthetase family protein	13422	201.341	5392	81.6441	1.30222	0	0	up
AT2G30860	646	glutathione S-transferase PHI 9	14281	524.622	10462	387.939	0.435449	3.88e-123	3.86e-122
AT5G03455	439	Rhodanese/Cell cycle control phosphatase superfamily protein	1757	94.9791	825	45.0164	1.07716	5.82e-75	4.15e-74	up
AT2G40100	829	light harvesting complex photosystem II	219	6.26917	155	4.47877	0.485173	0.00124753	0.00212126
AT1G78620	1026	Protein of unknown function DUF92, transmembrane	3712	85.8581	1383	32.2891	1.41091	1.22e-237	1.95e-236	up
AT3G07670	1513	Rubisco methyltransferase family protein	903	14.1635	692	10.9559	0.370464	3.3e-07	7.23e-07
AT5G42570	654	B-cell receptor-associated 31-like	1995	72.3912	2016	73.8404	-0.0285964	0.530209	0.588594
AT1G74910	1245	ADP-glucose pyrophosphorylase family protein	2215	42.2207	2978	57.2977	-0.440527	7.21e-28	2.86e-27
AT5G09660	1089	peroxisomal NAD-malate dehydrogenase 2	5892	128.397	9985	219.635	-0.774494	2.14e-242	3.45e-241
AT1G15340	1152	methyl-CPG-binding domain 10	3402	70.0814	4045	84.11	-0.263246	3.88e-15	1.15e-14
AT2G45300	1561	RNA 3'-terminal phosphate cyclase/enolpyruvate transferase, alpha/beta	1818	27.6383	2358	36.1845	-0.388701	4.36e-18	1.41e-17
AT1G01090	1284	pyruvate dehydrogenase E1 alpha	5685	105.072	9232	172.231	-0.712972	1.95e-194	2.68e-193
AT5G16620	1342	hydroxyproline-rich glycoprotein family protein	2106	37.2414	2608	46.5518	-0.321928	2.19e-14	6.38e-14
ATCG00180	2040	DNA-directed RNA polymerase family protein	161	1.87291	241	2.82988	-0.595462	4.2e-05	8.06e-05
AT4G14210	1698	phytoene desaturase 3	1638	22.8927	1877	26.4794	-0.209983	1.63e-05	3.23e-05
AT5G35630	1291	glutamine synthetase 2	14061	258.47	27371	507.862	-0.974438	0	0
AT4G25100	636	Fe superoxide dismutase 1	11983	447.125	15828	596.143	-0.414979	5.83e-126	5.88e-125
AT1G20630	1477	catalase 1	3851	61.8748	2199	35.6637	0.794896	4.51e-98	3.83e-97
AT5G28500	1303	unknown protein; FUNCTIONS IN: molecular_function unknown; INVOLVED IN: biological_process unknown; LOCATED IN: chloroplast stroma, chloroplast; EXPRESSED IN: 23 plant structures; EXPRESSED DURING: 13 growth stages; BEST Arabidopsis thaliana protein match is: unknown protein (TAIR:AT3G04550.1); Has 109 Blast hits to 109 proteins in 49 species: Archae - 0; Bacteria - 67; Metazoa - 0; Fungi - 0; Pl…	2820	51.36	6045	111.131	-1.11354	1.86e-269	3.3e-268	down
AT2G41220	4888	glutamate synthase 2	1887	9.16139	1702	8.34084	0.135374	0.00497076	0.00792898
AT1G74920	1503	aldehyde dehydrogenase 10A8	3244	51.2204	4284	68.2766	-0.414674	2.31e-35	1.05e-34
AT2G20690	814	lumazine-binding family protein	788	22.9733	1053	30.9874	-0.431727	1.7e-10	4.3e-10
AT5G27390	816	Mog1/PsbP/DUF1795-like photosystem II reaction center PsbP family protein	344	10.0044	722	21.1948	-1.08308	2.13e-32	9.21e-32	down
ATCG01010	2238	NADH-Ubiquinone oxidoreductase (complex I), chain 5 protein	728	7.71955	766	8.1988	-0.0868955	0.244477	0.296469
AT3G48730	1417	glutamate-1-semialdehyde 2,1-aminomutase 2	869	14.5536	1465	24.7656	-0.766962	1.5e-36	6.92e-36
AT4G15545	1012	unknown protein; BEST Arabidopsis thaliana protein match is: unknown protein (TAIR:AT1G16520.1); Has 30201 Blast hits to 17322 proteins in 780 species: Archae - 12; Bacteria - 1396; Metazoa - 17338; Fungi - 3422; Plants - 5037; Viruses - 0; Other Eukaryotes - 2996 (source: NCBI BLink).	10041	235.46	17098	404.712	-0.781414	0	0
AT5G15090	822	voltage dependent anion channel 3	3297	95.1849	1878	54.7275	0.798467	7.06e-85	5.42e-84
AT3G13990	2544	Kinase-related protein of unknown function (DUF1296)	1545	14.4123	914	8.60618	0.743851	3.16e-36	1.45e-35
AT3G57280	679	Transmembrane proteins 14C	4101	143.331	2049	72.2859	0.987566	9.93e-150	1.14e-148
AT3G27850	562	ribosomal protein L12-C	6858	289.589	20553	876.033	-1.59698	0	0	down
AT1G69200	1843	fructokinase-like 2	237	3.05171	455	5.91381	-0.954469	2.3e-17	7.31e-17
AT4G17090	1644	chloroplast beta-amylase	8760	126.451	7278	106.045	0.253899	9.91e-29	4e-28
AT5G13410	768	FKBP-like peptidyl-prolyl cis-trans isomerase family protein	1914	59.1427	1131	35.2763	0.745502	1.25e-44	6.44e-44
AT2G04039	619	unknown protein; FUNCTIONS IN: molecular_function unknown; LOCATED IN: chloroplast; EXPRESSED IN: 21 plant structures; EXPRESSED DURING: 13 growth stages; CONTAINS InterPro DOMAIN/s: Protein of unknown function DUF2996 (InterPro:IPR021374); Has 38 Blast hits to 38 proteins in 13 species: Archae - 0; Bacteria - 0; Metazoa - 0; Fungi - 0; Plants - 38; Viruses - 0; Other Eukaryotes - 0 (source: NCBI…	638	24.4597	1416	54.7967	-1.16368	3.25e-69	2.2e-68	down
AT1G12000	1698	Phosphofructokinase family protein	1987	27.7703	1464	20.6531	0.427187	5.28e-18	1.7e-17
AT5G24690	1563	Protein of unknown function (DUF3411)	5684	86.301	8722	133.671	-0.631242	1.28e-148	1.46e-147
AT3G52960	703	Thioredoxin superfamily protein	5457	184.213	10654	363.027	-0.978705	0	0
AT4G32260	657	ATPase, F0 complex, subunit B/B', bacterial/chloroplast	14841	536.066	37086	1352.15	-1.33478	0	0	down
AT5G36210	2190	alpha/beta-Hydrolases superfamily protein	1204	13.0468	958	10.4786	0.316248	3.78e-07	8.24e-07
AT1G62390	2253	Octicosapeptide/Phox/Bem1p (PB1) domain-containing protein / tetratricopeptide repeat (TPR)-containing protein	3388	35.6864	4576	48.6526	-0.447143	4.91e-43	2.49e-42
AT4G17740	1545	Peptidase S41 family protein	610	9.36962	982	15.2253	-0.700403	1.29e-21	4.52e-21
AT2G40600	771	appr-1-p processing enzyme family protein	2231	68.6698	725	22.525	1.60815	7.47e-174	9.57e-173	up
AT4G29810	1116	MAP kinase kinase 2	4418	93.9469	1184	25.4138	1.88623	0	0	up
AT5G35970	2883	P-loop containing nucleoside triphosphate hydrolases superfamily protein	3017	24.8343	4968	41.278	-0.73304	1.05e-110	9.75e-110
AT5G40890	2325	chloride channel A	4273	43.6145	4546	46.8369	-0.102838	0.00081864	0.00141534
AT2G33800	909	Ribosomal protein S5 family protein	9411	245.693	17474	460.479	-0.90628	0	0
AT1G01790	3580	K+ efflux antiporter 1	1278	8.47166	2149	14.3792	-0.763267	2.25e-52	1.28e-51
AT2G47450	1120	chloroplast signal recognition particle component (CAO)	8733	185.04	22761	486.805	-1.3955	0	0	down
AT4G33010	3111	glycine decarboxylase P-protein 1	11493	87.6706	16964	130.62	-0.57521	2e-243	3.24e-242
AT4G32520	1587	serine hydroxymethyltransferase 3	1226	18.333	1484	22.3995	-0.289022	1.96e-07	4.35e-07
AT4G09620	636	Mitochondrial transcription termination factor family protein	265	9.88802	539	20.3008	-1.03778	4.67e-23	1.69e-22	down
AT2G37220	867	RNA-binding (RRM/RBD/RNP motifs) family protein	16505	451.77	34764	960.488	-1.08818	0	0	down
AT2G36250	1434	Tubulin/FtsZ family protein	871	14.4142	1343	22.4341	-0.638204	8.04e-25	3.01e-24
AT1G80380	1369	P-loop containing nucleoside triphosphate hydrolases superfamily protein	19431	336.831	30624	535.846	-0.669792	0	0
ATCG00720	646	photosynthetic electron transfer B	897	32.9519	677	25.1037	0.392463	7.88e-08	1.78e-07
ATCG00280	1420	photosystem II reaction center protein C	10710	178.987	7980	134.616	0.411008	1.35e-83	1.03e-82
AT5G16390	840	chloroplastic acetylcoenzyme A carboxylase 1	1623	45.8522	3002	85.6077	-0.900751	1.43e-95	1.2e-94
AT5G43830	753	Aluminium induced protein with YGL and LRDR motifs	7902	249.036	6003	190.965	0.383045	9.64e-55	5.64e-54
AT1G72810	1548	Pyridoxal-5'-phosphate-dependent enzyme family protein	306	4.69106	557	8.61918	-0.877635	2.33e-18	7.56e-18
AT1G54520	1174	unknown protein; FUNCTIONS IN: molecular_function unknown; INVOLVED IN: biological_process unknown; LOCATED IN: chloroplast; EXPRESSED IN: 24 plant structures; EXPRESSED DURING: 15 growth stages; CONTAINS InterPro DOMAIN/s: Protein of unknown function DUF1517 (InterPro:IPR010903); Has 276 Blast hits to 275 proteins in 83 species: Archae - 0; Bacteria - 108; Metazoa - 6; Fungi - 0; Plants - 113; V…	4421	89.3662	3454	70.4751	0.342615	8.84e-26	3.36e-25
AT1G13280	763	allene oxide cyclase 4	268	8.33549	338	10.6114	-0.34828	0.00306186	0.00499263
AT4G33580	907	beta carbonic anhydrase 5	1359	35.5576	1985	52.4245	-0.560083	9.43e-29	3.8e-28
AT4G30310	1738	FGGY family of carbohydrate kinase	2631	35.9246	3527	48.6113	-0.43632	3.74e-32	1.61e-31
AT1G45474	769	photosystem I light harvesting complex gene 5	1947	60.0842	3010	93.7609	-0.642	4.55e-54	2.64e-53
AT3G48560	2010	chlorsulfuron/imidazolinone resistant 1	15443	182.329	29281	348.957	-0.936501	0	0
AT1G48520	1651	GLU-ADT subunit B	990	14.2301	1539	22.3292	-0.649982	4.42e-29	1.8e-28
AT2G22480	1612	phosphofructokinase 5	1408	20.728	714	10.61	0.966162	7.93e-51	4.44e-50
AT4G08390	1117	stromal ascorbate peroxidase	4628	98.3243	3321	71.2192	0.465282	2.93e-46	1.55e-45
AT1G16880	871	uridylyltransferase-related	8816	240.201	6940	190.863	0.331699	6.92e-47	3.69e-46
AT3G14390	1453	Pyridoxal-dependent decarboxylase family protein	959	15.663	884	14.5736	0.103995	0.121943	0.157525
AT3G43520	721	Transmembrane proteins 14C	5628	185.242	3764	125.053	0.566866	2.92e-79	2.15e-78
AT5G66550	714	Maf-like protein	396	13.1619	554	18.5863	-0.497875	1.28e-07	2.86e-07
AT4G35230	1536	BR-signaling kinase 1	10289	158.965	6884	107.357	0.566294	4.76e-143	5.27e-142
AT5G13490	1156	ADP/ATP carrier 2	2152	44.1779	1604	33.2375	0.410514	4.21e-18	1.36e-17
AT1G07320	847	ribosomal protein L4	5590	156.621	15991	452.245	-1.52983	0	0	down
AT2G24820	1618	translocon at the inner envelope membrane of chloroplasts 55-II	2984	43.7664	4355	64.475	-0.558915	8.61e-61	5.37e-60
AT1G70070	3513	DEAD/DEAH box helicase, putative	1500	10.1329	1393	9.49849	0.0932777	0.0821692	0.109543
AT3G55610	2178	delta 1-pyrroline-5-carboxylate synthase 2	9039	98.488	7989	87.865	0.164659	1e-13	2.86e-13
AT2G26570	2422	Plant protein of unknown function (DUF827)	2611	25.5831	1818	17.9805	0.508761	2.59e-31	1.1e-30
AT3G14110	951	Tetratricopeptide repeat (TPR)-like superfamily protein	1509	37.6556	3179	80.074	-1.08847	1.36e-137	1.46e-136	down
AT1G48850	1308	chorismate synthase, putative / 5-enolpyruvylshikimate-3-phosphate phospholyase, putative	3284	59.5821	4341	79.4993	-0.416063	5.05e-36	2.32e-35
AT3G15190	607	chloroplast 30S ribosomal protein S20, putative	2363	92.3838	5267	207.853	-1.16985	3.1e-254	5.22e-253	down
AT3G63490	1039	Ribosomal protein L1p/L10e family	6288	143.621	10355	238.735	-0.733144	1.25e-228	1.94e-227
AT3G01500	1041	carbonic anhydrase 1	4466	101.81	23133	532.308	-2.38639	0	0	down
AT4G39460	975	S-adenosylmethionine carrier 1	373	9.07873	870	21.3745	-1.23533	2.46e-47	1.32e-46	down
AT5G19550	1216	aspartate aminotransferase 2	12491	243.772	3231	63.648	1.93735	0	0	up
AT5G05980	1713	DHFS-FPGS homolog B	691	9.57285	1002	14.0117	-0.549614	7.8e-15	2.3e-14
AT1G31800	1786	cytochrome P450, family 97, subfamily A, polypeptide 3	596	7.91928	1170	15.6923	-0.986614	2.24e-44	1.16e-43
AT1G76140	2386	Prolyl oligopeptidase family protein	2361	23.4826	1963	19.7075	0.252848	8.91e-09	2.1e-08
AT1G35720	952	annexin 1	1277	31.8328	1152	28.9866	0.135128	0.021076	0.0309384
AT1G50250	2148	FTSH protease 1	5491	60.665	8333	92.9284	-0.615257	8.17e-136	8.71e-135
AT1G49970	1161	CLP protease proteolytic subunit 1	8221	168.04	6272	129.406	0.376899	3.06e-55	1.8e-54
AT5G57890	819	Glutamine amidotransferase type 1 family protein	163	4.72307	251	7.34127	-0.636305	9.19e-06	1.85e-05
AT5G38520	1123	alpha/beta-Hydrolases superfamily protein	618	13.0596	1849	39.4402	-1.59456	5.1e-144	5.68e-143	down
AT1G17220	3079	Translation initiation factor 2, small GTP-binding protein	4325	33.3347	7477	58.17	-0.803249	1.01e-193	1.38e-192
AT2G35410	925	RNA-binding (RRM/RBD/RNP motifs) family protein	2320	59.5206	2677	69.3247	-0.219982	7.34e-08	1.66e-07
AT4G35630	1291	phosphoserine aminotransferase	3436	63.1608	1696	31.4689	1.0051	1.97e-129	2.02e-128	up
AT3G47520	1210	malate dehydrogenase	3654	71.6645	2848	56.3814	0.346038	5.78e-22	2.04e-21
AT1G08980	1276	amidase 1	4542	84.4729	5730	107.569	-0.348697	2.82e-34	1.26e-33
AT5G66120	1326	3-dehydroquinate synthase, putative	5685	101.744	3731	67.4005	0.594108	6.27e-87	4.9e-86
AT5G24020	979	septum site-determining protein (MIND)	525	12.7262	578	14.1425	-0.152242	0.0798871	0.106697
AT1G74960	1623	fatty acid biosynthesis 1	2258	33.0161	4149	61.2359	-0.891208	4.94e-129	5.06e-128
ATCG00520	553	unfolded protein binding	124	5.32129	180	7.79702	-0.551146	0.00096058	0.00165014
AT1G12640	1386	MBOAT (membrane bound O-acyl transferase) family protein	2055	35.186	1300	22.4679	0.647137	1.21e-37	5.68e-37
AT2G22250	1425	aspartate aminotransferase	436	7.26093	475	7.98473	-0.137089	0.151748	0.192318
AT2G36390	2575	starch branching enzyme 2.1	703	6.47886	1213	11.2841	-0.800473	9.03e-33	3.93e-32
AT1G74470	1402	Pyridine nucleotide-disulphide oxidoreductase family protein	14656	248.078	42945	733.747	-1.56449	0	0	down
AT3G04920	400	Ribosomal protein S24e family protein	2061	122.275	2718	162.769	-0.412691	7.51e-23	2.7e-22
AT2G28000	1759	chaperonin-60alpha	2704	36.4806	4952	67.4367	-0.886406	3.07e-152	3.55e-151
AT1G34430	1395	2-oxoacid dehydrogenases acyltransferase family protein	3531	60.0681	7836	134.556	-1.16353	0	0	down
AT3G06510	1969	Glycosyl hydrolase superfamily protein	1217	14.6678	1397	16.9954	-0.212492	0.00016934	0.00031013
AT3G48930	480	Nucleic acid-binding, OB-fold-like protein	2661	131.56	2836	141.529	-0.105379	0.00678575	0.0106494
AT5G41970	1120	Metal-dependent protein hydrolase	1164	24.6636	688	14.7147	0.745121	8.73e-28	3.46e-27
AT1G06950	3048	translocon at the inner envelope membrane of chloroplasts 110	3450	26.8612	4175	32.8113	-0.288669	2.86e-18	9.3e-18
AT3G11820	1038	syntaxin of plants 121	11505	263.033	11008	254.034	0.0502191	0.00901485	0.013953
AT3G59760	1299	O-acetylserine (thiol) lyase isoform C	1378	25.1745	1208	22.2761	0.176466	0.00189143	0.00315661
AT2G26340	793	unknown protein.	1789	53.5375	2466	74.4906	-0.476509	9.75e-27	3.78e-26
AT1G05190	669	Ribosomal protein L6 family	4364	154.803	10069	360.53	-1.21969	0	0	down
AT1G50900	526	Ankyrin repeat family protein	843	38.0332	1849	84.204	-1.14663	9.41e-88	7.41e-87	down
ATCG00670	588	plastid-encoded CLP P	2028	81.8486	2291	93.3317	-0.189409	1.63e-05	3.23e-05
AT1G67230	3396	little nuclei1	5367	37.5046	5714	40.3045	-0.103875	0.00015128	0.00027817
AT2G37860	1297	Protein of unknown function (DUF3411)	334	6.11121	630	11.6354	-0.928993	1.81e-22	6.44e-22
AT2G31670	789	Stress responsive alpha-beta barrel domain protein	1102	33.1456	2139	64.9404	-0.970302	1.68e-77	1.22e-76
AT2G38230	928	pyridoxine biosynthesis 1.1	5721	146.3	13741	354.692	-1.27764	0	0	down
AT3G45190	2367	SIT4 phosphatase-associated family protein	2734	27.4108	2063	20.8777	0.39278	6.47e-21	2.23e-20
AT5G22830	1378	magnesium (Mg) transporter 10	1059	18.2376	1132	19.6779	-0.109661	0.0753204	0.10099
AT1G55480	1006	protein containing PDZ domain, a K-box domain, and a TPR region	880	20.759	2211	52.6468	-1.34261	2.2e-133	2.31e-132	down
AT1G03680	537	thioredoxin M-type 1	3080	136.112	3503	156.26	-0.19915	2.21e-08	5.14e-08
AT5G42960	640	unknown protein; FUNCTIONS IN: molecular_function unknown; INVOLVED IN: biological_process unknown; LOCATED IN: mitochondrion, chloroplast, plastid, chloroplast envelope; EXPRESSED IN: 24 plant structures; EXPRESSED DURING: 13 growth stages; BEST Arabidopsis thaliana protein match is: unknown protein (TAIR:AT1G45170.1); Has 30201 Blast hits to 17322 proteins in 780 species: Archae - 12; Bacteria …	1333	49.4278	659	24.6653	1.00284	3.56e-51	2e-50	up
AT1G48860	1563	RNA 3'-terminal phosphate cyclase/enolpyruvate transferase, alpha/beta	1447	21.97	1782	27.3105	-0.313922	7.01e-10	1.74e-09
AT2G42810	1614	protein phosphatase 5.2	1129	16.6001	1442	21.4015	-0.366515	1.39e-10	3.54e-10
AT1G29880	2187	glycyl-tRNA synthetase / glycine--tRNA ligase	2941	31.913	2589	28.3573	0.170422	1.14e-05	2.29e-05
AT1G15390	808	peptide deformylase 1A	432	12.688	636	18.855	-0.571485	1.43e-10	3.63e-10
AT5G24400	975	NagB/RpiA/CoA transferase-like superfamily protein	1602	38.9923	1594	39.162	-0.006267	0.902272	0.922014
AT5G14910	535	Heavy metal transport/detoxification superfamily protein	3120	138.395	3972	177.843	-0.361809	6.83e-26	2.61e-25
AT2G25870	1753	haloacid dehalogenase-like hydrolase family protein	1118	15.1349	1379	18.8436	-0.316192	4.73e-08	1.08e-07
AT3G27160	655	Ribosomal protein S21 family protein	7819	283.29	14519	530.978	-0.906376	0	0
AT3G02660	1533	Tyrosyl-tRNA synthetase, class Ib, bacterial/mitochondrial	535	8.28195	410	6.40653	0.370425	8.52e-05	0.00016001
AT1G23310	1443	glutamate:glyoxylate aminotransferase	36298	596.949	55685	924.386	-0.630888	0	0
AT1G80030	1500	Molecular chaperone Hsp40/DnaJ family protein	920	14.5552	1837	29.3359	-1.01114	2.05e-71	1.42e-70	down
AT5G46110	1246	Glucose-6-phosphate/phosphate translocator-related	8157	155.358	15351	295.121	-0.925712	0	0
AT2G04530	1063	Metallo-hydrolase/oxidoreductase superfamily protein	229	5.11238	180	4.05621	0.333861	0.019721	0.0290944
AT5G63890	1398	histidinol dehydrogenase	790	13.4104	817	13.999	-0.061973	0.389262	0.449387
AT1G75330	1125	ornithine carbamoyltransferase	1392	29.3635	2237	47.6316	-0.697896	8.05e-47	4.28e-46
AT5G13280	1708	aspartate kinase 1	1114	15.4781	1299	18.2181	-0.235142	6.41e-05	0.00012138
AT4G27320	780	Adenine nucleotide alpha hydrolases-like superfamily protein	6662	202.689	5767	177.107	0.194645	5.85e-14	1.68e-13
AT3G63520	1615	carotenoid cleavage dioxygenase 1	5699	83.7427	8353	123.894	-0.565075	3.94e-117	3.81e-116
AT1G30360	2173	Early-responsive to dehydration stress protein (ERD4)	7293	79.6466	12567	138.533	-0.798546	0	0
AT1G12840	1126	vacuolar ATP synthase subunit C (VATC) / V-ATPase C subunit / vacuolar proton pump C subunit (DET3)	5043	106.285	3395	72.2242	0.557381	3.9e-69	2.64e-68
AT3G15520	1398	Cyclophilin-like peptidyl-prolyl cis-trans isomerase family protein	464	7.87647	1120	19.1908	-1.28479	3.95e-64	2.54e-63	down
AT2G36830	754	gamma tonoplast intrinsic protein	3852	121.237	3341	106.142	0.191838	1.78e-08	4.15e-08
AT1G70580	1444	alanine-2-oxoglutarate aminotransferase 2	402	6.60662	566	9.38925	-0.507096	5.69e-08	1.29e-07
AT1G44575	796	Chlorophyll A-B binding family protein	3235	96.4455	10025	301.684	-1.64525	0	0	down
ATCG00430	675	photosystem II reaction center protein G	10914	383.708	18528	657.516	-0.777017	0	0
AT3G25480	792	Rhodanese/Cell cycle control phosphatase superfamily protein	747	22.3829	1086	32.8463	-0.553334	3.97e-16	1.22e-15
AT2G20890	901	photosystem II reaction center PSB29 protein	5482	144.389	9234	245.497	-0.765743	5.47e-220	8.22e-219
AT1G19920	1428	Pseudouridine synthase/archaeosine transglycosylase-like family protein	1493	24.8115	2276	38.1791	-0.621776	4.03e-39	1.93e-38
AT1G48420	1203	D-cysteine desulfhydrase	921	18.1683	968	19.2749	-0.0852954	0.198922	0.245769
AT1G30470	2434	SIT4 phosphatase-associated family protein	3112	30.3417	1390	13.6797	1.14927	1.53e-145	1.71e-144	up
AT4G27520	1047	early nodulin-like protein 2	18702	423.899	22172	507.271	-0.259036	2.14e-73	1.51e-72
AT3G57050	1392	cystathionine beta-lyase	1269	21.6343	1028	17.6903	0.290362	1.51e-06	3.18e-06
AT2G46820	523	photosystem I P subunit	5584	253.375	14771	676.534	-1.41689	0	0	down
AT5G51070	2836	Clp ATPase	47947	401.214	24662	208.307	0.945661	0	0
AT1G59710	979	Protein of unknown function (DUF569)	5685	137.806	2699	66.0392	1.06125	1.72e-232	2.69e-231	up
AT3G57610	1470	adenylosuccinate synthase	1301	21.003	1578	25.7141	-0.291966	6.07e-08	1.38e-07
AT3G04870	1675	zeta-carotene desaturase	1806	25.5873	1501	21.4658	0.253384	4.67e-07	1.01e-06
AT1G32080	1536	membrane protein, putative	2111	32.615	4872	75.9797	-1.22008	2.1e-251	3.5e-250	down
AT2G24060	937	Translation initiation factor 3 protein	758	19.1978	1561	39.9066	-1.05569	2.67e-65	1.74e-64	down
AT3G05420	2008	acyl-CoA binding protein 4	1894	22.384	1337	15.9496	0.488947	1.18e-21	4.12e-21
AT1G61250	868	secretory carrier 3	17979	491.549	6220	171.653	1.51784	0	0	up
AT2G45820	570	Remorin family protein	5689	236.855	9671	406.423	-0.77898	3.55e-237	5.63e-236
AT3G54660	1695	glutathione reductase	3364	47.0985	5320	75.1837	-0.674738	1.23e-102	1.08e-101
AT3G26520	759	tonoplast intrinsic protein 2	60258	1884.06	84166	2656.3	-0.495574	0	0
AT4G02510	4510	translocon at the outer envelope membrane of chloroplasts 159	9797	51.551	12744	67.6878	-0.392896	3.9e-92	3.17e-91
AT1G52510	1140	alpha/beta-Hydrolases superfamily protein	726	15.1131	1863	39.1462	-1.37308	1.44e-116	1.39e-115	down
AT1G10070	1165	branched-chain amino acid transaminase 2	20721	422.09	27751	570.603	-0.434936	4.12e-239	6.59e-238
AT3G62030	940	rotamase CYP 4	3579	90.3555	5417	138.042	-0.611427	5.32e-88	4.19e-87
ATCG00500	1465	acetyl-CoA carboxylase carboxyl transferase subunit beta	275	4.45467	314	5.13421	-0.204822	0.0852676	0.113342
AT1G43560	501	thioredoxin Y2	1206	57.1255	1264	60.4353	-0.0812561	0.161686	0.203943
AT3G26710	802	cofactor assembly of complex C	1952	57.7599	3387	101.163	-0.808544	8.04e-90	6.41e-89
AT5G36170	1368	high chlorophyll fluorescent 109	1818	31.5376	2512	43.9861	-0.479974	1.51e-27	5.95e-27
AT1G09795	1240	ATP phosphoribosyl transferase 2	824	15.7698	1125	21.7326	-0.462698	1.96e-12	5.36e-12
AT1G79750	1938	NADP-malic enzyme 4	10935	133.902	18872	233.263	-0.800784	0	0
AT3G13490	1806	Lysyl-tRNA synthetase, class II	1193	15.6763	920	12.2026	0.361399	9.84e-09	2.32e-08
AT5G10360	747	Ribosomal protein S6e	8502	270.098	11894	381.407	-0.497849	2.91e-132	3.04e-131
AT4G04020	955	fibrillin	1569	38.9888	1079	27.0645	0.526661	1.26e-20	4.33e-20
AT3G13300	4033	Transducin/WD40 repeat-like superfamily protein	3316	19.5122	1989	11.8138	0.723911	2.72e-72	1.9e-71
AT4G11600	696	glutathione peroxidase 6	2993	102.051	2151	74.0308	0.463095	2.84e-30	1.18e-29
AT2G21160	775	Translocon-associated protein (TRAP), alpha subunit	3542	108.459	2710	83.7624	0.372782	2.69e-24	9.94e-24
AT3G20390	765	endoribonuclease L-PSP family protein	4432	137.486	7117	222.852	-0.696801	1.68e-144	1.88e-143
AT2G22230	661	Thioesterase superfamily protein	294	10.5552	674	24.4253	-1.21042	6.02e-36	2.76e-35	down
AT5G49910	2155	chloroplast heat shock protein 70-2	9579	105.486	5597	62.2142	0.761732	5.39e-224	8.22e-223
AT4G39730	544	Lipase/lipooxygenase, PLAT/LH2 family protein	4991	217.726	2891	127.301	0.774271	5.37e-121	5.3e-120
AT5G23060	1161	calcium sensing receptor	1403	28.6778	4608	95.074	-1.72912	0	0	down
AT3G07770	2398	HEAT SHOCK PROTEIN 89.1	1048	10.3713	927	9.26002	0.163508	0.0118683	0.0180473
AT2G15860	1572	unknown protein; FUNCTIONS IN: molecular_function unknown; INVOLVED IN: biological_process unknown; LOCATED IN: cellular_component unknown; EXPRESSED IN: 23 plant structures; EXPRESSED DURING: 13 growth stages; Has 110 Blast hits to 109 proteins in 51 species: Archae - 0; Bacteria - 4; Metazoa - 37; Fungi - 10; Plants - 37; Viruses - 3; Other Eukaryotes - 19 (source: NCBI BLink).	2652	40.0352	576	8.77711	2.18945	0	0	up
AT2G42130	898	Plastid-lipid associated protein PAP / fibrillin family protein	501	13.2398	570	15.2048	-0.199641	0.0236972	0.0344807
ATCG00790	405	ribosomal protein L16	5677	332.648	10266	607.194	-0.868163	1.33e-302	2.6e-301
AT5G41520	540	RNA binding Plectin/S10 domain-containing protein	6084	267.372	10820	479.971	-0.844098	5.15e-304	1.01e-302
AT3G63160	207	FUNCTIONS IN: molecular_function unknown; INVOLVED IN: biological_process unknown; LOCATED IN: chloroplast outer membrane, thylakoid, chloroplast thylakoid membrane, chloroplast, chloroplast envelope; EXPRESSED IN: 21 plant structures; EXPRESSED DURING: 13 growth stages; BEST Arabidopsis thaliana protein match is: outer envelope membrane protein 7 (TAIR:AT3G52420.1); Has 26 Blast hits to 26 prote…	1157	132.643	4158	481.167	-1.85899	0	0	down
AT2G43030	814	Ribosomal protein L3 family protein	3131	91.2808	7214	212.292	-1.21767	0	0	down
AT5G24650	778	Mitochondrial import inner membrane translocase subunit Tim17/Tim22/Tim23 family protein	2237	68.235	1656	50.9873	0.420373	1.58e-19	5.28e-19
AT3G03920	606	H/ACA ribonucleoprotein complex, subunit Gar1/Naf1 protein	1344	52.6317	2315	91.5082	-0.797969	1.24e-60	7.69e-60
AT1G52400	1585	beta glucosidase 18	82	1.22774	110	1.66244	-0.437297	0.036728	0.0519805
AT2G40300	777	ferritin 4	2506	76.5386	659	20.3164	1.91355	7.97e-248	1.31e-246	up
AT3G10060	691	FKBP-like peptidyl-prolyl cis-trans isomerase family protein	444	15.2484	932	32.3087	-1.08326	2.47e-41	1.23e-40	down
AT4G26970	2986	aconitase 2	9807	77.9412	7716	61.899	0.332469	3.54e-52	2.01e-51
AT2G38140	355	plastid-specific ribosomal protein 4	2601	173.873	6314	426.047	-1.29298	0	0	down
AT5G52440	781	Bacterial sec-independent translocation protein mttA/Hcf106	1730	52.5673	3887	119.219	-1.18137	4.24e-191	5.76e-190	down
AT1G35680	661	Ribosomal protein L21	3310	118.836	6578	238.382	-1.00431	6.83e-248	1.13e-246	down
AT5G01650	366	Tautomerase/MIF superfamily protein	1653	107.18	1045	68.3938	0.648094	1.09e-30	4.58e-30
AT4G01050	1522	thylakoid rhodanese-like	6687	104.265	14421	226.967	-1.12223	0	0	down
AT4G37200	783	Thioredoxin superfamily protein	1825	55.3123	2706	82.7842	-0.581755	3.43e-41	1.7e-40
AT2G21330	1197	fructose-bisphosphate aldolase 1	3777	74.8813	10789	215.908	-1.52774	0	0	down
ATCG00480	1494	ATP synthase subunit beta	26066	414.042	32394	519.392	-0.327047	1.66e-164	2.04e-163
AT5G10160	658	Thioesterase superfamily protein	764	27.5542	2087	75.9763	-1.46328	2.83e-143	3.14e-142	down
AT1G04420	1237	NAD(P)-linked oxidoreductase superfamily protein	661	12.681	1610	31.1772	-1.29783	8.85e-93	7.23e-92	down
AT4G23100	1566	glutamate-cysteine ligase	11899	180.318	12906	197.416	-0.130691	9.91e-13	2.73e-12
AT3G53870	748	Ribosomal protein S3 family protein	4670	148.162	7614	243.833	-0.718722	5.78e-163	7.09e-162
AT5G50530	1644	CBS / octicosapeptide/Phox/Bemp1 (PB1) domains-containing protein	1971	28.4515	1481	21.5792	0.398867	6.43e-16	1.96e-15
AT3G16000	2178	MAR binding filament-like protein 1	1791	19.5145	2835	31.18	-0.676073	9.41e-56	5.56e-55
AT1G22530	2049	PATELLIN 2	16332	189.155	15328	179.195	0.0780425	1.49e-06	3.14e-06
AT4G14890	463	2Fe-2S ferredoxin-like superfamily protein	918	47.0525	2748	142.173	-1.59531	3.45e-213	5.06e-212	down
AT3G01280	829	voltage dependent anion channel 1	3827	109.553	2353	67.9906	0.688223	3.05e-76	2.2e-75
AT4G29900	3207	autoinhibited Ca(2+)-ATPase 10	8882	65.7253	5106	38.1385	0.785201	5.99e-219	8.97e-218
AT1G08640	882	Chloroplast J-like domain 1	1701	45.7674	1607	43.6444	0.0685237	0.172046	0.215046
AT1G76850	3271	exocyst complex component sec5	2170	15.7435	1929	14.1265	0.156352	0.00052752	0.00092765
AT3G23920	1726	beta-amylase 1	5802	79.7733	6342	88.0171	-0.141877	6.08e-08	1.38e-07
AT3G55440	763	triosephosphate isomerase	12503	388.875	13651	428.57	-0.140222	3.94e-15	1.17e-14
AT2G34310	726	unknown protein; FUNCTIONS IN: molecular_function unknown; INVOLVED IN: biological_process unknown; LOCATED IN: cellular_component unknown; EXPRESSED IN: 24 plant structures; EXPRESSED DURING: 13 growth stages; BEST Arabidopsis thaliana protein match is: unknown protein (TAIR:AT1G29530.1); Has 1236 Blast hits to 680 proteins in 89 species: Archae - 0; Bacteria - 0; Metazoa - 473; Fungi - 0; Plant…	369	12.0618	702	23.1623	-0.94134	2.26e-25	8.54e-25
AT1G30690	1621	Sec14p-like phosphatidylinositol transfer family protein	1181	17.2897	1573	23.2449	-0.426999	1.1e-14	3.24e-14
AT5G17990	1333	tryptophan biosynthesis 1	4634	82.4986	4272	76.7684	0.103857	0.00068476	0.00119206
AT1G64770	1102	NDH-dependent cyclic electron flow 1	1265	27.2414	2970	64.5589	-1.24482	6.1e-159	7.31e-158	down
AT4G27585	1233	SPFH/Band 7/PHB domain-containing membrane-associated protein family	1368	26.3296	681	13.2302	0.992852	1.22e-51	6.9e-51
AT5G39410	1362	Saccharopine dehydrogenase	344	5.9938	444	7.80885	-0.381641	0.00021739	0.00039476
AT4G32180	2703	pantothenate kinase 2	3073	26.9797	2323	20.5866	0.390169	4.83e-23	1.74e-22
AT2G26900	1227	Sodium Bile acid symporter family	986	19.0701	1571	30.67	-0.685513	2.06e-32	8.92e-32
AT4G11010	714	nucleoside diphosphate kinase 3	968	32.1735	922	30.9324	0.0567508	0.392579	0.452983
AT1G77060	1017	Phosphoenolpyruvate carboxylase family protein	432	10.0805	1201	28.2881	-1.48862	2.2e-85	1.69e-84	down
AT2G32520	951	alpha/beta-Hydrolases superfamily protein	5039	125.743	1972	49.6716	1.33999	1.12e-297	2.16e-296	up
AT5G04590	1927	sulfite reductase	4935	60.7752	4992	62.0547	-0.0300574	0.299289	0.356027
AT4G26300	1959	Arginyl-tRNA synthetase, class Ic	847	10.2605	1102	13.475	-0.39318	2.1e-09	5.09e-09
AT3G10350	1300	P-loop containing nucleoside triphosphate hydrolases superfamily protein	1391	25.3924	941	17.3391	0.550366	7.22e-20	2.43e-19
AT2G37660	975	NAD(P)-binding Rossmann-fold superfamily protein	2657	64.6707	4931	121.147	-0.905572	4.16e-157	4.94e-156
AT1G77490	1279	thylakoidal ascorbate peroxidase	892	16.5506	2083	39.0122	-1.23704	5.45e-111	5.08e-110	down
ATCG00710	220	photosystem II reaction center protein H	173	18.6614	155	16.8768	0.145014	0.363068	0.421782
AT4G11380	2749	Adaptin family protein	3163	27.3052	1648	14.3603	0.927088	1.56e-104	1.39e-103
AT2G47730	790	glutathione S-transferase phi 8	43876	1318.02	12057	365.589	1.85007	0	0	up
AT5G20280	3129	sucrose phosphate synthase 1F	3765	28.5549	3451	26.4193	0.112146	0.00096611	0.00165901
ATCG00820	276	ribosomal protein S19	4359	374.799	7162	621.594	-0.729855	1.56e-157	1.85e-156
AT3G02560	574	Ribosomal protein S7e family protein	3457	142.925	5320	222.014	-0.635395	1.84e-92	1.5e-91
AT1G12410	838	CLP protease proteolytic subunit 2	4387	124.235	4449	127.174	-0.0337359	0.271726	0.326258
AT2G22450	1429	riboflavin biosynthesis protein, putative	1219	20.2438	860	14.4161	0.4898	1.57e-14	4.58e-14
AT3G22890	1390	ATP sulfurylase 1	14425	246.276	9899	170.592	0.529727	3.01e-177	3.92e-176
AT2G10940	873	Bifunctional inhibitor/lipid-transfer protein/seed storage 2S albumin superfamily protein	5172	140.593	28148	772.351	-2.45773	0	0	down
AT2G20260	436	photosystem I subunit E-2	7220	392.981	12861	706.594	-0.846422	0	0
AT5G13110	1789	glucose-6-phosphate dehydrogenase 2	992	13.159	805	10.7787	0.287862	2.47e-05	4.82e-05
AT4G08790	921	Nitrilase/cyanide hydratase and apolipoprotein N-acyltransferase family protein	286	7.36932	125	3.25111	1.1806	1.77e-15	5.32e-15	up
AT5G04420	1542	Galactose oxidase/kelch repeat superfamily protein	1069	16.4518	1074	16.684	-0.0202217	0.745607	0.783356
AT2G25830	993	YebC-related	415	9.9179	462	11.1448	-0.168271	0.0843787	0.112234
AT5G19760	894	Mitochondrial substrate carrier family protein	3780	100.34	5045	135.178	-0.429958	4.36e-44	2.23e-43
AT3G06730	550	Thioredoxin z	407	17.5611	590	25.6963	-0.549176	2.55e-09	6.16e-09
AT3G49560	784	Mitochondrial import inner membrane translocase subunit Tim17/Tim22/Tim23 family protein	2498	75.6131	2108	64.4074	0.231409	5.53e-08	1.26e-07
AT3G56240	363	copper chaperone	4847	316.874	4037	266.4	0.250319	3.34e-16	1.03e-15
AT5G14740	994	carbonic anhydrase 2	20408	487.231	33691	811.912	-0.736718	0	0
AT4G14880	966	O-acetylserine (thiol) lyase (OAS-TL) isoform A1	19746	485.09	13017	322.786	0.587674	2.49e-291	4.7e-290
AT5G66470	1281	RNA binding;GTP binding	557	10.3187	968	18.1012	-0.810819	4.82e-27	1.88e-26
AT4G14070	2181	acyl-activating enzyme 15	2128	23.1546	1702	18.6933	0.308778	4.05e-11	1.05e-10
AT4G32400	1177	Mitochondrial substrate carrier family protein	735	14.8194	868	17.6655	-0.25344	0.00044692	0.00079013
AT2G32240	3999	FUNCTIONS IN: molecular_function unknown; INVOLVED IN: response to cadmium ion; LOCATED IN: plasma membrane; EXPRESSED IN: 25 plant structures; EXPRESSED DURING: 13 growth stages; CONTAINS InterPro DOMAIN/s: Prefoldin (InterPro:IPR009053); BEST Arabidopsis thaliana protein match is: unknown protein (TAIR:AT1G05320.3); Has 470429 Blast hits to 168274 proteins in 4282 species: Archae - 6896; Bacter…	5478	32.5081	2893	17.3292	0.907593	2.38e-173	3.04e-172
AT1G01320	5391	Tetratricopeptide repeat (TPR)-like superfamily protein	10520	46.3092	12634	56.1375	-0.277666	2.27e-48	1.23e-47
AT3G48420	958	Haloacid dehalogenase-like hydrolase (HAD) superfamily protein	569	14.0951	2082	52.0591	-1.88496	4.76e-204	6.76e-203	down
AT1G78060	2301	Glycosyl hydrolase family protein	109	1.12417	133	1.38458	-0.300588	0.105963	0.138466
ATCG00680	1525	photosystem II reaction center protein B	3559	55.3833	4268	67.0403	-0.275578	3.38e-17	1.07e-16
AT5G62790	1491	1-deoxy-D-xylulose 5-phosphate reductoisomerase	834	13.2742	1094	17.576	-0.404983	8.53e-10	2.1e-09
AT2G37240	744	Thioredoxin superfamily protein	891	28.4201	442	14.2308	0.99789	1.63e-34	7.3e-34
AT5G64290	1689	dicarboxylate transport 2.1	4005	56.2722	3564	50.5463	0.154815	3.1e-06	6.41e-06
AT1G18210	510	Calcium-binding EF-hand family protein	6059	281.937	6872	322.771	-0.19514	1.55e-14	4.52e-14
AT5G54770	1048	thiazole biosynthetic enzyme, chloroplast (ARA6) (THI1) (THI4)	12126	274.585	30554	698.374	-1.34675	0	0	down
ATCG00490	1438	ribulose-bisphosphate carboxylases	5410	89.281	4066	67.7314	0.398529	8.14e-41	4.01e-40
ATCG00660	351	ribosomal protein L20	103	6.96387	255	17.4026	-1.32134	1.66e-16	5.14e-16	down
AT2G42590	828	general regulatory factor 9	11675	334.616	9734	281.606	0.248828	2.29e-36	1.05e-35
AT3G04120	1015	glyceraldehyde-3-phosphate dehydrogenase C subunit 1	21891	511.824	7275	171.691	1.57583	0	0	up
AT4G30690	844	Translation initiation factor 3 protein	1794	50.443	2708	76.8578	-0.607537	2.06e-44	1.06e-43
AT4G18810	1881	NAD(P)-binding Rossmann-fold superfamily protein	1331	16.7923	2181	27.7746	-0.725969	7.75e-49	4.24e-48
AT5G16660	504	unknown protein; FUNCTIONS IN: molecular_function unknown; INVOLVED IN: biological_process unknown; LOCATED IN: chloroplast thylakoid membrane, chloroplast, membrane, chloroplast envelope; EXPRESSED IN: 23 plant structures; EXPRESSED DURING: 14 growth stages; BEST Arabidopsis thaliana protein match is: unknown protein (TAIR:AT3G02900.1); Has 30201 Blast hits to 17322 proteins in 780 species: Arch…	3621	170.498	3682	174.999	-0.037591	0.265545	0.319402
ATCG01130	5358	Ycf1 protein	16126	71.4241	35640	159.337	-1.1576	0	0	down
AT3G52930	1074	Aldolase superfamily protein	15823	349.627	8017	178.809	0.967399	0	0
AT3G29320	2887	Glycosyl transferase, family 35	332	2.72905	459	3.80844	-0.480801	3.22e-06	6.67e-06
AT1G42970	1342	glyceraldehyde-3-phosphate dehydrogenase B subunit	8636	152.715	22090	394.298	-1.36845	0	0	down
AT3G08580	1143	ADP/ATP carrier 1	13754	285.564	16112	337.664	-0.241774	2.14e-47	1.15e-46
AT5G14200	1228	isopropylmalate dehydrogenase 1	193	3.72975	176	3.43317	0.119536	0.426387	0.485953
AT1G22940	1567	thiamin biosynthesis protein, putative	634	9.60154	532	8.1325	0.239567	0.00465891	0.00745705
AT1G36390	837	Co-chaperone GrpE family protein	522	14.8001	688	19.6899	-0.411848	7.75e-07	1.66e-06
AT1G70820	1846	phosphoglucomutase, putative / glucose phosphomutase, putative	287	3.68953	1227	15.9219	-2.1095	5.55e-140	6.07e-139	down
AT2G47400	373	CP12 domain-containing protein 1	44272	2816.7	99258	6374.38	-1.17828	0	0	down
AT3G23400	852	Plastid-lipid associated protein PAP / fibrillin family protein	8888	247.563	9496	266.982	-0.108951	3.07e-07	6.74e-07
AT2G37190	498	Ribosomal protein L11 family protein	3930	187.277	6863	330.116	-0.8178	1.7e-183	2.26e-182
AT5G13420	1314	Aldolase-type TIM barrel family protein	2791	50.4063	3806	69.3833	-0.460983	4.53e-38	2.14e-37
AT3G14420	1102	Aldolase-type TIM barrel family protein	10553	227.256	21199	460.803	-1.01983	0	0	down
AT2G41680	1587	NADPH-dependent thioredoxin reductase C	3342	49.9747	5277	79.6511	-0.672496	3.08e-101	2.68e-100
AT1G14030	1446	Rubisco methyltransferase family protein	204	3.34798	336	5.56612	-0.733382	6.02e-09	1.43e-08
AT1G16080	940	unknown protein; LOCATED IN: apoplast, chloroplast stroma, chloroplast, chloroplast envelope; EXPRESSED IN: 23 plant structures; EXPRESSED DURING: 14 growth stages; Has 81 Blast hits to 81 proteins in 28 species: Archae - 0; Bacteria - 2; Metazoa - 0; Fungi - 0; Plants - 62; Viruses - 0; Other Eukaryotes - 17 (source: NCBI BLink).	859	21.6863	2006	51.1193	-1.23708	5.77e-107	5.23e-106	down
AT2G05310	375	unknown protein; FUNCTIONS IN: molecular_function unknown; INVOLVED IN: biological_process unknown; LOCATED IN: chloroplast; BEST Arabidopsis thaliana protein match is: unknown protein (TAIR:AT4G13500.1); Has 50 Blast hits to 50 proteins in 20 species: Archae - 0; Bacteria - 0; Metazoa - 0; Fungi - 0; Plants - 50; Viruses - 0; Other Eukaryotes - 0 (source: NCBI BLink).	870	55.0565	2392	152.796	-1.47262	1.84e-165	2.27e-164	down
AT2G43750	1176	O-acetylserine (thiol) lyase B	4039	81.5056	6133	124.924	-0.616084	1.04e-100	9e-100
AT4G03080	2643	BRI1 suppressor 1 (BSU1)-like 1	10781	96.8016	1955	17.7187	2.44976	0	0	up
AT4G26900	1777	HIS HF	999	13.3413	1140	15.3673	-0.203967	0.00109138	0.00186668
AT1G08550	1387	non-photochemical quenching 1	1302	22.2769	2255	38.945	-0.805887	4.3e-60	2.66e-59
AT5G52640	2101	heat shock protein 90.1	12983	146.646	855	9.74814	3.91107	0	0	up
AT5G28840	1131	GDP-D-mannose 3',5'-epimerase	22189	465.582	29915	633.589	-0.444514	4.3e-268	7.61e-267
AT5G54440	3778	CLUB	1436	9.02014	1435	9.09853	-0.0124845	0.81666	0.84542
AT3G45780	2989	phototropin 1	1932	15.3392	3062	24.5392	-0.677869	2.41e-60	1.49e-59
AT4G24830	1482	arginosuccinate synthase family	398	6.37317	700	11.3144	-0.828076	1.11e-20	3.82e-20
AT1G68830	1686	STT7 homolog STN7	6066	85.3818	8791	124.9	-0.548771	6.33e-117	6.11e-116
AT2G42600	2889	phosphoenolpyruvate carboxylase 2	2139	17.5705	2705	22.4286	-0.352182	2.54e-17	8.04e-17
AT2G30870	646	glutathione S-transferase PHI 10	18164	667.267	18723	694.264	-0.0572192	0.00013935	0.00025712
AT3G43540	1120	Protein of unknown function (DUF1350)	653	13.8362	769	16.4471	-0.24939	0.00113828	0.00194287
AT4G25130	774	peptide met sulfoxide reductase 4	8157	250.098	6754	209.027	0.258807	8.33e-28	3.31e-27
AT3G12050	1081	Aha1 domain-containing protein	6555	143.902	3855	85.4241	0.752375	1.06e-150	1.22e-149
AT4G35250	1185	NAD(P)-binding Rossmann-fold superfamily protein	1945	38.9513	3704	74.8745	-0.942804	1.14e-126	1.15e-125
AT3G60440	874	Phosphoglycerate mutase family protein	157	4.26294	112	3.06964	0.473776	0.00749458	0.0116913
AT1G07660	310	Histone superfamily protein	436	33.3769	627	48.4493	-0.537627	1.69e-09	4.11e-09
AT3G46100	1458	Histidyl-tRNA synthetase 1	1574	25.6193	2128	34.9619	-0.448552	5.18e-21	1.79e-20
AT5G66090	631	unknown protein; FUNCTIONS IN: molecular_function unknown; LOCATED IN: chloroplast, chloroplast stroma; EXPRESSED IN: 21 plant structures; EXPRESSED DURING: 13 growth stages; Has 30201 Blast hits to 17322 proteins in 780 species: Archae - 12; Bacteria - 1396; Metazoa - 17338; Fungi - 3422; Plants - 5037; Viruses - 0; Other Eukaryotes - 2996 (source: NCBI BLink).	720	27.0785	859	32.6096	-0.268151	0.00022802	0.00041302
AT4G33760	1992	tRNA synthetase class II (D, K and N) family protein	757	9.01835	1159	13.9372	-0.628005	4.49e-21	1.55e-20
AT1G78900	1870	vacuolar ATP synthase subunit A	13972	177.312	10418	133.452	0.409971	5.57e-108	5.08e-107
AT3G48990	1542	AMP-dependent synthetase and ligase family protein	22428	345.165	36429	565.906	-0.713276	0	0
AT4G38460	979	geranylgeranyl reductase	3511	85.1077	2327	56.9371	0.579921	3.71e-52	2.11e-51
AT5G58250	634	unknown protein; FUNCTIONS IN: molecular_function unknown; INVOLVED IN: biological_process unknown; LOCATED IN: thylakoid, chloroplast; EXPRESSED IN: 22 plant structures; EXPRESSED DURING: 14 growth stages; CONTAINS InterPro DOMAIN/s: Protein of unknown function DUF2488 (InterPro:IPR019616); Has 1807 Blast hits to 1807 proteins in 277 species: Archae - 0; Bacteria - 0; Metazoa - 736; Fungi - 347;…	1522	56.97	2998	113.272	-0.991522	9.89e-112	9.26e-111
AT4G32770	1465	tocopherol cyclase, chloroplast / vitamin E deficient 1 (VTE1) / sucrose export defective 1 (SXD1)	522	8.45578	659	10.7753	-0.349718	3.31e-05	6.39e-05
AT5G28750	441	Bacterial sec-independent translocation protein mttA/Hcf106	3064	164.881	3889	211.242	-0.357473	7.46e-25	2.79e-24
AT5G06140	1206	sorting nexin 1	3546	69.777	2590	51.4439	0.439751	1.78e-32	7.72e-32
AT4G25050	448	acyl carrier protein 4	4871	258.024	7669	410.055	-0.66831	1.18e-144	1.32e-143
AT2G46910	853	Plastid-lipid associated protein PAP / fibrillin family protein	1142	31.7715	1985	55.7433	-0.811066	1.11e-53	6.38e-53
AT4G25080	979	magnesium-protoporphyrin IX methyltransferase	5856	141.951	14378	351.801	-1.30937	0	0	down
AT4G34620	339	small subunit ribosomal protein 16	6661	466.295	13156	929.62	-0.9954	0	0
AT2G39290	889	phosphatidylglycerolphosphate synthase 1	661	17.6449	544	14.6581	0.267554	0.00132147	0.00224119
AT1G18640	885	3-phosphoserine phosphatase	559	14.9896	846	22.8986	-0.611299	3.93e-15	1.17e-14
AT1G74970	624	ribosomal protein S9	2534	96.3702	5955	228.601	-1.24617	0	0	down
AT2G35500	1162	shikimate kinase like 2	598	12.2128	882	18.1821	-0.574123	3.37e-14	9.75e-14
AT1G63970	693	isoprenoid F	1211	41.4698	1080	37.3312	0.151678	0.0119335	0.0181427
AT5G65220	520	Ribosomal L29 family protein	7277	332.101	16187	745.666	-1.16691	0	0	down
AT4G08870	1032	Arginase/deacetylase superfamily protein	2013	46.2897	4338	100.691	-1.12117	4.37e-196	6.03e-195	down
AT1G54500	585	Rubredoxin-like superfamily protein	2144	86.974	5045	206.579	-1.24804	1.29e-269	2.29e-268	down
ATCG01110	1179	NAD(P)H dehydrogenase subunit H	352	7.08516	610	12.3936	-0.806723	1.72e-17	5.47e-17
AT5G10470	3822	kinesin like protein for actin based chloroplast movement 1	923	5.73102	1245	7.80297	-0.445233	9e-13	2.48e-12
AT5G08690	1669	ATP synthase alpha/beta family protein	6825	97.0436	5768	82.7848	0.229268	5.5e-19	1.82e-18
AT3G57090	511	Tetratricopeptide repeat (TPR)-like superfamily protein	12892	598.715	1192	55.8775	3.42153	0	0	up
AT1G02280	891	translocon at the outer envelope membrane of chloroplasts 33	934	24.8765	2116	56.8878	-1.19333	1.33e-106	1.2e-105	down
AT3G16140	435	photosystem I subunit H-1	6189	337.638	14523	799.74	-1.24405	0	0	down
AT4G12060	723	Double Clp-N motif protein	1256	41.2261	1053	34.8876	0.240841	6.25e-05	0.00011855
AT3G55040	876	glutathione transferase lambda 2	1225	33.1858	1602	43.8066	-0.400582	2e-13	5.65e-13
AT5G64380	1213	Inositol monophosphatase family protein	158	3.09113	375	7.40546	-1.26046	5.49e-22	1.94e-21	down
AT5G37850	1030	pfkB-like carbohydrate kinase family protein	2372	54.651	3113	72.3975	-0.405691	3.55e-25	1.34e-24
AT1G15980	1384	NDH-dependent cyclic electron flow 1	1115	19.1188	2642	45.7276	-1.25808	6.01e-144	6.68e-143	down
AT3G55800	1180	sedoheptulose-bisphosphatase	3525	70.8921	8966	182.011	-1.36033	0	0	down
AT4G00490	1627	beta-amylase 2	222	3.23807	255	3.75434	-0.213427	0.106621	0.139253
AT5G55660	2335	DEK domain-containing chromatin associated protein	2979	30.2764	3057	31.361	-0.050778	0.17155	0.214545
AT3G51820	1161	UbiA prenyltransferase family protein	989	20.2155	2669	55.0678	-1.44575	1.95e-179	2.56e-178	down
ATCG00780	366	ribosomal protein L14	2192	142.128	4303	281.625	-0.986585	3.33e-158	3.98e-157
AT1G17370	1257	oligouridylate binding protein 1B	1996	37.683	2282	43.4872	-0.206677	2.87e-06	5.95e-06
AT1G69830	2661	alpha-amylase-like 3	649	5.78789	1489	13.4039	-1.21154	2.28e-77	1.66e-76	down
AT4G19170	1786	nine-cis-epoxycarotenoid dioxygenase 4	520	6.90944	714	9.57631	-0.470902	1.22e-08	2.86e-08
AT5G40450	8667	unknown protein; FUNCTIONS IN: molecular_function unknown; INVOLVED IN: biological_process unknown; LOCATED IN: chloroplast, plasma membrane; EXPRESSED IN: 24 plant structures; EXPRESSED DURING: 13 growth stages; Has 30201 Blast hits to 17322 proteins in 780 species: Archae - 12; Bacteria - 1396; Metazoa - 17338; Fungi - 3422; Plants - 5037; Viruses - 0; Other Eukaryotes - 2996 (source: NCBI BLin…	17351	47.5091	19584	54.127	-0.188146	5.58e-36	2.56e-35
AT5G20410	1405	monogalactosyldiacylglycerol synthase 2	36	0.608061	41	0.699019	-0.201117	0.541208	0.599407
AT5G50920	2787	CLPC homologue 1	36609	311.725	39035	335.505	-0.106059	4.91e-24	1.81e-23
AT5G64130	420	cAMP-regulated phosphoprotein 19-related protein	13538	764.937	11856	676.193	0.177908	9.58e-23	3.44e-22
AT4G39980	1576	3-deoxy-D-arabino-heptulosonate 7-phosphate synthase 1	2129	32.0583	1556	23.6502	0.438844	4.45e-20	1.51e-19
AT5G23900	618	Ribosomal protein L13e family protein	1822	69.965	3078	119.306	-0.76996	2.49e-75	1.78e-74
AT3G13930	1618	Dihydrolipoamide acetyltransferase, long form protein	1985	29.1141	1638	24.2503	0.263714	4.05e-08	9.28e-08
AT3G01090	1605	SNF1 kinase homolog 10	1605	23.7313	966	14.4173	0.718989	1.68e-35	7.66e-35
AT2G45740	709	peroxin 11D	4096	137.099	5674	191.701	-0.48364	7.14e-61	4.46e-60
AT3G47070	300	LOCATED IN: thylakoid, chloroplast thylakoid membrane, chloroplast, chloroplast envelope; EXPRESSED IN: 22 plant structures; EXPRESSED DURING: 13 growth stages; CONTAINS InterPro DOMAIN/s: Thylakoid soluble phosphoprotein TSP9 (InterPro:IPR021584); Has 37 Blast hits to 37 proteins in 10 species: Archae - 0; Bacteria - 0; Metazoa - 0; Fungi - 0; Plants - 37; Viruses - 0; Other Eukaryotes - 0 (sour…	4245	335.797	8028	641.014	-0.932766	2.34e-267	4.13e-266
AT3G61260	636	Remorin family protein	12490	466.043	16869	635.351	-0.447091	1.18e-153	1.38e-152
AT4G24770	987	31-kDa RNA binding protein	15271	367.173	31071	754.084	-1.03826	0	0	down
AT5G50210	2155	quinolinate synthase	1328	14.6242	778	8.64796	0.757924	2.32e-32	1e-31
AT4G24930	675	thylakoid lumenal 17.9 kDa protein, chloroplast	1430	50.2751	4293	152.349	-1.59946	0	0	down
AT4G10790	1440	UBX domain-containing protein	7205	118.739	4076	67.8037	0.808355	4.91e-187	6.59e-186
AT1G03630	1204	protochlorophyllide oxidoreductase C	364	7.17457	689	13.708	-0.934055	1.24e-24	4.63e-24
AT5G64270	3808	splicing factor, putative	5751	35.8399	3480	21.8909	0.711236	2.95e-120	2.9e-119
AT1G53520	861	Chalcone-flavanone isomerase family protein	46	1.26787	145	4.0341	-1.66984	1.4e-13	3.97e-13
AT4G34870	517	rotamase cyclophilin 5	3005	137.935	3057	141.64	-0.0382411	0.302112	0.358946
AT1G33120	583	Ribosomal protein L6 family	6111	248.751	5842	240.035	0.0514566	0.0512197	0.0703929
AT4G15530	2889	pyruvate orthophosphate dikinase	39508	324.533	32341	268.156	0.275291	1.15e-143	1.28e-142
AT1G31180	1257	isopropylmalate dehydrogenase 3	659	12.4414	817	15.5693	-0.323547	1.74e-05	3.44e-05
AT4G34090	1170	unknown protein; FUNCTIONS IN: molecular_function unknown; INVOLVED IN: biological_process unknown; EXPRESSED IN: 22 plant structures; EXPRESSED DURING: 13 growth stages; BEST Arabidopsis thaliana protein match is: unknown protein (TAIR:AT2G23370.1).	612	12.4133	914	18.7129	-0.592152	2.07e-15	6.2e-15
AT4G36750	820	Quinone reductase family protein	3106	89.8894	3073	89.7698	0.00192052	0.958272	0.972973
AT5G48960	1927	HAD-superfamily hydrolase, subfamily IG, 5'-nucleotidase	390	4.8029	416	5.17122	-0.106599	0.294365	0.350543
AT4G26500	1113	chloroplast sulfur E	1145	24.4136	912	19.6282	0.314752	8.16e-07	1.74e-06
AT5G53850	1569	haloacid dehalogenase-like hydrolase family protein	2907	43.9686	2588	39.5114	0.154204	7.54e-05	0.00014219
AT2G41840	855	Ribosomal protein S5 family protein	22134	614.348	35471	993.777	-0.693865	0	0
AT5G20250	2533	Raffinose synthase family protein	125558	1176.33	132814	1256	-0.0945428	1.91e-62	1.21e-61
AT5G30510	1248	ribosomal protein S1	4588	87.2428	8373	160.712	-0.881369	1.49e-253	2.51e-252
AT5G14260	1543	Rubisco methyltransferase family protein	1963	30.1908	2666	41.3881	-0.455106	1.42e-26	5.49e-26
AT5G16590	1876	Leucine-rich repeat protein kinase family protein	200	2.52998	326	4.16262	-0.718361	1.84e-08	4.29e-08
AT2G26930	1149	4-(cytidine 5'-phospho)-2-C-methyl-D-erithritol kinase	564	11.6488	795	16.574	-0.508749	1.1e-10	2.81e-10
AT1G11860	1270	Glycine cleavage T-protein family	5236	97.84	13718	258.743	-1.40302	0	0	down
AT1G79550	1203	phosphoglycerate kinase	21542	424.953	3795	75.5662	2.49149	0	0	up
AT1G17050	1252	solanesyl diphosphate synthase 2	749	14.1971	1036	19.8215	-0.481476	2.49e-12	6.76e-12
AT5G09650	900	pyrophosphorylase 6	3242	85.4853	2971	79.0754	0.112446	0.00213739	0.00354725
AT3G18890	1924	NAD(P)-binding Rossmann-fold superfamily protein	578	7.12924	1120	13.9442	-0.967847	2.85e-41	1.41e-40
AT4G31880	2619	LOCATED IN: cytosol, chloroplast; EXPRESSED IN: 24 plant structures; EXPRESSED DURING: 14 growth stages; BEST Arabidopsis thaliana protein match is: Tudor/PWWP/MBT superfamily protein (TAIR:AT1G15940.1); Has 137162 Blast hits to 70781 proteins in 2973 species: Archae - 289; Bacteria - 24182; Metazoa - 56725; Fungi - 20130; Plants - 6559; Viruses - 758; Other Eukaryotes - 28519 (source: NCBI BLink…	2177	19.7262	1546	14.1402	0.480312	6.53e-24	2.4e-23
AT5G45170	1116	Haloacid dehalogenase-like hydrolase (HAD) superfamily protein	1124	23.9014	960	20.6058	0.214046	0.00072141	0.00125314
AT3G02630	1189	Plant stearoyl-acyl-carrier-protein desaturase family protein	875	17.4641	642	12.9341	0.43322	6.13e-09	1.46e-08
AT3G42050	1323	vacuolar ATP synthase subunit H family protein	10660	191.213	6494	117.58	0.701539	5.68e-216	8.41e-215
AT2G33830	324	Dormancy/auxin associated family protein	29125	2133.25	22677	1676.57	0.347539	2.76e-164	3.4e-163
AT2G05620	399	proton gradient regulation 5	1609	95.6982	2839	170.441	-0.832708	2.05e-79	1.52e-78
AT3G28220	1111	TRAF-like family protein	118	2.52051	682	14.7046	-2.54447	5.87e-98	4.98e-97	down
AT1G59870	4408	ABC-2 and Plant PDR ABC-type transporter family protein	52977	285.211	57317	311.475	-0.127086	1.77e-48	9.63e-48
AT5G35170	1765	adenylate kinase family protein	2224	29.9027	4345	58.9694	-0.979689	6.65e-158	7.94e-157
AT2G47390	2883	Prolyl oligopeptidase family protein	2121	17.4589	1454	12.081	0.531228	1.02e-27	4.03e-27
AT5G17710	978	Co-chaperone GrpE family protein	2270	55.0817	3252	79.6514	-0.532125	4.28e-42	2.14e-41
ATCG00580	249	photosystem II reaction center protein E	467	44.508	360	34.6326	0.361936	0.00032799	0.00058603
AT3G04650	1459	FAD/NAD(P)-binding oxidoreductase family protein	727	11.825	452	7.42104	0.672143	3.08e-15	9.2e-15
AT3G04840	787	Ribosomal protein S3Ae	3330	100.413	3792	115.418	-0.200926	4.34e-09	1.04e-08
AT3G63460	3312	transducin family protein / WD-40 repeat family protein	9677	69.338	3266	23.6215	1.55355	0	0	up
AT1G73990	2032	signal peptide peptidase	1684	19.667	1503	17.7181	0.150558	0.00324631	0.0052803
AT5G35360	1666	acetyl Co-enzyme a carboxylase biotin carboxylase subunit	6051	86.1932	11799	169.649	-0.976909	0	0
AT4G17600	787	Chlorophyll A-B binding family protein	1414	42.6379	4193	127.624	-1.58169	0	0	down
AT5G52960	511	unknown protein; FUNCTIONS IN: molecular_function unknown; INVOLVED IN: biological_process unknown; LOCATED IN: chloroplast; EXPRESSED IN: 23 plant structures; EXPRESSED DURING: 13 growth stages; CONTAINS InterPro DOMAIN/s: Protein of unknown function DUF3143 (InterPro:IPR021489); Has 1807 Blast hits to 1807 proteins in 277 species: Archae - 0; Bacteria - 0; Metazoa - 736; Fungi - 347; Plants - 3…	783	36.3632	1188	55.69	-0.61494	7.94e-21	2.73e-20
AT2G30200	1179	catalytics;transferases;[acyl-carrier-protein] S-malonyltransferases;binding	1610	32.4065	2209	44.8811	-0.469822	1.52e-23	5.55e-23
AT3G61070	693	peroxin 11E	2438	83.4874	1689	58.3819	0.516039	4.49e-30	1.85e-29
AT4G05180	690	photosystem II subunit Q-2	7574	260.494	17078	592.884	-1.1865	0	0	down
AT5G39830	1345	Trypsin family protein with PDZ domain	847	14.9445	1019	18.1482	-0.28021	2.84e-05	5.51e-05
AT1G31860	843	histidine biosynthesis bifunctional protein (HISIE)	135	3.80038	193	5.48417	-0.529131	0.00098437	0.00168894
AT3G16640	504	translationally controlled tumor protein	96649	4550.8	144477	6866.73	-0.593503	0	0
AT1G70770	1830	Protein of unknown function DUF2359, transmembrane	2873	37.2568	2350	30.7608	0.276408	4.98e-12	1.34e-11
AT2G01140	1173	Aldolase superfamily protein	3575	72.3267	5761	117.647	-0.701866	8e-119	7.8e-118
AT4G15510	862	Photosystem II reaction center PsbP family protein	199	5.47856	478	13.2832	-1.27773	3.9e-28	1.56e-27	down
AT1G20340	501	Cupredoxin superfamily protein	17001	805.3	40998	1960.23	-1.28342	0	0	down
AT3G10620	649	nudix hydrolase homolog 26	645	23.585	522	19.2667	0.29176	0.00057174	0.00100194
AT2G04842	1950	threonyl-tRNA synthetase, putative / threonine--tRNA ligase, putative	2332	28.3801	2888	35.4768	-0.321993	8.99e-16	2.73e-15
AT5G13510	661	Ribosomal protein L10 family protein	1941	69.6859	3498	126.765	-0.86322	1.88e-103	1.67e-102
AT1G54570	2112	Esterase/lipase/thioesterase family protein	2687	30.1922	368	4.17384	2.85473	0	0	up
AT4G28750	429	Photosystem I reaction centre subunit IV / PsaE protein	6776	374.832	15170	847.051	-1.1762	0	0	down
AT2G39800	2151	delta1-pyrroline-5-carboxylate synthase 1	622	6.86232	665	7.40564	-0.109929	0.171809	0.214833
AT2G14260	1140	proline iminopeptidase	5362	111.62	2035	42.7603	1.38425	0	0	up
AT3G27820	1465	monodehydroascorbate reductase 4	6664	107.949	3716	60.7603	0.829148	9.1e-181	1.2e-179
AT3G29075	882	glycine-rich protein	3576	96.2165	2067	56.1375	0.777319	8.01e-88	6.31e-87
AT5G44340	1332	tubulin beta chain 4	17069	304.106	20079	361.093	-0.247798	2.27e-61	1.42e-60
AT3G53500	852	RNA-binding (RRM/RBD/RNP motifs) family protein with retrovirus zinc finger-like domain	4337	120.801	3176	89.294	0.435997	9.52e-39	4.54e-38
AT1G06130	993	glyoxalase 2-4	829	19.8119	691	16.669	0.249197	0.00077881	0.00134918
AT1G77760	2751	nitrate reductase 1	10845	93.5534	16853	146.747	-0.649465	5.84e-300	1.13e-298
AT1G19150	811	photosystem I light harvesting complex gene 6	192	5.61825	995	29.3889	-2.38708	3.9e-132	4.07e-131	down
AT5G58070	558	temperature-induced lipocalin	19849	844.161	3090	132.65	2.6699	0	0	up
AT5G40950	595	ribosomal protein large subunit 27	2150	85.7516	5198	209.267	-1.28711	2.61e-291	4.92e-290	down
AT3G17820	1063	glutamine synthetase 1.3	3257	72.7119	813	18.3206	1.98873	0	0	up
AT1G72160	1470	Sec14p-like phosphatidylinositol transfer family protein	1794	28.9618	1704	27.7673	0.060765	0.212996	0.261711
AT5G11710	1681	ENTH/VHS family protein	3797	53.6036	4040	57.5699	-0.102985	0.00158263	0.00266371
AT5G52920	1738	plastidic pyruvate kinase beta subunit 1	8251	112.662	11053	152.339	-0.435287	1.48e-96	1.25e-95
AT3G13460	2001	evolutionarily conserved C-terminal region 2	11152	132.259	12636	151.267	-0.193727	4.33e-25	1.63e-24
AT3G52750	1419	Tubulin/FtsZ family protein	254	4.24788	378	6.38103	-0.587047	4.09e-07	8.89e-07
AT1G21630	3742	Calcium-binding EF hand family protein	3704	23.4903	2356	15.0818	0.639255	4.92e-65	3.19e-64
AT3G45770	1125	Polyketide synthase, enoylreductase family protein	1778	37.5059	1656	35.2606	0.0890631	0.0705617	0.0949796
AT5G04430	1002	binding to TOMV RNA 1L (long form)	3212	76.0726	3825	91.4419	-0.265477	1.32e-14	3.87e-14
AT5G64580	2565	AAA-type ATPase family protein	506	4.68149	696	6.49985	-0.47344	1.58e-08	3.69e-08
AT3G57410	2895	villin 3	7826	64.1523	8575	70.9524	-0.145351	1.13e-10	2.88e-10
ATCG00160	708	ribosomal protein S2	133	4.45799	254	8.59373	-0.946892	3.13e-10	7.87e-10
AT3G63190	825	ribosome recycling factor, chloroplast precursor	1163	33.4539	2494	72.4142	-1.1141	1.87e-112	1.76e-111	down
AT5G08650	2043	Small GTP-binding protein	3232	37.5425	4020	47.1345	-0.328258	4.46e-22	1.58e-21
AT1G14810	1125	semialdehyde dehydrogenase family protein	1566	33.0339	1899	40.4347	-0.291645	2.92e-09	7.04e-09
AT3G15640	529	Rubredoxin-like superfamily protein	1974	88.5548	2415	109.356	-0.304391	3.14e-12	8.5e-12
AT3G09200	960	Ribosomal protein L10 family protein	10533	260.376	11523	287.525	-0.14309	1.81e-13	5.11e-13
AT1G19570	639	dehydroascorbate reductase	945	35.0955	1490	55.8556	-0.670416	1.05e-29	4.33e-29
AT1G13440	1014	glyceraldehyde-3-phosphate dehydrogenase C2	16917	395.919	15791	373.038	0.0858817	7.35e-08	1.66e-07
AT2G04030	2341	Chaperone protein htpG family protein	1943	19.6966	3038	31.0862	-0.658326	5.86e-57	3.5e-56
AT4G26630	2289	DEK domain-containing chromatin associated protein	3877	40.1949	5360	56.0919	-0.480782	5.31e-57	3.17e-56
AT5G64300	1630	GTP cyclohydrolase II	4971	72.3731	5939	87.2785	-0.270174	1.64e-22	5.87e-22
AT4G34450	2659	coatomer gamma-2 subunit, putative / gamma-2 coat protein, putative / gamma-2 COP, putative	9542	85.1612	7848	70.7004	0.268477	1.85e-34	8.26e-34
AT2G18960	2848	H(+)-ATPase 1	13053	108.765	21106	177.52	-0.706761	0	0
AT4G31700	750	ribosomal protein S6	2903	91.8558	3705	118.334	-0.365418	1.1e-24	4.09e-24
AT1G03160	2737	FZO-like	955	8.28036	1016	8.89202	-0.102817	0.113731	0.147813
AT1G10522	538	unknown protein; FUNCTIONS IN: molecular_function unknown; INVOLVED IN: biological_process unknown; LOCATED IN: chloroplast; EXPRESSED IN: 23 plant structures; EXPRESSED DURING: 13 growth stages; Has 24 Blast hits to 24 proteins in 8 species: Archae - 0; Bacteria - 0; Metazoa - 0; Fungi - 0; Plants - 24; Viruses - 0; Other Eukaryotes - 0 (source: NCBI BLink).	144	6.35186	231	10.2852	-0.695314	4.18e-06	8.58e-06
AT2G38280	2517	AMP deaminase, putative / myoadenylate deaminase, putative	1122	10.5787	1072	10.2022	0.0522782	0.396122	0.456319
AT4G04350	2920	tRNA synthetase class I (I, L, M and V) family protein	491	3.99043	808	6.62842	-0.732122	2.14e-19	7.14e-19
AT1G06430	2055	FTSH protease 8	7041	81.3099	5717	66.6404	0.287033	3.78e-29	1.54e-28
AT3G58730	783	vacuolar ATP synthase subunit D (VATD) / V-ATPase D subunit / vacuolar proton pump D subunit (VATPD)	8127	246.314	5643	172.635	0.512771	4.84e-95	4.03e-94
AT5G26742	2244	DEAD box RNA helicase (RH3)	5627	59.5079	10316	110.121	-0.887935	0	0
AT5G58470	1266	TBP-associated factor 15B	4990	93.5379	3649	69.0433	0.438049	1.08e-44	5.61e-44
AT5G56000	2097	HEAT SHOCK PROTEIN 81.4	978	11.0678	446	5.09469	1.1193	3.86e-45	2.01e-44	up
AT1G62780	711	unknown protein; FUNCTIONS IN: molecular_function unknown; INVOLVED IN: biological_process unknown; LOCATED IN: chloroplast, chloroplast stroma; EXPRESSED IN: 22 plant structures; EXPRESSED DURING: 14 growth stages; Has 94 Blast hits to 94 proteins in 35 species: Archae - 6; Bacteria - 10; Metazoa - 21; Fungi - 2; Plants - 48; Viruses - 0; Other Eukaryotes - 7 (source: NCBI BLink).	737	24.5991	1393	46.9313	-0.931948	6.76e-48	3.65e-47
AT4G19830	687	FKBP-like peptidyl-prolyl cis-trans isomerase family protein	263	9.08489	441	15.3767	-0.759205	6.55e-12	1.76e-11
AT2G43910	681	HARMLESS TO OZONE LAYER 1	11875	413.816	15785	555.238	-0.424116	1.02e-130	1.05e-129
AT4G00810	339	60S acidic ribosomal protein family	5378	376.48	7229	510.811	-0.440216	4.24e-65	2.76e-64
AT2G34250	1426	SecY protein transport family protein	18665	310.62	7981	134.066	1.2122	0	0	up
AT5G05010	1582	clathrin adaptor complexes medium subunit family protein	5660	84.9045	3435	52.0118	0.707002	3.59e-117	3.47e-116
AT5G35790	1728	glucose-6-phosphate dehydrogenase 1	1109	15.2303	1841	25.5206	-0.74472	2.63e-43	1.34e-42
AT1G06410	2554	trehalose-phosphatase/synthase 7	5965	55.4256	8299	77.837	-0.489905	3.11e-90	2.49e-89
AT5G16470	313	zinc finger (C2H2 type) family protein	4732	358.774	5289	404.772	-0.174034	1.6e-09	3.91e-09
AT2G28800	1386	63 kDa inner membrane family protein	12105	207.263	15481	267.558	-0.368385	4.32e-99	3.7e-98
AT4G01800	3126	Albino or Glassy Yellow 1	3560	27.026	5154	39.4945	-0.547305	5.21e-69	3.52e-68
AT5G38480	766	general regulatory factor 3	11694	362.289	7055	220.622	0.715561	5.22e-245	8.5e-244
AT1G32470	498	Single hybrid motif superfamily protein	1577	75.149	4304	207.026	-1.46199	6.91e-293	1.31e-291	down
AT2G45770	1099	signal recognition particle receptor protein, chloroplast (FTSY)	974	21.0321	950	20.7065	0.0225047	0.73227	0.771156
AT4G33030	1432	sulfoquinovosyldiacylglycerol 1	646	10.7056	695	11.6258	-0.118968	0.131199	0.168306
AT5G14660	819	peptide deformylase 1B	389	11.2716	451	13.1909	-0.226847	0.0228752	0.0333541
AT3G25920	831	ribosomal protein L15	3845	109.803	8543	246.258	-1.16525	0	0	down
AT5G19855	609	Chaperonin-like RbcX protein	2535	98.7828	2188	86.062	0.198883	2.24e-06	4.66e-06
AT5G08080	946	syntaxin of plants 132	1300	32.6117	1293	32.7408	-0.0057002	0.919869	0.938239
AT2G25840	1237	Nucleotidylyl transferase superfamily protein	434	8.32608	888	17.1959	-1.04635	2.17e-37	1.02e-36	down
AT5G47110	774	Chlorophyll A-B binding family protein	4162	127.609	10239	316.882	-1.31222	0	0	down
AT1G55490	1800	chaperonin 60 beta	2577	33.9752	5438	72.3683	-1.09087	9.61e-235	1.52e-233	down
AT2G39470	715	PsbP-like protein 2	396	13.1435	1256	42.079	-1.67875	7.58e-106	6.81e-105	down
AT1G32220	889	NAD(P)-binding Rossmann-fold superfamily protein	955	25.4931	2025	54.5638	-1.09784	1.46e-89	1.16e-88	down
AT3G44890	592	ribosomal protein L9	755	30.2654	2090	84.568	-1.48244	3.02e-146	3.4e-145	down
AT2G33450	430	Ribosomal L28 family	1599	88.2472	2618	145.842	-0.724785	4.21e-58	2.55e-57
AT4G32330	1312	TPX2 (targeting protein for Xklp2) protein family	687	12.4264	1142	20.8504	-0.74667	1.26e-27	4.98e-27
AT4G20260	679	plasma-membrane associated cation-binding protein 1	65912	2303.64	39098	1379.32	0.739957	0	0
AT5G12860	1671	dicarboxylate transporter 1	6738	95.6919	9958	142.75	-0.577025	1.56e-144	1.74e-143
AT5G61210	901	soluble N-ethylmaleimide-sensitive factor adaptor protein 33	15987	421.078	5552	147.607	1.51233	0	0	up
AT5G22650	919	histone deacetylase 2B	3050	78.7599	3020	78.7178	0.00077115	0.983387	0.993737
AT5G64050	1710	glutamate tRNA synthetase	1433	19.8871	1248	17.4824	0.185931	0.00086029	0.00148402
AT3G02090	1606	Insulinase (Peptidase family M16) protein	9436	139.432	5620	83.8247	0.734116	4.5e-207	6.45e-206
AT1G29900	3562	carbamoyl phosphate synthetase B	1681	11.1994	2351	15.8103	-0.497444	1.58e-27	6.24e-27
AT1G57770	1723	FAD/NAD(P)-binding oxidoreductase family protein	996	13.7181	1907	26.5123	-0.950577	4.99e-67	3.32e-66
AT1G26340	406	cytochrome B5 isoform A	400	23.3805	238	14.0421	0.735549	2.41e-10	6.08e-10
AT2G21530	628	SMAD/FHA domain-containing protein	897	33.8964	1095	41.7673	-0.301241	3.35e-06	6.92e-06
AT1G54630	408	acyl carrier protein 3	3087	179.555	3713	217.995	-0.279869	1.44e-15	4.35e-15
AT5G42080	1830	dynamin-like protein	13092	169.776	5684	74.402	1.19022	0	0	up
AT1G22700	903	Tetratricopeptide repeat (TPR)-like superfamily protein	1893	49.7489	2695	71.4912	-0.5231	3.72e-34	1.66e-33
AT5G49970	1591	pyridoxin (pyrodoxamine) 5'-phosphate oxidase	1581	23.5821	1300	19.5729	0.268836	6.06e-07	1.31e-06
AT2G44050	682	6,7-dimethyl-8-ribityllumazine synthase / DMRL synthase / lumazine synthase / riboflavin synthase	569	19.7992	1101	38.6709	-0.965804	1.83e-40	8.95e-40
AT4G15560	2152	Deoxyxylulose-5-phosphate synthase	7406	81.6699	10000	111.311	-0.446723	9.7e-92	7.88e-91
ATCG00020	1059	photosystem II reaction center protein A	62192	1393.67	32095	725.977	0.940891	0	0
AT3G48110	3202	glycine-tRNA ligases	2108	15.6232	1862	13.9296	0.165532	0.00030462	0.00054567
AT2G39010	868	plasma membrane intrinsic protein 2E	7026	192.092	12570	346.894	-0.852699	0	0
AT1G24360	958	NAD(P)-binding Rossmann-fold superfamily protein	4052	100.375	3484	87.1152	0.2044	8.19e-10	2.02e-09
AT5G04140	4945	glutamate synthase 1	8107	38.9058	16823	81.4927	-1.06668	0	0	down
AT1G12250	841	Pentapeptide repeat-containing protein	656	18.5109	1071	30.5053	-0.72068	1.51e-24	5.6e-24
AT5G16010	805	3-oxo-5-alpha-steroid 4-dehydrogenase family protein	10665	314.402	3161	94.0611	1.74094	0	0	up
AT5G12370	2475	exocyst complex component sec10	4363	41.8341	3094	29.9452	0.482358	1.4e-46	7.43e-46
AT1G66670	927	CLP protease proteolytic subunit 3	12577	321.972	4680	120.934	1.41272	0	0	up
AT5G19620	2197	outer envelope protein of 80 kDa	450	4.86075	734	8.0029	-0.719345	2.85e-17	9.04e-17
AT5G03630	1305	Pyridine nucleotide-disulphide oxidoreductase family protein	4371	79.4861	3514	64.5019	0.30136	2.3e-20	7.86e-20
AT1G71500	862	Rieske (2Fe-2S) domain-containing protein	3538	97.4028	7728	214.754	-1.14065	0	0	down
AT1G02020	1926	nitroreductase family protein	2084	25.6781	2212	27.5112	-0.0994857	0.0238546	0.0346782
AT1G02560	895	nuclear encoded CLP protease 5	4513	119.664	4712	126.114	-0.0757423	0.0116983	0.0177961
AT5G59750	1630	DHBP synthase RibB-like alpha/beta domain;GTP cyclohydrolase II	668	9.72545	1332	19.5748	-1.00916	4.03e-52	2.29e-51	down
AT2G44650	417	chloroplast chaperonin 10	1460	83.0879	2500	143.61	-0.789449	3.61e-64	2.32e-63
AT1G29670	1294	GDSL-like Lipase/Acylhydrolase superfamily protein	2277	41.7589	8847	163.773	-1.97154	0	0	down
AT1G63940	1480	monodehydroascorbate reductase 6	978	15.6819	1733	28.0491	-0.838855	8.69e-50	4.81e-49
AT2G17840	1356	Senescence/dehydration-associated protein-related	23944	419.042	28306	500.035	-0.254933	1.91e-90	1.53e-89
AT4G25650	1677	ACD1-like	7646	108.199	3950	56.4216	0.939363	2.34e-255	3.98e-254
AT3G63170	838	Chalcone-flavanone isomerase family protein	383	10.8461	417	11.9199	-0.136192	0.182057	0.226747
AT3G50820	993	photosystem II subunit O-2	5700	136.222	13115	316.374	-1.21567	0	0	down
AT3G07630	1144	arogenate dehydratase 2	483	10.0194	442	9.25503	0.114487	0.227745	0.27826
AT5G65780	3055	branched-chain amino acid aminotransferase 5 / branched-chain amino acid transaminase 5 (BCAT5)	928	7.20871	745	5.84153	0.303395	1.8e-05	3.56e-05
AT1G06680	790	photosystem II subunit P-1	17491	525.422	41596	1261.26	-1.26332	0	0	down
AT2G05100	951	photosystem II light harvesting complex gene 2.1	9933	247.868	34135	859.807	-1.79444	0	0	down
AT5G14220	1668	Flavin containing amine oxidoreductase family	747	10.6278	1003	14.4041	-0.438631	2.53e-10	6.37e-10
AT3G05350	2130	Metallopeptidase M24 family protein	995	11.0857	1368	15.3847	-0.472789	2.47e-15	7.4e-15
AT1G48610	636	AT hook motif-containing protein	266	9.92534	273	10.2822	-0.0509643	0.681766	0.727213
AT5G58770	931	Undecaprenyl pyrophosphate synthetase family protein	1607	40.9625	811	20.8666	0.973107	1.99e-58	1.21e-57
AT1G43670	1024	Inositol monophosphatase family protein	7522	174.323	9367	219.12	-0.32996	1.11e-49	6.16e-49
AT4G22670	1324	HSP70-interacting protein 1	15890	284.811	10376	187.726	0.601379	1.15e-244	1.86e-243
AT1G50480	1903	10-formyltetrahydrofolate synthetase	5047	62.9383	5804	73.0584	-0.215111	8.7e-15	2.56e-14
AT5G42650	1554	allene oxide synthase	1652	25.2278	3342	51.5154	-1.02999	2.97e-132	3.1e-131	down
AT2G21470	2101	SUMO-activating enzyme 2	2369	26.7584	1117	12.7353	1.07116	1.61e-99	1.39e-98	up
AT1G19870	2382	IQ-domain 32	1557	15.512	1751	17.6086	-0.1829	0.00026975	0.00048516
AT2G40490	1183	Uroporphyrinogen decarboxylase	2321	46.5598	2931	59.3489	-0.350136	1.87e-18	6.11e-18
AT3G56130	844	biotin/lipoyl attachment domain-containing protein	1548	43.526	2748	77.993	-0.841466	2.78e-78	2.03e-77
AT1G02910	1359	tetratricopeptide repeat (TPR)-containing protein	1926	33.6324	1896	33.4195	0.00915919	0.844417	0.870368
AT3G60370	813	FKBP-like peptidyl-prolyl cis-trans isomerase family protein	343	10.0121	426	12.5516	-0.326134	0.00177643	0.00297401
AT1G55805	480	BolA-like family protein	1187	58.6854	1441	71.9125	-0.29324	2.02e-07	4.46e-07
AT5G02240	760	NAD(P)-binding Rossmann-fold superfamily protein	1972	61.5764	2754	86.8024	-0.495359	9.96e-32	4.25e-31
AT5G54600	595	Translation protein SH3-like family protein	4943	197.149	6175	248.6	-0.334542	3.58e-34	1.59e-33
AT3G26740	424	CCR-like	19149	1071.77	16805	949.411	0.174889	1.6e-30	6.67e-30
AT4G24190	2469	Chaperone protein htpG family protein	25624	246.29	5072	49.2084	2.32338	0	0	up
AT2G30170	894	Protein phosphatase 2C family protein	1039	27.5803	1391	37.271	-0.434416	1.55e-13	4.4e-13
AT1G08490	1389	chloroplastic NIFS-like cysteine desulfurase	1522	26.0036	1714	29.559	-0.184888	0.00027055	0.00048648
AT4G17560	676	Ribosomal protein L19 family protein	1186	41.635	2288	81.0757	-0.961473	1.51e-81	1.13e-80
AT5G19370	897	rhodanese-like domain-containing protein / PPIC-type PPIASE domain-containing protein	1803	47.7006	1626	43.422	0.135583	0.00596275	0.00942463
AT4G33500	2172	Protein phosphatase 2C family protein	458	5.0041	578	6.37455	-0.349211	0.00010342	0.00019301
AT1G13900	1968	Purple acid phosphatases superfamily protein	685	8.26012	616	7.49786	0.139684	0.080995	0.108125
AT5G65950	3571	FUNCTIONS IN: molecular_function unknown; INVOLVED IN: biological_process unknown; LOCATED IN: cellular_component unknown; EXPRESSED IN: 25 plant structures; EXPRESSED DURING: 15 growth stages; CONTAINS InterPro DOMAIN/s: Protein of unknown function DUF1683, C-terminal (InterPro:IPR012880), Foie gras liver health family 1 (InterPro:IPR021773); Has 30201 Blast hits to 17322 proteins in 780 species…	3036	20.1759	2434	16.3272	0.305353	6.03e-15	1.78e-14
AT3G04790	829	Ribose 5-phosphate isomerase, type A protein	3292	94.238	6893	199.175	-1.07966	4.45e-292	8.41e-291	down
AT5G47840	850	adenosine monophosphate kinase	1375	38.3888	1973	55.6019	-0.534449	2.13e-26	8.22e-26
AT4G39710	651	FK506-binding protein 16-2	178	6.48873	509	18.7292	-1.52928	1.16e-38	5.51e-38	down
AT5G52970	670	thylakoid lumen 15.0 kDa protein	400	14.1679	1059	37.8619	-1.41812	2.36e-70	1.61e-69	down
AT2G26670	847	Plant haem oxygenase (decyclizing) family protein	18856	528.308	7094	200.627	1.39686	0	0	up
AT5G45680	625	FK506-binding protein 13	824	31.2873	1706	65.3854	-1.06339	5.08e-72	3.53e-71	down
AT5G26570	3589	catalytics;carbohydrate kinases;phosphoglucan, water dikinases	1184	7.82887	1635	10.9125	-0.479111	1.96e-18	6.4e-18
AT2G43710	1204	Plant stearoyl-acyl-carrier-protein desaturase family protein	3639	71.7259	3857	76.737	-0.0974266	0.00346758	0.0056259
AT5G35530	744	Ribosomal protein S3 family protein	4508	143.791	6799	218.904	-0.606325	2.35e-108	2.15e-107
AT3G53130	1618	Cytochrome P450 superfamily protein	852	12.4963	1211	17.9286	-0.520763	4.12e-16	1.26e-15
AT1G15140	885	FAD/NAD(P)-binding oxidoreductase	2905	77.8975	2465	66.7199	0.223461	1.46e-08	3.42e-08
AT1G01080	882	RNA-binding (RRM/RBD/RNP motifs) family protein	775	20.8523	1417	38.4842	-0.884061	1.06e-44	5.51e-44
AT5G57040	591	Lactoylglutathione lyase / glyoxalase I family protein	1010	40.556	1841	74.6187	-0.879624	4.56e-57	2.73e-56
AT5G54270	796	light-harvesting chlorophyll B-binding protein 3	10594	315.84	39494	1188.5	-1.91188	0	0	down
AT5G54430	774	Adenine nucleotide alpha hydrolases-like superfamily protein	13844	424.464	4849	150.07	1.50001	0	0	up
AT5G12040	1108	Nitrilase/cyanide hydratase and apolipoprotein N-acyltransferase family protein	703	15.0569	791	17.1009	-0.183643	0.0139733	0.0210394
AT4G16390	2107	pentatricopeptide (PPR) repeat-containing protein	839	9.4497	714	8.11737	0.219257	0.002792	0.00457863
AT3G05020	411	acyl carrier protein 1	862	49.7721	1817	105.9	-1.08929	1.44e-79	1.07e-78	down
AT1G74850	2586	plastid transcriptionally active 2	437	4.01027	744	6.89169	-0.781159	6.1e-20	2.06e-19
AT3G61470	772	photosystem I light harvesting complex gene 2	21427	658.665	58009	1799.95	-1.45034	0	0	down
AT4G11960	939	PGR5-like B	1097	27.7244	1052	26.8369	0.0469393	0.450809	0.510379
AT1G03475	1158	Coproporphyrinogen III oxidase	3643	74.6571	3686	76.248	-0.0304186	0.366761	0.42574
AT5G41950	1696	Tetratricopeptide repeat (TPR)-like superfamily protein	2607	36.4784	1234	17.4289	1.06556	2.08e-108	1.9e-107	up
AT2G18710	1653	SECY homolog 1	3040	43.6437	4493	65.1096	-0.577097	2.83e-66	1.87e-65
AT2G24020	546	Uncharacterised BCR, YbaB family COG0718	2654	115.353	3353	147.103	-0.350774	5.97e-21	2.06e-20
AT4G30580	1068	Phospholipid/glycerol acyltransferase family protein	1430	31.775	2624	58.8537	-0.889242	5.13e-82	3.85e-81
AT4G02450	723	HSP20-like chaperones superfamily protein	14476	475.15	7845	259.918	0.870328	0	0
AT1G50450	1284	Saccharopine dehydrogenase	791	14.6195	1483	27.6667	-0.920258	7.58e-50	4.2e-49
ATCG00330	300	chloroplast ribosomal protein S14	1962	155.202	4074	325.298	-1.06761	2.22e-170	2.8e-169	down
AT2G44920	673	Tetratricopeptide repeat (TPR)-like superfamily protein	654	23.0613	1396	49.688	-1.10743	3.52e-63	2.24e-62	down
AT3G26070	727	Plastid-lipid associated protein PAP / fibrillin family protein	1320	43.0884	2112	69.5891	-0.691562	1.26e-43	6.44e-43
AT5G28540	2007	heat shock protein 70 (Hsp 70) family protein	73005	863.229	9735	116.19	2.89325	0	0	up
AT1G76100	621	plastocyanin 1	1725	65.9202	3515	135.586	-1.04042	2.79e-141	3.07e-140	down
AT4G29350	394	profilin 2	25805	1554.28	14852	902.964	0.783504	0	0
AT4G30720	2121	FAD/NAD(P)-binding oxidoreductase family protein	750	8.39153	1398	15.7888	-0.911891	2.12e-46	1.12e-45
AT3G60750	2224	Transketolase	20299	216.601	28268	304.468	-0.491251	3.98e-304	7.8e-303
AT3G51140	835	Protein of unknown function (DUF3353)	1200	34.1048	952	27.3106	0.320511	2.81e-07	6.17e-07
AT5G22510	1851	alkaline/neutral invertase	4458	57.155	2953	38.2154	0.580726	6.78e-66	4.44e-65
AT2G43180	1437	Phosphoenolpyruvate carboxylase family protein	443	7.3159	341	5.68433	0.364045	0.00043529	0.00077079
AT1G53310	2901	phosphoenolpyruvate carboxylase 1	1556	12.7287	1002	8.27373	0.62147	5.11e-27	1.99e-26
AT3G58610	1774	ketol-acid reductoisomerase	4658	62.3113	8320	112.344	-0.850362	3.33e-237	5.29e-236
AT5G55280	1299	homolog of bacterial cytokinesis Z-ring protein FTSZ 1-1	403	7.36235	958	17.666	-1.26274	1.07e-53	6.17e-53	down
AT4G02530	798	chloroplast thylakoid lumen protein	1169	34.7642	1966	59.015	-0.763478	4.34e-48	2.35e-47
AT4G21860	606	methionine sulfoxide reductase B 2	2372	92.8887	3636	143.725	-0.629738	8.31e-63	5.28e-62
AT3G07020	1911	UDP-Glycosyltransferase superfamily protein	1675	20.8006	1207	15.1296	0.459246	2.11e-17	6.69e-17
AT5G37360	927	unknown protein; FUNCTIONS IN: molecular_function unknown; INVOLVED IN: biological_process unknown; LOCATED IN: chloroplast thylakoid membrane, chloroplast; EXPRESSED IN: 23 plant structures; EXPRESSED DURING: 13 growth stages; Has 1807 Blast hits to 1807 proteins in 277 species: Archae - 0; Bacteria - 0; Metazoa - 736; Fungi - 347; Plants - 385; Viruses - 0; Other Eukaryotes - 339 (source: NCBI …	1141	29.2097	1304	33.6961	-0.206135	0.00041766	0.00074021
AT1G53280	1314	Class I glutamine amidotransferase-like superfamily protein	2318	41.8638	1485	27.0715	0.628928	3.1e-40	1.51e-39
AT1G76080	906	chloroplastic drought-induced stress protein of 32 kD	4292	112.422	5386	142.403	-0.341054	4.55e-31	1.91e-30
ATCG00170	4128	DNA-directed RNA polymerase family protein	184	1.05779	317	1.83951	-0.798267	1.2e-09	2.94e-09
AT2G17630	1267	Pyridoxal phosphate (PLP)-dependent transferases superfamily protein	97	1.81684	153	2.89265	-0.670964	0.00028368	0.00050936
AT1G31170	595	sulfiredoxin	1255	50.055	725	29.1879	0.778145	4.98e-32	2.14e-31
AT2G47940	1821	DEGP protease 2	1914	24.9432	4283	56.3404	-1.17552	1.02e-208	1.48e-207	down
AT4G14570	2458	acylaminoacyl-peptidase-related	471	4.54736	544	5.3015	-0.221369	0.0146422	0.02198
AT2G17390	1033	ankyrin repeat-containing 2B	5719	131.383	3555	82.4367	0.672424	1.56e-108	1.43e-107
AT1G75350	433	Ribosomal protein L31	4576	250.795	7454	412.366	-0.717417	4.41e-159	5.29e-158
AT1G56050	1264	GTP-binding protein-related	266	4.99408	392	7.42883	-0.572917	4.51e-07	9.79e-07
AT4G38510	1482	ATPase, V1 complex, subunit B protein	2710	43.3952	2195	35.4787	0.290582	2.01e-12	5.48e-12
ATCG00270	1060	photosystem II reaction center protein D	17989	402.737	19992	451.785	-0.165797	4.4e-29	1.79e-28
AT1G78630	724	Ribosomal protein L13 family protein	2369	77.651	5023	166.19	-1.09776	3.42e-219	5.12e-218	down
AT5G45390	877	CLP protease P4	7122	192.718	6109	166.86	0.207857	1.29e-16	4.01e-16
AT1G65930	1231	cytosolic NADP+-dependent isocitrate dehydrogenase	15701	302.684	19887	386.984	-0.354459	4.73e-118	4.59e-117
AT5G14590	1455	Isocitrate/isopropylmalate dehydrogenase family protein	1477	24.0901	670	11.0305	1.12695	5.67e-68	3.81e-67	up
AT3G25860	1441	2-oxoacid dehydrogenases acyltransferase family protein	1582	26.0533	3190	53.0284	-1.0253	2.12e-125	2.14e-124	down
AT5G60600	2224	4-hydroxy-3-methylbut-2-enyl diphosphate synthase	7357	78.5031	7353	79.1975	-0.0127049	0.593279	0.646452
AT5G51110	660	Transcriptional coactivator/pterin dehydratase	3781	135.951	7667	278.268	-1.03338	2.31e-302	4.5e-301	down
AT3G01120	1689	Pyridoxal phosphate (PLP)-dependent transferases superfamily protein	4796	67.3861	6685	94.8098	-0.492585	9.17e-74	6.47e-73
AT5G13850	613	nascent polypeptide-associated complex subunit alpha-like protein 3	2906	112.501	4182	163.42	-0.538648	8.71e-55	5.09e-54
ATCG00740	987	RNA polymerase subunit alpha	1563	37.5805	2927	71.0374	-0.918594	2.68e-96	2.25e-95
AT5G18660	1251	NAD(P)-binding Rossmann-fold superfamily protein	164	3.11105	763	14.6099	-2.23148	5.02e-94	4.15e-93	down
AT1G77590	2073	long chain acyl-CoA synthetase 9	527	6.03298	627	7.24519	-0.264152	0.00190842	0.00318379
AT2G21170	945	triosephosphate isomerase	7338	184.275	12104	306.816	-0.735515	2.18e-268	3.86e-267
AT3G54640	936	tryptophan synthase alpha chain	7312	185.388	6393	163.61	0.180283	2.73e-13	7.68e-13
AT2G27680	1152	NAD(P)-linked oxidoreductase superfamily protein	2854	58.7925	3279	68.1821	-0.21376	6.83e-09	1.62e-08
aTAIR gene ID. bRNA-seq reads for CDC48-DN and CDC48-WT plants, including three replicates for each genotype. cRPKM, Reads Per Kilobase Million. dThe fold change of RNA levels in CDC48-DN plants versus CDC48-WT as calculated by ratio of PRKM. RNA levels with log2(Fold Change) >1 are considered as up-regulated, and those with log2(Fold Change) <-1 are considered as down-regulated (Fig. 3).

## Sheet: Whole Transcriptome
AGI numer	Sequence length	Gene function	Read DN.1-DN.2-DN.3	RPKM DN.1-DN.2-DN.3	Read WT.1-WT.2-WT.3	RPKM WT.1-WT.2-WT.3	Log2(Fold change)	p value	q value(BH adjust)	Result
AT1G78500.2	2302	Terpenoid cyclases family protein	0.5	0.00515449	0.5	0.00520291	-0.0134895	1	1
AT3G53400.1	1399	BEST Arabidopsis thaliana protein match is: conserved peptide upstream open reading frame 47 (TAIR:AT5G03190.1); Has 285 Blast hits to 285 proteins in 23 species: Archae - 0; Bacteria - 0; Metazoa - 1; Fungi - 0; Plants - 279; Viruses - 0; Other Eukaryotes - 5 (source: NCBI BLink).	640	10.8563	716	12.2596	-0.175377	0.0253211	0.036622
AT5G15540.1	5538	PHD finger family protein	1220	5.2279	934	4.03994	0.371897	2.59e-09	6.27e-09
AT2G43950.1	1029	chloroplast outer envelope protein 37	1710	39.4368	1171	27.2598	0.532766	8.96e-23	3.22e-22
AT4G30540.1	745	Class I glutamine amidotransferase-like superfamily protein	0.5	0.015927	0.5	0.0160766	-0.0134895	1	1
AT1G20560.1	1668	acyl activating enzyme 1	574	8.16651	845	12.1351	-0.57139	1.46e-13	4.14e-13
AT1G06450.1	1081	Polynucleotidyl transferase, ribonuclease H-like superfamily protein	244	5.35655	136	3.01366	0.829785	4.04e-08	9.25e-08
AT2G15640.1	1278	F-box family protein	0.5	0.00928453	0.5	0.00937175	-0.0134895	1	1
AT2G19020.1	220	ralf-like 10	0.5	0.0539347	0.5	0.0544413	-0.0134895	1	1
AT1G75770.1	691	unknown protein; Has 6 Blast hits to 5 proteins in 2 species: Archae - 0; Bacteria - 0; Metazoa - 0; Fungi - 0; Plants - 6; Viruses - 0; Other Eukaryotes - 0 (source: NCBI BLink).	334	11.4707	327	11.3358	0.0170679	0.879125	0.901697
AT2G18530.1	640	Protein kinase superfamily protein	0.5	0.01854	0.5	0.0187142	-0.0134895	1	1
AT5G38020.1	1104	S-adenosyl-L-methionine-dependent methyltransferases superfamily protein	5	0.107479	4	0.0867905	0.308439	0.749198	0.786427
AT2G22650.1	1260	FAD-dependent oxidoreductase family protein	131	2.4673	333	6.33075	-1.35944	6e-22	2.12e-21	down
AT3G15630.1	321	unknown protein; FUNCTIONS IN: molecular_function unknown; INVOLVED IN: biological_process unknown; LOCATED IN: chloroplast; EXPRESSED IN: 24 plant structures; EXPRESSED DURING: 15 growth stages; BEST Arabidopsis thaliana protein match is: unknown protein (TAIR:AT1G52720.1); Has 61 Blast hits to 61 proteins in 13 species: Archae - 0; Bacteria - 0; Metazoa - 0; Fungi - 0; Plants - 61; Viruses - 0;…	2961	218.904	1962	146.412	0.58027	2.61e-44	1.34e-43
AT1G24996.1	447	unknown protein; BEST Arabidopsis thaliana protein match is: unknown protein (TAIR:AT1G24822.1); Has 11 Blast hits to 11 proteins in 1 species: Archae - 0; Bacteria - 0; Metazoa - 0; Fungi - 0; Plants - 11; Viruses - 0; Other Eukaryotes - 0 (source: NCBI BLink).	3469	184.169	5102	273.41	-0.570033	2.11e-73	1.49e-72
AT3G05900.1	2019	neurofilament protein-related	2141	25.1652	4687	55.6084	-1.14387	1.48e-218	2.21e-217	down
AT4G08406.1	138	unknown protein; LOCATED IN: endomembrane system; Has 30201 Blast hits to 17322 proteins in 780 species: Archae - 12; Bacteria - 1396; Metazoa - 17338; Fungi - 3422; Plants - 5037; Viruses - 0; Other Eukaryotes - 2996 (source: NCBI BLink).	0.5	0.0859828	0.5	0.0867905	-0.0134895	1	1
AT3G48310.1	1471	cytochrome P450, family 71, subfamily A, polypeptide 22	1251	20.1821	1345	21.9024	-0.118014	0.0372257	0.0526283
AT1G08820.2	1158	vamp/synaptobrevin-associated protein 27-2	1571	32.195	929	19.2171	0.744443	7.41e-37	3.44e-36
AT3G54890.1	723	photosystem I light harvesting complex gene 1	11563	379.536	34763	1151.76	-1.60153	0	0	down
AT2G20630.2	870	PP2C induced by AVRRPM1	3145	85.7871	1588	43.7233	0.97236	2.09e-112	1.97e-111
AT2G01045.1	543	hypothetical protein	0.5	0.021852	1	0.0441145	-1.01349	1	1
AT5G05850.1	1518	plant intracellular ras group-related LRR 1	471	7.36326	458	7.22729	0.0268899	0.776381	0.810512
AT2G19950.2	2130	golgin candidate 1	1235	13.7597	1163	13.0792	0.0731704	0.214401	0.263293
AT2G32990.1	1576	glycosyl hydrolase 9B8	4	0.0602316	15	0.22799	-1.92038	0.00880284	0.0136418
AT3G30247.1	474	Protein of unknown function (DUF784)	0.5	0.025033	0.5	0.0252681	-0.0134895	1	1
AT1G31710.1	2044	Copper amine oxidase family protein	92	1.06814	269	3.15248	-1.56139	8.1e-22	2.85e-21
AT3G20700.1	978	F-box associated ubiquitination effector family protein	0.5	0.0121325	0.5	0.0122465	-0.0134895	1	1
ATMG01290.1	334	hypothetical protein	3	0.213155	7	0.502034	-1.23588	0.194729	0.241121
AT4G31875.1	414	unknown protein; Has 30201 Blast hits to 17322 proteins in 780 species: Archae - 12; Bacteria - 1396; Metazoa - 17338; Fungi - 3422; Plants - 5037; Viruses - 0; Other Eukaryotes - 2996 (source: NCBI BLink).	274	15.7062	96	5.55459	1.49958	7.95e-21	2.74e-20	up
AT1G18780.1	975	RING/U-box superfamily protein	0.5	0.0121699	0.5	0.0122842	-0.0134895	1	1
AT4G35430.1	195	unknown protein; FUNCTIONS IN: molecular_function unknown; INVOLVED IN: biological_process unknown; LOCATED IN: endomembrane system; Has 35333 Blast hits to 34131 proteins in 2444 species: Archae - 798; Bacteria - 22429; Metazoa - 974; Fungi - 991; Plants - 531; Viruses - 0; Other Eukaryotes - 9610 (source: NCBI BLink).	140	17.0378	222	27.2709	-0.678622	1e-05	2.02e-05
AT5G56860.1	1194	GATA type zinc finger transcription factor family protein	904	17.9674	977	19.6007	-0.125525	0.0592814	0.08064
AT1G01730.1	673	unknown protein; FUNCTIONS IN: molecular_function unknown; INVOLVED IN: biological_process unknown; LOCATED IN: chloroplast; EXPRESSED IN: 23 plant structures; EXPRESSED DURING: 13 growth stages; Has 42 Blast hits to 42 proteins in 17 species: Archae - 0; Bacteria - 2; Metazoa - 5; Fungi - 1; Plants - 34; Viruses - 0; Other Eukaryotes - 0 (source: NCBI BLink).	1335	47.0746	1383	49.2253	-0.064451	0.244237	0.296563
AT3G13520.1	181	arabinogalactan protein 12	13264	1739.07	9262	1225.77	0.504631	1.62e-149	1.86e-148
AT3G22370.1	1063	alternative oxidase 1A	8895	198.579	1202	27.0865	2.87407	0	0	up
AT5G10180.1	2032	slufate transporter 2;1	330	3.85399	342	4.03166	-0.0650198	0.559146	0.615404
AT3G12270.1	1804	protein arginine methyltransferase 3	206	2.70989	330	4.38186	-0.693311	4.09e-08	9.36e-08
AT1G50920.1	2014	Nucleolar GTP-binding protein	2209	26.029	2721	32.3631	-0.314233	2.42e-14	7.02e-14
AT5G63820.1	676	Protein of unknown function (DUF626)	30	1.05316	29	1.02762	0.0354201	0.924883	0.942795
AT5G62240.1	1131	Cell cycle regulated microtubule associated protein	1	0.0209825	11	0.232976	-3.47292	0.00193547	0.00322663
AT1G71940.2	919	SNARE associated Golgi protein family	553	14.2801	410	10.6869	0.418166	7.73e-06	1.56e-05
AT3G02470.4	1099	S-adenosylmethionine decarboxylase	78525	1695.63	75191	1638.89	0.0491025	2.43e-11	6.38e-11
AT4G39200.1	325	Ribosomal protein S25 family protein	7077	516.757	10236	754.446	-0.545932	1.43e-134	1.51e-133
AT3G17310.1	2130	S-adenosyl-L-methionine-dependent methyltransferases superfamily protein	495	5.51501	527	5.92669	-0.103864	0.24994	0.30247
AT4G31560.1	412	high chlorophyll fluorescence 153	1390	80.0642	1706	99.1889	-0.309022	2.79e-09	6.73e-09
AT4G15490.1	1437	UDP-Glycosyltransferase superfamily protein	870	14.3676	1443	24.0542	-0.743474	3.19e-34	1.42e-33
AT5G53910.1	691	RING/U-box superfamily protein	0.5	0.0171717	0.5	0.017333	-0.0134895	1	1
AT3G27240.1	921	Cytochrome C1 family	2330	60.0367	1689	43.929	0.450671	7.68e-23	2.76e-22
AT1G73510.1	465	unknown protein; Has 7 Blast hits to 7 proteins in 2 species: Archae - 0; Bacteria - 0; Metazoa - 0; Fungi - 0; Plants - 7; Viruses - 0; Other Eukaryotes - 0 (source: NCBI BLink).	46	2.34761	26	1.33937	0.809633	0.0196146	0.0289451
AT3G02710.1	1588	ARM repeat superfamily protein	1182	17.6639	822	12.3995	0.51053	3.96e-15	1.18e-14
AT2G28725.1	337	unknown protein; BEST Arabidopsis thaliana protein match is: unknown protein (TAIR:AT1G07795.1); Has 35 Blast hits to 35 proteins in 10 species: Archae - 0; Bacteria - 0; Metazoa - 0; Fungi - 0; Plants - 35; Viruses - 0; Other Eukaryotes - 0 (source: NCBI BLink).	0.5	0.0352096	0.5	0.0355403	-0.0134895	1	1
AT3G04470.1	1920	Ankyrin repeat family protein	1617	19.9862	1683	20.9973	-0.071205	0.15633	0.197699
AT3G28750.1	999	unknown protein; LOCATED IN: endomembrane system; EXPRESSED IN: 12 plant structures; EXPRESSED DURING: L mature pollen stage, M germinated pollen stage, 4 anthesis, C globular stage, petal differentiation and expansion stage; CONTAINS InterPro DOMAIN/s: Protein of unknown function DUF1216 (InterPro:IPR009605); BEST Arabidopsis thaliana protein match is: unknown protein (TAIR:AT5G39880.1); Has 37 …	28	0.66514	25	0.599454	0.150009	0.705292	0.748329
AT5G10650.1	1575	RING/U-box superfamily protein	2509	37.8043	344	5.2319	2.85314	0	0	up
AT1G49140.1	321	Complex I subunit NDUFS6	2828	209.072	3422	255.362	-0.288547	3.06e-15	9.15e-15
AT4G19680.2	1051	iron regulated transporter 2	5	0.112898	1	0.0227918	2.30844	0.0906658	0.119753
ATCG00120.1	1521	ATP synthase subunit alpha	456	7.1147	455	7.16578	-0.0103223	0.914013	0.932948
AT2G45190.1	687	Plant-specific transcription factor YABBY family protein	356	12.2974	460	16.0392	-0.383246	0.00015764	0.00028947
AT3G20650.1	1110	mRNA capping enzyme family protein	2183	46.6715	613	13.2288	1.81886	6.01e-202	8.46e-201	up
AT3G14470.1	3163	NB-ARC domain-containing disease resistance protein	2065	15.4932	320	2.42344	2.67651	3.53e-306	6.96e-305	up
AT3G12090.1	846	tetraspanin6	292	8.19093	296	8.38113	-0.0331184	0.780763	0.814478
AT2G30230.1	532	unknown protein; FUNCTIONS IN: molecular_function unknown; INVOLVED IN: biological_process unknown; LOCATED IN: endomembrane system; BEST Arabidopsis thaliana protein match is: unknown protein (TAIR:AT1G06980.1); Has 167 Blast hits to 167 proteins in 14 species: Archae - 0; Bacteria - 0; Metazoa - 0; Fungi - 0; Plants - 167; Viruses - 0; Other Eukaryotes - 0 (source: NCBI BLink).	1807	80.606	1191	53.6268	0.587934	2.52e-28	1.01e-27
AT4G35150.1	975	O-methyltransferase family protein	0.5	0.0121699	0.5	0.0122842	-0.0134895	1	1
AT1G25260.1	705	Ribosomal protein L10 family protein	1104	37.1621	2118	71.9645	-0.953452	1.32e-74	9.41e-74
AT5G21920.1	753	YGGT family protein	1033	32.5556	1781	56.6566	-0.799337	3.39e-47	1.81e-46
AT3G04181.1	295	unknown protein; FUNCTIONS IN: molecular_function unknown; INVOLVED IN: biological_process unknown; LOCATED IN: cellular_component unknown; Has 30201 Blast hits to 17322 proteins in 780 species: Archae - 12; Bacteria - 1396; Metazoa - 17338; Fungi - 3422; Plants - 5037; Viruses - 0; Other Eukaryotes - 2996 (source: NCBI BLink).	18	1.44801	28	2.27362	-0.650919	0.130626	0.167605
AT4G12970.1	306	stomagen	52	4.03276	126	9.86349	-1.29033	1.27e-08	2.98e-08	down
AT1G29370.1	2493	Kinase-related protein of unknown function (DUF1296)	3058	29.1096	1991	19.1307	0.605606	3.32e-49	1.82e-48
AT3G28920.1	936	homeobox protein 34	1154	29.2584	1529	39.1303	-0.419435	6.75e-14	1.94e-13
AT2G29220.1	1881	Concanavalin A-like lectin protein kinase family protein	1167	14.7232	2	0.0254696	9.1751	1.79e-214	2.63e-213	up
AT4G34555.1	324	Ribosomal protein S25 family protein	160	11.7191	249	18.4092	-0.651563	6.43e-06	1.3e-05
AT3G09190.1	1035	Concanavalin A-like lectin family protein	10	0.229288	14	0.324018	-0.498916	0.400265	0.460699
AT5G63020.1	2664	Disease resistance protein (CC-NBS-LRR class) family	3856	34.3497	1955	17.579	0.966447	5.27e-136	5.63e-135
AT3G19430.2	1746	late embryogenesis abundant protein-related / LEA protein-related	3	0.0407754	2	0.0274389	0.571473	0.661114	0.708953
AT1G32310.1	301	unknown protein; Has 28 Blast hits to 28 proteins in 9 species: Archae - 0; Bacteria - 0; Metazoa - 0; Fungi - 0; Plants - 28; Viruses - 0; Other Eukaryotes - 0 (source: NCBI BLink).	437	34.4537	632	50.2958	-0.545781	8.65e-10	2.13e-09
AT4G39910.1	1113	ubiquitin-specific protease 3	1812	38.6353	1287	27.699	0.480081	3.74e-20	1.27e-19
AT1G35670.1	1486	calcium-dependent protein kinase 2	4852	77.4859	5751	92.7056	-0.258723	3.05e-20	1.04e-19
AT1G71420.1	2235	Tetratricopeptide repeat (TPR)-like superfamily protein	45	0.477811	32	0.342968	0.478364	0.148651	0.188917
AT1G31540.2	3483	Disease resistance protein (TIR-NBS-LRR class) family	4543	30.9535	3157	21.7121	0.511602	9.99e-54	5.77e-53
AT1G07890.1	751	ascorbate peroxidase 1	26327	831.921	14985	477.967	0.799535	0	0
AT4G37410.1	1504	cytochrome P450, family 81, subfamily F, polypeptide 4	321	5.06498	359	5.71779	-0.1749	0.114234	0.148407
AT1G52270.1	384	unknown protein; BEST Arabidopsis thaliana protein match is: unknown protein (TAIR:AT4G28310.1); Has 29 Blast hits to 28 proteins in 9 species: Archae - 0; Bacteria - 0; Metazoa - 0; Fungi - 0; Plants - 29; Viruses - 0; Other Eukaryotes - 0 (source: NCBI BLink).	8	0.494401	10	0.623807	-0.335418	0.622955	0.67414
AT3G16525.1	109	hypothetical protein	6	1.30631	11	2.4174	-0.887959	0.214796	0.263713
AT1G16380.1	2355	Cation/hydrogen exchanger family protein	8	0.0806157	15	0.152574	-0.92038	0.135423	0.173308
AT5G42990.1	483	ubiquitin-conjugating enzyme 18	973	47.8064	623	30.8974	0.629718	7.17e-18	2.31e-17
AT1G77150.1	234	Pentatricopeptide repeat (PPR) superfamily protein	290	29.4105	0.5	0.0511842	9.16642	8.47e-55	4.96e-54	up
AT3G44400.3	3021	Disease resistance protein (TIR-NBS-LRR class) family	1509	11.8538	241	1.91094	2.633	2.03e-220	3.06e-219	up
AT3G11405.1	463	unknown protein; BEST Arabidopsis thaliana protein match is: unknown protein (TAIR:AT3G55570.1); Has 35333 Blast hits to 34131 proteins in 2444 species: Archae - 798; Bacteria - 22429; Metazoa - 974; Fungi - 991; Plants - 531; Viruses - 0; Other Eukaryotes - 9610 (source: NCBI BLink).	0.5	0.0256277	0.5	0.0258685	-0.0134895	1	1
AT2G19530.1	607	unknown protein; BEST Arabidopsis thaliana protein match is: unknown protein (TAIR:AT1G55160.2); Has 461 Blast hits to 346 proteins in 80 species: Archae - 0; Bacteria - 16; Metazoa - 89; Fungi - 28; Plants - 57; Viruses - 0; Other Eukaryotes - 271 (source: NCBI BLink).	71	2.77581	32	1.26282	1.13626	0.00012057	0.00022387
AT5G20720.1	760	chaperonin 20	4765	148.789	5883	185.424	-0.317565	9.72e-30	4e-29
AT5G10435.1	361	transmembrane protein	1772	116.487	2639	175.111	-0.588102	5.69e-41	2.8e-40
AT1G52740.1	403	histone H2A protein 9	6879	405.08	9267	550.827	-0.443393	5.18e-84	3.96e-83
AT2G04034.1	277	Putative membrane lipoprotein	0.5	0.0428362	0.5	0.0432386	-0.0134895	1	1
AT1G09210.1	1272	calreticulin 1b	14884	277.686	3032	57.0984	2.28193	0	0	up
AT3G55566.1	97	unknown protein; Has 30201 Blast hits to 17322 proteins in 780 species: Archae - 12; Bacteria - 1396; Metazoa - 17338; Fungi - 3422; Plants - 5037; Viruses - 0; Other Eukaryotes - 2996 (source: NCBI BLink).	0.5	0.122326	0.5	0.123475	-0.0134895	1	1
AT2G37750.1	247	unknown protein; Has 21 Blast hits to 21 proteins in 7 species: Archae - 0; Bacteria - 0; Metazoa - 0; Fungi - 0; Plants - 21; Viruses - 0; Other Eukaryotes - 0 (source: NCBI BLink).	612	58.7997	502	48.6842	0.272355	0.0016735	0.00280841
AT3G56340.1	390	Ribosomal protein S26e family protein	1606	97.7241	2259	138.75	-0.505702	2.84e-27	1.11e-26
AT5G06790.1	627	unknown protein; FUNCTIONS IN: molecular_function unknown; INVOLVED IN: biological_process unknown; LOCATED IN: chloroplast; EXPRESSED IN: 9 plant structures; EXPRESSED DURING: LP.04 four leaves visible, LP.02 two leaves visible, petal differentiation and expansion stage, D bilateral stage; BEST Arabidopsis thaliana protein match is: unknown protein (TAIR:AT3G57950.1); Has 1807 Blast hits to 1807…	1	0.0378489	7	0.267431	-2.82084	0.0245201	0.0355508
AT2G30760.1	276	unknown protein; Has 3 Blast hits to 3 proteins in 2 species: Archae - 0; Bacteria - 0; Metazoa - 0; Fungi - 0; Plants - 3; Viruses - 0; Other Eukaryotes - 0 (source: NCBI BLink).	1	0.0859828	43	3.73199	-5.43975	8.64e-12	2.3e-11
AT5G35090.1	478	unknown protein; Has 1807 Blast hits to 1807 proteins in 277 species: Archae - 0; Bacteria - 0; Metazoa - 736; Fungi - 347; Plants - 385; Viruses - 0; Other Eukaryotes - 339 (source: NCBI BLink).	0.5	0.0248235	0.5	0.0250567	-0.0134895	1	1
AT3G02242.1	334	unknown protein; FUNCTIONS IN: molecular_function unknown; INVOLVED IN: biological_process unknown; LOCATED IN: endomembrane system; BEST Arabidopsis thaliana protein match is: unknown protein (TAIR:AT3G02240.1); Has 30201 Blast hits to 17322 proteins in 780 species: Archae - 12; Bacteria - 1396; Metazoa - 17338; Fungi - 3422; Plants - 5037; Viruses - 0; Other Eukaryotes - 2996 (source: NCBI BLin…	6	0.42631	14	1.00407	-1.23588	0.0666788	0.0901027
AT2G47260.1	1011	WRKY DNA-binding protein 23	70	1.64311	95	2.25089	-0.454062	0.0444616	0.0618344
AT5G15700.2	3153	DNA/RNA polymerases superfamily protein	170	1.27952	197	1.49666	-0.22615	0.13375	0.171352
AT3G06483.1	1098	pyruvate dehydrogenase kinase	1372	29.6533	1612	35.1677	-0.246061	3.3e-06	6.83e-06
AT5G19440.1	979	NAD(P)-binding Rossmann-fold superfamily protein	2401	58.201	1232	30.1446	0.949144	6.13e-83	4.64e-82
AT5G47880.1	1308	eukaryotic release factor 1-1	2852	51.7443	1371	25.1079	1.04326	1.87e-114	1.78e-113	up
AT1G76590.1	736	PLATZ transcription factor family protein	1357	43.7545	277	9.01537	2.27897	2.24e-168	2.8e-167	up
AT4G15096.1	2038	unknown protein; BEST Arabidopsis thaliana protein match is: unknown protein (TAIR:AT2G40955.1); Has 30201 Blast hits to 17322 proteins in 780 species: Archae - 12; Bacteria - 1396; Metazoa - 17338; Fungi - 3422; Plants - 5037; Viruses - 0; Other Eukaryotes - 2996 (source: NCBI BLink).	3	0.0349332	1	0.0117538	1.57147	0.310736	0.366613
AT1G22780.1	457	Ribosomal protein S13/S18 family	982	50.9936	1329	69.6611	-0.450036	8.96e-14	2.56e-13
AT2G20595.1	207	highly expressed in the female gametophyte central cell and expressed at low levels in the egg and synergids	0.5	0.0573219	0.5	0.0578604	-0.0134895	1	1
AT1G34470.1	1105	Protein of unknown function (DUF803)	551	11.8334	640	13.8739	-0.229509	0.00612058	0.0096618
AT4G34050.3	859	S-adenosyl-L-methionine-dependent methyltransferases superfamily protein	8164	225.544	7862	219.241	0.0408903	0.072806	0.0978063
AT3G27290.1	1146	RNI-like superfamily protein	115	2.38141	69	1.44227	0.723476	0.00081763	0.0014138
AT2G33810.1	394	squamosa promoter binding protein-like 3	135	8.13127	306	18.604	-1.19406	7.21e-17	2.26e-16	down
AT1G69670.1	2196	cullin 3B	1092	11.8008	619	6.75211	0.805472	1.04e-29	4.29e-29
AT1G34260.2	4369	FORMS APLOID AND BINUCLEATE CELLS 1A	2639	14.3344	1474	8.08159	0.826765	2.07e-72	1.45e-71
AT1G70830.1	1005	MLP-like protein 28	326	7.6979	387	9.22415	-0.260951	0.0159309	0.0237932
AT1G22770.1	3520	gigantea protein (GI)	3896	26.2662	768	5.22637	2.32933	0	0	up
AT2G13290.1	1084	beta-1,4-N-acetylglucosaminyltransferase family protein	439	9.61072	447	9.87779	-0.0395434	0.683327	0.728808
AT2G16090.1	1779	RING/U-box superfamily protein	385	5.13577	308	4.14721	0.308439	0.00502629	0.00801583
AT2G15770.1	903	Cupredoxin superfamily protein	0.5	0.0131402	0.5	0.0132637	-0.0134895	1	1
AT3G22680.1	490	RNA-DIRECTED DNA METHYLATION 1	108	5.23056	147	7.18626	-0.458274	0.0116922	0.0177893
AT4G04810.1	418	methionine sulfoxide reductase B4	19	1.07869	7	0.401147	1.42708	0.017533	0.0260252
AT5G46950.1	522	Plant invertase/pectin methylesterase inhibitor superfamily protein	7	0.318235	0.5	0.0229446	3.79387	0.0109785	0.0167717
AT1G59820.1	3640	aminophospholipid ATPase 3	2919	19.0306	1772	11.6612	0.706606	2.78e-61	1.74e-60
AT3G51180.1	1564	Zinc finger C-x8-C-x5-C-x3-H type family protein	233	3.53541	110	1.68476	1.06934	3.32e-11	8.68e-11
AT3G06550.2	1704	O-acetyltransferase family protein	734	10.2223	1130	15.8851	-0.63596	5.12e-21	1.77e-20
AT2G34100.1	1035	unknown protein; Has 35333 Blast hits to 34131 proteins in 2444 species: Archae - 798; Bacteria - 22429; Metazoa - 974; Fungi - 991; Plants - 531; Viruses - 0; Other Eukaryotes - 9610 (source: NCBI BLink).	0.5	0.0114644	0.5	0.0115721	-0.0134895	1	1
AT1G03860.1	858	prohibitin 2	1101	30.4523	898	25.0709	0.280538	1.45e-05	2.88e-05
AT5G14995.1	304	ECA1 gametogenesis related family protein	0.5	0.0390317	0.5	0.0393983	-0.0134895	1	1
AT2G01554.1	316	unknown protein; FUNCTIONS IN: molecular_function unknown; INVOLVED IN: biological_process unknown; LOCATED IN: cellular_component unknown; BEST Arabidopsis thaliana protein match is: unknown protein (TAIR:AT1G70780.1); Has 30201 Blast hits to 17322 proteins in 780 species: Archae - 12; Bacteria - 1396; Metazoa - 17338; Fungi - 3422; Plants - 5037; Viruses - 0; Other Eukaryotes - 2996 (source: NC…	0.5	0.0375495	0.5	0.0379022	-0.0134895	1	1
AT1G12230.2	1282	Aldolase superfamily protein	2776	51.3869	4933	92.1732	-0.842947	2.1e-139	2.29e-138
AT1G64150.1	1110	Uncharacterized protein family (UPF0016)	241	5.15246	556	11.9987	-1.21954	2.75e-30	1.14e-29	down
AT1G72125.1	1684	Major facilitator superfamily protein	11	0.155014	11	0.15647	-0.0134895	0.982505	0.99325
AT3G42860.1	1116	zinc knuckle (CCHC-type) family protein	147	3.12589	47	1.00882	1.63159	3.08e-13	8.63e-13
AT3G04680.3	1332	CLP-similar protein 3	323	5.75465	348	6.2583	-0.121043	0.277348	0.332312
ATMG00640.1	576	hydrogen ion transporting ATP synthases, rotational mechanism;zinc ion binding	91	3.74921	59	2.45364	0.611662	0.0102806	0.0157897
AT5G12010.1	1506	unknown protein; INVOLVED IN: response to salt stress; LOCATED IN: chloroplast, plasma membrane, membrane; EXPRESSED IN: 23 plant structures; EXPRESSED DURING: 13 growth stages; BEST Arabidopsis thaliana protein match is: unknown protein (TAIR:AT4G29780.1); Has 1807 Blast hits to 1807 proteins in 277 species: Archae - 0; Bacteria - 0; Metazoa - 736; Fungi - 347; Plants - 385; Viruses - 0; Other E…	3423	53.939	2576	40.9734	0.396639	3.18e-26	1.22e-25
AT3G29030.1	765	expansin A5	52	1.6131	53	1.65957	-0.0409703	0.884319	0.906381
AT1G66800.1	958	NAD(P)-binding Rossmann-fold superfamily protein	8	0.198173	24	0.600105	-1.59845	0.00354167	0.00573798
AT2G14830.1	1153	Regulator of Vps4 activity in the MVB pathway protein	1	0.0205822	2	0.0415511	-1.01349	0.554701	0.611746
AT5G38780.1	1084	S-adenosyl-L-methionine-dependent methyltransferases superfamily protein	117	2.5614	159	3.51358	-0.456008	0.0090477	0.0140019
AT1G56320.1	489	BEST Arabidopsis thaliana protein match is: Glycine-rich protein family (TAIR:AT5G49350.2); Has 60 Blast hits to 60 proteins in 12 species: Archae - 0; Bacteria - 0; Metazoa - 0; Fungi - 0; Plants - 60; Viruses - 0; Other Eukaryotes - 0 (source: NCBI BLink).	51	2.47504	9	0.440875	2.48901	1.64e-08	3.82e-08
AT1G80870.1	2077	Protein kinase superfamily protein	202	2.308	379	4.37103	-0.921332	5.84e-14	1.68e-13
AT5G35460.1	1144	unknown protein; CONTAINS InterPro DOMAIN/s: Protein of unknown function DUF2838 (InterPro:IPR021261); Has 1807 Blast hits to 1807 proteins in 277 species: Archae - 0; Bacteria - 0; Metazoa - 736; Fungi - 347; Plants - 385; Viruses - 0; Other Eukaryotes - 339 (source: NCBI BLink).	1717	35.6176	1663	34.8215	0.0326123	0.511129	0.570158
AT4G17650.1	769	Polyketide cyclase / dehydrase and lipid transport protein	1594	49.1907	1058	32.9565	0.577822	1.86e-24	6.91e-24
AT3G08560.1	706	vacuolar H+-ATPase subunit E isoform 2	0.5	0.0168068	1	0.0339294	-1.01349	1	1
AT5G62160.1	1066	zinc transporter 12 precursor	1	0.022262	3	0.0674133	-1.59845	0.302503	0.358858
AT2G18050.1	502	histone H1-3	432	20.4221	357	17.0352	0.261618	0.0110508	0.0168614
AT5G41260.1	1462	Protein kinase protein with tetratricopeptide repeat domain	1994	32.3667	2203	36.0951	-0.157294	0.00041626	0.00073792
AT2G03567.1	280	hypothetical protein	0.5	0.0423772	0.5	0.0427753	-0.0134895	1	1
AT5G35550.2	784	Duplicated homeodomain-like superfamily protein	1	0.0302695	0.5	0.0152769	0.98651	1	1
AT3G14690.2	1642	cytochrome P450, family 72, subfamily A, polypeptide 15	5054	73.0437	3511	51.22	0.512054	1.17e-59	7.17e-59
AT4G11655.1	625	Uncharacterised protein family (UPF0497)	2220	84.2934	54	2.06964	5.34797	0	0	up
AT5G02650.1	679	BEST Arabidopsis thaliana protein match is: Telomerase activating protein Est1 (TAIR:AT1G28260.2); Has 20 Blast hits to 20 proteins in 2 species: Archae - 0; Bacteria - 0; Metazoa - 0; Fungi - 0; Plants - 20; Viruses - 0; Other Eukaryotes - 0 (source: NCBI BLink).	60	2.09702	83	2.92813	-0.481638	0.0473578	0.0655525
AT3G60030.1	2781	squamosa promoter-binding protein-like 12	3430	29.2694	3140	27.0464	0.113954	0.00137543	0.00232882
AT1G24320.1	2367	Six-hairpin glycosidases superfamily protein	60	0.601553	15	0.151801	1.98651	9.66e-08	2.17e-07
ATMG00680.1	367	hypothetical protein	3	0.193988	0.5	0.0326351	2.57147	1	1
AT1G10350.1	1047	DNAJ heat shock family protein	752	17.0448	806	18.4404	-0.113537	0.120492	0.155857
AT2G35330.1	2215	RING/U-box superfamily protein	1609	17.2386	1226	13.2586	0.378716	3.49e-12	9.44e-12
AT2G42320.2	2008	nucleolar protein gar2-related	463	5.4719	495	5.90504	-0.109906	0.23854	0.290165
AT1G16690.1	1318	Enhancer of polycomb-like transcription factor protein	174	3.13296	109	1.98104	0.66127	0.00014265	0.00026297
AT1G10430.1	918	protein phosphatase 2A-2	902	23.3176	529	13.8037	0.75637	1.97e-22	7e-22
AT4G26290.1	225	unknown protein; Has 9 Blast hits to 9 proteins in 5 species: Archae - 0; Bacteria - 0; Metazoa - 2; Fungi - 0; Plants - 3; Viruses - 0; Other Eukaryotes - 4 (source: NCBI BLink).	268	28.2666	158	16.8212	0.748819	1.4e-07	3.13e-07
AT1G58643.1	1459	Inositol-pentakisphosphate 2-kinase family protein	3	0.0487963	0.5	0.00820911	2.57147	1	1
AT3G27650.1	478	LOB domain-containing protein 25	20	0.99294	17	0.851927	0.220976	0.641875	0.692187
AT1G51330.1	579	Serine protease inhibitor (SERPIN) family protein	9	0.36888	0.5	0.0206858	4.15644	0.00300591	0.00490819
AT1G17330.1	667	Metal-dependent phosphohydrolase	1174	41.7699	1097	39.3969	0.0843793	0.16355	0.205655
AT2G02470.1	769	alfin-like 6	596	18.3925	717	22.3344	-0.28015	0.00044686	0.00079009
AT5G06760.1	474	Late Embryogenesis Abundant 4-5	934	46.7616	109	5.50845	3.0856	9.96e-161	1.21e-159	up
AT3G07830.1	1191	Pectin lyase-like superfamily protein	0.5	0.00996274	0.5	0.0100563	-0.0134895	1	1
AT1G22020.2	1798	serine hydroxymethyltransferase 6	1565	20.656	797	10.6182	0.960021	1.02e-55	6.02e-55
AT1G47870.1	1189	winged-helix DNA-binding transcription factor family protein	285	5.68832	183	3.68681	0.625629	3.59e-06	7.4e-06
AT2G23610.1	789	methyl esterase 3	469	14.1064	622	18.884	-0.420816	1.64e-06	3.45e-06
AT2G10975.1	400	unknown protein; Has 30201 Blast hits to 17322 proteins in 780 species: Archae - 12; Bacteria - 1396; Metazoa - 17338; Fungi - 3422; Plants - 5037; Viruses - 0; Other Eukaryotes - 2996 (source: NCBI BLink).	0.5	0.0296641	0.5	0.0299427	-0.0134895	1	1
AT3G49110.1	1063	peroxidase CA	221	4.93378	192	4.32663	0.189451	0.18263	0.227404
AT2G28250.3	1696	Protein kinase superfamily protein	16	0.22388	29	0.409594	-0.871471	0.0474325	0.0656377
AT2G01260.1	1107	Protein of unknown function (DUF789)	733	15.7136	401	8.67717	0.856721	1.41e-22	5.04e-22
AT4G16720.1	612	Ribosomal protein L23/L15e family protein	3774	146.343	4991	195.352	-0.416724	2.82e-41	1.4e-40
AT1G15230.1	465	unknown protein; FUNCTIONS IN: molecular_function unknown; INVOLVED IN: biological_process unknown; LOCATED IN: cellular_component unknown; EXPRESSED IN: 24 plant structures; EXPRESSED DURING: 15 growth stages; Has 26 Blast hits to 26 proteins in 12 species: Archae - 0; Bacteria - 0; Metazoa - 0; Fungi - 0; Plants - 26; Viruses - 0; Other Eukaryotes - 0 (source: NCBI BLink).	720	36.7452	504	25.9633	0.501084	1.66e-09	4.04e-09
AT1G77950.3	757	AGAMOUS-like 67	7	0.219444	0.5	0.0158218	3.79387	0.0109785	0.0167717
AT1G75950.1	481	S phase kinase-associated protein 1	10596	522.778	6443	320.867	0.704226	4.04e-216	5.99e-215
AT3G11910.3	3345	ubiquitin-specific protease 13	6147	43.6102	2740	19.6217	1.15222	1.24e-286	2.32e-285	up
AT1G61097.1	402	Expressed protein	7	0.413231	0.5	0.0297938	3.79387	0.0109785	0.0167717
AT1G76980.1	774	BEST Arabidopsis thaliana protein match is: embryo defective 2170 (TAIR:AT1G21390.1); Has 65 Blast hits to 65 proteins in 23 species: Archae - 0; Bacteria - 8; Metazoa - 1; Fungi - 8; Plants - 40; Viruses - 3; Other Eukaryotes - 5 (source: NCBI BLink).	1600	49.0569	547	16.9289	1.53497	3.58e-117	3.46e-116	up
AT3G50030.1	1503	ARM-repeat/Tetratricopeptide repeat (TPR)-like protein	517	8.16305	53	0.844692	3.27261	1.27e-94	1.06e-93	up
AT5G03480.1	963	RNA-binding (RRM/RBD/RNP motifs) family protein	1	0.024643	0.5	0.0124373	0.98651	1	1
AT4G18040.1	705	eukaryotic translation initiation factor 4E	3044	102.465	1369	46.5153	1.13936	1.8e-140	1.97e-139	up
AT3G28320.1	952	Protein of unknown function (DUF677)	8	0.199422	7	0.176134	0.179156	0.810168	0.840294
AT5G37210.1	2031	Cysteine/Histidine-rich C1 domain family protein	16	0.186952	5	0.0589714	1.66458	0.0146871	0.0220407
AT4G25310.1	1060	2-oxoglutarate (2OG) and Fe(II)-dependent oxygenase superfamily protein	16	0.358208	43	0.971727	-1.43975	0.00030141	0.00054009
AT1G66680.1	1074	S-adenosyl-L-methionine-dependent methyltransferases superfamily protein	2038	45.0319	1354	30.1992	0.576437	1.1e-30	4.61e-30
AT4G27180.1	2235	kinesin 2	241	2.55894	286	3.06528	-0.260472	0.0385864	0.054442
AT4G28860.1	1243	casein kinase I-like 4	1170	22.3375	1258	24.2433	-0.118113	0.043755	0.0609312
AT2G02498.1	325	unknown protein; FUNCTIONS IN: molecular_function unknown; INVOLVED IN: biological_process unknown; LOCATED IN: endomembrane system; BEST Arabidopsis thaliana protein match is: unknown protein (TAIR:AT2G02490.1); Has 97 Blast hits to 69 proteins in 24 species: Archae - 0; Bacteria - 0; Metazoa - 9; Fungi - 10; Plants - 45; Viruses - 0; Other Eukaryotes - 33 (source: NCBI BLink).	0.5	0.0365096	0.5	0.0368526	-0.0134895	1	1
AT1G56400.1	1437	F-box family protein	0.5	0.00825722	0.5	0.00833479	-0.0134895	1	1
AT5G19490.1	792	Histone superfamily protein	21	0.629238	15	0.453678	0.471937	0.329816	0.386363
AT5G39480.1	1704	F-box family protein	0.5	0.0069634	1	0.0140576	-1.01349	1	1
AT1G26150.1	2286	proline-rich extensin-like receptor kinase 10	2392	24.8317	5869	61.4992	-1.30839	0	0	down
AT5G62180.1	981	carboxyesterase 20	135	3.26577	124	3.02785	0.10913	0.542916	0.601091
AT4G10955.1	1050	alpha/beta-Hydrolases superfamily protein	94	2.12451	37	0.8441	1.33165	5.38e-07	1.16e-06
AT3G18030.1	627	HAL3-like protein A	276	10.4463	295	11.2703	-0.109536	0.364465	0.423382
AT3G02410.1	1266	alpha/beta-Hydrolases superfamily protein	58	1.08721	17	0.32166	1.75703	1.4e-06	2.94e-06
AT1G03060.1	10803	Beige/BEACH domain ;WD domain, G-beta repeat protein	3051	6.70222	2614	5.79619	0.209533	4.82e-08	1.1e-07
AT2G22670.4	1015	indoleacetic acid-induced protein 8	1367	31.9612	2099	49.5368	-0.632178	3.01e-37	1.41e-36
AT3G55640.1	997	Mitochondrial substrate carrier family protein	572	13.6151	390	9.37024	0.539051	9.36e-09	2.21e-08
AT1G54860.1	600	Glycoprotein membrane precursor GPI-anchored	1	0.0395521	1	0.0399236	-0.0134895	0.994725	0.996841
AT3G49410.1	1723	Transcription factor IIIC, subunit 5	21	0.289238	19	0.26415	0.1309	0.774307	0.809083
AT3G53680.2	2529	Acyl-CoA N-acyltransferase with RING/FYVE/PHD-type zinc finger domain	35	0.328428	53	0.502006	-0.612127	0.0489558	0.0674514
AT4G01703.1	111	unknown protein; Has 30201 Blast hits to 17322 proteins in 780 species: Archae - 12; Bacteria - 1396; Metazoa - 17338; Fungi - 3422; Plants - 5037; Viruses - 0; Other Eukaryotes - 2996 (source: NCBI BLink).	0.5	0.106898	0.5	0.107902	-0.0134895	1	1
AT5G04260.1	576	WCRKC thioredoxin 2	958	39.4697	590	24.5364	0.685821	3.06e-20	1.04e-19
AT1G68450.1	456	VQ motif-containing protein	60	3.12253	68	3.57212	-0.194062	0.447145	0.506783
AT2G21480.1	2613	Malectin/receptor-like protein kinase family protein	3	0.027246	1	0.00916731	1.57147	0.310736	0.366613
AT3G24120.2	894	Homeodomain-like superfamily protein	1641	43.5604	1554	41.6385	0.0650992	0.202282	0.249671
AT3G54580.1	2871	Proline-rich extensin-like family protein	630	5.20749	295	2.46133	1.08115	3.72e-28	1.49e-27	up
AT3G22275.1	375	unknown protein; FUNCTIONS IN: molecular_function unknown; INVOLVED IN: biological_process unknown; LOCATED IN: cellular_component unknown; Has 22 Blast hits to 22 proteins in 6 species: Archae - 0; Bacteria - 0; Metazoa - 0; Fungi - 0; Plants - 22; Viruses - 0; Other Eukaryotes - 0 (source: NCBI BLink).	0.5	0.0316417	0.5	0.0319389	-0.0134895	1	1
AT5G41020.1	1764	myb family transcription factor	1522	20.4756	1512	20.5322	-0.0039793	0.939446	0.956202
AT5G62280.1	709	Protein of unknown function (DUF1442)	831	27.8148	801	27.0625	0.0395567	0.579722	0.633408
AT4G23470.1	766	PLAC8 family protein	27088	839.207	16077	502.757	0.739166	0	0
AT3G44820.1	1953	Phototropic-responsive NPH3 family protein	471	5.72321	486	5.96095	-0.0587188	0.529011	0.587324
AT3G55252.1	498	Plant self-incompatibility protein S1 family	0.5	0.0238266	0.5	0.0240504	-0.0134895	1	1
AT4G06655.1	324	transmembrane protein	3	0.219734	10	0.739327	-1.75046	0.0446529	0.0620773
AT1G21210.1	2215	wall associated kinase 4	23	0.246419	38	0.410952	-0.737855	0.0492576	0.0678505
AT1G20450.1	780	Dehydrin family protein	6223	189.333	7430	228.179	-0.269242	1.39e-27	5.5e-27
AT2G26490.1	1396	Transducin/WD40 repeat-like superfamily protein	0.5	0.00849973	0.5	0.00857958	-0.0134895	1	1
AT1G18170.1	742	FKBP-like peptidyl-prolyl cis-trans isomerase family protein	582	18.614	851	27.4731	-0.56163	2.82e-13	7.93e-13
AT5G36930.2	3573	Disease resistance protein (TIR-NBS-LRR class) family	1133	7.52519	457	3.06383	1.29639	3.83e-65	2.49e-64	up
AT4G13070.1	1029	RNA-binding CRS1 / YhbY (CRM) domain protein	71	1.63743	128	2.97972	-0.863742	3.57e-05	6.89e-05
AT5G60220.1	982	tetraspanin4	3	0.0724988	0.5	0.0121966	2.57147	1	1
AT3G27785.1	1311	myb domain protein 118	0.5	0.00905082	0.5	0.00913585	-0.0134895	1	1
AT3G29090.1	952	pectin methylesterase 31	365	9.09864	344	8.65572	0.0719984	0.506512	0.565544
AT1G20760.1	3058	Calcium-binding EF hand family protein	2224	17.2591	1358	10.6376	0.698184	3.57e-46	1.88e-45
AT3G63340.2	3225	Protein phosphatase 2C family protein	1549	11.3984	1492	11.0821	0.0406001	0.437811	0.4972
AT5G20370.1	525	serine-rich protein-related	0.5	0.0226012	3	0.136881	-2.59845	1	1
AT1G65770.1	1080	ascorbic acid mannose pathway regulator 1	0.5	0.0109867	0.5	0.0110899	-0.0134895	1	1
AT1G13460.1	1477	Protein phosphatase 2A regulatory B subunit family protein	512	8.22641	481	7.80092	0.0766174	0.402841	0.46339
AT5G01320.1	1809	Thiamine pyrophosphate dependent pyruvate decarboxylase family protein	12	0.157421	30	0.39725	-1.33542	0.00435744	0.00699504
AT5G20190.1	871	Tetratricopeptide repeat (TPR)-like superfamily protein	4176	113.779	5317	146.228	-0.36198	4e-34	1.78e-33
AT1G20240.1	1698	SWI-SNF-related chromatin binding protein	0.5	0.006988	0.5	0.00705365	-0.0134895	1	1
AT1G02475.1	657	Polyketide cyclase/dehydrase and lipid transport superfamily protein	1839	66.4258	1758	64.0966	0.0514969	0.284487	0.340065
AT3G18110.1	4320	Pentatricopeptide repeat (PPR) superfamily protein	171	0.939362	403	2.23462	-1.25027	3.12e-23	1.13e-22
AT1G15825.1	378	hydroxyproline-rich glycoprotein family protein	24	1.50675	57	3.61214	-1.26142	0.00016988	0.00031109
AT1G47200.1	540	WPP domain protein 2	2357	103.583	1728	76.6534	0.434359	1.13e-21	3.97e-21
AT1G32510.1	850	NAC domain containing protein 11	6	0.167515	6	0.169088	-0.0134895	0.987079	0.996006
AT3G53730.1	309	Histone superfamily protein	674	51.7633	519	40.2337	0.363525	1.47e-05	2.92e-05
AT1G13620.1	328	Encodes a root meristem growth factor (RGF). Belongs to a family of functionally redundant homologous peptides that are secreted, tyrosine-sulfated, and expressed mainly in the stem cell area and the innermost layer of central columella cells. RGFs are required for maintenance of the root stem cell niche and transit amplifying cell proliferation. Members of this family include: At5g60810 (RGF1), …	0.5	0.0361757	4	0.292124	-3.01349	1	1
AT2G21370.1	1434	xylulose kinase-1	156	2.58164	260	4.34316	-0.750455	1.79e-07	3.97e-07
AT5G44100.1	1428	casein kinase I-like 7	1870	31.0766	1497	25.1116	0.307474	7.07e-10	1.75e-09
AT2G48160.2	4167	Tudor/PWWP/MBT domain-containing protein	2078	11.8343	2206	12.6813	-0.0997267	0.0237117	0.0344996
AT2G21100.1	561	Disease resistance-responsive (dirigent-like protein) family protein	16	0.676827	4	0.170796	1.98651	0.00588891	0.00931285
AT5G09240.2	414	ssDNA-binding transcriptional regulator	83	4.75772	164	9.4891	-0.996002	1.34e-07	2.99e-07
AT4G01870.2	2103	tolB protein-related	21739	245.313	13446	153.156	0.679619	0	0
AT2G18860.1	889	Syntaxin/t-SNARE family protein	424	11.3184	279	7.51768	0.59031	8.06e-08	1.82e-07
AT1G30135.1	394	jasmonate-zim-domain protein 8	221	13.3112	458	27.8452	-1.06479	1.29e-20	4.43e-20	down
AT4G18400.1	321	unknown protein; FUNCTIONS IN: molecular_function unknown; INVOLVED IN: biological_process unknown; LOCATED IN: chloroplast; EXPRESSED IN: 22 plant structures; EXPRESSED DURING: 13 growth stages; Has 30201 Blast hits to 17322 proteins in 780 species: Archae - 12; Bacteria - 1396; Metazoa - 17338; Fungi - 3422; Plants - 5037; Viruses - 0; Other Eukaryotes - 2996 (source: NCBI BLink).	150	11.0894	162	12.089	-0.124521	0.446058	0.505717
AT2G38670.1	1264	phosphorylethanolamine cytidylyltransferase 1	1472	27.6364	1088	20.6188	0.42261	1.72e-13	4.87e-13
AT2G16460.1	690	Protein of unknown function (DUF1640)	978	33.6365	235	8.15831	2.04368	1.28e-106	1.16e-105	up
AT1G43580.1	1263	Sphingomyelin synthetase family protein	574	10.7852	715	13.5608	-0.330382	4.16e-05	7.98e-05
AT1G78520.1	345	Carbohydrate-binding X8 domain superfamily protein	0.5	0.0343931	1	0.0694324	-1.01349	1	1
AT2G29440.1	669	glutathione S-transferase tau 6	28	0.993236	23	0.823537	0.270303	0.504517	0.563654
AT3G61560.1	760	Reticulon family protein	201	6.27629	320	10.086	-0.684366	9.2e-08	2.07e-07
AT2G27315.1	360	Protein of unknown function (DUF1278)	0.5	0.0329601	0.5	0.0332697	-0.0134895	1	1
AT5G58280.2	919	AP2/B3-like transcriptional factor family protein	4	0.103292	5	0.130327	-0.335418	0.728095	0.767571
AT2G40660.1	1168	Nucleic acid-binding, OB-fold-like protein	987	20.0537	728	14.9304	0.425622	1.25e-09	3.06e-09
AT1G03940.1	1407	HXXXD-type acyl-transferase family protein	333	5.61657	334	5.68635	-0.0178155	0.873304	0.896221
AT4G20550.1	811	Protein with domains of unknown function (DUF26 and DUF1204)	0.5	0.0146309	0.5	0.0147683	-0.0134895	1	1
AT5G54720.1	555	Ankyrin repeat family protein	1075	45.9659	826	35.6507	0.366633	3.46e-08	7.97e-08
AT5G53560.1	403	cytochrome B5 isoform E	7260	427.516	7287	433.137	-0.018845	0.430812	0.490221
AT2G04540.1	1383	Beta-ketoacyl synthase	510	8.75122	659	11.4142	-0.383271	6.09e-06	1.24e-05
AT3G29035.1	955	NAC domain containing protein 3	1018	25.2968	411	10.3091	1.29504	1.26e-58	7.69e-58	up
AT5G13190.2	423	CONTAINS InterPro DOMAIN/s: LPS-induced tumor necrosis factor alpha factor (InterPro:IPR006629); Has 30201 Blast hits to 17322 proteins in 780 species: Archae - 12; Bacteria - 1396; Metazoa - 17338; Fungi - 3422; Plants - 5037; Viruses - 0; Other Eukaryotes - 2996 (source: NCBI BLink).	10212	572.916	4918	278.503	1.04063	0	0	up
AT4G20330.1	858	Transcription initiation factor TFIIE, beta subunit	2893	80.0169	1284	35.8475	1.15843	3.78e-137	4.06e-136	up
AT3G03490.1	744	peroxin 19-1	1551	49.472	628	20.2194	1.29087	6.48e-88	5.1e-87	up
AT5G06570.3	1032	alpha/beta-Hydrolases superfamily protein	1323	30.4229	2022	46.9335	-0.625459	2.68e-35	1.21e-34
AT3G04210.1	1593	Disease resistance protein (TIR-NBS class)	889	13.2436	232	3.48862	1.92457	7.04e-90	5.62e-89	up
AT5G61300.1	1671	unknown protein; BEST Arabidopsis thaliana protein match is: unknown protein (TAIR:AT5G07790.2); Has 1807 Blast hits to 1807 proteins in 277 species: Archae - 0; Bacteria - 0; Metazoa - 736; Fungi - 347; Plants - 385; Viruses - 0; Other Eukaryotes - 339 (source: NCBI BLink).	40	0.568073	58	0.831444	-0.549542	0.0615767	0.0835692
AT5G35210.1	5034	metalloendopeptidases;zinc ion binding;DNA binding	3619	17.0607	3416	16.255	0.0697936	0.0425101	0.0593269
AT1G76954.1	210	Defensin-like (DEFL) family protein	0.5	0.056503	0.5	0.0570338	-0.0134895	1	1
AT1G49790.2	918	F-box associated ubiquitination effector family protein	0.5	0.0129255	4	0.104376	-3.01349	1	1
AT1G18410.4	3459	P-loop containing nucleoside triphosphate hydrolases superfamily protein	2	0.0137214	0.5	0.00346259	1.98651	1	1
AT5G27120.1	1600	NOP56-like pre RNA processing ribonucleoprotein	433	6.42227	663	9.92602	-0.628131	1.03e-12	2.84e-12
AT3G55420.1	649	unknown protein; Has 21 Blast hits to 21 proteins in 8 species: Archae - 0; Bacteria - 0; Metazoa - 0; Fungi - 0; Plants - 21; Viruses - 0; Other Eukaryotes - 0 (source: NCBI BLink).	126	4.6073	239	8.82134	-0.937076	1.45e-09	3.53e-09
AT2G37430.1	535	C2H2 and C2HC zinc fingers superfamily protein	68	3.01631	868	38.864	-3.68758	1.3e-174	1.67e-173	down
AT3G49930.1	646	C2H2 and C2HC zinc fingers superfamily protein	10	0.367357	21	0.778697	-1.08388	0.043144	0.0601253
AT3G47590.1	927	alpha/beta-Hydrolases superfamily protein	367	9.39522	486	12.5585	-0.418666	2.48e-05	4.83e-05
AT2G31710.1	315	Vacuolar ATPase assembly integral membrane protein VMA21-like domain	212	15.9715	177	13.46	0.246825	0.0922275	0.121625
AT5G34882.1	346	Protein of unknown function (DUF784)	0.5	0.0342937	0.5	0.0346159	-0.0134895	1	1
AT2G42610.1	532	Protein of unknown function (DUF640)	65	2.8995	94	4.23251	-0.545711	0.0180421	0.0267427
AT5G45750.1	649	RAB GTPase homolog A1C	2108	77.0809	1706	62.9674	0.291768	4.74e-10	1.18e-09
AT1G05085.1	373	unknown protein; Has 35333 Blast hits to 34131 proteins in 2444 species: Archae - 798; Bacteria - 22429; Metazoa - 974; Fungi - 991; Plants - 531; Viruses - 0; Other Eukaryotes - 9610 (source: NCBI BLink).	0.5	0.0318113	0.5	0.0321102	-0.0134895	1	1
AT5G38340.1	3178	Disease resistance protein (TIR-NBS-LRR class) family	589	4.39827	84	0.63315	2.79632	7.25e-93	5.93e-92
AT5G10610.1	1501	cytochrome P450, family 81, subfamily K, polypeptide 1	1395	22.0554	659	10.5169	1.06843	3.93e-59	2.4e-58	up
AT1G80900.1	1329	magnesium transporter 1	388	6.92831	87	1.56811	2.14348	5.15e-46	2.71e-45	up
AT1G02350.1	421	protoporphyrinogen oxidase-related	29	1.63469	28	1.59315	0.0371365	0.922597	0.940678
AT5G58090.1	1431	O-Glycosyl hydrolases family 17 protein	3076	51.0114	4049	67.7781	-0.41	7.46e-33	3.25e-32
AT3G51740.1	2509	inflorescence meristem receptor-like kinase 2	70	0.662092	79	0.754237	-0.187987	0.426873	0.486235
AT2G18470.1	1899	roline-rich extensin-like receptor kinase 4	1	0.0124967	0.5	0.00630705	0.98651	1	1
AT3G03773.2	613	HSP20-like chaperones superfamily protein	109	4.21975	104	4.06401	0.0542551	0.783785	0.81683
AT2G40390.1	1489	unknown protein; BEST Arabidopsis thaliana protein match is: unknown protein (TAIR:AT5G64190.1); Has 75 Blast hits to 75 proteins in 11 species: Archae - 0; Bacteria - 0; Metazoa - 0; Fungi - 0; Plants - 74; Viruses - 0; Other Eukaryotes - 1 (source: NCBI BLink).	34	0.541882	42	0.675672	-0.318344	0.337477	0.39446
AT5G51330.1	1917	SWITCH1	0.5	0.00618969	0.5	0.00624783	-0.0134895	1	1
AT1G60430.1	522	actin-related protein C3	246	11.1837	352	16.153	-0.530407	8.21e-06	1.66e-05
AT3G44350.2	723	NAC domain containing protein 61	219	7.18831	18	0.59637	3.59137	3.25e-44	1.67e-43	up
AT2G44740.1	606	cyclin p4;1	25	0.979012	22	0.869624	0.170935	0.684943	0.730218
AT5G19172.1	252	Cysteine-rich protein	0.5	0.0470858	0.5	0.0475281	-0.0134895	1	1
AT1G15060.1	1734	Uncharacterised conserved protein UCP031088, alpha/beta hydrolase	952	13.0289	793	10.9548	0.250151	0.00030142	0.00054007
AT3G21930.1	835	Domain of unknown function (DUF26)	0.5	0.0142103	0.5	0.0143438	-0.0134895	1	1
AT3G54830.1	1638	Transmembrane amino acid transporter family protein	319	4.62165	1110	16.2327	-1.81242	3.96e-104	3.52e-103	down
AT4G28085.1	253	unknown protein; Has 30201 Blast hits to 17322 proteins in 780 species: Archae - 12; Bacteria - 1396; Metazoa - 17338; Fungi - 3422; Plants - 5037; Viruses - 0; Other Eukaryotes - 2996 (source: NCBI BLink).	831	77.9473	1070	101.308	-0.37818	1.26e-08	2.95e-08
AT1G71260.1	714	WHIRLY 2	193	6.41475	226	7.58214	-0.241211	0.0875339	0.116106
AT3G43720.1	579	Bifunctional inhibitor/lipid-transfer protein/seed storage 2S albumin superfamily protein	1039	42.5851	2208	91.3486	-1.10103	6.2e-98	5.26e-97	down
AT2G41830.1	3075	Uncharacterized protein	472	3.64265	536	4.17543	-0.196936	0.0304035	0.0434418
AT1G02130.1	609	RAS 5	1324	51.5931	758	29.8149	0.791144	1.26e-34	5.65e-34
AT1G79500.2	871	Aldolase-type TIM barrel family protein	186	5.06775	130	3.57525	0.503301	0.002097	0.00348359
AT1G14950.1	465	Polyketide cyclase/dehydrase and lipid transport superfamily protein	0.5	0.0255175	0.5	0.0257572	-0.0134895	1	1
AT2G14775.1	808	hypothetical protein	19	0.558037	17	0.503987	0.146975	0.760068	0.795877
AT3G58200.1	957	TRAF-like family protein	6	0.148785	17	0.425519	-1.51599	0.0182088	0.0269694
AT3G03940.1	2103	Protein kinase family protein	1397	15.7644	1453	16.5504	-0.0701922	0.194082	0.240453
AT2G48000.1	1443	Pentatricopeptide repeat (PPR) superfamily protein	196	3.22337	158	2.62284	0.29744	0.0531217	0.0727878
AT3G23940.1	1825	dehydratase family	1140	14.8239	1836	24.0986	-0.701022	4.94e-39	2.37e-38
AT1G12672.2	313	unknown protein; LOCATED IN: endomembrane system; BEST Arabidopsis thaliana protein match is: unknown protein (TAIR:AT1G12663.1).	1	0.0758187	4	0.306124	-2.01349	0.162819	0.205025
AT1G33280.1	916	NAC domain containing protein 15	1	0.0259075	0.5	0.0130754	0.98651	1	1
AT1G73110.1	1296	P-loop containing nucleoside triphosphate hydrolases superfamily protein	1166	21.3508	1858	34.3417	-0.685672	4.89e-38	2.31e-37
AT1G29500.1	406	SAUR-like auxin-responsive protein family	17	0.993673	30	1.77001	-0.832917	0.0523766	0.0718813
AT2G02850.1	387	plantacyanin	108	6.62268	170	10.5225	-0.667993	0.00013833	0.00025541
AT4G30570.1	993	Glucose-1-phosphate adenylyltransferase family protein	299	7.14567	281	6.77858	0.0760858	0.525487	0.58399
AT2G18250.1	529	4-phosphopantetheine adenylyltransferase	904	40.554	699	31.6521	0.357541	7.78e-07	1.66e-06
AT2G02230.1	1008	phloem protein 2-B1	8319	195.853	757	17.9894	3.44456	0	0	up
AT2G20250.2	1776	unknown protein; Has 10 Blast hits to 10 proteins in 6 species: Archae - 0; Bacteria - 0; Metazoa - 0; Fungi - 2; Plants - 8; Viruses - 0; Other Eukaryotes - 0 (source: NCBI BLink).	71	0.948716	94	1.26785	-0.418331	0.0638489	0.0864536
AT3G13404.1	63	unknown protein; FUNCTIONS IN: molecular_function unknown; INVOLVED IN: biological_process unknown; LOCATED IN: cellular_component unknown; Has 0 Blast hits to 0 proteins in 0 species (source: NCBI BLink).	6	2.26012	1	0.380225	2.57147	0.0485445	0.0669692
AT3G14450.1	982	CTC-interacting domain 9	73	1.76414	50	1.21966	0.532479	0.0425027	0.0593222
AT5G25240.1	393	unknown protein; FUNCTIONS IN: molecular_function unknown; INVOLVED IN: biological_process unknown; LOCATED IN: cellular_component unknown; EXPRESSED IN: 23 plant structures; EXPRESSED DURING: 13 growth stages; Has 1807 Blast hits to 1807 proteins in 277 species: Archae - 0; Bacteria - 0; Metazoa - 736; Fungi - 347; Plants - 385; Viruses - 0; Other Eukaryotes - 339 (source: NCBI BLink).	1290	77.8965	887	54.0645	0.526876	3.01e-17	9.54e-17
AT1G18335.2	831	Acyl-CoA N-acyltransferases (NAT) superfamily protein	166	4.74054	135	3.89147	0.284734	0.0877269	0.116348
AT2G22100.1	1146	RNA-binding (RRM/RBD/RNP motifs) family protein	320	6.62653	237	4.95388	0.419695	0.00064092	0.001118
AT4G32340.1	714	Tetratricopeptide repeat (TPR)-like superfamily protein	4916	163.393	5234	175.597	-0.103919	0.00028584	0.00051311
AT5G05600.1	1114	2-oxoglutarate (2OG) and Fe(II)-dependent oxygenase superfamily protein	6538	139.277	7450	160.196	-0.201881	1.37e-16	4.28e-16
AT4G32320.1	988	ascorbate peroxidase 6	466	11.1931	598	14.4986	-0.373305	2.62e-05	5.11e-05
AT1G05280.1	1473	Protein of unknown function (DUF604)	2	0.0322217	0.5	0.00813109	1.98651	1	1
AT5G51820.1	1869	phosphoglucomutase	471	5.98043	885	11.3427	-0.92344	1.31e-30	5.47e-30
AT3G51130.1	1231	unknown protein; CONTAINS InterPro DOMAIN/s: Uncharacterised protein family UPF0183 (InterPro:IPR005373); Has 269 Blast hits to 265 proteins in 123 species: Archae - 0; Bacteria - 0; Metazoa - 131; Fungi - 82; Plants - 37; Viruses - 0; Other Eukaryotes - 19 (source: NCBI BLink).	5463	105.316	1357	26.406	1.99578	0	0	up
AT3G27950.1	1126	GDSL-like Lipase/Acylhydrolase superfamily protein	2	0.0421514	9	0.191463	-2.18341	0.0275045	0.0395739
AT3G16910.1	1707	acyl-activating enzyme 7	1314	18.2676	1907	26.7608	-0.550829	6.48e-27	2.52e-26
AT1G18140.1	1743	laccase 1	1	0.0136152	2	0.0274862	-1.01349	0.554701	0.611746
AT1G13340.1	1227	Regulator of Vps4 activity in the MVB pathway protein	22599	437.084	1487	29.0301	3.91229	0	0	up
AT1G09790.1	1362	COBRA-like protein 6 precursor	2	0.0348477	0.5	0.00879376	1.98651	1	1
AT1G73840.1	1164	hydroxyproline-rich glycoprotein family protein	1373	27.9923	1395	28.708	-0.036423	0.506603	0.565617
AT3G16432.1	184	unknown protein; LOCATED IN: endomembrane system; Has 30201 Blast hits to 17322 proteins in 780 species: Archae - 12; Bacteria - 1396; Metazoa - 17338; Fungi - 3422; Plants - 5037; Viruses - 0; Other Eukaryotes - 2996 (source: NCBI BLink).	0.5	0.0644871	0.5	0.0650929	-0.0134895	1	1
AT3G18080.1	1537	B-S glucosidase 44	1231	19.0066	2020	31.4818	-0.728014	1.41e-45	7.37e-45
AT1G36100.1	562	myosin heavy chain-related	0.5	0.0211132	0.5	0.0213116	-0.0134895	1	1
AT5G06360.1	781	Ribosomal protein S8e family protein	1482	45.0317	1688	51.7729	-0.201259	8.74e-05	0.00016396
AT2G42465.1	1245	MATH domain/coiled-coil protein	0.5	0.00953062	0.5	0.00962016	-0.0134895	1	1
AT5G42957.1	351	Protein of unknown function (DUF784)	0.5	0.0338052	0.5	0.0341228	-0.0134895	1	1
AT3G01710.3	1230	TPX2 (targeting protein for Xklp2) protein family	2	0.0385874	7	0.136325	-1.82084	0.0842924	0.112156
AT4G39370.3	1516	ubiquitin-specific protease 27	472	7.38862	235	3.71322	0.992637	6.75e-19	2.23e-18
AT1G50730.1	2770	unknown protein; Has 218 Blast hits to 209 proteins in 78 species: Archae - 0; Bacteria - 0; Metazoa - 141; Fungi - 2; Plants - 33; Viruses - 0; Other Eukaryotes - 42 (source: NCBI BLink).	1095	9.38113	800	6.91818	0.439369	4.45e-11	1.16e-10
AT3G49720.2	783	unknown protein; FUNCTIONS IN: molecular_function unknown; INVOLVED IN: biological_process unknown; LOCATED IN: chloroplast thylakoid membrane, Golgi apparatus, plasma membrane, membrane; EXPRESSED IN: 25 plant structures; EXPRESSED DURING: 15 growth stages; BEST Arabidopsis thaliana protein match is: unknown protein (TAIR:AT5G65810.1); Has 64 Blast hits to 64 proteins in 11 species: Archae - 0; …	2492	75.5278	4910	150.211	-0.991908	7.89e-182	1.04e-180
AT2G22000.1	313	elicitor peptide 6 precursor	75	5.6864	56	4.28573	0.407974	0.107453	0.140224
AT5G28530.1	2055	FAR1-related sequence 10	425	4.90792	163	1.90002	1.3691	1.33e-27	5.27e-27
AT1G54140.1	549	TATA binding protein associated factor 21kDa subunit	271	11.7143	263	11.4753	0.0297405	0.811746	0.841268
AT1G68840.1	1057	related to ABI3/VP1 2	12670	284.461	9963	225.786	0.333275	3.52e-67	2.34e-66
AT2G40340.6	1044	Integrase-type DNA-binding superfamily protein	5046	114.701	66	1.51435	6.24304	0	0	up
AT1G78920.1	2407	vacuolar H+-pyrophosphatase 2	5013	49.4245	2881	28.6714	0.785615	1.45e-124	1.45e-123
AT1G43600.1	664	Haloacid dehalogenase-like hydrolase (HAD) superfamily protein	0.5	0.0178699	0.5	0.0180378	-0.0134895	1	1
AT5G28960.1	1609	unknown protein; FUNCTIONS IN: molecular_function unknown; INVOLVED IN: biological_process unknown; LOCATED IN: endomembrane system; BEST Arabidopsis thaliana protein match is: unknown protein (TAIR:AT5G28910.2); Has 30201 Blast hits to 17322 proteins in 780 species: Archae - 12; Bacteria - 1396; Metazoa - 17338; Fungi - 3422; Plants - 5037; Viruses - 0; Other Eukaryotes - 2996 (source: NCBI BLin…	0.5	0.00737454	0.5	0.00744381	-0.0134895	1	1
AT4G12450.1	831	unknown protein; BEST Arabidopsis thaliana protein match is: unknown protein (TAIR:AT4G22560.1); Has 380 Blast hits to 380 proteins in 23 species: Archae - 0; Bacteria - 0; Metazoa - 1; Fungi - 4; Plants - 374; Viruses - 0; Other Eukaryotes - 1 (source: NCBI BLink).	87	2.4845	54	1.55659	0.674566	0.00619532	0.00977633
AT1G32570.2	166	unknown protein; Has 2 Blast hits to 2 proteins in 1 species: Archae - 0; Bacteria - 0; Metazoa - 0; Fungi - 0; Plants - 2; Viruses - 0; Other Eukaryotes - 0 (source: NCBI BLink).	0.5	0.0714797	1	0.144302	-1.01349	1	1
AT3G25655.1	258	inflorescence deficient in abscission (IDA)-like 1	51	4.69106	62	5.75643	-0.29526	0.277834	0.332797
AT4G00752.1	1407	UBX domain-containing protein	415	6.99962	581	9.89153	-0.498916	6e-08	1.36e-07
AT1G65540.1	2208	LETM1-like protein	2885	31.0076	1978	21.459	0.531039	4.48e-37	2.09e-36
AT4G03400.2	1773	Auxin-responsive GH3 family protein	662	8.86074	302	4.08018	1.11879	4.35e-31	1.83e-30	up
AT3G26500.1	1413	plant intracellular ras group-related LRR 2	1306	21.9342	1142	19.36	0.180103	0.00203618	0.00338606
AT4G38825.1	268	SAUR-like auxin-responsive protein family	2	0.177099	0.5	0.0446906	1.98651	1	1
AT4G14870.1	532	secE/sec61-gamma protein transport protein	875	39.0317	1323	59.5703	-0.609948	1.06e-22	3.79e-22
AT2G41080.1	1951	Tetratricopeptide repeat (TPR)-like superfamily protein	230	2.79764	160	1.96446	0.510072	0.0005349	0.00094018
AT1G23260.1	474	MMS ZWEI homologue 1	2284	114.351	1219	61.6037	0.892375	2.14e-71	1.48e-70
AT2G25080.1	709	glutathione peroxidase 1	3361	112.498	6426	217.108	-0.94852	1.84e-220	2.77e-219
AT5G09976.1	247	FUNCTIONS IN: molecular_function unknown; INVOLVED IN: biological_process unknown; LOCATED IN: cellular_component unknown; BEST Arabidopsis thaliana protein match is: precursor of peptide 1 (TAIR:AT5G64900.1); Has 19 Blast hits to 19 proteins in 2 species: Archae - 0; Bacteria - 0; Metazoa - 0; Fungi - 0; Plants - 19; Viruses - 0; Other Eukaryotes - 0 (source: NCBI BLink).	1	0.096078	0.5	0.0484903	0.98651	1	1
AT4G25860.1	1159	OSBP(oxysterol binding protein)-related protein 4A	0.5	0.0102378	6	0.124008	-3.59845	0.0202771	0.0298548
AT4G21920.1	387	unknown protein; FUNCTIONS IN: molecular_function unknown; INVOLVED IN: N-terminal protein myristoylation; LOCATED IN: cellular_component unknown; BEST Arabidopsis thaliana protein match is: unknown protein (TAIR:AT3G20340.1); Has 40 Blast hits to 40 proteins in 10 species: Archae - 0; Bacteria - 0; Metazoa - 0; Fungi - 0; Plants - 40; Viruses - 0; Other Eukaryotes - 0 (source: NCBI BLink).	72	4.41512	79	4.88987	-0.147345	0.530544	0.588791
AT1G53700.1	1429	WAG 1	23	0.381959	30	0.502887	-0.396818	0.318852	0.374992
AT2G21860.1	1566	violaxanthin de-epoxidase-related	655	9.92591	1231	18.8299	-0.923754	6.25e-42	3.12e-41
AT3G08800.1	2809	ARM repeat superfamily protein	53	0.44776	90	0.767489	-0.777422	0.00154207	0.00259799
AT3G24600.1	918	Late embryogenesis abundant protein, group 2	1	0.025851	2	0.0521878	-1.01349	0.554701	0.611746
AT3G56270.1	1339	Plant protein of unknown function (DUF827)	88	1.55963	72	1.28805	0.276017	0.227437	0.277913
AT2G36330.1	850	Uncharacterised protein family (UPF0497)	768	21.4419	280	7.89079	1.44219	2.53e-52	1.44e-51	up
AT1G55860.1	11043	ubiquitin-protein ligase 1	7451	16.0121	3268	7.08886	1.17554	0	0	up
AT5G52240.1	661	membrane steroid binding protein 1	3382	121.421	3677	133.252	-0.134142	9.44e-05	0.00017672
AT3G50690.1	1341	Leucine-rich repeat (LRR) family protein	1685	29.8189	1830	32.6892	-0.132585	0.00646551	0.0101733
AT2G44500.1	1720	O-fucosyltransferase family protein	10191	140.608	10633	148.084	-0.0747426	0.0001854	0.00033846
AT3G19250.1	1080	Protein of unknown function (DUF677)	62	1.36235	69	1.53041	-0.167818	0.505914	0.564961
AT2G37500.1	1404	arginine biosynthesis protein ArgJ family	404	6.82865	604	10.3051	-0.593683	9.98e-11	2.56e-10
AT3G29160.1	1536	SNF1 kinase homolog 11	7019	108.444	2098	32.7187	1.72876	0	0	up
AT5G42567.1	345	Protein of unknown function (DUF784)	0.5	0.0343931	0.5	0.0347162	-0.0134895	1	1
AT1G48980.1	994	2-oxoglutarate (2OG) and Fe(II)-dependent oxygenase superfamily protein	5	0.119373	0.5	0.0120494	3.30844	0.0414483	0.0580242
AT3G48080.1	1887	alpha/beta-Hydrolases superfamily protein	637	8.01103	137	1.73912	2.20363	6.3e-77	4.58e-76	up
AT5G43360.1	1564	phosphate transporter 1;3	0.5	0.00758672	0.5	0.00765799	-0.0134895	1	1
AT1G63550.1	973	Receptor-like protein kinase-related family protein	0.5	0.0121949	4	0.0984756	-3.01349	1	1
AT5G56740.1	1401	histone acetyltransferase of the GNAT family 2	314	5.31878	275	4.70193	0.177843	0.135115	0.172953
AT1G14860.1	529	nudix hydrolase homolog 18	405	18.1685	358	16.211	0.164473	0.115707	0.150189
AT2G44620.1	367	mitochondrial acyl carrier protein 1	1643	106.241	1257	82.0447	0.372858	4.27e-12	1.15e-11
AT2G37720.1	1447	TRICHOME BIREFRINGENCE-LIKE 15	1	0.0164003	0.5	0.00827719	0.98651	1	1
AT1G15415.1	288	The protein encoded by this gene was identified as a part of pollen proteome by mass spec analysis. It has weak homology to LEA (late embryo abundant) proteins. Encodes protein phosphatase 2A (PP2A) B'gamma subunit. Targeted to nucleus and cytosol.	108	8.89922	50	4.15871	1.09754	4e-06	8.22e-06	up
AT1G50290.1	402	unknown protein; Has 2 Blast hits to 2 proteins in 1 species: Archae - 0; Bacteria - 0; Metazoa - 0; Fungi - 0; Plants - 2; Viruses - 0; Other Eukaryotes - 0 (source: NCBI BLink).	179	10.5669	277	16.5057	-0.643416	2.53e-06	5.25e-06
AT4G00755.2	1132	F-box family protein	415	8.70006	435	9.20501	-0.0813936	0.410896	0.470889
ATCG01080.1	528	NADH:ubiquinone/plastoquinone oxidoreductase, chain 6	228	10.2476	281	12.7483	-0.315026	0.0140289	0.0211175
AT1G48750.1	283	Bifunctional inhibitor/lipid-transfer protein/seed storage 2S albumin superfamily protein	118	9.89501	207	17.5213	-0.824334	4.39e-07	9.54e-07
AT1G48700.4	948	2-oxoglutarate (2OG) and Fe(II)-dependent oxygenase superfamily protein	16	0.400528	10	0.252681	0.664582	0.246665	0.298919
AT3G02400.1	1756	SMAD/FHA domain-containing protein	535	7.23019	329	4.488	0.687962	4.96e-12	1.34e-11
AT5G67245.1	183	unknown protein; FUNCTIONS IN: molecular_function unknown; INVOLVED IN: biological_process unknown; LOCATED IN: mitochondrion; BEST Arabidopsis thaliana protein match is: unknown protein (TAIR:AT5G65609.1); Has 35333 Blast hits to 34131 proteins in 2444 species: Archae - 798; Bacteria - 22429; Metazoa - 974; Fungi - 991; Plants - 531; Viruses - 0; Other Eukaryotes - 9610 (source: NCBI BLink).	69	8.94785	40	5.23589	0.773107	0.00602346	0.00951654
AT2G23930.1	241	probable small nuclear ribonucleoprotein G	870	85.6688	825	82.0009	0.0631317	0.367772	0.42687
AT3G56760.1	1731	Protein kinase superfamily protein	458	6.27898	367	5.07868	0.306078	0.00238474	0.00394022
AT4G09731.1	133	unknown protein; Has 30201 Blast hits to 17322 proteins in 780 species: Archae - 12; Bacteria - 1396; Metazoa - 17338; Fungi - 3422; Plants - 5037; Viruses - 0; Other Eukaryotes - 2996 (source: NCBI BLink).	1	0.17843	1	0.180107	-0.0134895	0.994725	0.996841
AT1G63730.1	2899	Disease resistance protein (TIR-NBS-LRR class) family	66	0.540277	54	0.446197	0.276017	0.295893	0.352212
AT3G52240.1	2040	unknown protein; Has 220 Blast hits to 193 proteins in 66 species: Archae - 0; Bacteria - 15; Metazoa - 53; Fungi - 33; Plants - 66; Viruses - 0; Other Eukaryotes - 53 (source: NCBI BLink).	2199	25.5809	1397	16.4039	0.641026	1.62e-39	7.81e-39
AT4G18340.1	1191	Glycosyl hydrolase superfamily protein	220	4.38361	294	5.91312	-0.431802	0.00073779	0.0012805
AT5G33290.1	1501	xylogalacturonan deficient 1	1789	28.2846	679	10.836	1.38418	2.46e-112	2.31e-111	up
AT5G53140.1	1261	Protein phosphatase 2C family protein	3546	66.7336	3893	73.9521	-0.148179	9.55e-06	1.92e-05
AT5G22220.2	1408	E2F transcription factor 1	310	5.22492	197	3.35154	0.640583	7.99e-07	1.71e-06
AT1G52320.5	2395	unknown protein; FUNCTIONS IN: molecular_function unknown; INVOLVED IN: N-terminal protein myristoylation; LOCATED IN: plasma membrane; EXPRESSED IN: 23 plant structures; EXPRESSED DURING: 14 growth stages; CONTAINS InterPro DOMAIN/s: Protein of unknown function DUF630 (InterPro:IPR006868), Protein of unknown function DUF632 (InterPro:IPR006867); BEST Arabidopsis thaliana protein match is: Protei…	6388	63.2966	1167	11.672	2.43907	0	0	up
AT2G46950.1	1716	cytochrome P450, family 709, subfamily B, polypeptide 2	22	0.304247	0.5	0.00697966	5.44594	1.17e-06	2.47e-06
AT1G56070.1	2529	Ribosomal protein S5/Elongation factor G/III/V family protein	27540	258.426	21763	206.135	0.326162	3.67e-138	3.98e-137
AT4G09450.1	601	Duplicated homeodomain-like superfamily protein	0.5	0.0197431	0.5	0.0199286	-0.0134895	1	1
AT1G03930.1	1414	dual specificity kinase 1	641	10.7579	838	14.1963	-0.400115	1.1e-07	2.47e-07
AT4G34720.1	492	ATPase, F0/V0 complex, subunit C protein	5249	253.182	5827	283.701	-0.1642	2.16e-09	5.23e-09
AT3G16310.1	987	mitotic phosphoprotein N' end (MPPN) family protein	450	10.8197	649	15.751	-0.541783	6.7e-10	1.66e-09
AT1G66120.1	1717	AMP-dependent synthetase and ligase family protein	0.5	0.00691067	0.5	0.00697559	-0.0134895	1	1
AT3G29720.1	660	HXXXD-type acyl-transferase family protein	0.5	0.0179782	0.5	0.0181471	-0.0134895	1	1
AT3G33393.1	351	unknown protein; BEST Arabidopsis thaliana protein match is: unknown protein (TAIR:AT5G35604.1); Has 17 Blast hits to 17 proteins in 2 species: Archae - 0; Bacteria - 0; Metazoa - 0; Fungi - 0; Plants - 17; Viruses - 0; Other Eukaryotes - 0 (source: NCBI BLink).	0.5	0.0338052	0.5	0.0341228	-0.0134895	1	1
AT3G10590.1	618	Duplicated homeodomain-like superfamily protein	25	0.960002	0.5	0.0193804	5.63037	2.12e-07	4.68e-07
AT2G05430.1	565	Ubiquitin-specific protease family C19-related protein	0.5	0.0210011	2	0.0847936	-2.01349	1	1
AT2G22520.1	556	unknown protein; Has 186 Blast hits to 37 proteins in 16 species: Archae - 0; Bacteria - 0; Metazoa - 0; Fungi - 4; Plants - 17; Viruses - 0; Other Eukaryotes - 165 (source: NCBI BLink).	0.5	0.0213411	0.5	0.0215415	-0.0134895	1	1
AT2G46225.2	988	ABI-1-like 1	453	10.8808	530	12.8499	-0.239971	0.00922614	0.0142632
AT2G24617.1	313	unknown protein; Has 35333 Blast hits to 34131 proteins in 2444 species: Archae - 798; Bacteria - 22429; Metazoa - 974; Fungi - 991; Plants - 531; Viruses - 0; Other Eukaryotes - 9610 (source: NCBI BLink).	0.5	0.0379094	0.5	0.0382655	-0.0134895	1	1
AT3G13110.1	1173	serine acetyltransferase 2;2	3585	72.529	3177	64.8785	0.160818	4.67e-06	9.56e-06
AT2G01670.1	546	nudix hydrolase homolog 17	8082	351.275	10242	449.338	-0.355203	6.12e-62	3.86e-61
AT4G25110.1	1254	metacaspase 2	3237	61.2584	2109	40.2866	0.604609	7.81e-52	4.42e-51
AT5G18970.1	513	AWPM-19-like family protein	94	4.34842	69	3.22191	0.432575	0.0570806	0.0778783
AT2G23067.1	142	Putative membrane lipoprotein	0.5	0.0835608	0.5	0.0843457	-0.0134895	1	1
AT1G72210.1	961	basic helix-loop-helix (bHLH) DNA-binding superfamily protein	265	6.544	283	7.05415	-0.108299	0.379721	0.439348
AT3G52090.2	438	DNA-directed RNA polymerase, RBP11-like	571	30.9373	399	21.8213	0.503612	6.94e-08	1.57e-07
AT1G70500.1	1404	Pectin lyase-like superfamily protein	7	0.118318	6	0.102368	0.208903	0.794357	0.826212
AT2G20570.2	1309	GBF's pro-rich region-interacting factor 1	3120	56.5634	2875	52.6114	0.104495	0.00506328	0.0080708
AT3G13060.2	1903	evolutionarily conserved C-terminal region 5	1648	20.5513	1886	23.7402	-0.208103	1.85e-05	3.64e-05
AT4G38630.1	1158	regulatory particle non-ATPase 10	15897	325.782	1880	38.8894	3.06646	0	0	up
AT5G54145.1	190	unknown protein; FUNCTIONS IN: molecular_function unknown; INVOLVED IN: biological_process unknown; LOCATED IN: endomembrane system; BEST Arabidopsis thaliana protein match is: unknown protein (TAIR:AT4G27657.1); Has 30201 Blast hits to 17322 proteins in 780 species: Archae - 12; Bacteria - 1396; Metazoa - 17338; Fungi - 3422; Plants - 5037; Viruses - 0; Other Eukaryotes - 2996 (source: NCBI BLin…	96	11.9905	128	16.1376	-0.428527	0.02701	0.0389038
AT5G58500.1	546	Protein of unknown function (DUF640)	12	0.521566	9	0.394849	0.401548	0.525779	0.584213
AT3G12230.1	1305	serine carboxypeptidase-like 14	48	0.872874	0.5	0.00917785	6.57147	1.01e-12	2.78e-12
AT3G50510.2	594	LOB domain-containing protein 28	0.5	0.0199758	0.5	0.0201635	-0.0134895	1	1
AT1G25290.1	1030	RHOMBOID-like protein 10	171	3.93985	299	6.95369	-0.819639	1.53e-09	3.74e-09
AT3G48410.2	1281	alpha/beta-Hydrolases superfamily protein	625	11.5785	41	0.766684	3.91667	2.61e-130	2.7e-129	up
AT1G66640.1	1249	RNI-like superfamily protein	0.5	0.0095001	0.5	0.00958935	-0.0134895	1	1
AT2G46470.1	1294	inner membrane protein OXA1-like	601	11.022	422	7.81195	0.496632	4.69e-08	1.07e-07
AT4G17000.1	2022	unknown protein; Has 2862 Blast hits to 2331 proteins in 349 species: Archae - 6; Bacteria - 408; Metazoa - 833; Fungi - 223; Plants - 134; Viruses - 7; Other Eukaryotes - 1251 (source: NCBI BLink).	7	0.0821557	6	0.0710807	0.208903	0.794357	0.826212
AT5G25590.1	2325	Protein of unknown function (DUF630 and DUF632)	148	1.51063	250	2.57572	-0.769821	1.67e-07	3.7e-07
AT2G14560.3	802	Protein of unknown function (DUF567)	9355	276.815	31	0.92591	8.22384	0	0	up
AT3G47810.1	570	Calcineurin-like metallo-phosphoesterase superfamily protein	6157	256.339	2653	111.492	1.20111	1.38e-306	2.73e-305	up
AT5G07670.1	1429	RNI-like superfamily protein	347	5.76259	359	6.01788	-0.0625377	0.564714	0.62083
AT3G28190.1	337	unknown protein; FUNCTIONS IN: molecular_function unknown; INVOLVED IN: biological_process unknown; LOCATED IN: endomembrane system; Has 2 Blast hits to 2 proteins in 1 species: Archae - 0; Bacteria - 0; Metazoa - 0; Fungi - 0; Plants - 2; Viruses - 0; Other Eukaryotes - 0 (source: NCBI BLink).	0.5	0.0352096	0.5	0.0355403	-0.0134895	1	1
AT5G59460.1	516	scarecrow-like transcription factor 11 (SCL11)	232	10.6699	235	10.9094	-0.0320255	0.810443	0.840345
AT3G10985.1	331	senescence associated gene 20	10657	764.06	8423	609.565	0.325906	1.59e-54	9.29e-54
AT5G54225.1	247	low-molecular-weight cysteine-rich 83	0.5	0.048039	0.5	0.0484903	-0.0134895	1	1
AT4G22400.1	982	unknown protein; BEST Arabidopsis thaliana protein match is: unknown protein (TAIR:AT4G18320.2); Has 44 Blast hits to 44 proteins in 7 species: Archae - 0; Bacteria - 0; Metazoa - 0; Fungi - 0; Plants - 44; Viruses - 0; Other Eukaryotes - 0 (source: NCBI BLink).	0.5	0.0120831	0.5	0.0121966	-0.0134895	1	1
AT5G37240.1	474	unknown protein; Has 0 Blast hits to 0 proteins in 0 species (source: NCBI BLink).	1	0.0500659	1	0.0505363	-0.0134895	0.994725	0.996841
AT1G07490.1	321	ROTUNDIFOLIA like 3	2	0.147858	3	0.223871	-0.598452	0.646183	0.695877
AT1G51950.1	802	indole-3-acetic acid inducible 18	2146	63.5003	1825	54.5092	0.220264	1.57e-06	3.29e-06
AT2G02870.3	1402	Galactose oxidase/kelch repeat superfamily protein	4918	83.2456	4413	75.3993	0.142822	1.77e-06	3.71e-06
AT1G15910.1	1903	XH/XS domain-containing protein	282	3.51667	579	7.28822	-1.05136	3.83e-25	1.44e-24	down
AT5G43730.1	2545	Disease resistance protein (CC-NBS-LRR class) family	149	1.38937	154	1.44949	-0.0611076	0.712407	0.754696
AT4G25790.1	630	CAP (Cysteine-rich secretory proteins, Antigen 5, and Pathogenesis-related 1 protein) superfamily protein	3	0.113006	4	0.15209	-0.428527	0.695857	0.739792
AT1G61215.1	1426	bromodomain 4	251	4.1771	148	2.48613	0.748601	3.51e-07	7.66e-07
AT1G26210.1	445	SOB five-like 1	463	24.6912	780	41.9871	-0.765952	3.48e-20	1.18e-19
AT2G17050.2	4158	disease resistance protein (TIR-NBS-LRR class), putative	32	0.182636	29	0.167069	0.128529	0.728067	0.76794
AT5G51350.1	2685	Leucine-rich repeat transmembrane protein kinase family protein	102	0.901523	93	0.829698	0.119777	0.562338	0.618492
AT3G14860.2	1479	NHL domain-containing protein	702	11.2639	667	10.8029	0.0602947	0.439489	0.499029
AT4G34250.1	1480	3-ketoacyl-CoA synthase 16	226	3.62383	313	5.06599	-0.483329	0.00011182	0.00020818
AT2G01350.1	1044	quinolinate phoshoribosyltransferase	3581	81.4	1794	41.1627	0.983693	3.69e-130	3.81e-129
AT3G47570.1	3031	Leucine-rich repeat protein kinase family protein	1635	12.8013	1849	14.6128	-0.190944	9.52e-05	0.00017814
AT1G80480.1	1332	plastid transcriptionally active 17	1871	33.3342	1495	26.8855	0.310175	5.06e-10	1.26e-09
AT1G33230.2	1063	TMPIT-like protein	890	19.8691	782	17.622	0.173147	0.0142374	0.021414
AT5G45740.1	354	Ubiquitin domain-containing protein	16	1.0726	3	0.203002	2.40155	0.00194677	0.00324328
AT2G45980.1	768	unknown protein; FUNCTIONS IN: molecular_function unknown; INVOLVED IN: biological_process unknown; LOCATED IN: cellular_component unknown; EXPRESSED IN: 25 plant structures; EXPRESSED DURING: 15 growth stages; BEST Arabidopsis thaliana protein match is: unknown protein (TAIR:AT4G00355.2); Has 93 Blast hits to 90 proteins in 15 species: Archae - 0; Bacteria - 0; Metazoa - 0; Fungi - 0; Plants - 9…	3606	111.426	2125	66.2795	0.749447	3.18e-83	2.42e-82
AT3G45110.1	361	unknown protein; Has 7 Blast hits to 7 proteins in 2 species: Archae - 0; Bacteria - 0; Metazoa - 0; Fungi - 0; Plants - 7; Viruses - 0; Other Eukaryotes - 0 (source: NCBI BLink).	1	0.0657376	0.5	0.0331776	0.98651	1	1
AT5G11250.2	3567	Disease resistance protein (TIR-NBS-LRR class)	537	3.57266	626	4.2039	-0.23473	0.00560102	0.0088786
AT1G33840.1	675	Protein of unknown function (DUF567)	2	0.0703148	18	0.638778	-3.18341	0.00013242	0.00024498
AT3G58360.1	894	TRAF-like family protein	0.5	0.0132725	0.5	0.0133972	-0.0134895	1	1
AT1G80560.1	1216	isopropylmalate dehydrogenase 2	853	16.647	1055	20.7826	-0.320115	1.35e-06	2.85e-06
AT1G49570.1	1051	Peroxidase superfamily protein	1020	23.0313	1720	39.2019	-0.767329	1.2e-42	6.06e-42
AT1G69420.2	1789	DHHC-type zinc finger family protein	438	5.81011	615	8.23467	-0.503145	1.93e-08	4.49e-08
AT2G29900.1	1192	Presenilin-2	917	18.2563	587	11.7962	0.630072	6.02e-17	1.89e-16
AT3G27890.1	588	NADPH:quinone oxidoreductase	1937	78.1759	1353	55.1191	0.504173	2.71e-23	9.84e-23
AT3G19800.1	688	Protein of unknown function (DUF177)	269	9.27865	812	28.2715	-1.60736	4.78e-65	3.11e-64	down
AT3G63390.1	525	unknown protein; Has 30201 Blast hits to 17322 proteins in 780 species: Archae - 12; Bacteria - 1396; Metazoa - 17338; Fungi - 3422; Plants - 5037; Viruses - 0; Other Eukaryotes - 2996 (source: NCBI BLink).	1184	53.5196	1275	58.1745	-0.120318	0.0387235	0.0546182
AT5G47480.1	4051	RGPR-related	4079	23.8953	2610	15.4333	0.630676	8.87e-70	6.04e-69
AT4G11190.1	553	Disease resistance-responsive (dirigent-like protein) family protein	2	0.0858273	1	0.0433168	0.98651	0.565288	0.620394
AT4G02075.1	654	RING/FYVE/PHD zinc finger superfamily protein	1706	61.9045	540	19.7787	1.6461	6.8e-138	7.32e-137	up
AT3G46086.1	114	unknown protein; Has 30201 Blast hits to 17322 proteins in 780 species: Archae - 12; Bacteria - 1396; Metazoa - 17338; Fungi - 3422; Plants - 5037; Viruses - 0; Other Eukaryotes - 2996 (source: NCBI BLink).	1	0.208169	0.5	0.105062	0.98651	1	1
AT4G36810.1	1114	geranylgeranyl pyrophosphate synthase 1	2536	54.0238	3352	72.0776	-0.415957	3.47e-28	1.39e-27
AT3G22057.1	523	unknown protein; FUNCTIONS IN: molecular_function unknown; INVOLVED IN: biological_process unknown; LOCATED IN: endomembrane system; BEST Arabidopsis thaliana protein match is: Domain of unknown function (DUF26) (TAIR:AT3G22050.1); Has 182 Blast hits to 182 proteins in 3 species: Archae - 0; Bacteria - 0; Metazoa - 0; Fungi - 0; Plants - 182; Viruses - 0; Other Eukaryotes - 0 (source: NCBI BLink).	0.5	0.0226876	1	0.0458015	-1.01349	1	1
AT4G10540.1	2325	Subtilase family protein	0.5	0.0051035	0.5	0.00515144	-0.0134895	1	1
AT5G08570.1	1531	Pyruvate kinase family protein	1204	18.6626	1009	15.7869	0.24142	8.55e-05	0.00016046
AT1G71530.1	1966	Protein kinase superfamily protein	51	0.615612	127	1.5474	-1.32975	5.01e-09	1.2e-08
AT3G59730.1	1569	Concanavalin A-like lectin protein kinase family protein	2	0.0302502	0.5	0.00763358	1.98651	1	1
AT5G04610.1	1302	S-adenosyl-L-methionine-dependent methyltransferases superfamily protein	55	1.00247	25	0.45995	1.12401	0.00079436	0.00137485
AT1G47560.1	2662	exocyst complex component sec3B	318	2.83491	80	0.719885	1.97747	1.89e-34	8.44e-34
AT1G36922.2	316	unknown protein.	0.5	0.0375495	0.5	0.0379022	-0.0134895	1	1
AT2G41473.1	273	F-box family protein	0.5	0.0434638	0.5	0.0438721	-0.0134895	1	1
AT5G48350.1	598	Polynucleotidyl transferase, ribonuclease H-like superfamily protein	0.5	0.0198422	0.5	0.0200286	-0.0134895	1	1
AT5G18070.1	1669	phosphoglucosamine mutase-related	394	5.60223	312	4.47796	0.32316	0.00301876	0.00492593
AT5G63220.1	972	unknown protein; CONTAINS InterPro DOMAIN/s: Uncharacterised protein family UPF0363 (InterPro:IPR007317); Has 304 Blast hits to 301 proteins in 161 species: Archae - 0; Bacteria - 0; Metazoa - 110; Fungi - 121; Plants - 35; Viruses - 0; Other Eukaryotes - 38 (source: NCBI BLink).	497	12.1342	406	10.0056	0.278277	0.00384308	0.00620362
AT1G54980.1	540	Plant invertase/pectin methylesterase inhibitor superfamily protein	0.5	0.0219734	0.5	0.0221798	-0.0134895	1	1
AT3G42550.1	1290	Eukaryotic aspartyl protease family protein	0.5	0.00919816	1	0.0185691	-1.01349	1	1
AT5G14980.1	982	alpha/beta-Hydrolases superfamily protein	2	0.0483325	0.5	0.0121966	1.98651	1	1
AT5G40230.1	1110	nodulin MtN21 /EamA-like transporter family protein	188	4.01935	65	1.40272	1.51873	5.02e-15	1.49e-14
AT2G19460.2	505	Protein of unknown function (DUF3511)	434	20.3948	202	9.58168	1.08985	3.87e-20	1.31e-19	up
AT4G37190.1	1687	LOCATED IN: cytosol, plasma membrane; EXPRESSED IN: 20 plant structures; EXPRESSED DURING: 13 growth stages; CONTAINS InterPro DOMAIN/s: Beta tubulin, autoregulation binding site (InterPro:IPR013838), Misato Segment II, myosin-like (InterPro:IPR019605), Tubulin/FtsZ, N-terminal (InterPro:IPR019746); Has 345 Blast hits to 341 proteins in 161 species: Archae - 0; Bacteria - 0; Metazoa - 131; Fungi …	219	3.0807	225	3.19484	-0.0524837	0.701526	0.744845
AT2G07671.1	255	ATP synthase subunit C family protein	190	17.6821	146	13.7149	0.366542	0.0204203	0.0300094
AT4G12545.1	325	Bifunctional inhibitor/lipid-transfer protein/seed storage 2S albumin superfamily protein	40	2.92077	127	9.36056	-1.68025	3.58e-12	9.7e-12	down
AT1G75470.1	1162	purine permease 15	1	0.0204228	0.5	0.0103073	0.98651	1	1
AT2G14285.1	183	Small nuclear ribonucleoprotein family protein	74	9.59625	143	18.7183	-0.963908	1.65e-06	3.48e-06
AT4G12820.1	1326	F-box family protein with a domain of unknown function (DUF295)	0.5	0.00894844	0.5	0.0090325	-0.0134895	1	1
AT3G43860.1	1459	glycosyl hydrolase 9A4	0.5	0.00813271	0.5	0.00820911	-0.0134895	1	1
AT3G08010.1	1123	RNA binding	1881	39.7493	1645	35.0887	0.179923	0.00021672	0.00039358
AT2G28320.1	2212	Pleckstrin homology (PH) and lipid-binding START domains-containing protein	1267	13.5929	854	9.24814	0.555619	1.59e-18	5.19e-18
AT5G39290.1	837	expansin A26	0.5	0.0141764	0.5	0.0143096	-0.0134895	1	1
AT3G15110.1	798	unknown protein; FUNCTIONS IN: molecular_function unknown; INVOLVED IN: biological_process unknown; LOCATED IN: chloroplast thylakoid membrane; EXPRESSED IN: 20 plant structures; EXPRESSED DURING: 13 growth stages; CONTAINS InterPro DOMAIN/s: Protein of unknown function DUF3082 (InterPro:IPR021434); Has 77 Blast hits to 77 proteins in 38 species: Archae - 0; Bacteria - 37; Metazoa - 0; Fungi - 0;…	549	16.3264	703	21.1025	-0.370208	6.11e-06	1.24e-05
AT2G34070.1	1155	TRICHOME BIREFRINGENCE-LIKE 37	1936	39.7781	2566	53.2177	-0.419932	2.55e-22	9.05e-22
AT3G10915.7	753	Reticulon family protein	1552	48.9122	1257	39.9873	0.290654	1.01e-07	2.28e-07
AT4G19770.1	783	Glycosyl hydrolase family protein with chitinase insertion domain	3	0.0909244	0.5	0.0152964	2.57147	1	1
AT2G21260.1	927	NAD(P)-linked oxidoreductase superfamily protein	28	0.716802	19	0.49097	0.545938	0.19876	0.245596
AT5G02080.5	952	DNA / pantothenate metabolism flavoprotein	97	2.418	55	1.38391	0.805064	0.00074542	0.00129323
AT1G57570.1	1843	Mannose-binding lectin superfamily protein	116	1.49367	20	0.259948	2.52256	9.42e-18	3.02e-17
AT4G17240.1	1029	unknown protein; FUNCTIONS IN: molecular_function unknown; INVOLVED IN: biological_process unknown; LOCATED IN: chloroplast; EXPRESSED IN: 16 plant structures; EXPRESSED DURING: 8 growth stages; Has 1142 Blast hits to 1055 proteins in 252 species: Archae - 22; Bacteria - 318; Metazoa - 248; Fungi - 96; Plants - 59; Viruses - 3; Other Eukaryotes - 396 (source: NCBI BLink).	45	1.03781	100	2.32791	-1.16549	2.89e-06	5.98e-06
AT1G79110.1	1075	zinc ion binding	243	5.36437	106	2.36199	1.1834	2.01e-13	5.68e-13	up
AT4G15370.1	2277	baruol synthase 1	0.5	0.00521108	0.5	0.00526003	-0.0134895	1	1
AT5G17070.1	831	CONTAINS InterPro DOMAIN/s: Protein phosphatase 4 core regulatory subunit R2 (InterPro:IPR015267); Has 30201 Blast hits to 17322 proteins in 780 species: Archae - 12; Bacteria - 1396; Metazoa - 17338; Fungi - 3422; Plants - 5037; Viruses - 0; Other Eukaryotes - 2996 (source: NCBI BLink).	226	6.45399	209	6.02458	0.0993303	0.472926	0.532803
AT1G47300.1	918	F-box family protein	303	7.83287	372	9.70693	-0.309474	0.00544759	0.00864765
AT1G51840.3	621	protein kinase-related	26	0.993579	485	18.7082	-4.23489	3.18e-107	2.88e-106	down
AT1G05710.2	514	basic helix-loop-helix (bHLH) DNA-binding superfamily protein	339	15.6515	355	16.5442	-0.0800233	0.465066	0.524954
AT1G17440.1	2049	Transcription initiation factor TFIID subunit A	2469	28.5956	1413	16.5189	0.791676	4.04e-63	2.57e-62
AT5G01100.1	1893	O-fucosyltransferase family protein	5123	64.2236	6883	87.0981	-0.439538	6.72e-62	4.23e-61
AT2G10615.1	1354	hypothetical protein	0.5	0.00876339	0.5	0.00884571	-0.0134895	1	1
AT2G45460.3	2748	SMAD/FHA domain-containing protein	158	1.36446	97	0.845545	0.690378	0.00016659	0.00030526
AT1G63850.1	1645	BTB/POZ domain-containing protein	232	3.3469	495	7.2081	-1.10679	1.75e-23	6.38e-23	down
AT3G06650.2	1824	ATP-citrate lyase B-1	2107	27.4132	2632	34.5655	-0.334459	1.79e-15	5.38e-15
AT1G35353.1	592	hypothetical protein	0.5	0.0200433	0.5	0.0202316	-0.0134895	1	1
AT4G15210.1	1494	beta-amylase 5	2	0.0317687	0.5	0.0080168	1.98651	1	1
AT1G30560.1	1531	Major facilitator superfamily protein	5	0.0775025	13	0.203399	-1.392	0.0527174	0.0723069
AT5G45420.1	927	Duplicated homeodomain-like superfamily protein	1158	29.6449	849	21.9386	0.434309	2.04e-11	5.37e-11
AT3G27090.1	889	DCD (Development and Cell Death) domain protein	3113	83.0994	4648	125.241	-0.591794	1.41e-71	9.75e-71
AT5G23160.1	813	unknown protein; BEST Arabidopsis thaliana protein match is: unknown protein (TAIR:AT5G08240.1); Has 1807 Blast hits to 1807 proteins in 277 species: Archae - 0; Bacteria - 0; Metazoa - 736; Fungi - 347; Plants - 385; Viruses - 0; Other Eukaryotes - 339 (source: NCBI BLink).	30	0.875692	3	0.0883918	3.30844	5.9e-07	1.27e-06
AT5G59930.1	1969	Cysteine/Histidine-rich C1 domain family protein	42	0.506203	82	0.997584	-0.978724	0.00023799	0.0004306
AT1G52245.1	282	dynein light chain LC6%2C flagellar outer arm-like protein	110	9.25687	91	7.7299	0.260076	0.202298	0.249677
AT3G23390.1	316	Zinc-binding ribosomal protein family protein	1049	78.7788	1570	119.013	-0.595239	1.44e-25	5.46e-25
AT4G07950.1	319	DNA-directed RNA polymerase, subunit M, archaeal	335	24.9215	321	24.1044	0.0480983	0.669448	0.716157
AT3G20950.1	1579	cytochrome P450, family 705, subfamily A, polypeptide 32	19	0.285557	5	0.0758524	1.91251	0.00342807	0.00556421
AT3G44560.1	1489	fatty acid reductase 8	0.5	0.00796886	0.5	0.00804372	-0.0134895	1	1
AT2G15440.1	987	Protein of unknown function (DUF579)	37	0.889622	27	0.655282	0.441076	0.224215	0.274381
AT5G52140.1	840	RING/U-box superfamily protein	0.5	0.0141257	0.5	0.0142585	-0.0134895	1	1
AT5G18760.1	1233	RING/U-box superfamily protein	611	11.7598	389	7.55732	0.637913	5.07e-12	1.36e-11
AT5G09580.1	1180	unknown protein; BEST Arabidopsis thaliana protein match is: unknown protein (TAIR:AT1G53345.1); Has 53 Blast hits to 53 proteins in 12 species: Archae - 0; Bacteria - 2; Metazoa - 0; Fungi - 0; Plants - 50; Viruses - 0; Other Eukaryotes - 1 (source: NCBI BLink).	16	0.32178	33	0.669905	-1.05788	0.0129379	0.0195832
AT5G07500.1	736	Zinc finger C-x8-C-x5-C-x3-H type family protein	1	0.0322436	13	0.423104	-3.71393	0.00054731	0.00096071
AT5G43080.1	1066	Cyclin A3;1	37	0.823693	14	0.314595	1.38861	0.0011665	0.00198914
AT4G12190.1	213	RING/U-box superfamily protein	0.5	0.0557072	0.5	0.0562305	-0.0134895	1	1
AT1G70520.1	1947	cysteine-rich RLK (RECEPTOR-like protein kinase) 2	1680	20.4769	950	11.688	0.808972	4.18e-45	2.17e-44
AT1G34190.1	1672	NAC domain containing protein 17	4330	61.4571	1968	28.1949	1.12415	9.55e-195	1.31e-193	up
AT2G43795.2	510	unknown protein; FUNCTIONS IN: molecular_function unknown; INVOLVED IN: biological_process unknown; LOCATED IN: cellular_component unknown; BEST Arabidopsis thaliana protein match is: unknown protein (TAIR:AT3G59800.1); Has 30201 Blast hits to 17322 proteins in 780 species: Archae - 12; Bacteria - 1396; Metazoa - 17338; Fungi - 3422; Plants - 5037; Viruses - 0; Other Eukaryotes - 2996 (source: NC…	4	0.186128	0.5	0.0234845	2.98651	1	1
AT2G43890.1	1177	Pectin lyase-like superfamily protein	0.5	0.0100812	0.5	0.0101759	-0.0134895	1	1
AT4G20190.1	1167	unknown protein; BEST Arabidopsis thaliana protein match is: unknown protein (TAIR:AT5G44660.1); Has 271 Blast hits to 209 proteins in 52 species: Archae - 0; Bacteria - 15; Metazoa - 63; Fungi - 14; Plants - 48; Viruses - 3; Other Eukaryotes - 128 (source: NCBI BLink).	0.5	0.0101676	0.5	0.0102632	-0.0134895	1	1
AT1G15180.1	1447	MATE efflux family protein	1218	19.9756	1174	19.4348	0.0395922	0.502186	0.561387
AT3G45430.1	2022	Concanavalin A-like lectin protein kinase family protein	5	0.0586826	13	0.154008	-1.392	0.0527174	0.0723069
AT4G27890.1	880	HSP20-like chaperones superfamily protein	10	0.269673	0.5	0.0136103	4.30844	0.00159002	0.00267484
AT4G20340.1	1426	Transcription factor TFIIE, alpha subunit	314	5.22554	331	5.56019	-0.0895562	0.430619	0.490101
AT2G04560.1	1380	transferases, transferring glycosyl groups	133	2.28714	107	1.85732	0.300326	0.107893	0.140757
AT1G08420.1	3055	BRI1 suppressor 1 (BSU1)-like 2	2540	19.7307	1600	12.5456	0.653267	7.27e-47	3.87e-46
AT3G18330.1	1128	F-box family protein	3	0.063115	2	0.042472	0.571473	0.661114	0.708953
ATCG00540.1	961	photosynthetic electron transfer A	392	9.68018	483	12.0394	-0.314659	0.00129496	0.0021984
AT1G79490.1	2509	Pentatricopeptide repeat (PPR) superfamily protein	85	0.803968	179	1.70897	-1.08791	3.18e-09	7.67e-09
AT3G46030.1	435	Histone superfamily protein	2119	115.601	1621	89.2638	0.37301	3.52e-15	1.05e-14
AT5G48200.1	649	unknown protein; Has 1807 Blast hits to 1807 proteins in 277 species: Archae - 0; Bacteria - 0; Metazoa - 736; Fungi - 347; Plants - 385; Viruses - 0; Other Eukaryotes - 339 (source: NCBI BLink).	1	0.0365659	0.5	0.0184547	0.98651	1	1
AT2G07637.1	262	hypothetical protein	5	0.452887	2	0.182856	1.30844	0.25411	0.306844
AT5G48800.1	1843	Phototropic-responsive NPH3 family protein	116	1.49367	97	1.26075	0.244579	0.216966	0.26599
AT4G01900.1	589	GLNB1 homolog	330	13.2959	675	27.4517	-1.04591	8.3e-29	3.35e-28	down
AT5G15070.2	3178	Phosphoglycerate mutase-like family protein	57	0.425639	88	0.6633	-0.640031	0.00829064	0.0128811
AT2G24220.2	1138	purine permease 5	74	1.54316	76	1.59975	-0.0519637	0.825436	0.85338
AT3G14890.1	2083	phosphoesterase	30	0.341785	21	0.241497	0.501084	0.218535	0.26784
AT5G12290.1	1806	dgd1 suppressor 1	1039	13.6527	596	7.90515	0.788322	2.25e-27	8.84e-27
AT1G63750.3	3394	Disease resistance protein (TIR-NBS-LRR class) family	2756	19.2703	1893	13.3604	0.528412	3.43e-35	1.56e-34
AT2G34280.1	1173	F-box and associated interaction domains-containing protein	0.5	0.0101156	0.5	0.0102106	-0.0134895	1	1
AT2G06000.2	1608	Pentatricopeptide repeat (PPR) superfamily protein	436	6.43459	413	6.15241	0.0646968	0.513617	0.572705
AT1G72540.1	1350	Protein kinase superfamily protein	262	4.60562	139	2.46639	0.900992	1.06e-09	2.59e-09
AT5G26790.1	205	unknown protein; BEST Arabidopsis thaliana protein match is: unknown protein (TAIR:AT1G06475.1); Has 30201 Blast hits to 17322 proteins in 780 species: Archae - 12; Bacteria - 1396; Metazoa - 17338; Fungi - 3422; Plants - 5037; Viruses - 0; Other Eukaryotes - 2996 (source: NCBI BLink).	0.5	0.0578811	4	0.467399	-3.01349	1	1
AT4G28260.1	1549	unknown protein; Has 50 Blast hits to 42 proteins in 12 species: Archae - 0; Bacteria - 0; Metazoa - 1; Fungi - 0; Plants - 49; Viruses - 0; Other Eukaryotes - 0 (source: NCBI BLink).	2977	45.6087	2934	45.3722	0.00750081	0.841583	0.867807
AT1G13290.1	906	C2H2-like zinc finger protein	2	0.0523869	7	0.185077	-1.82084	0.0842924	0.112156
AT1G27360.2	1180	squamosa promoter-like 11	115	2.31279	125	2.53752	-0.133784	0.472763	0.532647
AT2G18100.1	1969	Protein of unknown function (DUF726)	26	0.313363	52	0.632614	-1.01349	0.00259405	0.00427076
AT1G74030.1	1431	enolase 1	203	3.36649	926	15.5008	-2.20302	6.04e-112	5.67e-111	down
AT5G42450.1	1552	Pentatricopeptide repeat (PPR) superfamily protein	25	0.382269	27	0.416729	-0.124521	0.755735	0.791729
AT5G62670.1	2869	H(+)-ATPase 11	601	4.97124	1196	9.98578	-1.00627	9.1e-47	4.84e-46	down
AT5G23280.1	751	TCP family transcription factor	651	20.5713	756	24.1137	-0.229218	0.00292306	0.00478339
AT1G11540.2	1350	Sulfite exporter TauE/SafE family protein	31	0.54494	179	3.17615	-2.54311	5.43e-27	2.12e-26
AT1G03760.1	1173	Prefoldin chaperone subunit family protein	245	4.95666	213	4.34974	0.188439	0.162729	0.205142
AT5G49950.1	1611	alpha/beta-Hydrolases superfamily protein	826	12.1676	457	6.7952	0.840458	1.78e-24	6.59e-24
AT2G36580.1	1582	Pyruvate kinase family protein	3720	55.803	1725	26.1195	1.09522	8.99e-161	1.09e-159	up
AT3G55190.1	958	alpha/beta-Hydrolases superfamily protein	0.5	0.0123858	0.5	0.0125022	-0.0134895	1	1
AT5G30341.1	460	unknown protein; Has 30201 Blast hits to 17322 proteins in 780 species: Archae - 12; Bacteria - 1396; Metazoa - 17338; Fungi - 3422; Plants - 5037; Viruses - 0; Other Eukaryotes - 2996 (source: NCBI BLink).	6	0.309538	0.5	0.0260372	3.57147	0.0212351	0.0311016
AT4G07670.1	841	protease-associated (PA) domain-containing protein	0.5	0.014109	7	0.199381	-3.82084	0.010423	0.015986
AT3G44190.1	1101	FAD/NAD(P)-binding oxidoreductase family protein	3657	78.824	3379	73.5161	0.100575	0.00346906	0.00562747
AT4G23460.1	2679	Adaptin family protein	4937	43.7332	2520	22.5325	0.956721	1.06e-170	1.34e-169
AT5G10150.1	1242	Domain of unknown function (DUF966)	231	4.41378	587	11.3213	-1.35896	2.08e-37	9.74e-37	down
AT2G33590.1	964	NAD(P)-binding Rossmann-fold superfamily protein	2093	51.5244	1578	39.2113	0.393986	1.84e-16	5.69e-16
AT5G24360.2	2662	inositol requiring 1-1	989	8.81676	536	4.82323	0.870248	1.18e-30	4.95e-30
AT3G43230.1	1456	RING/FYVE/PHD-type zinc finger family protein	6157	100.353	2026	33.3319	1.5901	0	0	up
AT4G17140.3	12657	pleckstrin homology (PH) domain-containing protein	6656	12.4797	2021	3.82487	1.7061	0	0	up
AT2G29045.1	235	low-molecular-weight cysteine-rich 62	0.5	0.050492	0.5	0.0509664	-0.0134895	1	1
AT1G70320.1	10974	ubiquitin-protein ligase 2	7197	15.5635	4501	9.82484	0.663661	5.31e-133	5.57e-132
AT1G56410.1	1852	heat shock protein 70 (Hsp 70) family protein	6	0.0768831	1	0.0129342	2.57147	0.0485445	0.0669692
AT4G33290.1	1291	F-box and associated interaction domains-containing protein	162	2.9779	51	0.946293	1.65394	1.09e-14	3.19e-14
AT1G08860.1	1753	Calcium-dependent phospholipid-binding Copine family protein	1798	24.3404	14	0.191306	6.99133	0	0	up
AT5G67610.2	1494	Uncharacterized conserved protein (DUF2215)	504	8.00572	468	7.50372	0.0934257	0.312908	0.368486
AT1G12920.1	1302	eukaryotic release factor 1-2	2926	53.3315	3992	73.4448	-0.461672	5.96e-40	2.9e-39
AT3G17225.1	555	Plant invertase/pectin methylesterase inhibitor superfamily protein	67	2.86485	99	4.27291	-0.576757	0.0107372	0.0164301
AT1G27730.1	681	salt tolerance zinc finger	10653	371.232	17323	609.337	-0.714919	0	0
AT4G17890.1	1240	ARF-GAP domain 8	461	8.82267	411	7.93965	0.152139	0.119767	0.154965
AT5G43040.1	1653	Cysteine/Histidine-rich C1 domain family protein	87	1.24901	48	0.695584	0.844491	0.00087676	0.00151085
AT3G23180.1	652	HR-like lesion-inducing protein-related	170	6.1876	95	3.49026	0.826046	5.02e-06	1.02e-05
AT4G34660.1	1104	SH3 domain-containing protein	823	17.691	615	13.344	0.406816	1.05e-07	2.35e-07
AT5G55610.1	988	unknown protein; LOCATED IN: mitochondrion, chloroplast, plastid, membrane; EXPRESSED IN: 25 plant structures; EXPRESSED DURING: 13 growth stages; Has 1807 Blast hits to 1807 proteins in 277 species: Archae - 0; Bacteria - 0; Metazoa - 736; Fungi - 347; Plants - 385; Viruses - 0; Other Eukaryotes - 339 (source: NCBI BLink).	2165	52.0022	1256	30.4519	0.772041	2.75e-53	1.58e-52
AT4G29040.1	1330	regulatory particle AAA-ATPase 2A	60012	1070.8	4332	78.0222	3.77866	0	0	up
AT4G08410.1	2121	Proline-rich extensin-like family protein	26	0.290906	14	0.158113	0.879595	0.0596881	0.0811686
AT3G27970.1	1072	Exonuclease family protein	4	0.0885495	1	0.0223453	1.98651	0.168527	0.211261
AT2G03140.12	5665	alpha/beta-Hydrolases superfamily protein	1048	4.39018	967	4.08891	0.102561	0.110722	0.144129
AT3G13403.1	171	Defensin-like (DEFL) family protein	13	1.80413	6	0.840498	1.10199	0.108463	0.141463
AT5G52340.1	1894	exocyst subunit exo70 family protein A2	0.5	0.00626485	0.5	0.0063237	-0.0134895	1	1
AT5G23880.1	2218	cleavage and polyadenylation specificity factor 100	354	3.78759	322	3.47757	0.123199	0.267204	0.321242
AT1G03510.1	1287	Tetratricopeptide repeat (TPR)-like superfamily protein	81	1.49358	107	1.99153	-0.415106	0.0496358	0.0683273
AT3G26170.1	1506	cytochrome P450, family 71, subfamily B, polypeptide 19	3005	47.3522	455	7.23716	2.70994	0	0	up
AT1G30757.1	103	unknown protein; FUNCTIONS IN: molecular_function unknown; INVOLVED IN: biological_process unknown; LOCATED IN: endomembrane system; Has 2 Blast hits to 2 proteins in 1 species: Archae - 0; Bacteria - 0; Metazoa - 0; Fungi - 0; Plants - 2; Viruses - 0; Other Eukaryotes - 0 (source: NCBI BLink).	174	40.0897	200	46.513	-0.214402	0.151206	0.19187
AT1G68795.1	354	CLAVATA3/ESR-RELATED 12	5	0.335187	53	3.58636	-3.41948	1.36e-11	3.6e-11
AT1G70590.1	1054	F-box family protein	3281	73.8731	2107	47.8857	0.625456	1.11e-55	6.56e-55
AT1G45191.1	1588	Glycosyl hydrolase superfamily protein	25	0.373603	21	0.316775	0.238049	0.576506	0.630186
AT4G38620.1	847	myb domain protein 4	25	0.70045	45	1.27265	-0.861487	0.0144692	0.0217459
AT2G15830.1	199	unknown protein; FUNCTIONS IN: molecular_function unknown; INVOLVED IN: biological_process unknown; LOCATED IN: endomembrane system; EXPRESSED IN: 16 plant structures; EXPRESSED DURING: 10 growth stages; BEST Arabidopsis thaliana protein match is: unknown protein (TAIR:AT4G33960.1); Has 18 Blast hits to 18 proteins in 4 species: Archae - 0; Bacteria - 0; Metazoa - 0; Fungi - 0; Plants - 18; Virus…	17852	2128.9	993	119.53	4.15466	0	0	up
ATCG00900.1	465	Ribosomal protein S7p/S5e family protein	2914	148.716	3440	177.209	-0.252897	3.06e-12	8.3e-12
AT1G55673.1	409	hypothetical protein	9794	568.274	26623	1559.25	-1.45619	0	0	down
AT3G54430.1	549	SHI-related sequence 6	216	9.33689	359	15.664	-0.746442	1.03e-09	2.52e-09
AT5G04760.1	645	Duplicated homeodomain-like superfamily protein	2626	96.6175	2443	90.7288	0.0907235	0.0252243	0.0364962
AT4G00467.1	606	Calcium-dependent lipid-binding (CaLB domain) family protein	0.5	0.0195802	0.5	0.0197642	-0.0134895	1	1
AT2G06520.1	348	photosystem II subunit X	12466	850.097	29865	2055.72	-1.27395	0	0	down
AT3G21520.1	622	DUF679 domain membrane protein 1	846	32.2776	404	15.5587	1.05281	9.99e-36	4.56e-35	up
AT3G06430.1	1458	Tetratricopeptide repeat (TPR)-like superfamily protein	312	5.07829	778	12.7821	-1.33171	1.44e-47	7.75e-47	down
AT1G61565.1	196	hypothetical protein	0.5	0.0605389	0.5	0.0611076	-0.0134895	1	1
AT5G23210.1	1498	serine carboxypeptidase-like 34	1837	29.1017	2617	41.8479	-0.524052	2.55e-33	1.12e-32
AT5G01400.1	4401	HEAT repeat-containing protein	1379	7.4359	1014	5.5191	0.430075	4.21e-13	1.17e-12
AT2G11271.1	123	unknown protein; Has 30201 Blast hits to 17322 proteins in 780 species: Archae - 12; Bacteria - 1396; Metazoa - 17338; Fungi - 3422; Plants - 5037; Viruses - 0; Other Eukaryotes - 2996 (source: NCBI BLink).	6	1.15762	8	1.558	-0.428527	0.580371	0.633745
AT1G01230.1	472	ORMDL family protein	1152	57.9204	972	49.3294	0.231623	0.00022162	0.00040221
AT5G12020.1	465	17.6 kDa class II heat shock protein	124	6.32833	80	4.12115	0.618779	0.00247198	0.00407984
AT5G41530.1	427	BEST Arabidopsis thaliana protein match is: DNA-binding storekeeper protein-related (TAIR:AT5G14280.1); Has 1807 Blast hits to 1807 proteins in 277 species: Archae - 0; Bacteria - 0; Metazoa - 736; Fungi - 347; Plants - 385; Viruses - 0; Other Eukaryotes - 339 (source: NCBI BLink).	0.5	0.0277884	0.5	0.0280494	-0.0134895	1	1
AT3G51960.2	684	basic leucine zipper 24	709	24.5986	502	17.5804	0.484609	6.57e-09	1.56e-08
AT4G17486.1	672	PPPDE putative thiol peptidase family protein	2152	75.9965	1475	52.578	0.531474	4.02e-28	1.6e-27
AT2G05070.1	795	photosystem II light harvesting complex gene 2.2	11477	342.596	45452	1369.52	-1.99909	0	0	down
AT4G37180.2	1090	Homeodomain-like superfamily protein	3205	69.7786	2861	62.8743	0.150315	5.03e-05	9.59e-05
AT2G40180.1	1171	phosphatase 2C5	182	3.68838	12	0.245474	3.90934	3.35e-39	1.61e-38
AT4G03220.1	1495	Protein with RNI-like/FBD-like domains	2	0.0317475	4	0.0640915	-1.01349	0.403482	0.463781
AT3G52290.1	1291	IQ-domain 3	150	2.75731	177	3.28419	-0.252276	0.114483	0.148704
AT3G55520.2	571	FKBP-like peptidyl-prolyl cis-trans isomerase family protein	1501	62.3829	1042	43.7132	0.513079	5.93e-19	1.96e-18
AT5G64080.1	546	Bifunctional inhibitor/lipid-transfer protein/seed storage 2S albumin superfamily protein	310	13.4738	61	2.6762	2.3319	5.82e-41	2.87e-40	up
AT3G27100.1	345	FUNCTIONS IN: molecular_function unknown; INVOLVED IN: biological_process unknown; EXPRESSED IN: 23 plant structures; EXPRESSED DURING: 13 growth stages; CONTAINS InterPro DOMAIN/s: Transcription factor, enhancer of yellow 2 (InterPro:IPR018783); Has 30201 Blast hits to 17322 proteins in 780 species: Archae - 12; Bacteria - 1396; Metazoa - 17338; Fungi - 3422; Plants - 5037; Viruses - 0; Other Eu…	551	37.9012	503	34.9245	0.118004	0.184486	0.229377
AT4G30610.1	1396	alpha/beta-Hydrolases superfamily protein	51	0.866973	77	1.32126	-0.607851	0.0183518	0.0271694
AT5G20490.2	4593	Myosin family protein with Dil domain	2483	12.8292	1909	9.95614	0.365778	5.99e-17	1.88e-16
AT3G06860.1	2176	multifunctional protein 2	6244	68.0965	4335	47.7212	0.512949	1.67e-73	1.18e-72
AT1G11340.1	2499	S-locus lectin protein kinase family protein	104	0.987615	125	1.19819	-0.278834	0.144482	0.184069
AT4G18425.1	639	Protein of unknown function (DUF679)	301	11.1786	6	0.224922	5.63517	1.77e-72	1.24e-71	up
AT5G49050.1	451	FUNCTIONS IN: molecular_function unknown; INVOLVED IN: response to stress; LOCATED IN: cellular_component unknown; CONTAINS InterPro DOMAIN/s: UspA (InterPro:IPR006016), Rossmann-like alpha/beta/alpha sandwich fold (InterPro:IPR014729); BEST Arabidopsis thaliana protein match is: Adenine nucleotide alpha hydrolases-like superfamily protein (TAIR:AT2G47710.1); Has 1807 Blast hits to 1807 proteins …	0.5	0.0263096	0.5	0.0265568	-0.0134895	1	1
AT1G51630.1	1269	O-fucosyltransferase family protein	453	8.47144	440	8.30563	0.028518	0.767734	0.802984
AT3G02510.1	1179	Regulator of chromosome condensation (RCC1) family protein	235	4.73015	360	7.31426	-0.628826	1.47e-07	3.27e-07
AT5G28810.1	832	Domain of unknown function (DUF1985)	1	0.0285231	0.5	0.0143956	0.98651	1	1
AT4G30660.1	223	Low temperature and salt responsive protein family	31	3.29896	47	5.04864	-0.613882	0.0630372	0.0854113
AT5G56060.1	526	Domain of unknown function (DUF2431)	0.5	0.0225582	0.5	0.0227701	-0.0134895	1	1
AT2G32440.1	1468	ent-kaurenoic acid hydroxylase 2	608	9.82875	620	10.1169	-0.0416864	0.612665	0.664468
AT3G51660.1	336	Tautomerase/MIF superfamily protein	13622	962.105	1221	87.0478	3.46631	0	0	up
AT3G27360.1	408	Histone superfamily protein	119	6.92162	80	4.6969	0.5594	0.00676309	0.0106161
AT1G54940.1	1672	plant glycogenin-like starch initiation protein 4	1	0.0141933	0.5	0.00716333	0.98651	1	1
AT4G33790.1	1479	Jojoba acyl CoA reductase-related male sterility protein	0.5	0.00802274	0.5	0.0080981	-0.0134895	1	1
AT5G02910.1	1375	F-box/RNI-like superfamily protein	267	4.60818	170	2.96161	0.637815	5.04e-06	1.03e-05
AT5G28850.2	1608	Calcium-binding EF-hand family protein	1248	18.4183	905	13.4817	0.450139	6.36e-13	1.76e-12
AT5G57030.1	1573	Lycopene beta/epsilon cyclase protein	1112	16.7763	1112	16.9339	-0.0134895	0.825498	0.853384
AT3G18860.1	2281	transducin family protein / WD-40 repeat family protein	10310	107.264	1023	10.7432	3.31968	0	0	up
AT3G24516.1	186	unknown protein; Has 30201 Blast hits to 17322 proteins in 780 species: Archae - 12; Bacteria - 1396; Metazoa - 17338; Fungi - 3422; Plants - 5037; Viruses - 0; Other Eukaryotes - 2996 (source: NCBI BLink).	0.5	0.0637937	0.5	0.064393	-0.0134895	1	1
AT1G54530.1	382	Calcium-binding EF hand family protein	5	0.310619	1	0.0627073	2.30844	0.0906658	0.119753
AT3G19790.2	501	unknown protein; Has 32 Blast hits to 26 proteins in 8 species: Archae - 0; Bacteria - 0; Metazoa - 13; Fungi - 2; Plants - 14; Viruses - 0; Other Eukaryotes - 3 (source: NCBI BLink).	70	3.31574	86	4.1119	-0.310471	0.180116	0.224418
AT5G46910.1	2362	Transcription factor jumonji (jmj) family protein / zinc finger (C5HC2 type) family protein	695	6.98274	952	9.65469	-0.467438	6.39e-11	1.65e-10
AT3G60540.1	243	Preprotein translocase Sec, Sec61-beta subunit protein	7779	759.693	928	91.4794	3.0539	0	0	up
AT3G51080.1	937	GATA transcription factor 6	117	2.96324	154	3.93697	-0.409911	0.0199272	0.0293869
AT3G26235.1	586	unknown protein; Has 4 Blast hits to 4 proteins in 1 species: Archae - 0; Bacteria - 0; Metazoa - 0; Fungi - 0; Plants - 4; Viruses - 0; Other Eukaryotes - 0 (source: NCBI BLink).	1	0.040497	4	0.16351	-2.01349	0.162819	0.205025
AT5G20000.1	1258	AAA-type ATPase family protein	35169	663.438	1052	20.0316	5.04961	0	0	up
AT3G51670.1	1228	SEC14 cytosolic factor family protein / phosphoglyceride transfer family protein	3639	70.3241	2279	44.4557	0.661652	7.75e-68	5.19e-67
AT4G11840.1	2598	phospholipase D gamma 3	3661	33.4412	684	6.30665	2.40668	0	0	up
AT4G21180.1	1984	DnaJ / Sec63 Brl domains-containing protein	4368	52.247	1759	21.2376	1.29873	2.97e-246	4.85e-245	up
AT3G56160.1	1308	Sodium Bile acid symporter family	243	4.40879	552	10.1091	-1.1972	2.91e-29	1.19e-28	down
AT5G36770.1	999	Protein of Unknown Function (DUF239)	0.5	0.0118775	0.5	0.0119891	-0.0134895	1	1
AT1G66200.3	1095	glutamine synthase clone F11	11653	252.548	10282	224.929	0.167091	1.04e-17	3.33e-17
AT5G41060.1	1231	DHHC-type zinc finger family protein	179	3.45077	178	3.46373	-0.0054072	0.971754	0.985008
AT2G26110.1	928	Protein of unknown function (DUF761)	419	10.7149	522	13.4742	-0.330589	0.00045817	0.00080888
AT4G11770.1	1188	Galactose oxidase/kelch repeat superfamily protein	0.5	0.0099879	0.5	0.0100817	-0.0134895	1	1
AT2G36110.1	718	Polynucleotidyl transferase, ribonuclease H-like superfamily protein	13	0.429675	18	0.600523	-0.482975	0.354523	0.412777
AT2G39320.1	567	Cysteine proteinases superfamily protein	255	10.6728	4	0.168989	5.98086	1.22e-61	7.66e-61	up
AT3G21305.1	226	hypothetical protein	358	37.592	140	14.8389	1.34104	7.98e-23	2.87e-22	up
AT5G46130.1	1128	Protein of unknown function (DUF295)	122	2.56668	2	0.042472	5.91725	2.04e-30	8.46e-30
AT3G22810.1	1417	Plant protein of unknown function (DUF828) with plant pleckstrin homology-like region	115	1.92597	168	2.84002	-0.560317	0.00120458	0.00205072
AT3G54110.1	919	plant uncoupling mitochondrial protein 1	1876	48.4438	2322	60.5241	-0.321198	6.37e-13	1.77e-12
AT1G70630.3	2260	Nucleotide-diphospho-sugar transferase family protein	306	3.21317	213	2.25763	0.509189	6.67e-05	0.00012631
AT5G60850.1	922	OBF binding protein 4	1099	28.287	1672	43.4397	-0.618873	5.84e-29	2.37e-28
AT1G11560.1	1030	Oligosaccharyltransferase complex/magnesium transporter family protein	6	0.13824	2	0.046513	1.57147	0.151699	0.19237
AT2G31865.2	1596	poly(ADP-ribose) glycohydrolase 2	12757	189.686	690	10.3561	4.19506	0	0	up
AT5G16580.1	897	beta glucosidase 2	2	0.0529125	13	0.347162	-2.71393	0.00266729	0.00438505
AT2G36680.1	654	Modifier of rudimentary (Mod(r)) protein	3322	120.543	881	32.2686	1.90135	0	0	up
AT1G55546.1	394	unknown protein; FUNCTIONS IN: molecular_function unknown; INVOLVED IN: biological_process unknown; LOCATED IN: endomembrane system; BEST Arabidopsis thaliana protein match is: unknown protein (TAIR:AT3G13410.1); Has 30201 Blast hits to 17322 proteins in 780 species: Archae - 12; Bacteria - 1396; Metazoa - 17338; Fungi - 3422; Plants - 5037; Viruses - 0; Other Eukaryotes - 2996 (source: NCBI BLin…	0.5	0.0301158	0.5	0.0303987	-0.0134895	1	1
AT2G21770.1	3265	cellulose synthase A9	5	0.0363419	5	0.0366833	-0.0134895	0.988204	0.996512
AT2G30620.1	820	winged-helix DNA-binding transcription factor family protein	1730	50.0672	1904	55.6205	-0.151751	0.00153119	0.00258121
AT3G01920.2	1003	DHBP synthase RibB-like alpha/beta domain	544	12.8712	502	11.989	0.10243	0.251105	0.303715
AT3G13240.2	154	unknown protein; Has 0 Blast hits to 0 proteins in 0 species (source: NCBI BLink).	6	0.924594	15	2.3332	-1.33542	0.0437999	0.0609786
AT2G39210.1	1803	Major facilitator superfamily protein	10812	142.309	12325	163.747	-0.202444	1.53e-26	5.91e-26
AT5G17570.1	976	TatD related DNase	111	2.69894	96	2.35615	0.195964	0.329134	0.385624
AT1G31220.1	877	Formyl transferase	386	10.445	190	5.18962	1.00911	3.97e-16	1.22e-15	up
AT1G77270.2	2047	unknown protein; BEST Arabidopsis thaliana protein match is: unknown protein (TAIR:AT3G07730.1); Has 428 Blast hits to 388 proteins in 92 species: Archae - 0; Bacteria - 31; Metazoa - 189; Fungi - 10; Plants - 97; Viruses - 0; Other Eukaryotes - 101 (source: NCBI BLink).	37	0.428948	70	0.819147	-0.933319	0.0011009	0.00188267
AT1G51440.1	1582	alpha/beta-Hydrolases superfamily protein	1	0.0150008	0.5	0.00757086	0.98651	1	1
AT5G33300.1	1317	chromosome-associated kinesin-related	5	0.0900959	22	0.400146	-2.15099	0.00063949	0.00111578
AT4G00730.1	2406	Homeobox-leucine zipper family protein / lipid-binding START domain-containing protein	2699	26.6212	4944	49.2226	-0.886743	4.29e-152	4.96e-151
AT2G11005.1	511	glycine-rich protein	0.5	0.0232204	0.5	0.0234385	-0.0134895	1	1
AT3G12470.1	660	Polynucleotidyl transferase, ribonuclease H-like superfamily protein	0.5	0.0179782	0.5	0.0181471	-0.0134895	1	1
AT3G61760.1	1830	DYNAMIN-like 1B	130	1.68583	50	0.654486	1.36502	1.89e-09	4.58e-09
AT2G29810.1	1149	Galactose oxidase/kelch repeat superfamily protein	0.5	0.0103269	0.5	0.0104239	-0.0134895	1	1
AT2G46360.1	292	unknown protein; Has 5 Blast hits to 5 proteins in 2 species: Archae - 0; Bacteria - 0; Metazoa - 0; Fungi - 0; Plants - 5; Viruses - 0; Other Eukaryotes - 0 (source: NCBI BLink).	0.5	0.0406357	0.5	0.0410174	-0.0134895	1	1
AT2G21237.1	498	unknown protein; Has 10 Blast hits to 10 proteins in 2 species: Archae - 0; Bacteria - 0; Metazoa - 0; Fungi - 0; Plants - 10; Viruses - 0; Other Eukaryotes - 0 (source: NCBI BLink).	0.5	0.0238266	0.5	0.0240504	-0.0134895	1	1
AT3G47610.1	1225	transcription regulators;zinc ion binding	972	18.83	994	19.4371	-0.0457791	0.48176	0.541529
AT4G10110.1	519	RNA-binding (RRM/RBD/RNP motifs) family protein	848	38.7748	378	17.4464	1.15219	3.66e-41	1.81e-40	up
AT1G36580.1	585	BEST Arabidopsis thaliana protein match is: short-chain dehydrogenase-reductase B (TAIR:AT3G12800.1); Has 109 Blast hits to 109 proteins in 14 species: Archae - 0; Bacteria - 0; Metazoa - 0; Fungi - 0; Plants - 107; Viruses - 0; Other Eukaryotes - 2 (source: NCBI BLink).	3	0.121699	1	0.0409473	1.57147	0.310736	0.366613
AT4G11730.1	2440	Cation transporter/ E1-E2 ATPase family protein	104	1.0115	0.5	0.00490865	7.68695	4.63e-24	1.7e-23
AT1G28010.1	3742	P-glycoprotein 14	323	2.04842	943	6.03656	-1.55921	4.5e-72	3.13e-71	down
AT4G33530.1	2565	K+ uptake permease 5	1728	15.9874	1743	16.2776	-0.0259589	0.596076	0.648962
AT4G38590.2	3157	beta-galactosidase 14	2	0.0150341	1	0.00758764	0.98651	0.565288	0.620394
AT3G01590.1	919	Galactose mutarotase-like superfamily protein	1189	30.7034	757	19.7316	0.637894	5.96e-22	2.1e-21
AT4G03280.1	688	photosynthetic electron transfer C	10303	355.382	19155	666.922	-0.908146	0	0
AT3G21670.1	1770	Major facilitator superfamily protein	133	1.7832	386	5.22391	-1.55066	2.63e-30	1.09e-29	down
AT3G23690.1	1113	basic helix-loop-helix (bHLH) DNA-binding superfamily protein	570	12.1535	641	13.7957	-0.182852	0.0275646	0.0396438
AT3G52155.1	655	Phosphoglycerate mutase family protein	375	13.5866	400	14.6285	-0.106599	0.303841	0.359893
AT3G25960.1	1492	Pyruvate kinase family protein	1	0.0159057	0.5	0.00802754	0.98651	1	1
AT5G40980.1	207	Protein of unknown function (DUF 3339)	61	6.99327	40	4.62883	0.59532	0.0402922	0.0565669
AT1G16760.2	2287	Protein kinase protein with adenine nucleotide alpha hydrolases-like domain	0.5	0.00518829	0.5	0.00523703	-0.0134895	1	1
AT1G56260.1	381	unknown protein; Has 32 Blast hits to 32 proteins in 16 species: Archae - 0; Bacteria - 0; Metazoa - 2; Fungi - 0; Plants - 28; Viruses - 0; Other Eukaryotes - 2 (source: NCBI BLink).	63	3.92407	69	4.33816	-0.144734	0.564607	0.620774
AT4G10610.1	1009	CTC-interacting domain 12	2480	58.3286	2012	47.7659	0.28822	2.44e-11	6.41e-11
AT4G15160.1	826	Bifunctional inhibitor/lipid-transfer protein/seed storage 2S albumin superfamily protein	622	17.8703	341	9.88908	0.853653	2.73e-19	9.09e-19
AT3G02440.2	1458	TRICHOME BIREFRINGENCE-LIKE 20	24	0.390638	0.5	0.00821474	5.57147	3.72e-07	8.12e-07
AT1G19250.1	1590	flavin-dependent monooxygenase 1	1520	22.6865	27	0.406769	5.80148	0	0	up
AT5G47850.1	2253	CRINKLY4 related 4	314	3.30742	950	10.1005	-1.61065	5.28e-76	3.81e-75	down
AT4G00620.1	1080	Amino acid dehydrogenase family protein	119	2.61483	177	3.92583	-0.586277	0.00053666	0.00094305
AT2G41370.1	1473	Ankyrin repeat family protein / BTB/POZ domain-containing protein	218	3.51216	183	2.97598	0.238995	0.0978229	0.12861
AT3G50730.1	1113	Protein kinase superfamily protein	0.5	0.0106609	0.5	0.0107611	-0.0134895	1	1
AT4G20250.1	165	unknown protein; Has 2 Blast hits to 2 proteins in 1 species: Archae - 0; Bacteria - 0; Metazoa - 0; Fungi - 0; Plants - 2; Viruses - 0; Other Eukaryotes - 0 (source: NCBI BLink).	0.5	0.0719129	0.5	0.0725884	-0.0134895	1	1
AT5G61410.2	843	D-ribulose-5-phosphate-3-epimerase	9331	262.677	13564	385.427	-0.553169	6.55e-182	8.67e-181
AT5G35735.1	1212	Auxin-responsive family protein	23243	455.104	10950	216.418	1.07238	0	0	up
AT3G19270.2	1404	cytochrome P450, family 707, subfamily A, polypeptide 4	23	0.38876	15	0.255921	0.603182	0.202615	0.250007
AT5G40153.1	286	peroxidase	9	0.746788	17	1.42385	-0.931027	0.108516	0.141495
AT1G19850.1	2707	Transcriptional factor B3 family protein / auxin-responsive factor AUX/IAA-related	236	2.06892	94	0.831804	1.31456	3.74e-15	1.11e-14
AT5G61600.1	723	ethylene response factor 104	5167	169.598	8761	290.266	-0.775258	2.69e-213	3.94e-212
AT5G07110.1	649	prenylated RAB acceptor 1.B6	1054	38.5404	1088	40.1574	-0.0592932	0.341593	0.398968
AT1G78780.5	756	pathogenesis-related family protein	3419	107.324	238	7.54113	3.83105	0	0	up
AT2G46520.1	2917	cellular apoptosis susceptibility protein, putative / importin-alpha re-exporter, putative	743	6.04468	836	6.86517	-0.18363	0.0115128	0.0175317
AT1G26560.1	1531	beta glucosidase 40	128	1.98406	174	2.72242	-0.456433	0.00627713	0.00989705
AT3G46880.1	460	unknown protein; FUNCTIONS IN: molecular_function unknown; INVOLVED IN: biological_process unknown; LOCATED IN: chloroplast; EXPRESSED IN: 14 plant structures; EXPRESSED DURING: 9 growth stages; BEST Arabidopsis thaliana protein match is: unknown protein (TAIR:AT5G59080.1); Has 51 Blast hits to 51 proteins in 8 species: Archae - 0; Bacteria - 0; Metazoa - 0; Fungi - 0; Plants - 51; Viruses - 0; O…	0.5	0.0257948	1	0.0520743	-1.01349	1	1
AT5G37860.1	786	Heavy metal transport/detoxification superfamily protein	0.5	0.0150962	0.5	0.015238	-0.0134895	1	1
AT5G19170.1	1174	Protein of Unknown Function (DUF239)	6	0.121284	53	1.08141	-3.15645	6.44e-11	1.66e-10
AT4G25800.1	1804	Calmodulin-binding protein	1305	17.167	239	3.17353	2.43548	4.42e-175	5.68e-174	up
AT1G07050.2	594	CCT motif family protein	110	4.39468	39	1.57275	1.48247	4.09e-09	9.81e-09
AT4G30260.2	1065	Integral membrane Yip1 family protein	2248	50.0919	1143	25.7086	0.962327	1.53e-79	1.13e-78
AT1G79970.1	721	unknown protein; FUNCTIONS IN: molecular_function unknown; INVOLVED IN: biological_process unknown; LOCATED IN: chloroplast; EXPRESSED IN: 23 plant structures; EXPRESSED DURING: 13 growth stages; BEST Arabidopsis thaliana protein match is: Protein of unknown function (DUF581) (TAIR:AT2G25690.2); Has 30201 Blast hits to 17322 proteins in 780 species: Archae - 12; Bacteria - 1396; Metazoa - 17338; …	749	24.6529	586	19.469	0.340576	1.73e-05	3.42e-05
AT5G04000.2	354	unknown protein; FUNCTIONS IN: molecular_function unknown; INVOLVED IN: biological_process unknown; LOCATED IN: cellular_component unknown; EXPRESSED IN: inflorescence meristem, hypocotyl.	5	0.335187	15	1.01501	-1.59845	0.0211348	0.0310054
AT1G55870.1	2068	Polynucleotidyl transferase, ribonuclease H-like superfamily protein	161	1.84755	193	2.23557	-0.27503	0.0734962	0.0986921
AT1G04150.1	3036	C2 calcium/lipid-binding plant phosphoribosyltransferase family protein	1	0.00781662	0.5	0.00394502	0.98651	1	1
AT1G35614.1	340	unknown protein; BEST Arabidopsis thaliana protein match is: unknown protein (TAIR:AT1G35500.1); Has 6 Blast hits to 6 proteins in 2 species: Archae - 0; Bacteria - 0; Metazoa - 0; Fungi - 0; Plants - 6; Viruses - 0; Other Eukaryotes - 0 (source: NCBI BLink).	0.5	0.0348989	0.5	0.0352268	-0.0134895	1	1
AT3G45880.1	1035	2-oxoglutarate (2OG) and Fe(II)-dependent oxygenase superfamily protein	65	1.49037	60	1.38865	0.101988	0.692823	0.737424
AT5G44310.2	993	Late embryogenesis abundant protein (LEA) family protein	1	0.0238986	2	0.0482461	-1.01349	0.554701	0.611746
AT4G39580.1	1125	Galactose oxidase/kelch repeat superfamily protein	598	12.6145	718	15.2881	-0.277328	0.00050236	0.00088424
AT3G23750.1	2785	Leucine-rich repeat protein kinase family protein	5601	47.7267	6610	56.8536	-0.252455	4.79e-22	1.69e-21
AT3G17660.2	739	ARF-GAP domain 15	57	1.83042	73	2.36625	-0.370424	0.14479	0.18443
AT4G20820.1	1597	FAD-binding Berberine family protein	141	2.09525	293	4.39485	-1.06869	8.16e-14	2.33e-13
AT2G47630.1	1054	alpha/beta-Hydrolases superfamily protein	185	4.16535	363	8.24988	-0.985934	7.3e-15	2.16e-14
AT2G15630.1	1882	Pentatricopeptide repeat (PPR) superfamily protein	54	0.680918	43	0.547306	0.315133	0.283634	0.33919
AT4G27500.1	1837	proton pump interactor 1	29461	380.591	22907	298.704	0.349528	6.29e-168	7.83e-167
AT3G54210.1	633	Ribosomal protein L17 family protein	5938	222.616	10316	390.381	-0.810324	1.66e-270	2.97e-269
AT1G25141.1	703	F-box associated ubiquitination effector family protein	68	2.29548	67	2.28297	0.00788411	0.974673	0.987341
AT2G23321.1	139	unknown protein; Has 30201 Blast hits to 17322 proteins in 780 species: Archae - 12; Bacteria - 1396; Metazoa - 17338; Fungi - 3422; Plants - 5037; Viruses - 0; Other Eukaryotes - 2996 (source: NCBI BLink).	37	6.31695	57	9.82294	-0.636926	0.0343839	0.0488051
AT5G37190.1	2628	COP1-interacting protein 4	713	6.4385	426	3.88299	0.729559	4.67e-17	1.47e-16
AT4G21620.1	394	glycine-rich protein	1354	81.5536	2863	174.063	-1.09379	4.39e-125	4.41e-124	down
AT4G24520.1	2076	P450 reductase 1	7108	81.2533	7599	87.682	-0.109855	3.91e-06	8.04e-06
AT1G77790.1	1038	Glycosyl hydrolase superfamily protein	0.5	0.0114312	0.5	0.0115386	-0.0134895	1	1
AT1G78170.1	664	unknown protein; BEST Arabidopsis thaliana protein match is: unknown protein (TAIR:AT1G22250.1); Has 66 Blast hits to 66 proteins in 11 species: Archae - 0; Bacteria - 0; Metazoa - 0; Fungi - 0; Plants - 66; Viruses - 0; Other Eukaryotes - 0 (source: NCBI BLink).	26	0.929236	24	0.865814	0.101988	0.802713	0.833857
AT3G03310.1	1341	lecithin:cholesterol acyltransferase 3	1372	24.2799	310	5.53751	2.13245	5.9e-157	6.99e-156	up
AT3G57785.1	342	unknown protein; BEST Arabidopsis thaliana protein match is: unknown protein (TAIR:AT2G42310.1); Has 121 Blast hits to 121 proteins in 51 species: Archae - 0; Bacteria - 0; Metazoa - 4; Fungi - 48; Plants - 67; Viruses - 0; Other Eukaryotes - 2 (source: NCBI BLink).	262	18.1801	254	17.7905	0.0312488	0.805684	0.836419
AT4G07526.1	336	unknown protein; BEST Arabidopsis thaliana protein match is: unknown protein (TAIR:AT3G33528.1); Has 30201 Blast hits to 17322 proteins in 780 species: Archae - 12; Bacteria - 1396; Metazoa - 17338; Fungi - 3422; Plants - 5037; Viruses - 0; Other Eukaryotes - 2996 (source: NCBI BLink).	0.5	0.0353144	0.5	0.0356461	-0.0134895	1	1
AT4G03600.1	486	unknown protein; BEST Arabidopsis thaliana protein match is: unknown protein (TAIR:AT1G03730.1); Has 30201 Blast hits to 17322 proteins in 780 species: Archae - 12; Bacteria - 1396; Metazoa - 17338; Fungi - 3422; Plants - 5037; Viruses - 0; Other Eukaryotes - 2996 (source: NCBI BLink).	56	2.73447	48	2.36585	0.208903	0.46097	0.520974
AT2G31425.1	556	Plant invertase/pectin methylesterase inhibitor superfamily protein	0.5	0.0213411	1	0.0430831	-1.01349	1	1
AT5G64480.2	637	unknown protein; Has 35333 Blast hits to 34131 proteins in 2444 species: Archae - 798; Bacteria - 22429; Metazoa - 974; Fungi - 991; Plants - 531; Viruses - 0; Other Eukaryotes - 9610 (source: NCBI BLink).	420	15.647	499	18.7647	-0.26214	0.00597644	0.00944559
AT1G06720.2	3525	P-loop containing nucleoside triphosphate hydrolases superfamily protein	470	3.16417	676	4.59377	-0.537852	3.88e-10	9.72e-10
AT3G19830.3	2079	Calcium-dependent lipid-binding (CaLB domain) family protein	605	6.90592	945	10.8883	-0.656869	8.52e-19	2.8e-18
AT2G27280.1	1281	Coiled-coil domain-containing protein 55 (DUF2040)	6	0.111153	2	0.0373992	1.57147	0.151699	0.19237
AT3G56380.2	463	response regulator 17	12	0.615065	3	0.155211	1.98651	0.0170814	0.0253971
AT2G43490.7	2235	Ypt/Rab-GAP domain of gyp1p superfamily protein	1217	12.9221	457	4.89802	1.39957	2.65e-78	1.94e-77	up
AT5G61310.2	192	Cytochrome c oxidase subunit Vc family protein	187	23.1133	199	24.8275	-0.10322	0.482263	0.54204
AT5G09540.1	840	Chaperone DnaJ-domain superfamily protein	28	0.791042	31	0.884024	-0.160331	0.669714	0.716065
AT2G46995.1	114	unknown protein; LOCATED IN: endomembrane system; Has 30201 Blast hits to 17322 proteins in 780 species: Archae - 12; Bacteria - 1396; Metazoa - 17338; Fungi - 3422; Plants - 5037; Viruses - 0; Other Eukaryotes - 2996 (source: NCBI BLink).	10	2.08169	5	1.05062	0.98651	0.19853	0.245372
AT4G36070.2	1683	calcium-dependent protein kinase 18	0.5	0.00705028	0.5	0.00711651	-0.0134895	1	1
AT3G59120.1	1806	Cysteine/Histidine-rich C1 domain family protein	52	0.683292	135	1.7906	-1.38987	4.5e-10	1.12e-09
AT1G68370.1	1230	Chaperone DnaJ-domain superfamily protein	1611	31.0822	944	18.3844	0.757608	7.24e-39	3.46e-38
AT3G49725.1	1860	GTP-binding protein, HflX	258	3.29175	111	1.42952	1.20332	1.69e-14	4.93e-14
AT1G33220.1	1006	Glycosyl hydrolase superfamily protein	0.5	0.0117949	0.5	0.0119057	-0.0134895	1	1
AT3G21880.2	1105	B-box type zinc finger protein with CCT domain	0.5	0.0107381	0.5	0.010839	-0.0134895	1	1
AT4G16220.1	736	GDSL-like Lipase/Acylhydrolase superfamily protein	5	0.161218	8	0.260372	-0.691562	0.393976	0.454197
AT1G10490.1	3085	Domain of unknown function (DUF1726) ;Putative ATPase (DUF699)	194	1.49234	226	1.75483	-0.233756	0.0973413	0.127999
AT3G52390.2	969	TatD related DNase	108	2.64497	152	3.75752	-0.50653	0.00495128	0.00789903
AT2G36410.1	586	Family of unknown function (DUF662)	1572	63.6613	1994	81.5096	-0.356554	1.93e-13	5.46e-13
AT5G18661.1	156	unknown protein; Has 30201 Blast hits to 17322 proteins in 780 species: Archae - 12; Bacteria - 1396; Metazoa - 17338; Fungi - 3422; Plants - 5037; Viruses - 0; Other Eukaryotes - 2996 (source: NCBI BLink).	3	0.45637	2	0.307105	0.571473	0.661114	0.708953
AT3G60600.1	769	vesicle associated protein	3890	120.045	3337	103.947	0.207729	9.86e-10	2.42e-09
AT3G50010.1	2307	Cysteine/Histidine-rich C1 domain family protein	130	1.33726	217	2.25317	-0.752673	1.74e-06	3.66e-06
AT2G37025.1	1231	TRF-like 8	397	7.65338	853	16.5986	-1.1169	8.13e-40	3.94e-39	down
AT4G22270.2	1312	Protein of unknown function (DUF3537)	68	1.22997	100	1.82578	-0.569883	0.0111983	0.0170772
AT3G25070.2	673	RPM1 interacting protein 4	3402	119.961	1429	50.8626	1.23789	1.54e-178	2.02e-177	up
AT3G59920.1	1333	RAB GDP dissociation inhibitor 2	11529	205.25	4492	80.7218	1.34635	0	0	up
AT1G72275.1	1272	LOW protein: nuclease-like protein	59	1.10074	136	2.56114	-1.21831	1.59e-08	3.72e-08
AT3G52500.1	1407	Eukaryotic aspartyl protease family protein	2835	47.8167	3801	64.7121	-0.43652	1.51e-34	6.76e-34
AT5G53490.4	777	Tetratricopeptide repeat (TPR)-like superfamily protein	2456	75.0115	4573	140.981	-0.91032	4.04e-147	4.57e-146
AT2G40980.1	1852	Protein kinase superfamily protein	454	5.81749	401	5.18663	0.165601	0.0936228	0.123385
AT1G30840.1	1147	purine permease 4	8	0.165519	12	0.250611	-0.598452	0.358544	0.416905
AT1G01250.1	576	Integrase-type DNA-binding superfamily protein	5	0.206	12	0.499046	-1.27652	0.0816267	0.108878
AT3G51380.1	309	IQ-domain 20	11	0.844802	9	0.697695	0.276017	0.669573	0.716102
AT3G02910.1	562	AIG2-like (avirulence induced gene) family protein	811	34.2456	1168	49.7838	-0.539756	1.54e-16	4.78e-16
AT5G03560.2	1089	Tetratricopeptide repeat (TPR)-like superfamily protein	742	16.1695	511	11.2402	0.524606	1.76e-10	4.47e-10
AT5G64800.1	319	CLAVATA3/ESR-RELATED 21	28	2.08299	2	0.150183	3.79387	3.64e-07	7.95e-07
AT5G41840.1	1620	F-box/RNI-like superfamily protein	0.5	0.00732446	0.5	0.00739327	-0.0134895	1	1
AT5G49810.1	3214	methionine S-methyltransferase	847	6.25401	787	5.86557	0.0925088	0.19512	0.241498
AT3G14820.1	1054	GDSL-like Lipase/Acylhydrolase superfamily protein	0.5	0.0112577	0.5	0.0113635	-0.0134895	1	1
AT1G79570.1	3744	Protein kinase superfamily protein with octicosapeptide/Phox/Bem1p domain	2681	16.9935	1727	11.0494	0.621014	2.88e-45	1.5e-44
AT1G76870.2	1156	BEST Arabidopsis thaliana protein match is: sequence-specific DNA binding transcription factors (TAIR:AT1G21200.1); Has 406 Blast hits to 351 proteins in 76 species: Archae - 0; Bacteria - 2; Metazoa - 137; Fungi - 14; Plants - 127; Viruses - 0; Other Eukaryotes - 126 (source: NCBI BLink).	73	1.4986	88	1.8235	-0.283097	0.214155	0.263012
AT5G66690.1	1444	UDP-Glycosyltransferase superfamily protein	157	2.5802	12	0.199065	3.69617	7.74e-33	3.38e-32
AT1G11362.1	552	Plant invertase/pectin methylesterase inhibitor superfamily protein	14	0.60188	63	2.7339	-2.18341	5.48e-09	1.31e-08
AT5G20990.1	2010	molybdopterin biosynthesis CNX1 protein / molybdenum cofactor biosynthesis enzyme CNX1 (CNX1)	4750	56.0813	2980	35.5142	0.659126	2.14e-87	1.68e-86
AT2G40780.1	514	Nucleic acid-binding, OB-fold-like protein	113	5.21718	108	5.03318	0.0518019	0.789576	0.822138
AT4G27745.1	319	Yippee family putative zinc-binding protein	980	72.9048	335	25.1557	1.53513	1.61e-72	1.12e-71	up
AT2G17160.1	286	Interleukin-1 receptor-associated kinase 4 protein	0.5	0.0414882	0.5	0.0418779	-0.0134895	1	1
AT4G11911.1	820	unknown protein; FUNCTIONS IN: molecular_function unknown; INVOLVED IN: biological_process unknown; LOCATED IN: chloroplast; BEST Arabidopsis thaliana protein match is: unknown protein (TAIR:AT4G11910.1); Has 30201 Blast hits to 17322 proteins in 780 species: Archae - 12; Bacteria - 1396; Metazoa - 17338; Fungi - 3422; Plants - 5037; Viruses - 0; Other Eukaryotes - 2996 (source: NCBI BLink).	0.5	0.0144703	1	0.0292124	-1.01349	1	1
AT5G09445.1	238	unknown protein; FUNCTIONS IN: molecular_function unknown; INVOLVED IN: biological_process unknown; LOCATED IN: cellular_component unknown; Has 0 Blast hits to 0 proteins in 0 species (source: NCBI BLink).	9	0.8974	19	1.91231	-1.09149	0.0530441	0.0726948
AT2G41890.1	2292	curculin-like (mannose-binding) lectin family protein / PAN domain-containing protein	597	6.18131	940	9.82414	-0.668419	3.05e-19	1.01e-18
AT3G57480.1	747	zinc finger (C2H2 type, AN1-like) family protein	868	27.5753	457	14.6547	0.912011	3.32e-29	1.35e-28
AT2G22030.1	1150	Galactose oxidase/kelch repeat superfamily protein	0.5	0.0103179	0.5	0.0104149	-0.0134895	1	1
AT1G45015.1	460	MD-2-related lipid recognition domain-containing protein	24	1.23815	32	1.66638	-0.428527	0.268863	0.323071
AT1G48910.1	1150	Flavin-containing monooxygenase family protein	0.5	0.0103179	0.5	0.0104149	-0.0134895	1	1
AT3G47100.1	349	unknown protein; Has 1 Blast hits to 1 proteins in 1 species: Archae - 0; Bacteria - 0; Metazoa - 0; Fungi - 0; Plants - 1; Viruses - 0; Other Eukaryotes - 0 (source: NCBI BLink).	4	0.271991	9	0.61773	-1.18341	0.155382	0.196662
AT2G32500.2	828	Stress responsive alpha-beta barrel domain protein	124	3.55396	418	12.0928	-1.76665	5.21e-39	2.49e-38	down
AT5G11290.2	1267	Plant protein of unknown function (DUF247)	238	4.4578	15	0.283593	3.97444	3.08e-51	1.73e-50
AT4G17440.3	703	Protein of unknown function (DUF1639)	148	4.99605	162	5.52003	-0.143886	0.380182	0.439837
AT1G78680.1	1042	gamma-glutamyl hydrolase 2	2158	49.1478	1046	24.0461	1.03132	1.76e-85	1.36e-84	up
AT4G22900.1	1030	Protein of unknown function (DUF1191)	0.5	0.01152	6	0.139539	-3.59845	0.0202771	0.0298548
AT2G01960.1	781	tetraspanin14	0.5	0.0151929	1	0.0306712	-1.01349	1	1
AT2G10608.1	276	unknown protein; Has 35333 Blast hits to 34131 proteins in 2444 species: Archae - 798; Bacteria - 22429; Metazoa - 974; Fungi - 991; Plants - 531; Viruses - 0; Other Eukaryotes - 9610 (source: NCBI BLink).	0.5	0.0429914	0.5	0.0433953	-0.0134895	1	1
AT5G18870.1	775	Inosine-uridine preferring nucleoside hydrolase family protein	1	0.030621	2	0.0618173	-1.01349	0.554701	0.611746
AT5G02630.1	1285	Lung seven transmembrane receptor family protein	599	11.0623	786	14.6521	-0.405463	1.93e-07	4.28e-07
AT1G01225.1	781	NC domain-containing protein-related	89	2.70433	73	2.239	0.272419	0.230624	0.28147
AT5G17970.1	2340	Disease resistance protein (TIR-NBS-LRR class) family	2	0.0202831	0.5	0.00511842	1.98651	1	1
AT4G10400.1	1227	F-box/RNI-like/FBD-like domains-containing protein	26	0.502863	54	1.05422	-1.06794	0.00135504	0.00229578
AT2G04740.1	1735	ankyrin repeat family protein	728	9.95755	507	6.99987	0.508463	8.11e-10	2e-09
AT5G51010.1	463	Rubredoxin-like superfamily protein	1529	78.3695	2591	134.05	-0.77441	2.52e-64	1.63e-63
AT5G57650.1	144	eukaryotic translation initiation factor-related	35	5.76801	18	2.99427	0.945868	0.0201994	0.0297746
AT5G47620.4	1359	RNA-binding (RRM/RBD/RNP motifs) family protein	2674	46.6942	1934	34.0893	0.453922	2.68e-26	1.03e-25
AT4G19800.1	1194	Glycosyl hydrolase family protein with chitinase insertion domain	0.5	0.00993771	0.5	0.0100311	-0.0134895	1	1
AT5G15250.1	2064	FTSH protease 6	10	0.114977	13	0.150874	-0.392001	0.516492	0.574979
AT1G13700.1	804	6-phosphogluconolactonase 1	2860	84.4172	1918	57.1444	0.562923	1.14e-40	5.59e-40
AT3G12480.1	880	nuclear factor Y, subunit C11	3374	90.9878	2553	69.4944	0.388777	5.52e-25	2.07e-24
AT2G41900.1	2149	CCCH-type zinc finger protein with ARM repeat domain	3509	38.7496	1864	20.7774	0.899169	4.81e-110	4.45e-109
AT2G42500.1	939	protein phosphatase 2A-3	1900	48.0185	2119	54.0564	-0.170874	0.00017569	0.00032115
AT2G35390.2	1209	Phosphoribosyltransferase family protein	2279	44.7341	1817	36.0006	0.313353	4.26e-12	1.15e-11
AT2G04160.1	2316	Subtilisin-like serine endopeptidase family protein	969	9.92901	1694	17.5209	-0.819355	7.45e-47	3.97e-46
AT4G05080.1	1174	F-box and associated interaction domains-containing protein	0.5	0.010107	0.5	0.0102019	-0.0134895	1	1
AT3G11540.1	2743	Tetratricopeptide repeat (TPR)-like superfamily protein	1174	10.1569	962	8.401	0.273834	1.21e-05	2.42e-05
AT4G26510.2	1408	uridine kinase-like 4	902	15.2028	746	12.6916	0.260462	0.00025583	0.0004616
AT2G47910.1	739	chlororespiratory reduction 6	1010	32.4338	1757	56.952	-0.812248	7.76e-48	4.18e-47
AT5G59550.2	1536	zinc finger (C3HC4-type RING finger) family protein	6644	102.65	8933	139.312	-0.440582	3.97e-80	2.95e-79
AT3G16730.1	2049	CONTAINS InterPro DOMAIN/s: Non-SMC condensin II complex, subunit H2-like (InterPro:IPR009378); Has 249 Blast hits to 211 proteins in 82 species: Archae - 0; Bacteria - 0; Metazoa - 145; Fungi - 8; Plants - 30; Viruses - 0; Other Eukaryotes - 66 (source: NCBI BLink).	97	1.12344	102	1.19245	-0.086002	0.674192	0.720267
AT5G66070.2	736	RING/U-box superfamily protein	4802	154.834	3345	108.868	0.50814	5.18e-56	3.07e-55
AT3G62670.1	1278	response regulator 20	0.5	0.00928453	0.5	0.00937175	-0.0134895	1	1
AT5G44020.1	817	HAD superfamily, subfamily IIIB acid phosphatase	10862	315.507	12646	370.777	-0.232881	4.37e-35	1.98e-34
AT2G24170.1	1911	Endomembrane protein 70 protein family	269	3.34051	142	1.77996	0.908226	4.87e-10	1.21e-09
AT5G66110.1	442	Heavy metal transport/detoxification superfamily protein	134	7.19454	134	7.26213	-0.0134895	0.938993	0.955871
AT3G16830.1	3394	TOPLESS-related 2	2240	15.6623	2097	14.8002	0.0816823	0.0623411	0.0845706
AT5G36280.1	225	BEST Arabidopsis thaliana protein match is: mitochondrial acyl carrier protein 2 (TAIR:AT1G65290.1); Has 1807 Blast hits to 1807 proteins in 277 species: Archae - 0; Bacteria - 0; Metazoa - 736; Fungi - 347; Plants - 385; Viruses - 0; Other Eukaryotes - 339 (source: NCBI BLink).	0.5	0.0527361	0.5	0.0532315	-0.0134895	1	1
AT3G19663.1	142	unknown protein; Has 30201 Blast hits to 17322 proteins in 780 species: Archae - 12; Bacteria - 1396; Metazoa - 17338; Fungi - 3422; Plants - 5037; Viruses - 0; Other Eukaryotes - 2996 (source: NCBI BLink).	20	3.34243	10	1.68691	0.98651	0.0690141	0.0930252
AT5G38460.2	1599	ALG6, ALG8 glycosyltransferase family	364	5.40224	270	4.0448	0.41749	0.00029113	0.00052222
AT1G77930.1	814	Chaperone DnaJ-domain superfamily protein	8349	243.406	2733	80.426	1.59763	0	0	up
AT5G66631.1	1984	Tetratricopeptide repeat (TPR)-like superfamily protein	47	0.562182	44	0.531242	0.0816677	0.787214	0.820061
AT4G05360.1	2206	Zinc knuckle (CCHC-type) family protein	0.5	0.0053788	0.5	0.00542933	-0.0134895	1	1
AT1G50970.1	1708	Membrane trafficking VPS53 family protein	472	6.55805	494	6.9282	-0.0792137	0.393568	0.453949
AT2G04930.1	831	Haloacid dehalogenase-like hydrolase (HAD) superfamily protein	0.5	0.0142787	0.5	0.0144129	-0.0134895	1	1
AT1G04940.1	823	translocon at the inner envelope membrane of chloroplasts 20	594	17.128	643	18.7151	-0.127845	0.11929	0.154482
AT1G44820.1	1315	Peptidase M20/M25/M40 family protein	975	17.5954	688	12.5327	0.489504	6.59e-12	1.77e-11
AT4G31870.1	700	glutathione peroxidase 7	61	2.06801	203	6.94671	-1.74809	1.59e-19	5.33e-19	down
AT5G14150.1	1149	Protein of unknown function, DUF642	2	0.0413077	1	0.0208479	0.98651	0.565288	0.620394
AT1G23960.1	906	Protein of unknown function (DUF626)	1912	50.0819	1185	31.3308	0.676706	6.79e-38	3.2e-37
AT5G18140.1	1000	Chaperone DnaJ-domain superfamily protein	534	12.6725	901	21.5827	-0.768177	3.54e-23	1.28e-22
AT4G26370.1	903	antitermination NusB domain-containing protein	241	6.33359	620	16.447	-1.37672	3.61e-40	1.76e-39	down
AT3G19460.3	703	Reticulon family protein	1061	35.8163	547	18.6386	0.942322	3.2e-37	1.49e-36
AT5G54095.1	405	unknown protein; FUNCTIONS IN: molecular_function unknown; INVOLVED IN: N-terminal protein myristoylation; LOCATED IN: cellular_component unknown; EXPRESSED IN: 9 plant structures; EXPRESSED DURING: L mature pollen stage, M germinated pollen stage, 4 anthesis, C globular stage, petal differentiation and expansion stage; BEST Arabidopsis thaliana protein match is: unknown protein (TAIR:AT4G27580.1…	2	0.117191	7	0.414023	-1.82084	0.0842924	0.112156
AT3G44280.1	324	unknown protein; FUNCTIONS IN: molecular_function unknown; INVOLVED IN: biological_process unknown; LOCATED IN: endomembrane system; EXPRESSED IN: 24 plant structures; EXPRESSED DURING: 15 growth stages; BEST Arabidopsis thaliana protein match is: unknown protein (TAIR:AT5G22280.1); Has 82 Blast hits to 82 proteins in 13 species: Archae - 0; Bacteria - 0; Metazoa - 0; Fungi - 0; Plants - 82; Viru…	755	55.2997	216	15.9695	1.79196	1.02e-69	6.94e-69	up
AT3G25820.1	1801	terpene synthase-like sequence-1,8-cineole	141	1.85792	146	1.94187	-0.0637628	0.708147	0.751019
AT2G43690.1	1993	Concanavalin A-like lectin protein kinase family protein	28	0.333404	27	0.324517	0.0389779	0.920205	0.938497
AT2G29730.1	1402	UDP-glucosyl transferase 71D1	195	3.30071	375	6.40715	-0.956906	1.23e-14	3.61e-14
AT2G24390.1	457	AIG2-like (avirulence induced gene) family protein	184	9.55482	109	5.71336	0.741888	1.51e-05	2.99e-05
AT1G66060.1	945	Family of unknown function (DUF577)	20	0.502249	10	0.253483	0.98651	0.0690141	0.0930252
AT5G62860.1	655	F-box associated ubiquitination effector family protein	0.5	0.0181155	0.5	0.0182856	-0.0134895	1	1
AT4G15240.1	1464	Protein of unknown function (DUF604)	297	4.81433	303	4.95773	-0.0423444	0.719245	0.759835
AT3G50100.1	1228	small RNA degrading nuclease 1	44	0.850306	98	1.91165	-1.16877	3.45e-06	7.12e-06
AT3G21590.3	654	Senescence/dehydration-associated protein-related	0.5	0.0181432	0.5	0.0183136	-0.0134895	1	1
AT1G53970.1	292	unknown protein; Has 0 Blast hits to 0 proteins in 0 species (source: NCBI BLink).	29	2.35687	20	1.6407	0.522563	0.208781	0.256914
ATCG00550.1	120	photosystem II reaction center protein J	1093	216.152	1133	226.167	-0.065344	0.285337	0.340899
AT3G05630.1	3139	phospholipase D P2	177	1.33814	118	0.900476	0.571473	0.00075927	0.00131624
AT1G68360.1	732	C2H2 and C2HC zinc fingers superfamily protein	40	1.29679	36	1.17807	0.138514	0.675793	0.721736
AT1G08760.1	2245	Plant protein of unknown function (DUF936)	853	9.01682	543	5.79382	0.638104	3.37e-16	1.04e-15
AT5G25780.1	2142	eukaryotic translation initiation factor 3B-2	2387	26.4456	692	7.7387	1.77287	4.78e-213	6.99e-212	up
AT2G31985.1	723	Protein of unknown function (DUF1264)	0.5	0.0164117	1	0.0331317	-1.01349	1	1
AT5G64813.1	1027	Ras-related small GTP-binding family protein	2231	51.5525	1718	40.0714	0.363471	3.2e-15	9.57e-15
AT5G18750.1	2653	DNAJ heat shock N-terminal domain-containing protein	327	2.92504	191	1.72456	0.762228	3.5e-09	8.44e-09
AT1G66940.4	1083	protein kinase-related	615	13.4762	597	13.2047	0.0293659	0.723113	0.763345
AT3G51630.2	1648	with no lysine (K) kinase 5	1544	22.2337	1476	21.4541	0.0514905	0.326802	0.383193
AT1G34040.1	1372	Pyridoxal phosphate (PLP)-dependent transferases superfamily protein	14	0.242156	20	0.349186	-0.528063	0.28972	0.345554
AT5G53760.1	1720	Seven transmembrane MLO family protein	98	1.35213	150	2.08903	-0.627598	0.00070642	0.00122825
AT1G21110.1	1119	O-methyltransferase family protein	367	7.78317	944	20.208	-1.3765	3.23e-60	2e-59	down
AT2G07648.1	135	hypothetical protein	9	1.58208	0.5	0.0887192	4.15644	0.00300591	0.00490819
AT2G28040.1	1185	Eukaryotic aspartyl protease family protein	1	0.0200264	9	0.181931	-3.18341	0.00688189	0.0107931
AT5G22020.1	1185	Calcium-dependent phosphotriesterase superfamily protein	554	11.0946	724	14.6353	-0.399593	8.27e-07	1.77e-06
AT5G42710.1	2422	unknown protein; Has 1807 Blast hits to 1807 proteins in 277 species: Archae - 0; Bacteria - 0; Metazoa - 736; Fungi - 347; Plants - 385; Viruses - 0; Other Eukaryotes - 339 (source: NCBI BLink).	0.5	0.0048991	0.5	0.00494513	-0.0134895	1	1
AT1G75170.1	889	Sec14p-like phosphatidylinositol transfer family protein	1120	29.8976	624	16.8137	0.830391	5.71e-32	2.45e-31
AT3G62050.1	472	Putative endonuclease or glycosyl hydrolase	2	0.100556	26	1.31951	-3.71393	1.02e-06	2.16e-06
AT4G32810.2	1789	carotenoid cleavage dioxygenase 8	2844	37.7259	5891	78.8788	-1.06408	3.91e-244	6.35e-243	down
AT2G47410.5	4591	WD40/YVTN repeat-like-containing domain;Bromodomain	1859	9.60932	1449	7.56036	0.34598	6.42e-12	1.72e-11
AT4G13670.1	1162	plastid transcriptionally active 5	1865	38.0885	2532	52.1962	-0.454591	2.85e-25	1.08e-24
AT4G08930.1	886	APR-like 6	2920	78.2114	2992	80.8927	-0.0486314	0.195001	0.241377
AT2G46830.1	1825	circadian clock associated 1	1267	16.4753	3112	40.8468	-1.30992	5.02e-180	6.61e-179	down
AT1G04520.1	922	plasmodesmata-located protein 2	69	1.77598	114	2.9618	-0.737855	0.00065963	0.00114976
AT1G24480.1	717	S-adenosyl-L-methionine-dependent methyltransferases superfamily protein	0.5	0.016549	0.5	0.0167045	-0.0134895	1	1
AT2G02103.1	1209	unknown protein; FUNCTIONS IN: molecular_function unknown; INVOLVED IN: biological_process unknown; LOCATED IN: cellular_component unknown; BEST Arabidopsis thaliana protein match is: unknown protein (TAIR:AT5G25200.1); Has 30201 Blast hits to 17322 proteins in 780 species: Archae - 12; Bacteria - 1396; Metazoa - 17338; Fungi - 3422; Plants - 5037; Viruses - 0; Other Eukaryotes - 2996 (source: NC…	2	0.0392577	0.5	0.00990661	1.98651	1	1
AT2G23834.1	100	unknown protein; FUNCTIONS IN: molecular_function unknown; INVOLVED IN: biological_process unknown; LOCATED IN: cellular_component unknown; Has 30201 Blast hits to 17322 proteins in 780 species: Archae - 12; Bacteria - 1396; Metazoa - 17338; Fungi - 3422; Plants - 5037; Viruses - 0; Other Eukaryotes - 2996 (source: NCBI BLink).	0.5	0.118656	0.5	0.119771	-0.0134895	1	1
AT1G27370.5	1188	squamosa promoter binding protein-like 10	290	5.79298	245	4.94005	0.229782	0.0659533	0.0891735
ATCG00700.1	129	photosystem II reaction center protein N	77	14.1652	62	11.5129	0.299101	0.223007	0.272977
AT4G32420.1	2511	Cyclophilin-like peptidyl-prolyl cis-trans isomerase family protein	645	6.09584	932	8.891	-0.54452	1.07e-13	3.06e-13
AT2G13895.1	700	Cysteine/Histidine-rich C1 domain family protein	14	0.474625	15	0.513304	-0.113025	0.832978	0.860183
AT1G04500.1	1158	CCT motif family protein	49	1.00417	9	0.186172	2.4313	4.74e-08	1.08e-07
AT3G27925.2	1317	DegP protease 1	3344	60.2561	4315	78.4832	-0.381275	1.07e-30	4.47e-30
AT4G27510.1	2184	unknown protein; Has 25 Blast hits to 23 proteins in 8 species: Archae - 0; Bacteria - 0; Metazoa - 0; Fungi - 0; Plants - 25; Viruses - 0; Other Eukaryotes - 0 (source: NCBI BLink).	7	0.0760617	10	0.10968	-0.528063	0.454074	0.513635
AT3G18020.1	2065	Pentatricopeptide repeat (PPR) superfamily protein	49	0.563115	79	0.916407	-0.70256	0.00660474	0.0103788
AT5G26600.1	1426	Pyridoxal phosphate (PLP)-dependent transferases superfamily protein	1800	29.9553	1670	28.0529	0.0946593	0.0533732	0.07311
AT3G05650.1	2604	receptor like protein 32	105	0.956905	16	0.147184	2.70076	2.36e-17	7.48e-17
AT2G27313.1	201	hypothetical protein	1	0.118066	1	0.119175	-0.0134895	0.994725	0.996841
AT2G21080.1	1243	unknown protein; FUNCTIONS IN: molecular_function unknown; INVOLVED IN: biological_process unknown; LOCATED IN: vacuole; EXPRESSED IN: 15 plant structures; EXPRESSED DURING: 9 growth stages; CONTAINS InterPro DOMAIN/s: Protein of unknown function DUF3537 (InterPro:IPR021924); BEST Arabidopsis thaliana protein match is: Protein of unknown function (DUF3537) (TAIR:AT3G20300.1); Has 141 Blast hits t…	155	2.95925	183	3.52664	-0.253065	0.107466	0.140233
AT1G18280.1	541	Bifunctional inhibitor/lipid-transfer protein/seed storage 2S albumin superfamily protein	85	3.72857	128	5.66753	-0.604099	0.00249476	0.00411561
AT5G15350.1	516	early nodulin-like protein 17	7612	350.082	9350	434.054	-0.31018	2.54e-44	1.31e-43
AT4G21950.1	163	unknown protein; Has 2 Blast hits to 2 proteins in 1 species: Archae - 0; Bacteria - 0; Metazoa - 0; Fungi - 0; Plants - 2; Viruses - 0; Other Eukaryotes - 0 (source: NCBI BLink).	0.5	0.0727953	0.5	0.0734791	-0.0134895	1	1
AT5G09290.1	1036	Inositol monophosphatase family protein	1778	40.728	19	0.439314	6.53462	0	0	up
AT5G20340.1	1063	beta-1,3-glucanase 5	0.5	0.0111624	0.5	0.0112673	-0.0134895	1	1
AT2G31480.1	1416	unknown protein; BEST Arabidopsis thaliana protein match is: unknown protein (TAIR:AT1G05894.1); Has 35333 Blast hits to 34131 proteins in 2444 species: Archae - 798; Bacteria - 22429; Metazoa - 974; Fungi - 991; Plants - 531; Viruses - 0; Other Eukaryotes - 9610 (source: NCBI BLink).	6	0.100556	1	0.0169168	2.57147	0.0485445	0.0669692
AT5G58260.1	627	oxidoreductases, acting on NADH or NADPH, quinone or similar compound as acceptor	167	6.32077	513	19.5989	-1.6326	1.17e-42	5.89e-42	down
AT4G24960.1	406	HVA22 homologue D	1889	110.415	343	20.2372	2.44785	5.79e-254	9.77e-253	up
AT2G44290.1	615	Bifunctional inhibitor/lipid-transfer protein/seed storage 2S albumin superfamily protein	4053	156.395	1142	44.4808	1.81394	0	0	up
AT5G07880.1	753	synaptosomal-associated protein SNAP25-like 29	23	0.724859	4	0.127247	2.51007	0.00013886	0.0002563
AT2G31141.1	495	unknown protein; Has 30201 Blast hits to 17322 proteins in 780 species: Archae - 12; Bacteria - 1396; Metazoa - 17338; Fungi - 3422; Plants - 5037; Viruses - 0; Other Eukaryotes - 2996 (source: NCBI BLink).	255	12.2252	105	5.08119	1.26662	2e-15	6.01e-15	up
AT2G28790.2	822	Pathogenesis-related thaumatin superfamily protein	43	1.24142	48	1.39878	-0.172187	0.569463	0.623524
AT3G48920.1	784	myb domain protein 45	88	2.66371	50	1.52769	0.802086	0.00136561	0.00231237
AT2G47480.1	330	Protein of unknown function (DUF3511)	15	1.07869	55	3.99236	-1.88796	7.08e-07	1.52e-06
AT3G50400.1	1123	GDSL-like Lipase/Acylhydrolase superfamily protein	60	1.26792	2	0.0426611	4.8934	2.05e-15	6.16e-15
AT1G76630.2	3505	Tetratricopeptide repeat (TPR)-like superfamily protein	718	4.86135	564	3.85454	0.334799	3.48e-05	6.72e-05
AT3G56900.1	1342	Transducin/WD40 repeat-like superfamily protein	229	4.04952	158	2.82024	0.521933	0.00041841	0.00074149
AT2G27210.1	3019	BRI1 suppressor 1 (BSU1)-like 3	1806	14.1963	1291	10.2434	0.470819	1.92e-19	6.43e-19
AT1G70949.1	261	unknown protein; LOCATED IN: endomembrane system; Has 30201 Blast hits to 17322 proteins in 780 species: Archae - 12; Bacteria - 1396; Metazoa - 17338; Fungi - 3422; Plants - 5037; Viruses - 0; Other Eukaryotes - 2996 (source: NCBI BLink).	0.5	0.0454622	0.5	0.0458892	-0.0134895	1	1
AT3G62530.1	664	ARM repeat superfamily protein	2321	82.9522	3960	142.859	-0.784243	2e-99	1.72e-98
AT3G53470.2	409	unknown protein; FUNCTIONS IN: molecular_function unknown; INVOLVED IN: biological_process unknown; LOCATED IN: chloroplast thylakoid membrane, chloroplast; EXPRESSED IN: 22 plant structures; EXPRESSED DURING: 13 growth stages; Has 35 Blast hits to 35 proteins in 13 species: Archae - 0; Bacteria - 0; Metazoa - 0; Fungi - 0; Plants - 35; Viruses - 0; Other Eukaryotes - 0 (source: NCBI BLink).	431	25.0078	800	46.8542	-0.905802	5.42e-27	2.11e-26
AT2G44710.1	2428	RNA-binding (RRM/RBD/RNP motifs) family protein	1141	11.1521	858	8.46487	0.39776	8.66e-10	2.13e-09
AT1G30730.1	1579	FAD-binding Berberine family protein	5561	83.5779	10718	162.597	-0.960109	0	0
AT2G45350.1	1839	Pentatricopeptide repeat (PPR) superfamily protein	2	0.0258089	8	0.104205	-2.01349	0.0484101	0.0668705
AT3G51020.1	400	unknown protein; BEST Arabidopsis thaliana protein match is: unknown protein (TAIR:AT5G66370.1); Has 19 Blast hits to 19 proteins in 4 species: Archae - 0; Bacteria - 0; Metazoa - 2; Fungi - 0; Plants - 17; Viruses - 0; Other Eukaryotes - 0 (source: NCBI BLink).	1	0.0593281	0.5	0.0299427	0.98651	1	1
AT3G58990.1	759	isopropylmalate isomerase 1	105	3.28298	64	2.01985	0.700756	0.0018726	0.00312659
AT2G14700.1	667	unknown protein; Has 1 Blast hits to 1 proteins in 1 species: Archae - 0; Bacteria - 0; Metazoa - 0; Fungi - 0; Plants - 1; Viruses - 0; Other Eukaryotes - 0 (source: NCBI BLink).	0.5	0.0177896	0.5	0.0179567	-0.0134895	1	1
AT4G04780.1	418	mediator 21	279	15.8398	292	16.7335	-0.0791928	0.511977	0.571047
AT3G52800.1	511	A20/AN1-like zinc finger family protein	21221	985.521	33799	1584.4	-0.684978	0	0
AT1G63160.1	999	replication factor C 2	45	1.06898	75	1.79836	-0.750455	0.00505454	0.00805802
AT5G36800.2	654	unknown protein; FUNCTIONS IN: molecular_function unknown; INVOLVED IN: N-terminal protein myristoylation; LOCATED IN: endomembrane system; BEST Arabidopsis thaliana protein match is: unknown protein (TAIR:AT5G36710.1); Has 1807 Blast hits to 1807 proteins in 277 species: Archae - 0; Bacteria - 0; Metazoa - 736; Fungi - 347; Plants - 385; Viruses - 0; Other Eukaryotes - 339 (source: NCBI BLink).	11	0.39915	2	0.0732544	2.44594	0.00942176	0.0145405
AT2G22790.1	976	unknown protein; BEST Arabidopsis thaliana protein match is: unknown protein (TAIR:AT5G67020.1); Has 111 Blast hits to 111 proteins in 33 species: Archae - 0; Bacteria - 44; Metazoa - 0; Fungi - 0; Plants - 67; Viruses - 0; Other Eukaryotes - 0 (source: NCBI BLink).	275	6.68657	366	8.98282	-0.425902	0.00020069	0.00036549
AT4G02725.1	496	unknown protein; FUNCTIONS IN: molecular_function unknown; INVOLVED IN: biological_process unknown; LOCATED IN: chloroplast, membrane; Has 35333 Blast hits to 34131 proteins in 2444 species: Archae - 798; Bacteria - 22429; Metazoa - 974; Fungi - 991; Plants - 531; Viruses - 0; Other Eukaryotes - 9610 (source: NCBI BLink).	1024	48.9936	1276	61.6241	-0.330902	4.17e-08	9.55e-08
AT3G43240.1	2241	ARID/BRIGHT DNA-binding domain-containing protein	1012	10.7167	1050	11.2235	-0.0666696	0.294108	0.350312
AT3G12360.1	1771	Ankyrin repeat family protein	6897	92.4192	3928	53.1293	0.798684	1.7e-175	2.19e-174
AT5G06920.1	1060	FASCICLIN-like arabinogalactan protein 21 precursor	0.5	0.011194	0.5	0.0112992	-0.0134895	1	1
AT1G80860.1	492	phospholipid N-methyltransferase	296	14.2773	269	13.0969	0.124501	0.305334	0.361489
AT5G19190.1	463	unknown protein; BEST Arabidopsis thaliana protein match is: unknown protein (TAIR:AT3G06070.1); Has 1807 Blast hits to 1807 proteins in 277 species: Archae - 0; Bacteria - 0; Metazoa - 736; Fungi - 347; Plants - 385; Viruses - 0; Other Eukaryotes - 339 (source: NCBI BLink).	1317	67.5034	1673	86.5559	-0.358672	1.26e-11	3.34e-11
AT1G47350.1	1584	F-box associated ubiquitination effector family protein	0.5	0.00749093	0.5	0.0075613	-0.0134895	1	1
AT1G70950.1	1435	TPX2 (targeting protein for Xklp2) protein family	54	0.893023	88	1.46897	-0.718034	0.00347815	0.00564058
AT4G32830.1	883	ataurora1	38	1.02128	8	0.217026	2.23444	4.81e-06	9.84e-06
AT1G70680.1	577	Caleosin-related family protein	125	5.14109	3	0.124545	5.36733	5.42e-31	2.28e-30	up
AT1G49630.1	3240	presequence protease 2	363	2.65878	613	4.53207	-0.769407	2.6e-16	8.02e-16
AT3G14010.5	1810	CTC-interacting domain 4	4808	63.0386	2851	37.7312	0.740479	4.47e-108	4.08e-107
AT4G27530.1	391	unknown protein; BEST Arabidopsis thaliana protein match is: unknown protein (TAIR:AT5G53895.1); Has 14 Blast hits to 14 proteins in 3 species: Archae - 0; Bacteria - 0; Metazoa - 0; Fungi - 0; Plants - 14; Viruses - 0; Other Eukaryotes - 0 (source: NCBI BLink).	17	1.03179	15	0.918959	0.167083	0.743479	0.781359
AT1G10840.1	1011	translation initiation factor 3 subunit H1	2347	55.0913	2450	58.0492	-0.0754535	0.0701372	0.0944536
AT2G37440.1	1438	DNAse I-like superfamily protein	38	0.627112	19	0.316502	0.98651	0.012197	0.0185233
AT5G26200.1	1027	Mitochondrial substrate carrier family protein	99	2.28763	207	4.82816	-1.07762	2.62e-10	6.61e-10
AT1G25682.1	930	Family of unknown function (DUF572)	2303	58.7668	1755	45.2039	0.378554	8.84e-17	2.76e-16
AT1G20690.1	721	SWI-SNF-related chromatin binding protein	33	1.08617	57	1.89374	-0.801985	0.00963473	0.0148518
AT5G04660.1	1537	cytochrome P450, family 77, subfamily A, polypeptide 4	44	0.679359	78	1.21563	-0.83946	0.00163719	0.00275016
AT1G17710.1	837	Pyridoxal phosphate phosphatase-related protein	59	1.67281	5	0.143096	3.54723	5.79e-13	1.61e-12
AT3G05530.1	1273	regulatory particle triple-A ATPase 5A	20936	390.289	5974	112.413	1.79573	0	0	up
AT4G13330.1	1284	S-adenosyl-L-methionine-dependent methyltransferases superfamily protein	177	3.27136	192	3.58193	-0.130847	0.38389	0.443575
AT3G17390.1	1179	S-adenosylmethionine synthetase family protein	17065	343.489	28291	574.799	-0.742792	0	0
AT1G19480.1	1147	DNA glycosylase superfamily protein	134	2.77244	104	2.17196	0.35216	0.0607413	0.0824704
AT5G02200.2	604	far-red-elongated hypocotyl1-like	121	4.75411	197	7.81287	-0.716678	1.27e-05	2.54e-05
AT5G20470.1	1668	myosin, putative	5	0.0711369	15	0.215415	-1.59845	0.0211348	0.0310054
AT2G34540.2	865	unknown protein; BEST Arabidopsis thaliana protein match is: unknown protein (TAIR:AT2G34530.1); Has 35333 Blast hits to 34131 proteins in 2444 species: Archae - 798; Bacteria - 22429; Metazoa - 974; Fungi - 991; Plants - 531; Viruses - 0; Other Eukaryotes - 9610 (source: NCBI BLink).	1	0.027435	3	0.0830781	-1.59845	0.302503	0.358858
AT5G15850.1	1065	CONSTANS-like 1	1776	39.5744	1634	36.7522	0.106734	0.0308325	0.0440212
AT4G19540.1	940	IND1(iron-sulfur protein required for NADH dehydrogenase)-like	172	4.34231	297	7.5685	-0.801544	3.5e-09	8.43e-09
AT3G56460.1	1044	GroES-like zinc-binding alcohol dehydrogenase family protein	5422	123.248	3309	75.9238	0.69894	3.99e-110	3.69e-109
AT2G19830.2	639	SNF7 family protein	4970	184.576	2004	75.1239	1.29687	2.76e-279	5.07e-278	up
AT2G25780.1	460	Protein of unknown function (DUF1677)	32	1.65087	34	1.77053	-0.100952	0.776276	0.810496
AT2G34020.2	1929	Calcium-binding EF-hand family protein	14	0.172233	29	0.36012	-1.06412	0.0192233	0.0283977
AT5G49870.1	1803	Mannose-binding lectin superfamily protein	9	0.118459	7	0.0930002	0.349081	0.629785	0.680791
AT5G10540.1	2104	Zincin-like metalloproteases family protein	1388	15.6554	1953	22.235	-0.506174	7.74e-24	2.84e-23
AT1G55040.1	2548	zinc finger (Ran-binding) family protein	73	0.679899	110	1.03413	-0.605025	0.00499823	0.00797165
AT2G28630.1	1428	3-ketoacyl-CoA synthase 12	2187	36.3447	9649	161.859	-2.15492	0	0	down
AT1G11820.2	1533	O-Glycosyl hydrolases family 17 protein	1256	19.4432	2488	38.8767	-0.99964	2.72e-94	2.25e-93
AT3G58850.1	354	phy rapidly regulated 2	129	8.64783	175	11.8418	-0.453473	0.00644166	0.0101393
AT3G54200.1	706	Late embryogenesis abundant (LEA) hydroxyproline-rich glycoprotein family	3538	118.925	5287	179.385	-0.593005	1.88e-81	1.4e-80
AT2G39760.1	1225	BTB/POZ/MATH-domains containing protein	1291	25.0098	820	16.0346	0.641304	6.6e-24	2.43e-23
AT3G13570.1	786	SC35-like splicing factor 30A	1515	45.7415	1780	54.2474	-0.246049	1.02e-06	2.17e-06
AT1G75520.1	1038	SHI-related sequence 5	42	0.960224	55	1.26925	-0.402532	0.171381	0.214352
AT1G60985.1	286	SCR-like 6	9	0.746788	0.5	0.0418779	4.15644	0.00300591	0.00490819
AT2G06925.1	444	Phospholipase A2 family protein	149	7.96387	206	11.1139	-0.480822	0.00181264	0.00303123
AT1G56520.2	3351	Disease resistance protein (TIR-NBS-LRR class) family	3953	27.9945	1035	7.39856	1.91983	0	0	up
AT1G49435.1	213	low-molecular-weight cysteine-rich 16	0.5	0.0557072	0.5	0.0562305	-0.0134895	1	1
AT2G17700.1	1638	ACT-like protein tyrosine kinase family protein	306	4.43331	219	3.20267	0.469111	0.00021611	0.00039256
AT5G56420.1	1266	F-box/RNI-like/FBD-like domains-containing protein	481	9.01638	238	4.50324	1.00159	1.72e-19	5.75e-19	up
AT1G64340.1	790	unknown protein; BEST Arabidopsis thaliana protein match is: unknown protein (TAIR:AT5G41810.1); Has 30201 Blast hits to 17322 proteins in 780 species: Archae - 12; Bacteria - 1396; Metazoa - 17338; Fungi - 3422; Plants - 5037; Viruses - 0; Other Eukaryotes - 2996 (source: NCBI BLink).	0.5	0.0150198	0.5	0.0151609	-0.0134895	1	1
AT2G38905.1	162	Low temperature and salt responsive protein family	4	0.585957	0.5	0.0739327	2.98651	1	1
AT2G10602.1	466	unknown protein; BEST Arabidopsis thaliana protein match is: unknown protein (TAIR:AT1G36756.1); Has 30201 Blast hits to 17322 proteins in 780 species: Archae - 12; Bacteria - 1396; Metazoa - 17338; Fungi - 3422; Plants - 5037; Viruses - 0; Other Eukaryotes - 2996 (source: NCBI BLink).	2	0.101851	0.5	0.0257019	1.98651	1	1
AT5G13020.1	1191	Emsy N Terminus (ENT)/ plant Tudor-like domains-containing protein	1807	36.0054	1563	31.4361	0.195789	8.35e-05	0.00015693
AT1G60995.1	1869	FUNCTIONS IN: molecular_function unknown; INVOLVED IN: biological_process unknown; LOCATED IN: cellular_component unknown; EXPRESSED IN: 20 plant structures; EXPRESSED DURING: 10 growth stages; CONTAINS InterPro DOMAIN/s: Membralin (InterPro:IPR019144); Has 172 Blast hits to 170 proteins in 70 species: Archae - 0; Bacteria - 0; Metazoa - 110; Fungi - 0; Plants - 38; Viruses - 0; Other Eukaryotes …	1114	14.1448	1026	13.1498	0.105229	0.0917179	0.120989
AT5G60100.2	1566	pseudo-response regulator 3	293	4.44014	350	5.35375	-0.269944	0.0179003	0.0265414
AT4G35560.2	3151	Transducin/WD40 repeat-like superfamily protein	87	0.655227	83	0.630974	0.0544145	0.805795	0.836476
AT5G09270.1	334	unknown protein; Has 30201 Blast hits to 17322 proteins in 780 species: Archae - 12; Bacteria - 1396; Metazoa - 17338; Fungi - 3422; Plants - 5037; Viruses - 0; Other Eukaryotes - 2996 (source: NCBI BLink).	157	11.1551	172	12.3357	-0.145134	0.361831	0.420541
AT5G25180.1	1488	cytochrome P450, family 71, subfamily B, polypeptide 14	503	8.02206	966	15.5509	-0.954954	4.43e-35	2e-34
AT1G65420.1	591	Protein of unknown function (DUF565)	99	3.97529	152	6.16081	-0.63206	0.00060099	0.00105152
AT1G80700.1	643	unknown protein; FUNCTIONS IN: molecular_function unknown; INVOLVED IN: biological_process unknown; LOCATED IN: mitochondrion; BEST Arabidopsis thaliana protein match is: unknown protein (TAIR:AT1G80980.1); Has 476 Blast hits to 340 proteins in 85 species: Archae - 2; Bacteria - 44; Metazoa - 84; Fungi - 36; Plants - 40; Viruses - 0; Other Eukaryotes - 270 (source: NCBI BLink).	469	17.3094	437	16.2799	0.0884651	0.35623	0.414397
AT1G74200.2	906	receptor like protein 16	16	0.419095	11	0.290835	0.527079	0.34673	0.404514
AT1G17070.1	2548	GC-rich sequence DNA-binding factor-like protein with Tuftelin interacting domain	576	5.36468	343	3.2246	0.734371	3.23e-14	9.37e-14
AT4G19650.2	1777	Mitochondrial transcription termination factor family protein	87	1.16186	78	1.05145	0.144052	0.52164	0.580047
AT5G18650.1	802	CHY-type/CTCHY-type/RING-type Zinc finger protein	4959	146.737	5670	169.352	-0.206789	1.57e-13	4.45e-13
AT1G68845.1	415	unknown protein; Has 2 Blast hits to 2 proteins in 1 species: Archae - 0; Bacteria - 0; Metazoa - 0; Fungi - 0; Plants - 2; Viruses - 0; Other Eukaryotes - 0 (source: NCBI BLink).	0.5	0.0285919	2	0.115442	-2.01349	1	1
AT4G21070.1	2824	breast cancer susceptibility1	85	0.714291	15	0.127235	2.48901	3.1e-13	8.7e-13
AT1G78610.1	2568	mechanosensitive channel of small conductance-like 6	740	6.83845	442	4.12296	0.729989	1.16e-17	3.73e-17
AT2G29950.1	376	ELF4-like 1	496	31.3051	118	7.51754	2.05806	1.78e-55	1.05e-54	up
AT3G03630.1	1212	cysteine synthase 26	117	2.29089	203	4.01213	-0.808461	8.69e-07	1.85e-06
AT3G60470.1	1621	Plant protein of unknown function (DUF247)	175	2.56198	0.5	0.00738871	8.43772	1.14e-36	5.28e-36
AT1G20870.1	1389	HSP20-like chaperones superfamily protein	146	2.49443	10	0.172456	3.85441	1.66e-31	7.05e-31
AT1G54090.1	1867	exocyst subunit exo70 family protein D2	2417	30.7223	832	10.6748	1.52507	2.48e-174	3.17e-173	up
AT3G10116.1	511	COBRA-like extracellular glycosyl-phosphatidyl inositol-anchored protein family	0.5	0.0232204	1	0.0468771	-1.01349	1	1
AT5G06030.1	451	Plant self-incompatibility protein S1 family	0.5	0.0263096	0.5	0.0265568	-0.0134895	1	1
AT5G27550.1	2295	P-loop containing nucleoside triphosphate hydrolases superfamily protein	64	0.661787	73	0.761942	-0.203314	0.410016	0.469964
AT5G47120.1	742	BAX inhibitor 1	30288	968.696	3816	123.193	2.97512	0	0	up
AT1G06140.1	1675	Pentatricopeptide repeat (PPR) superfamily protein	39	0.552549	66	0.943867	-0.772481	0.00700034	0.0109678
AT4G12930.1	423	unknown protein; FUNCTIONS IN: molecular_function unknown; INVOLVED IN: biological_process unknown; LOCATED IN: endomembrane system; EXPRESSED IN: leaf whorl, sepal, male gametophyte, flower, pollen tube; EXPRESSED DURING: L mature pollen stage, M germinated pollen stage, 4 anthesis, petal differentiation and expansion stage; BEST Arabidopsis thaliana protein match is: unknown protein (TAIR:AT4G2…	0.5	0.0280511	0.5	0.0283146	-0.0134895	1	1
AT5G51915.1	172	hypothetical protein	2	0.275945	2	0.278537	-0.0134895	0.99254	0.997579
AT5G55010.1	328	unknown protein; Has 1807 Blast hits to 1807 proteins in 277 species: Archae - 0; Bacteria - 0; Metazoa - 736; Fungi - 347; Plants - 385; Viruses - 0; Other Eukaryotes - 339 (source: NCBI BLink).	75	5.42635	15	1.09547	2.30844	5.65e-11	1.46e-10	up
AT1G31330.1	663	photosystem I subunit F	45475	1627.72	98496	3558.66	-1.12848	0	0	down
AT2G24980.3	1696	Proline-rich extensin-like family protein	125	1.74906	43	0.607329	1.52603	1.51e-10	3.84e-10
AT5G28470.2	1684	Major facilitator superfamily protein	0.5	0.0070461	0.5	0.00711229	-0.0134895	1	1
AT3G04320.2	682	Kunitz family trypsin and protease inhibitor protein	78	2.71413	81	2.845	-0.0679373	0.766566	0.801986
AT4G10180.1	1630	light-mediated development protein 1 / deetiolated1 (DET1)	1277	18.5919	1282	18.84	-0.0191273	0.737364	0.775498
AT1G11670.1	1509	MATE efflux family protein	722	11.3545	1989	31.5738	-1.47546	2.57e-138	2.79e-137	down
AT3G18850.2	1125	lysophosphatidyl acyltransferase 5	73	1.53989	92	1.95892	-0.347227	0.123402	0.15923
AT5G14720.1	2022	Protein kinase superfamily protein	2834	33.2613	2280	27.0107	0.300316	1.16e-13	3.29e-13
AT2G21050.1	1450	like AUXIN RESISTANT 2	56	0.916517	33	0.545164	0.749471	0.016019	0.0239168
AT5G09250.4	357	ssDNA-binding transcriptional regulator	395	26.2573	513	34.4216	-0.390596	4.87e-05	9.3e-05
AT2G15960.1	232	unknown protein; Has 14 Blast hits to 14 proteins in 5 species: Archae - 0; Bacteria - 0; Metazoa - 0; Fungi - 0; Plants - 14; Viruses - 0; Other Eukaryotes - 0 (source: NCBI BLink).	27663	2829.65	36874	3807.27	-0.428136	5.08e-308	1.01e-306
AT4G15430.1	2284	ERD (early-responsive to dehydration stress) family protein	113	1.17409	232	2.43318	-1.05129	5.5e-11	1.43e-10
AT2G31140.1	616	Peptidase S24/S26A/S26B/S26C family protein	402	15.487	326	12.6771	0.288834	0.0070697	0.011071
AT1G10410.1	1455	Protein of unknown function (DUF1336)	4034	65.7951	2333	38.409	0.776535	1.17e-98	1e-97
AT3G28140.1	553	RNA ligase/cyclic nucleotide phosphodiesterase family protein	515	22.1005	366	15.8539	0.479239	9.87e-07	2.1e-06
AT5G61980.1	2485	ARF-GAP domain 1	25	0.238745	74	0.713324	-1.57909	3.86e-07	8.4e-07
AT1G21990.1	1395	F-box/RNI-like/FBD-like domains-containing protein	0.5	0.00850583	0.5	0.00858573	-0.0134895	1	1
AT3G01516.1	562	unknown protein; BEST Arabidopsis thaliana protein match is: unknown protein (TAIR:AT5G14690.1); Has 67 Blast hits to 67 proteins in 14 species: Archae - 0; Bacteria - 0; Metazoa - 0; Fungi - 0; Plants - 67; Viruses - 0; Other Eukaryotes - 0 (source: NCBI BLink).	2	0.0844529	3	0.127869	-0.598452	0.646183	0.695877
AT1G47210.2	1117	cyclin-dependent protein kinase 3;2	244	5.18391	101	2.16596	1.25904	1.06e-14	3.11e-14	up
AT2G43990.1	1897	unknown protein; FUNCTIONS IN: molecular_function unknown; INVOLVED IN: biological_process unknown; LOCATED IN: chloroplast; EXPRESSED IN: 9 plant structures; EXPRESSED DURING: 6 growth stages; Has 1419 Blast hits to 494 proteins in 144 species: Archae - 0; Bacteria - 300; Metazoa - 246; Fungi - 102; Plants - 31; Viruses - 2; Other Eukaryotes - 738 (source: NCBI BLink).	14	0.175138	16	0.202039	-0.206135	0.695898	0.73929
AT5G51550.1	1011	EXORDIUM like 3	496	11.6426	990	23.4566	-1.01058	2.81e-39	1.35e-38	down
AT1G57720.1	1240	Translation elongation factor EF1B, gamma chain	8524	163.133	8178	157.982	0.046293	0.0381303	0.0538392
AT2G29710.1	1402	UDP-Glycosyltransferase superfamily protein	8	0.135414	8	0.136686	-0.0134895	0.98508	0.994774
AT3G61035.1	972	Cytochrome P450 superfamily protein	15	0.366223	11	0.271087	0.433969	0.445863	0.505599
AT5G26690.1	343	Heavy metal transport/detoxification superfamily protein	2648	183.208	29	2.02528	6.49922	0	0	up
AT3G63250.1	999	homocysteine methyltransferase 2	462	10.9748	614	14.7226	-0.423835	1.63e-06	3.44e-06
AT4G14315.1	178	unknown protein; FUNCTIONS IN: molecular_function unknown; INVOLVED IN: biological_process unknown; LOCATED IN: endomembrane system; Has 35333 Blast hits to 34131 proteins in 2444 species: Archae - 798; Bacteria - 22429; Metazoa - 974; Fungi - 991; Plants - 531; Viruses - 0; Other Eukaryotes - 9610 (source: NCBI BLink).	0.5	0.0666608	0.5	0.0672871	-0.0134895	1	1
AT1G24909.1	666	Glutamine amidotransferase type 1 family protein	122	4.34717	113	4.0643	0.0970688	0.606184	0.658252
AT3G12690.3	1731	AGC kinase 1.5	91	1.24757	107	1.4807	-0.247162	0.228831	0.279464
AT1G03380.1	2878	homolog of yeast autophagy 18 (ATG18) G	1877	15.4773	1592	13.2505	0.224099	4.95e-06	1.01e-05
AT1G06150.2	2208	basic helix-loop-helix (bHLH) DNA-binding superfamily protein	423	4.54634	582	6.31401	-0.473851	2.3e-07	5.07e-07
AT5G64401.1	159	unknown protein; LOCATED IN: mitochondrion; Has 30201 Blast hits to 17322 proteins in 780 species: Archae - 12; Bacteria - 1396; Metazoa - 17338; Fungi - 3422; Plants - 5037; Viruses - 0; Other Eukaryotes - 2996 (source: NCBI BLink).	192	28.6566	12	1.80786	3.98651	9.44e-42	4.71e-41	up
AT2G38870.1	210	Serine protease inhibitor, potato inhibitor I-type family protein	1987	224.543	11379	1297.97	-2.5312	0	0	down
AT5G63225.1	330	Carbohydrate-binding X8 domain superfamily protein	4929	354.459	3	0.217765	10.6686	0	0	up
AT4G18195.1	1183	purine permease 8	37	0.742229	138	2.79432	-1.91256	2.3e-15	6.89e-15
AT5G38820.2	1384	Transmembrane amino acid transporter family protein	4	0.0685874	4	0.0692318	-0.0134895	0.98945	0.997161
AT1G17190.1	661	glutathione S-transferase tau 26	71	2.54905	76	2.75419	-0.11167	0.638997	0.689416
AT3G08960.1	3030	ARM repeat superfamily protein	1174	9.19488	915	7.23369	0.346099	4.73e-08	1.08e-07
AT4G18910.1	883	NOD26-like intrinsic protein 1;2	479	12.8735	899	24.3882	-0.921785	5.61e-31	2.36e-30
AT1G19470.1	1237	Galactose oxidase/kelch repeat superfamily protein	0.5	0.00959226	1	0.0193647	-1.01349	1	1
AT3G43670.1	2062	Copper amine oxidase family protein	996	11.4628	821	9.53753	0.265274	9.23e-05	0.00017297
AT1G27220.1	553	paired amphipathic helix repeat-containing protein	0.5	0.0214568	0.5	0.0216584	-0.0134895	1	1
AT5G04050.2	2086	RNA-directed DNA polymerase (reverse transcriptase)	99	1.12627	99	1.13685	-0.0134895	0.947549	0.963354
AT1G71235.1	445	unknown protein; FUNCTIONS IN: molecular_function unknown; INVOLVED IN: biological_process unknown; LOCATED IN: endomembrane system; Has 2 Blast hits to 2 proteins in 1 species: Archae - 0; Bacteria - 0; Metazoa - 0; Fungi - 0; Plants - 2; Viruses - 0; Other Eukaryotes - 0 (source: NCBI BLink).	0.5	0.0266643	0.5	0.0269148	-0.0134895	1	1
AT2G29420.1	681	glutathione S-transferase tau 7	2823	98.3749	2127	74.8173	0.39492	9.52e-22	3.35e-21
AT4G27400.1	1024	Late embryogenesis abundant (LEA) protein-related	0.5	0.0115875	0.5	0.0116964	-0.0134895	1	1
AT1G12620.1	1863	Pentatricopeptide repeat (PPR) superfamily protein	92	1.17191	133	1.7101	-0.54521	0.00494611	0.00789134
AT3G21830.1	456	SKP1-like 8	2	0.104084	0.5	0.0262656	1.98651	1	1
AT3G16565.3	867	alanine-tRNA ligases;nucleic acid binding;ligases, forming aminoacyl-tRNA and related compounds;nucleotide binding;ATP binding	313	8.56734	214	5.91257	0.535062	2.45e-05	4.79e-05
AT2G43620.1	849	Chitinase family protein	383	10.7056	5047	142.399	-3.7335	0	0	down
AT3G14530.1	1080	Terpenoid synthases superfamily protein	3	0.0659202	0.5	0.0110899	2.57147	1	1
AT2G38540.1	355	lipid transfer protein 1	1120	74.8704	2850	192.308	-1.36095	6.63e-175	8.51e-174	down
AT1G58230.2	7813	binding	1849	5.61616	968	2.96783	0.920177	3.88e-61	2.43e-60
AT5G51220.1	843	ubiquinol-cytochrome C chaperone family protein	221	6.22136	271	7.70058	-0.307736	0.0182961	0.0270906
AT4G08150.1	1194	KNOTTED-like from Arabidopsis thaliana	292	5.80362	229	4.59423	0.337131	0.0078802	0.0122715
AT3G26730.1	2317	RING/U-box superfamily protein	2509	25.6978	2876	29.7334	-0.210441	8.99e-08	2.03e-07
AT5G23230.1	594	nicotinamidase 2	77	3.07627	131	5.28283	-0.780126	0.00012714	0.00023573
AT1G78220.1	735	general regulatory factor 13	0.5	0.0161437	0.5	0.0162954	-0.0134895	1	1
AT5G46873.1	214	Defensin-like (DEFL) family protein	0.5	0.0554469	0.5	0.0559677	-0.0134895	1	1
AT5G57580.1	1941	Calmodulin-binding protein	3875	47.3769	2326	28.7055	0.722856	5.95e-84	4.54e-83
AT5G16250.1	549	unknown protein; BEST Arabidopsis thaliana protein match is: unknown protein (TAIR:AT3G02640.1); Has 1807 Blast hits to 1807 proteins in 277 species: Archae - 0; Bacteria - 0; Metazoa - 736; Fungi - 347; Plants - 385; Viruses - 0; Other Eukaryotes - 339 (source: NCBI BLink).	112	4.84135	113	4.93046	-0.0263136	0.891193	0.911923
AT3G23670.1	3940	phragmoplast-associated kinesin-related protein, putative	16	0.0963706	12	0.0729569	0.401548	0.463793	0.523689
AT3G01450.1	978	ARM repeat superfamily protein	53	1.28605	27	0.661312	0.959543	0.00382074	0.00616889
ATMG01230.1	436	hypothetical protein	9	0.489865	0.5	0.0274704	4.15644	0.00300591	0.00490819
AT5G27340.1	715	unknown protein; Has 1807 Blast hits to 1807 proteins in 277 species: Archae - 0; Bacteria - 0; Metazoa - 736; Fungi - 347; Plants - 385; Viruses - 0; Other Eukaryotes - 339 (source: NCBI BLink).	0.5	0.0165953	0.5	0.0167512	-0.0134895	1	1
AT5G03650.1	2416	starch branching enzyme 2.2	1045	10.2646	1539	15.2589	-0.57198	1.8e-23	6.55e-23
AT3G55020.1	2457	Ypt/Rab-GAP domain of gyp1p superfamily protein	2550	24.6295	3198	31.1785	-0.340162	5.11e-19	1.69e-18
AT3G02920.1	834	Replication protein A, subunit RPA32	404	11.4957	77	2.2116	2.37794	4.84e-54	2.81e-53	up
AT3G06880.4	3906	Transducin/WD40 repeat-like superfamily protein	148	0.899187	279	1.71101	-0.928157	8.88e-11	2.28e-10
AT1G02730.1	3543	cellulose synthase-like D5	20	0.133961	33	0.223113	-0.735956	0.0675026	0.091147
AT5G53550.2	2026	YELLOW STRIPE like 3	9369	109.742	11064	130.814	-0.253396	4.91e-36	2.25e-35
AT3G55900.1	321	F-box family protein	370	27.3538	42	3.13419	3.12557	1.38e-65	9e-65	up
AT1G51730.1	756	Ubiquitin-conjugating enzyme family protein	1439	45.171	1602	50.7601	-0.168297	0.00130791	0.00221886
AT4G23885.1	232	unknown protein; BEST Arabidopsis thaliana protein match is: unknown protein (TAIR:AT5G24165.1); Has 30201 Blast hits to 17322 proteins in 780 species: Archae - 12; Bacteria - 1396; Metazoa - 17338; Fungi - 3422; Plants - 5037; Viruses - 0; Other Eukaryotes - 2996 (source: NCBI BLink).	822	84.0823	265	27.3615	1.61966	6.27e-66	4.11e-65	up
AT5G01920.2	1486	Protein kinase superfamily protein	1033	16.4969	2314	37.3015	-1.17704	6.39e-114	6.07e-113	down
AT3G36659.1	793	Plant invertase/pectin methylesterase inhibitor superfamily protein	0.5	0.014963	0.5	0.0151035	-0.0134895	1	1
AT2G19570.1	903	cytidine deaminase 1	3522	92.5598	1663	44.115	1.06912	1.51e-146	1.71e-145	up
AT2G18450.1	1896	succinate dehydrogenase 1-2	12	0.150198	0.5	0.00631703	4.57147	0.00045359	0.00080116
AT4G36760.2	1957	aminopeptidase P1	7532	91.3356	3389	41.4822	1.13868	0	0	up
AT3G20400.1	310	F-box associated ubiquitination effector family protein	0.5	0.0382762	6	0.463629	-3.59845	0.0202771	0.0298548
AT3G22940.1	1237	F-box associated ubiquitination effector family protein	0.5	0.00959226	0.5	0.00968237	-0.0134895	1	1
AT5G50260.1	1084	Cysteine proteinases superfamily protein	415	9.08531	67	1.48056	2.61739	1.23e-61	7.73e-61	up
AT1G10900.1	2262	Phosphatidylinositol-4-phosphate 5-kinase family protein	642	6.7354	818	8.66248	-0.363017	1.67e-06	3.51e-06
AT1G73760.1	1101	RING/U-box superfamily protein	426	9.18212	527	11.4658	-0.320439	0.00062912	0.00109898
AT5G61790.1	1590	calnexin 1	32894	490.953	5960	89.7905	2.45095	0	0	up
AT5G27944.1	672	MADS-box transcription factor family protein	0.5	0.0176572	0.5	0.0178231	-0.0134895	1	1
AT1G53285.1	207	FUNCTIONS IN: molecular_function unknown; INVOLVED IN: biological_process unknown; LOCATED IN: endomembrane system; BEST Arabidopsis thaliana protein match is: Plant thionin family protein (TAIR:AT1G53282.1); Has 35333 Blast hits to 34131 proteins in 2444 species: Archae - 798; Bacteria - 22429; Metazoa - 974; Fungi - 991; Plants - 531; Viruses - 0; Other Eukaryotes - 9610 (source: NCBI BLink).	0.5	0.0573219	0.5	0.0578604	-0.0134895	1	1
AT2G15970.1	592	cold regulated 413 plasma membrane 1	3165	126.874	1870	75.6661	0.745678	1.19e-72	8.33e-72
AT4G01090.1	2142	Protein of unknown function (DUF3133)	3143	34.8214	3349	37.4522	-0.105078	0.00335027	0.00544266
AT4G31405.1	237	hypothetical protein	27	2.70356	34	3.43647	-0.346065	0.350488	0.408504
AT4G18422.1	264	unknown protein; FUNCTIONS IN: molecular_function unknown; INVOLVED IN: biological_process unknown; LOCATED IN: cellular_component unknown; Has 0 Blast hits to 0 proteins in 0 species (source: NCBI BLink).	82	7.37107	94	8.52914	-0.210526	0.333623	0.390516
AT5G46670.1	997	Cysteine/Histidine-rich C1 domain family protein	0.5	0.0119013	0.5	0.0120131	-0.0134895	1	1
AT1G56350.1	1447	Peptide chain release factor 2	205	3.36206	166	2.74803	0.290951	0.0527619	0.0723523
AT3G62170.1	1764	VANGUARD 1 homolog 2	0.5	0.00672655	0.5	0.00678974	-0.0134895	1	1
AT5G63790.2	966	NAC domain containing protein 102	4049	99.4698	1587	39.3533	1.33777	5.22e-239	8.34e-238	up
AT3G63070.1	4042	Tudor/PWWP/MBT domain-containing protein	2959	17.3728	1757	10.4125	0.738506	6.15e-67	4.08e-66
AT2G15880.1	2181	Leucine-rich repeat (LRR) family protein	5061	55.0683	12445	136.685	-1.31156	0	0	down
AT3G58440.1	1803	TRAF-like superfamily protein	0.5	0.00658105	0.5	0.00664287	-0.0134895	1	1
AT3G03000.1	496	EF hand calcium-binding protein family	1112	53.2039	1323	63.8939	-0.264146	6.51e-06	1.32e-05
AT3G62570.1	1657	Tetratricopeptide repeat (TPR)-like superfamily protein	331	4.74052	485	7.01133	-0.564643	3.03e-08	6.99e-08
AT4G27130.1	339	Translation initiation factor SUI1 family protein	3052	213.651	4135	292.185	-0.451622	9.52e-40	4.61e-39
AT5G23810.1	1402	amino acid permease 7	54	0.914043	104	1.77692	-0.959042	4.72e-05	9.02e-05
AT2G04520.1	435	Nucleic acid-binding, OB-fold-like protein	4976	271.464	4273	235.302	0.206248	6.66e-12	1.78e-11
AT5G39870.2	882	Protein of unknown function (DUF1216)	0.5	0.0134531	0.5	0.0135795	-0.0134895	1	1
AT3G04600.1	1207	Nucleotidylyl transferase superfamily protein	2099	41.2692	1171	23.2397	0.828472	3.62e-58	2.2e-57
AT1G53160.1	523	squamosa promoter binding protein-like 4	19	0.86213	26	1.19084	-0.466002	0.281573	0.336923
AT1G15900.1	340	unknown protein; Has 19 Blast hits to 19 proteins in 10 species: Archae - 0; Bacteria - 2; Metazoa - 0; Fungi - 0; Plants - 15; Viruses - 0; Other Eukaryotes - 2 (source: NCBI BLink).	76	5.30463	45	3.17041	0.742585	0.00538029	0.00855356
AT5G24660.1	282	response to low sulfur 2	301	25.3302	95	8.06967	1.65027	7.12e-26	2.71e-25	up
AT3G48100.1	552	response regulator 5	1347	57.9094	514	22.3052	1.37642	2.38e-84	1.82e-83	up
AT1G02080.1	7294	transcription regulators	3399	11.0588	2633	8.64702	0.354913	1.82e-21	6.35e-21
AT3G16895.1	249	Cysteine-rich protein	0.5	0.0476531	0.5	0.0481008	-0.0134895	1	1
AT3G16610.1	1962	pentatricopeptide (PPR) repeat-containing protein	28	0.338672	23	0.280809	0.270303	0.504517	0.563654
AT3G61060.2	874	phloem protein 2-A13	2818	76.5157	2489	68.2174	0.165616	2.95e-05	5.72e-05
AT3G27900.2	768	Protein of unknown function (DUF1184)	3	0.0927002	12	0.374284	-2.01349	0.0156344	0.0233714
AT2G33290.1	1954	SU(VAR)3-9 homolog 2	186	2.25896	188	2.3047	-0.0289196	0.846308	0.872077
AT4G22180.1	1207	F-box family protein with a domain of unknown function (DUF295)	0.5	0.00983068	0.5	0.00992303	-0.0134895	1	1
AT5G64360.4	1392	Chaperone DnaJ-domain superfamily protein	982	16.7414	884	15.2123	0.138187	0.0386958	0.054586
AT1G78240.2	2052	S-adenosyl-L-methionine-dependent methyltransferases superfamily protein	2290	26.4837	4059	47.3831	-0.839266	3.26e-114	3.11e-113
AT2G32720.1	402	cytochrome B5 isoform B	332	19.5989	346	20.6173	-0.0730783	0.509631	0.568658
AT3G16480.1	1498	mitochondrial processing peptidase alpha subunit	861	13.6399	920	14.7115	-0.10911	0.110614	0.144005
AT3G50950.1	2557	HOPZ-ACTIVATED RESISTANCE 1	12570	116.661	8457	79.2259	0.558277	6.09e-170	7.66e-169
AT5G29624.1	1465	Cysteine/Histidine-rich C1 domain family protein	0.5	0.0080994	1	0.016351	-1.01349	1	1
AT4G24000.1	2167	cellulose synthase like G2	26	0.284731	3	0.0331622	3.10199	6.23e-06	1.27e-05
AT5G62850.1	720	Nodulin MtN3 family protein	11	0.362561	1	0.0332697	3.44594	0.00209884	0.00348599
AT3G30725.1	334	glutamine dumper 6	3	0.213155	1	0.0717191	1.57147	0.310736	0.366613
AT3G24513.1	256	Encodes a defensin-like (DEFL) family protein.	0.5	0.0463501	0.5	0.0467855	-0.0134895	1	1
AT3G58770.1	2314	unknown protein; Has 38 Blast hits to 36 proteins in 11 species: Archae - 0; Bacteria - 0; Metazoa - 0; Fungi - 2; Plants - 32; Viruses - 0; Other Eukaryotes - 4 (source: NCBI BLink).	24	0.246132	19	0.196685	0.323545	0.463676	0.523689
AT1G45100.1	1492	RNA-binding (RRM/RBD/RNP motifs) family protein	0.5	0.00795283	0.5	0.00802754	-0.0134895	1	1
AT5G22960.1	570	alpha/beta-Hydrolases superfamily protein	0.5	0.0208169	0.5	0.0210124	-0.0134895	1	1
AT1G23820.1	1003	spermidine synthase 1	2980	70.5076	2338	55.8374	0.336548	2.35e-17	7.46e-17
AT5G11800.1	1791	K+ efflux antiporter 6	772	10.2292	944	12.6258	-0.303676	1.37e-05	2.72e-05
AT2G11035.1	880	reverse transcriptase zinc-binding protein	35	0.943857	20	0.544413	0.793865	0.0453491	0.0629942
AT2G25737.1	1429	Sulfite exporter TauE/SafE family protein	2767	45.9513	365	6.11846	2.90886	0	0	up
AT2G25600.1	2665	Shaker pollen inward K+ channel	0.5	0.00445239	1	0.00898844	-1.01349	1	1
AT4G09760.2	1038	Protein kinase superfamily protein	540	12.3457	303	6.99241	0.820152	6.23e-16	1.9e-15
AT3G01080.2	1384	WRKY DNA-binding protein 58	210	3.60084	72	1.24617	1.53083	8.79e-17	2.75e-16
AT1G68010.2	1162	hydroxypyruvate reductase	9838	200.919	23259	479.475	-1.25484	0	0	down
AT2G35320.1	921	EYES ABSENT homolog	723	18.6294	644	16.7497	0.153445	0.0494594	0.0681117
AT3G22183.1	241	unknown protein; LOCATED IN: endomembrane system; Has 30201 Blast hits to 17322 proteins in 780 species: Archae - 12; Bacteria - 1396; Metazoa - 17338; Fungi - 3422; Plants - 5037; Viruses - 0; Other Eukaryotes - 2996 (source: NCBI BLink).	96	9.45311	121	12.0268	-0.34739	0.0771202	0.103279
AT5G20165.3	273	unknown protein; FUNCTIONS IN: molecular_function unknown; INVOLVED IN: biological_process unknown; LOCATED IN: endomembrane system; CONTAINS InterPro DOMAIN/s: Protein of unknown function DUF1242 (InterPro:IPR009653).	609	52.939	343	30.0963	0.814744	1.38e-17	4.39e-17
AT3G08650.2	1857	ZIP metal ion transporter family	4430	56.6125	2683	34.6091	0.70997	8.55e-93	6.99e-92
AT1G65360.1	679	AGAMOUS-like 23	0.5	0.0174751	0.5	0.0176393	-0.0134895	1	1
AT4G12770.1	2673	Chaperone DnaJ-domain superfamily protein	1971	17.4988	1666	14.9299	0.22905	1.76e-06	3.7e-06
AT3G50120.1	1593	Plant protein of unknown function (DUF247)	1	0.0148972	9	0.135334	-3.18341	0.00688189	0.0107931
AT2G32550.2	967	Cell differentiation, Rcd1-like protein	31	0.760774	23	0.569748	0.417145	0.290737	0.346665
AT1G61720.1	1020	NAD(P)-binding Rossmann-fold superfamily protein	0.5	0.011633	0.5	0.0117422	-0.0134895	1	1
AT2G46200.1	1146	unknown protein; Has 2968 Blast hits to 2381 proteins in 310 species: Archae - 16; Bacteria - 188; Metazoa - 1070; Fungi - 227; Plants - 145; Viruses - 4; Other Eukaryotes - 1318 (source: NCBI BLink).	318	6.58511	326	6.81419	-0.0493347	0.664369	0.711472
AT5G27540.1	1945	MIRO-related GTP-ase 1	1616	19.7171	954	11.7493	0.746876	4.54e-38	2.15e-37
AT5G25310.1	1441	Exostosin family protein	0.5	0.0082343	2	0.0332466	-2.01349	1	1
AT1G01680.1	924	plant U-box 54	21530	552.959	48	1.24437	8.79561	0	0	up
AT3G19565.1	373	F-box/associated interaction domain protein	0.5	0.0318113	0.5	0.0321102	-0.0134895	1	1
AT4G00342.1	177	unknown protein; LOCATED IN: endomembrane system; Has 30201 Blast hits to 17322 proteins in 780 species: Archae - 12; Bacteria - 1396; Metazoa - 17338; Fungi - 3422; Plants - 5037; Viruses - 0; Other Eukaryotes - 2996 (source: NCBI BLink).	1	0.134075	0.5	0.0676672	0.98651	1	1
AT1G77990.1	2031	STAS domain / Sulfate transporter family	195	2.27848	164	1.93426	0.236289	0.121446	0.156947
AT3G03700.1	1447	Plasma-membrane choline transporter family protein	191	3.13246	40	0.662175	2.24201	9.26e-25	3.46e-24
AT3G58160.1	3727	P-loop containing nucleoside triphosphate hydrolases superfamily protein	121	0.770454	198	1.27259	-0.723983	1.01e-05	2.03e-05
AT4G02390.1	1912	poly(ADP-ribose) polymerase	414	5.13846	43	0.538719	3.25373	8.92e-76	6.42e-75	up
AT2G35280.1	489	F-box family protein	0.5	0.0242651	0.5	0.024493	-0.0134895	1	1
AT3G03272.1	360	Protein of unknown function (DUF1278)	0.5	0.0329601	3	0.199618	-2.59845	1	1
AT1G59810.1	850	AGAMOUS-like 50	0.5	0.0139596	2	0.0563628	-2.01349	1	1
AT2G29870.1	418	Aquaporin-like superfamily protein	1	0.0567733	0.5	0.0286533	0.98651	1	1
AT1G60460.1	1480	unknown protein; FUNCTIONS IN: molecular_function unknown; INVOLVED IN: biological_process unknown; LOCATED IN: endomembrane system; EXPRESSED IN: 6 plant structures; EXPRESSED DURING: petal differentiation and expansion stage, E expanded cotyledon stage, D bilateral stage; Has 23 Blast hits to 23 proteins in 8 species: Archae - 0; Bacteria - 0; Metazoa - 0; Fungi - 0; Plants - 23; Viruses - 0; O…	10	0.160346	5	0.0809263	0.98651	0.19853	0.245372
AT5G55500.1	1603	beta-1,2-xylosyltransferase	1436	21.2589	903	13.4938	0.655768	2.08e-27	8.17e-27
AT1G43970.1	718	unknown protein; Has 10 Blast hits to 8 proteins in 1 species: Archae - 0; Bacteria - 0; Metazoa - 0; Fungi - 0; Plants - 10; Viruses - 0; Other Eukaryotes - 0 (source: NCBI BLink).	8	0.264415	1	0.0333624	2.98651	0.0138249	0.0208349
AT5G63630.2	2148	P-loop containing nucleoside triphosphate hydrolases superfamily protein	76	0.839653	110	1.2267	-0.546922	0.0103699	0.0159192
AT4G08740.1	640	unknown protein; Has 2 Blast hits to 2 proteins in 1 species: Archae - 0; Bacteria - 0; Metazoa - 0; Fungi - 0; Plants - 2; Viruses - 0; Other Eukaryotes - 0 (source: NCBI BLink).	0.5	0.01854	0.5	0.0187142	-0.0134895	1	1
AT5G35475.1	483	General transcription factor 2-related zinc finger protein	0.5	0.0245665	0.5	0.0247973	-0.0134895	1	1
AT1G05030.1	1572	Major facilitator superfamily protein	590	8.90677	508	7.74092	0.202397	0.0202801	0.0298307
AT4G32175.1	724	PNAS-3 related	148	4.85114	97	3.20933	0.596051	0.00138466	0.00234392
AT1G27480.1	1297	alpha/beta-Hydrolases superfamily protein	481	8.80087	814	15.0337	-0.772481	2.77e-21	9.63e-21
AT1G06990.1	1081	GDSL-like Lipase/Acylhydrolase superfamily protein	0.5	0.0109765	0.5	0.0110796	-0.0134895	1	1
AT4G35680.1	940	Arabidopsis protein of unknown function (DUF241)	0.5	0.012623	0.5	0.0127416	-0.0134895	1	1
AT2G23220.1	1546	cytochrome P450, family 81, subfamily D, polypeptide 6	0.5	0.00767505	0.5	0.00774715	-0.0134895	1	1
AT5G45380.1	2113	solute:sodium symporters;urea transmembrane transporters	962	10.8043	1206	13.6719	-0.339611	4.68e-08	1.07e-07
AT1G01970.1	1228	Tetratricopeptide repeat (TPR)-like superfamily protein	310	5.99079	531	10.358	-0.789933	6.26e-15	1.85e-14
AT2G45540.2	9003	WD-40 repeat family protein / beige-related	2368	6.24188	2318	6.16748	0.017299	0.681504	0.726968
AT5G22550.2	1476	Plant protein of unknown function (DUF247)	133	2.13839	102	1.65537	0.369368	0.0507222	0.0697434
AT3G23470.2	1465	Cyclopropane-fatty-acyl-phospholipid synthase	10	0.161988	8	0.130808	0.308439	0.651182	0.700199
AT3G46530.1	2505	NB-ARC domain-containing disease resistance protein	3218	30.4859	2369	22.6537	0.428397	2.64e-28	1.05e-27
AT4G13610.1	4213	DNA (cytosine-5-)-methyltransferase family protein	0.5	0.00281643	0.5	0.00284289	-0.0134895	1	1
AT4G14810.1	259	unknown protein; Has 30201 Blast hits to 17322 proteins in 780 species: Archae - 12; Bacteria - 1396; Metazoa - 17338; Fungi - 3422; Plants - 5037; Viruses - 0; Other Eukaryotes - 2996 (source: NCBI BLink).	0.5	0.0458132	0.5	0.0462436	-0.0134895	1	1
AT1G12730.1	1423	GPI transamidase subunit PIG-U	153	2.55157	218	3.66972	-0.524286	0.00051522	0.00090652
AT3G03650.1	1497	Exostosin family protein	497	7.87871	8	0.128012	5.94361	2.17e-118	2.12e-117	up
AT3G27700.1	2724	zinc finger (CCCH-type) family protein / RNA recognition motif (RRM)-containing protein	725	6.31614	605	5.32022	0.247556	0.00179273	0.00299996
AT1G28410.2	831	FUNCTIONS IN: molecular_function unknown; INVOLVED IN: biological_process unknown; LOCATED IN: endomembrane system; EXPRESSED IN: 23 plant structures; EXPRESSED DURING: 15 growth stages; BEST Arabidopsis thaliana protein match is: myosin heavy chain-related (TAIR:AT4G31340.2); Has 425 Blast hits to 402 proteins in 77 species: Archae - 4; Bacteria - 22; Metazoa - 249; Fungi - 4; Plants - 98; Virus…	308	8.7957	281	8.10003	0.118871	0.317641	0.373705
AT2G39300.2	2511	unknown protein; INVOLVED IN: biological_process unknown; LOCATED IN: vacuole; EXPRESSED IN: 8 plant structures; EXPRESSED DURING: 4 anthesis, petal differentiation and expansion stage; BEST Arabidopsis thaliana protein match is: unknown protein (TAIR:AT3G55060.1); Has 46416 Blast hits to 28308 proteins in 1743 species: Archae - 734; Bacteria - 4822; Metazoa - 24446; Fungi - 3539; Plants - 2267; …	164	1.54995	108	1.03029	0.589175	0.00086415	0.00149022
AT4G20720.1	2188	dentin sialophosphoprotein-related	1180	12.7984	657	7.19283	0.831332	1.18e-33	5.22e-33
AT2G03390.4	990	uvrB/uvrC motif-containing protein	1545	37.0351	1676	40.5527	-0.130905	0.0100584	0.0154611
AT1G79480.1	1191	Carbohydrate-binding X8 domain superfamily protein	4	0.0797019	5	0.100563	-0.335418	0.728095	0.767571
AT3G58340.1	975	TRAF-like family protein	0.5	0.0121699	0.5	0.0122842	-0.0134895	1	1
AT1G77300.1	5415	histone methyltransferases(H3-K4 specific);histone methyltransferases(H3-K36 specific)	1837	8.05066	1304	5.76847	0.480918	1.8e-20	6.16e-20
AT5G46025.1	339	Ras-related small GTP-binding family protein	0.5	0.0350019	0.5	0.0353307	-0.0134895	1	1
AT1G26610.1	1366	C2H2-like zinc finger protein	0.5	0.0086864	1	0.017536	-1.01349	1	1
AT2G20610.1	1386	Tyrosine transaminase family protein	2249	38.5076	1446	24.9912	0.623727	1.54e-38	7.32e-38
AT5G40900.1	967	Nucleotide-diphospho-sugar transferase family protein	16	0.392658	3	0.074315	2.40155	0.00194677	0.00324328
AT3G49290.1	937	ABL interactor-like protein 2	182	4.60949	372	9.51009	-1.04485	1.45e-16	4.5e-16	down
AT4G03120.1	622	C2H2 and C2HC zinc fingers superfamily protein	1120	42.7315	466	17.9464	1.25161	4.43e-61	2.77e-60	up
AT5G18980.1	2505	ARM repeat superfamily protein	1051	9.95671	983	9.39999	0.0830098	0.194583	0.240994
AT3G25670.1	1425	Leucine-rich repeat (LRR) family protein	4	0.066614	17	0.285769	-2.10095	0.00310614	0.00506206
AT5G06870.1	991	polygalacturonase inhibiting protein 2	670	16.0443	1155	27.9184	-0.799149	3.36e-31	1.42e-30
AT1G59670.1	700	glutathione S-transferase TAU 15	1	0.0339018	6	0.205322	-2.59845	0.0462323	0.0641195
AT3G12835.1	102	unknown protein; Has 30201 Blast hits to 17322 proteins in 780 species: Archae - 12; Bacteria - 1396; Metazoa - 17338; Fungi - 3422; Plants - 5037; Viruses - 0; Other Eukaryotes - 2996 (source: NCBI BLink).	0.5	0.11633	0.5	0.117422	-0.0134895	1	1
AT3G44766.1	34	hypothetical protein	0.5	0.348989	0.5	0.352267	-0.0134895	1	1
AT3G45690.1	1549	Major facilitator superfamily protein	0.5	0.00766019	1	0.0154643	-1.01349	1	1
AT3G18780.2	1132	actin 2	23087	483.996	32766	693.36	-0.518608	0	0
AT3G03720.1	1800	cationic amino acid transporter 4	2127	28.0424	1669	22.2109	0.336347	8.31e-13	2.29e-12
AT3G56470.1	1102	F-box family protein	192	4.13467	166	3.60834	0.196434	0.198298	0.245133
AT1G47620.1	1560	cytochrome P450, family 96, subfamily A, polypeptide 8	7	0.106486	0.5	0.00767762	3.79387	0.0109785	0.0167717
AT3G21060.1	1642	Transducin/WD40 repeat-like superfamily protein	362	5.23186	255	3.72005	0.492003	2.63e-05	5.12e-05
AT2G43745.1	408	BEST Arabidopsis thaliana protein match is: Mannose-binding lectin superfamily protein (TAIR:AT2G43730.1); Has 10 Blast hits to 10 proteins in 2 species: Archae - 0; Bacteria - 0; Metazoa - 0; Fungi - 0; Plants - 10; Viruses - 0; Other Eukaryotes - 0 (source: NCBI BLink).	0.5	0.0290824	1	0.0587112	-1.01349	1	1
AT3G33530.3	4129	Transducin family protein / WD-40 repeat family protein	2461	14.1445	1857	10.7733	0.392781	5.52e-19	1.82e-18
AT2G44440.1	1287	Emsy N Terminus (ENT) domain-containing protein	136	2.50773	222	4.13196	-0.720443	3.25e-06	6.71e-06
AT1G62130.1	3129	AAA-type ATPase family protein	241	1.82781	179	1.37034	0.415584	0.00332951	0.00541052
AT4G37790.1	835	Homeobox-leucine zipper protein family	2196	62.4118	1530	43.8921	0.507857	1.61e-26	6.23e-26
AT3G45910.1	600	unknown protein; Has 3 Blast hits to 3 proteins in 2 species: Archae - 0; Bacteria - 0; Metazoa - 0; Fungi - 0; Plants - 3; Viruses - 0; Other Eukaryotes - 0 (source: NCBI BLink).	0.5	0.019776	0.5	0.0199618	-0.0134895	1	1
AT2G39030.1	685	Acyl-CoA N-acyltransferases (NAT) superfamily protein	21	0.727528	9	0.314727	1.2089	0.0280242	0.0402763
AT4G31390.1	2047	Protein kinase superfamily protein	2004	23.2327	2385	27.9095	-0.264596	1.33e-09	3.25e-09
AT5G04960.1	1693	Plant invertase/pectin methylesterase inhibitor superfamily	6	0.0841037	1	0.014149	2.57147	0.0485445	0.0669692
AT3G56690.1	3066	Cam interacting protein 111	256	1.98147	213	1.66414	0.251801	0.0593041	0.080666
AT1G67020.1	1977	unknown protein; FUNCTIONS IN: molecular_function unknown; INVOLVED IN: biological_process unknown; LOCATED IN: cellular_component unknown; EXPRESSED IN: leaf; Has 72 Blast hits to 72 proteins in 9 species: Archae - 0; Bacteria - 0; Metazoa - 0; Fungi - 0; Plants - 72; Viruses - 0; Other Eukaryotes - 0 (source: NCBI BLink).	13	0.156048	7	0.084815	0.879595	0.183009	0.227826
AT2G47830.1	1413	Cation efflux family protein	528	8.86773	430	7.28967	0.282712	0.00248866	0.00410586
AT4G22260.1	1053	Alternative oxidase family protein	4454	100.379	2172	49.4098	1.02259	6.02e-172	7.64e-171	up
AT4G16800.1	903	ATP-dependent caseinolytic (Clp) protease/crotonase family protein	179	4.7042	191	5.06672	-0.107103	0.475342	0.535068
AT5G60200.1	772	TARGET OF MONOPTEROS 6	92	2.82808	76	2.35818	0.262145	0.24003	0.291835
AT4G20520.1	1129	RNA binding;RNA-directed DNA polymerases	0.5	0.0105099	0.5	0.0106086	-0.0134895	1	1
AT1G05770.1	552	Mannose-binding lectin superfamily protein	6	0.257948	2	0.0867905	1.57147	0.151699	0.19237
AT5G06580.1	1701	FAD-linked oxidases family protein	1557	21.7223	963	13.5614	0.679672	2.11e-31	8.94e-31
AT5G51740.2	1456	Peptidase family M48 family protein	2942	47.9515	356	5.85693	3.03336	0	0	up
AT5G46350.1	978	WRKY DNA-binding protein 8	1646	39.9403	248	6.07427	2.71706	2.1e-248	3.47e-247	up
AT1G24405.1	184	unknown protein; FUNCTIONS IN: molecular_function unknown; INVOLVED IN: biological_process unknown; LOCATED IN: cellular_component unknown; BEST Arabidopsis thaliana protein match is: unknown protein (TAIR:AT1G67670.1); Has 30201 Blast hits to 17322 proteins in 780 species: Archae - 12; Bacteria - 1396; Metazoa - 17338; Fungi - 3422; Plants - 5037; Viruses - 0; Other Eukaryotes - 2996 (source: NC…	29	3.74025	26	3.38483	0.144052	0.7114	0.753772
AT3G50920.1	837	Phosphatidic acid phosphatase (PAP2) family protein	2671	75.7302	838	23.9828	1.65887	4.28e-217	6.36e-216	up
AT2G34720.1	594	nuclear factor Y, subunit A4	516	20.615	688	27.7449	-0.428527	2.95e-07	6.46e-07
AT2G18670.1	544	RING/U-box superfamily protein	1227	53.5262	1071	47.1598	0.182687	0.00243185	0.00401598
AT2G03330.1	1156	unknown protein; BEST Arabidopsis thaliana protein match is: unknown protein (TAIR:AT3G11810.1); Has 370 Blast hits to 370 proteins in 33 species: Archae - 0; Bacteria - 0; Metazoa - 0; Fungi - 0; Plants - 368; Viruses - 0; Other Eukaryotes - 2 (source: NCBI BLink).	691	14.1854	661	13.697	0.0505459	0.519541	0.577928
AT1G66540.1	1159	Cytochrome P450 superfamily protein	54	1.10568	76	1.57077	-0.50653	0.0469113	0.0649666
AT1G65180.1	1959	Cysteine/Histidine-rich C1 domain family protein	17	0.205937	5	0.0611388	1.75205	0.00912243	0.0141117
AT3G13860.1	1716	heat shock protein 60-3A	410	5.67006	391	5.45809	0.0549658	0.589837	0.643108
AT3G21890.1	363	B-box type zinc finger family protein	17	1.11138	14	0.923853	0.266618	0.607761	0.659677
AT2G43100.1	769	isopropylmalate isomerase 2	179	5.52392	132	4.11177	0.425932	0.00964574	0.0148657
AT5G51340.1	2179	Tetratricopeptide repeat (TPR)-like superfamily protein	1636	17.8175	765	8.4098	1.08315	1.52e-70	1.04e-69	up
AT3G12110.1	1132	actin-11	330	6.91812	610	12.9082	-0.899833	9.46e-21	3.25e-20
AT1G23090.1	1893	sulfate transporter 91	686	8.59992	931	11.781	-0.454062	3.15e-10	7.9e-10
AT1G04620.1	1386	coenzyme F420 hydrogenase family / dehydrogenase, beta subunit family	662	11.3348	633	10.9401	0.0511362	0.523675	0.582122
AT2G30424.1	300	Homeodomain-like superfamily protein	43	3.40148	29	2.31557	0.554794	0.106118	0.138652
AT1G75760.1	816	ER lumen protein retaining receptor family protein	794	23.0914	891	26.1559	-0.179776	0.010604	0.016234
AT2G14288.1	738	FUNCTIONS IN: molecular_function unknown; INVOLVED IN: biological_process unknown; LOCATED IN: cellular_component unknown; BEST Arabidopsis thaliana protein match is: Galactose oxidase/kelch repeat superfamily protein (TAIR:AT3G24610.1); Has 30201 Blast hits to 17322 proteins in 780 species: Archae - 12; Bacteria - 1396; Metazoa - 17338; Fungi - 3422; Plants - 5037; Viruses - 0; Other Eukaryotes …	0.5	0.0160781	0.5	0.0162291	-0.0134895	1	1
AT5G08200.1	1228	peptidoglycan-binding LysM domain-containing protein	441	8.52238	347	6.76881	0.332353	0.0012736	0.00216345
AT2G26010.1	241	plant defensin 1.3	95	9.35464	398	39.5592	-2.08026	7.1e-46	3.73e-45	down
AT1G02640.1	2305	beta-xylosidase 2	1056	10.8721	2134	22.1771	-1.02844	6.04e-85	4.64e-84	down
AT1G21866.1	280	Plant thionin family protein	0.5	0.0423772	0.5	0.0427753	-0.0134895	1	1
AT5G15025.1	366	paired amphipathic helix Sin3-like protein	80	5.18716	47	3.07608	0.75385	0.00381206	0.00615576
AT1G51172.1	2044	unknown protein; FUNCTIONS IN: molecular_function unknown; INVOLVED IN: biological_process unknown; LOCATED IN: cellular_component unknown; CONTAINS InterPro DOMAIN/s: Protein of unknown function DUF601 (InterPro:IPR006736); BEST Arabidopsis thaliana protein match is: Protein of unknown function, DUF601 (TAIR:AT1G46696.1); Has 1849 Blast hits to 1554 proteins in 272 species: Archae - 15; Bacteria…	0.5	0.0058051	0.5	0.00585964	-0.0134895	1	1
AT5G36250.2	1387	Protein phosphatase 2C family protein	2240	38.3259	2199	37.9778	0.0131616	0.761193	0.79685
AT1G63800.1	555	ubiquitin-conjugating enzyme 5	3636	155.472	4108	177.304	-0.189574	7.62e-09	1.81e-08
AT5G03900.2	1570	Iron-sulphur cluster biosynthesis family protein	1122	16.9595	1330	20.2924	-0.258843	9.24e-06	1.86e-05
AT3G23300.1	1834	S-adenosyl-L-methionine-dependent methyltransferases superfamily protein	1523	19.707	1483	19.3697	0.0249078	0.636015	0.686696
AT2G37640.1	786	Barwin-like endoglucanases superfamily protein	856	25.8447	1216	37.0589	-0.51995	3.95e-16	1.21e-15
AT1G59470.1	1986	B-block-binding subunit of TFIIIC protein	0.5	0.00597464	0.5	0.00603076	-0.0134895	1	1
AT4G02370.1	502	Protein of unknown function, DUF538	2736	129.34	1556	74.2484	0.800737	4.31e-71	2.98e-70
AT5G39670.1	613	Calcium-binding EF-hand family protein	16163	625.723	4224	165.061	1.92252	0	0	up
AT3G51710.1	1429	D-mannose binding lectin protein with Apple-like carbohydrate-binding domain	66	1.09606	91	1.52542	-0.47689	0.0396209	0.0558241
AT2G29890.3	2800	villin-like 1	71	0.601757	124	1.06083	-0.817939	0.00010304	0.0001923
AT5G07175.1	291	hypothetical protein	0.5	0.0407754	2	0.164634	-2.01349	1	1
AT5G53637.1	528	LOW protein: F-box/FBD/LRR-like protein	5	0.224728	0.5	0.0226839	3.30844	0.0414483	0.0580242
AT5G18420.2	1326	unknown protein; FUNCTIONS IN: molecular_function unknown; INVOLVED IN: biological_process unknown; LOCATED IN: cellular_component unknown; EXPRESSED IN: 25 plant structures; EXPRESSED DURING: 15 growth stages; CONTAINS InterPro DOMAIN/s: Protein of unknown function DUF2363 (InterPro:IPR019312); Has 233 Blast hits to 233 proteins in 86 species: Archae - 0; Bacteria - 0; Metazoa - 106; Fungi - 2; …	1466	26.2368	677	12.23	1.10117	4.49e-65	2.91e-64	up
AT2G43230.2	1321	Protein kinase superfamily protein	49	0.880266	3	0.0544001	4.01626	7.17e-12	1.92e-11
AT5G12140.1	303	cystatin-1	1139	89.2076	816	64.5103	0.467637	1.11e-12	3.04e-12
AT3G61090.1	540	Putative endonuclease or glycosyl hydrolase	16	0.703148	0.5	0.0221798	4.98651	3.95e-05	7.6e-05
AT1G52120.2	1377	Mannose-binding lectin superfamily protein	58	0.999574	8	0.139167	2.84449	9.76e-11	2.5e-10
AT3G60180.1	612	P-loop containing nucleoside triphosphate hydrolases superfamily protein	345	13.3779	407	15.9303	-0.251922	0.0168392	0.0250644
AT1G24577.1	225	unknown protein; BEST Arabidopsis thaliana protein match is: unknown protein (TAIR:AT1G67910.2); Has 115 Blast hits to 115 proteins in 17 species: Archae - 0; Bacteria - 0; Metazoa - 0; Fungi - 0; Plants - 115; Viruses - 0; Other Eukaryotes - 0 (source: NCBI BLink).	44	4.64078	15	1.59695	1.53905	0.00013161	0.0002436
AT3G13640.1	1809	RNAse l inhibitor protein 1	9	0.118066	2	0.0264833	2.15644	0.0294772	0.0421898
AT5G57880.1	1132	multipolar spindle 1	48	1.00627	57	1.20617	-0.261417	0.354097	0.412388
AT1G11350.1	2490	S-domain-1 13	761	7.25281	1043	10.0338	-0.46826	7.36e-12	1.97e-11
AT1G79610.1	1605	Na+/H+ antiporter 6	2008	29.6899	430	6.41763	2.20986	4.6e-239	7.35e-238	up
AT1G70380.1	1131	F-box and associated interaction domains-containing protein	0.5	0.0104913	0.5	0.0105898	-0.0134895	1	1
AT5G06220.2	2728	LETM1-like protein	1652	14.371	2177	19.1159	-0.411617	1.55e-18	5.07e-18
AT1G13560.1	1167	aminoalcoholphosphotransferase 1	1491	30.3199	1902	39.041	-0.364727	2.2e-13	6.2e-13
AT5G49520.1	1198	WRKY DNA-binding protein 48	8336	165.128	10255	205.05	-0.31239	4.51e-49	2.47e-48
AT3G61720.1	2385	Ca2+dependent plant phosphoribosyltransferase family protein	0.5	0.00497511	0.5	0.00502184	-0.0134895	1	1
AT1G64950.1	1531	cytochrome P450, family 89, subfamily A, polypeptide 5	9573	148.386	2642	41.337	1.84385	0	0	up
AT1G26500.1	1516	Pentatricopeptide repeat (PPR) superfamily protein	53	0.829655	37	0.584634	0.504978	0.0995495	0.130665
AT1G15740.1	1756	Leucine-rich repeat family protein	5182	70.0315	2259	30.8158	1.18434	1.02e-252	1.7e-251	up
AT1G12680.1	1410	phosphoenolpyruvate carboxylase-related kinase 2	1261	21.2235	864	14.6783	0.531976	3.64e-17	1.15e-16
AT3G57040.2	703	response regulator 9	634	21.402	329	11.2104	0.932906	1.49e-22	5.31e-22
AT3G44680.1	1278	histone deacetylase 9	889	16.5079	451	8.45332	0.965566	1.07e-32	4.63e-32
AT5G22900.1	2467	cation/H+ exchanger 3	0.5	0.00480974	0.5	0.00485492	-0.0134895	1	1
AT5G44563.1	229	transmembrane protein	0.5	0.051815	0.5	0.0523017	-0.0134895	1	1
ATMG00500.1	424	hypothetical protein	7	0.39179	24	1.3559	-1.7911	0.00157485	0.00265111
AT3G66654.3	709	Cyclophilin-like peptidyl-prolyl cis-trans isomerase family protein	2342	78.3901	931	31.4547	1.3174	6.56e-136	7e-135	up
AT1G76810.1	3882	eukaryotic translation initiation factor 2 (eIF-2) family protein	7162	43.7824	8141	50.2347	-0.198333	1.98e-17	6.29e-17
AT5G15460.1	372	membrane-anchored ubiquitin-fold protein 2	249	15.8846	299	19.2535	-0.277489	0.0246648	0.0357352
AT3G17160.1	496	unknown protein; FUNCTIONS IN: molecular_function unknown; INVOLVED IN: biological_process unknown; LOCATED IN: cellular_component unknown; EXPRESSED IN: 23 plant structures; EXPRESSED DURING: 13 growth stages; Has 54259 Blast hits to 25265 proteins in 1209 species: Archae - 350; Bacteria - 10795; Metazoa - 16137; Fungi - 8620; Plants - 3305; Viruses - 957; Other Eukaryotes - 14095 (source: NCBI …	627	29.999	1033	49.8885	-0.733792	1.92e-24	7.12e-24
AT4G16620.1	1077	nodulin MtN21 /EamA-like transporter family protein	242	5.33237	20	0.444832	3.58345	1.36e-48	7.4e-48	up
AT1G14870.1	456	PLANT CADMIUM RESISTANCE 2	32885	1711.41	42062	2209.56	-0.368577	3.67e-266	6.43e-265
AT1G65380.1	2161	Leucine-rich repeat (LRR) family protein	97	1.06522	199	2.20587	-1.0502	1.3e-09	3.18e-09
AT1G80940.1	640	unknown protein; Has 30201 Blast hits to 17322 proteins in 780 species: Archae - 12; Bacteria - 1396; Metazoa - 17338; Fungi - 3422; Plants - 5037; Viruses - 0; Other Eukaryotes - 2996 (source: NCBI BLink).	1964	72.8253	1302	48.7318	0.579576	6.63e-30	2.73e-29
AT2G33250.1	898	unknown protein; FUNCTIONS IN: molecular_function unknown; INVOLVED IN: biological_process unknown; LOCATED IN: chloroplast; EXPRESSED IN: 21 plant structures; EXPRESSED DURING: 13 growth stages; BEST Arabidopsis thaliana protein match is: unknown protein (TAIR:AT3G04310.1); Has 41 Blast hits to 41 proteins in 12 species: Archae - 0; Bacteria - 0; Metazoa - 0; Fungi - 0; Plants - 41; Viruses - 0;…	817	21.5907	2055	54.8172	-1.34422	2.44e-124	2.45e-123	down
AT3G22690.1	2814	CONTAINS InterPro DOMAIN/s: Protein of unknown function DUF1685 (InterPro:IPR012881), Pentatricopeptide repeat (InterPro:IPR002885); BEST Arabidopsis thaliana protein match is: Tetratricopeptide repeat (TPR)-like superfamily protein (TAIR:AT2G29760.1); Has 49784 Blast hits to 14716 proteins in 280 species: Archae - 2; Bacteria - 10; Metazoa - 107; Fungi - 167; Plants - 48594; Viruses - 0; Other E…	32	0.269865	36	0.30645	-0.183415	0.600464	0.653183
AT1G67090.1	540	ribulose bisphosphate carboxylase small chain 1A	103626	4554.03	362007	16058.5	-1.81812	0	0	down
AT5G17740.1	1599	P-loop containing nucleoside triphosphate hydrolases superfamily protein	1	0.0148413	0.5	0.00749037	0.98651	1	1
AT5G18340.1	1368	ARM repeat superfamily protein	46	0.797981	51	0.893029	-0.162353	0.579714	0.633429
AT1G67620.1	553	Lojap-related protein	128	5.49295	86	3.72524	0.560246	0.00491318	0.00784188
AT1G05460.1	3006	P-loop containing nucleoside triphosphate hydrolases superfamily protein	86	0.678938	152	1.21126	-0.835152	1.2e-05	2.41e-05
AT5G16120.4	1150	alpha/beta-Hydrolases superfamily protein	2348	48.453	1934	40.2847	0.266355	1.67e-09	4.08e-09
AT1G05700.2	2650	Leucine-rich repeat transmembrane protein kinase protein	103	0.922385	1019	9.21106	-3.31993	1.46e-188	1.96e-187	down
AT1G53720.1	1519	cyclophilin 59	481	7.51464	440	6.93867	0.115044	0.226501	0.276951
AT5G06340.1	682	nudix hydrolase homolog 27	1316	45.7923	2131	74.8481	-0.708861	7.07e-46	3.71e-45
AT3G51420.1	1111	strictosidine synthase-like 4	1767	37.7436	2924	63.0441	-0.740131	5.07e-67	3.37e-66
AT2G18010.1	337	SAUR-like auxin-responsive protein family	5	0.352096	2	0.142161	1.30844	0.25411	0.306844
AT4G28610.1	1227	phosphate starvation response 1	2237	43.2655	1522	29.7133	0.542107	3.57e-30	1.48e-29
AT1G72420.1	684	NADH:ubiquinone oxidoreductase intermediate-associated protein 30	131	4.54502	105	3.67718	0.305688	0.104679	0.136915
AT1G60750.1	990	NAD(P)-linked oxidoreductase superfamily protein	20	0.479419	0.5	0.0120981	5.30844	3.71e-06	7.65e-06
AT3G23600.1	718	alpha/beta-Hydrolases superfamily protein	7243	239.395	4521	150.831	0.666456	8.01e-135	8.49e-134
AT1G27960.1	1617	evolutionarily conserved C-terminal region 9	299	4.38815	371	5.49598	-0.324763	0.0036728	0.00594032
AT5G66170.2	415	sulfurtransferase 18	6037	345.218	5033	290.509	0.248924	1.32e-19	4.43e-19
AT2G23210.1	861	UDP-Glycosyltransferase superfamily protein	5	0.137812	0.5	0.0139107	3.30844	0.0414483	0.0580242
AT1G15970.1	1056	DNA glycosylase superfamily protein	200	4.49456	136	3.08501	0.542904	0.00063253	0.00110485
AT5G13990.1	2085	exocyst subunit exo70 family protein C2	13	0.147965	19	0.218288	-0.560977	0.275707	0.330532
AT4G04404.1	691	C2H2 and C2HC zinc fingers superfamily protein	0.5	0.0171717	0.5	0.017333	-0.0134895	1	1
AT1G48405.1	891	Kinase interacting (KIP1-like) family protein	2	0.0532688	2	0.0537692	-0.0134895	0.99254	0.997579
AT4G40063.1	247	hypothetical protein	206	19.7921	228	22.1116	-0.159879	0.248663	0.301121
AT3G26420.1	736	RNA-binding (RRM/RBD/RNP motifs) family protein with retrovirus zinc finger-like domain	7803	251.596	6558	213.44	0.237283	7.78e-23	2.8e-22
AT1G40104.1	1855	unknown protein; FUNCTIONS IN: molecular_function unknown; INVOLVED IN: biological_process unknown; LOCATED IN: cellular_component unknown; BEST Arabidopsis thaliana protein match is: unknown protein (TAIR:AT2G08986.1); Has 88 Blast hits to 39 proteins in 18 species: Archae - 0; Bacteria - 17; Metazoa - 9; Fungi - 0; Plants - 48; Viruses - 0; Other Eukaryotes - 14 (source: NCBI BLink).	12	0.153518	14	0.180786	-0.235882	0.677241	0.723041
AT2G17340.1	1101	Uncharacterised conserved protein (UCP030210)	1288	27.7619	1477	32.1347	-0.211027	0.00012237	0.00022704
AT2G06990.1	2986	RNA helicase, ATP-dependent, SK12/DOB1 protein	992	7.88393	875	7.0194	0.167568	0.0121794	0.0185003
AT1G09220.1	1512	Pentatricopeptide repeat (PPR) superfamily protein	33	0.517944	51	0.807979	-0.641521	0.0440167	0.0612537
AT3G47390.1	1798	cytidine/deoxycytidylate deaminase family protein	728	9.60865	582	7.7538	0.30943	0.00010911	0.00020321
AT4G00120.1	594	basic helix-loop-helix (bHLH) DNA-binding superfamily protein	0.5	0.0199758	0.5	0.0201635	-0.0134895	1	1
AT4G02790.1	1117	GTP-binding family protein	343	7.28722	806	17.2848	-1.24606	1.47e-44	7.58e-44	down
AT1G53170.1	555	ethylene response factor 8	975	41.69	1307	56.411	-0.436275	6.74e-13	1.87e-12
AT5G37460.1	1866	Family of unknown function (DUF577)	0.5	0.00635886	0.5	0.00641859	-0.0134895	1	1
AT5G08510.1	1534	Pentatricopeptide repeat (PPR) superfamily protein	225	3.48079	233	3.63841	-0.0638945	0.63559	0.686271
AT5G44820.1	1101	Nucleotide-diphospho-sugar transferase family protein	907	19.5497	512	11.1395	0.811469	2.97e-25	1.12e-24
AT2G01090.1	187	Ubiquinol-cytochrome C reductase hinge protein	245	31.0918	338	43.2969	-0.477731	7.12e-05	0.00013462
AT3G07570.1	1107	Cytochrome b561/ferric reductase transmembrane with DOMON related domain	1225	26.2609	803	17.376	0.59582	3.68e-20	1.25e-19
AT4G34570.1	1695	thymidylate synthase 2	208	2.91215	153	2.16224	0.429562	0.00492213	0.00785532
AT4G01290.1	2973	unknown protein; FUNCTIONS IN: molecular_function unknown; INVOLVED IN: biological_process unknown; LOCATED IN: cellular_component unknown; EXPRESSED IN: 24 plant structures; EXPRESSED DURING: 15 growth stages; Has 1744 Blast hits to 1308 proteins in 219 species: Archae - 0; Bacteria - 241; Metazoa - 793; Fungi - 253; Plants - 108; Viruses - 0; Other Eukaryotes - 349 (source: NCBI BLink).	4636	37.0058	4174	33.6309	0.13796	7.29e-06	1.47e-05
AT5G10940.1	2271	transducin family protein / WD-40 repeat family protein	1392	14.546	1147	12.0984	0.265804	3.64e-06	7.5e-06
AT4G20030.1	457	RNA-binding (RRM/RBD/RNP motifs) family protein	215	11.1646	176	9.22525	0.275272	0.0598692	0.0814
AT4G15755.1	867	Calcium-dependent lipid-binding (CaLB domain) family protein	0.5	0.0136858	0.5	0.0138144	-0.0134895	1	1
AT1G01950.3	2746	armadillo repeat kinesin 2	1066	9.2125	1282	11.1833	-0.279678	2.77e-06	5.76e-06
AT3G26050.1	1600	TPX2 (targeting protein for Xklp2) protein family	2	0.0296641	4	0.0598855	-1.01349	0.403482	0.463781
AT4G01930.1	1956	Cysteine/Histidine-rich C1 domain family protein	8	0.0970604	12	0.146958	-0.598452	0.358544	0.416905
AT1G69370.1	949	chorismate mutase 3	158	3.95104	205	5.17451	-0.389189	0.0104962	0.0160767
AT1G66190.1	810	unknown protein; BEST Arabidopsis thaliana protein match is: unknown protein (TAIR:AT5G37550.1); Has 30 Blast hits to 30 proteins in 10 species: Archae - 0; Bacteria - 0; Metazoa - 0; Fungi - 7; Plants - 19; Viruses - 0; Other Eukaryotes - 4 (source: NCBI BLink).	223	6.53342	127	3.75578	0.798726	3.8e-07	8.29e-07
AT3G14070.1	1929	cation exchanger 9	131	1.61161	95	1.1797	0.450078	0.0198079	0.0292188
AT3G55220.1	3642	Cleavage and polyadenylation specificity factor (CPSF) A subunit protein	1194	7.7801	1017	6.68902	0.217994	0.00038986	0.0006932
AT3G05760.1	607	C2H2 and C2HC zinc fingers superfamily protein	1739	67.9879	1438	56.7481	0.260705	3.75e-07	8.17e-07
AT2G39360.1	2445	Protein kinase superfamily protein	3698	35.8929	2066	20.241	0.826415	1.23e-100	1.07e-99
AT5G39010.1	508	unknown protein; BEST Arabidopsis thaliana protein match is: unknown protein (TAIR:AT2G39782.1); Has 12 Blast hits to 12 proteins in 3 species: Archae - 0; Bacteria - 0; Metazoa - 0; Fungi - 0; Plants - 12; Viruses - 0; Other Eukaryotes - 0 (source: NCBI BLink).	0.5	0.0233575	0.5	0.023577	-0.0134895	1	1
AT3G54070.1	769	Ankyrin repeat family protein	3	0.0925797	0.5	0.0155749	2.57147	1	1
AT5G01640.1	669	prenylated RAB acceptor 1.B5	4230	150.05	163	5.83637	4.68422	0	0	up
AT2G48070.3	604	resistance to phytophthora 1	1350	53.0417	1245	49.3758	0.103324	0.0682332	0.0920225
AT4G04775.1	481	zinc ion binding	0.5	0.0246687	0.5	0.0249004	-0.0134895	1	1
AT4G11440.1	1885	Mitochondrial substrate carrier family protein	194	2.44237	117	1.48681	0.716059	1.65e-05	3.26e-05
AT2G19420.1	433	unknown protein; Has 2 Blast hits to 2 proteins in 1 species: Archae - 0; Bacteria - 0; Metazoa - 0; Fungi - 0; Plants - 2; Viruses - 0; Other Eukaryotes - 0 (source: NCBI BLink).	0.5	0.0274033	0.5	0.0276607	-0.0134895	1	1
AT5G57410.3	1173	Afadin/alpha-actinin-binding protein	87	1.76012	141	2.8794	-0.710097	0.00024945	0.00045027
AT5G60230.2	765	splicing endonuclease 2	38	1.17881	91	2.84945	-1.27336	1.7e-06	3.58e-06
AT1G50640.1	675	ethylene responsive element binding factor 3	3928	138.098	3303	117.216	0.236528	3.45e-12	9.34e-12
AT2G22122.1	181	unknown protein; Has 35333 Blast hits to 34131 proteins in 2444 species: Archae - 798; Bacteria - 22429; Metazoa - 974; Fungi - 991; Plants - 531; Viruses - 0; Other Eukaryotes - 9610 (source: NCBI BLink).	110	14.4223	416	55.0549	-1.93257	1.21e-43	6.16e-43	down
AT4G10060.1	2767	Beta-glucosidase, GBA2 type family protein	1017	8.72233	2054	17.7817	-1.02761	1e-81	7.53e-81	down
AT2G40350.2	492	Integrase-type DNA-binding superfamily protein	55	2.65288	4	0.19475	3.76787	1.14e-12	3.14e-12
AT3G24605.1	894	late embryogenesis abundant protein%2C group 2	0.5	0.0132725	0.5	0.0133972	-0.0134895	1	1
AT1G14290.1	777	sphingoid base hydroxylase 2	382	11.6671	748	23.0601	-0.982955	8.12e-29	3.28e-28
AT1G65032.1	273	unknown protein; FUNCTIONS IN: molecular_function unknown; INVOLVED IN: biological_process unknown; LOCATED IN: cellular_component unknown; Has 30201 Blast hits to 17322 proteins in 780 species: Archae - 12; Bacteria - 1396; Metazoa - 17338; Fungi - 3422; Plants - 5037; Viruses - 0; Other Eukaryotes - 2996 (source: NCBI BLink).	61	5.30259	81	7.10729	-0.422602	0.0824586	0.109896
AT5G41908.1	154	unknown protein; LOCATED IN: endomembrane system; Has 30201 Blast hits to 17322 proteins in 780 species: Archae - 12; Bacteria - 1396; Metazoa - 17338; Fungi - 3422; Plants - 5037; Viruses - 0; Other Eukaryotes - 2996 (source: NCBI BLink).	4	0.616396	0.5	0.0777733	2.98651	1	1
AT1G74050.1	699	Ribosomal protein L6 family protein	5407	183.569	7664	262.639	-0.516759	8.06e-92	6.55e-91
AT4G01110.1	783	unknown protein; BEST Arabidopsis thaliana protein match is: unknown protein (TAIR:AT1G01453.1); Has 273 Blast hits to 272 proteins in 18 species: Archae - 0; Bacteria - 0; Metazoa - 0; Fungi - 0; Plants - 273; Viruses - 0; Other Eukaryotes - 0 (source: NCBI BLink).	44	1.33356	59	1.80498	-0.436701	0.126556	0.16292
AT2G37035.1	1299	unknown protein; Has 26 Blast hits to 26 proteins in 11 species: Archae - 0; Bacteria - 0; Metazoa - 2; Fungi - 0; Plants - 23; Viruses - 0; Other Eukaryotes - 1 (source: NCBI BLink).	1918	35.0397	1592	29.3573	0.255273	1.69e-07	3.76e-07
AT5G09760.2	1732	Plant invertase/pectin methylesterase inhibitor superfamily	242	3.3158	402	5.55981	-0.745678	1.08e-10	2.77e-10
AT5G05430.2	588	RNA-binding protein	137	5.52922	161	6.55889	-0.246374	0.141124	0.180005
AT1G35470.2	1401	SPla/RYanodine receptor (SPRY) domain-containing protein	1672	28.3217	520	8.89092	1.6715	4e-138	4.32e-137	up
AT2G01905.1	703	cyclin J18	0.5	0.0168786	0.5	0.0170371	-0.0134895	1	1
AT5G57460.1	1939	unknown protein; FUNCTIONS IN: molecular_function unknown; INVOLVED IN: biological_process unknown; LOCATED IN: plasma membrane, chloroplast; EXPRESSED IN: 23 plant structures; EXPRESSED DURING: 13 growth stages; Has 166 Blast hits to 166 proteins in 41 species: Archae - 0; Bacteria - 0; Metazoa - 112; Fungi - 4; Plants - 36; Viruses - 0; Other Eukaryotes - 14 (source: NCBI BLink).	2210	27.048	1258	15.5412	0.799425	1.28e-57	7.71e-57
AT3G26650.1	1189	glyceraldehyde 3-phosphate dehydrogenase A subunit	21061	420.357	47001	946.906	-1.17161	0	0	down
AT2G40200.1	763	basic helix-loop-helix (bHLH) DNA-binding superfamily protein	21	0.653154	14	0.439526	0.571473	0.246117	0.298352
AT3G05840.1	1228	Protein kinase superfamily protein	3575	69.0873	3848	75.0617	-0.119655	0.00035449	0.00063212
AT3G56430.1	1302	unknown protein; FUNCTIONS IN: molecular_function unknown; INVOLVED IN: biological_process unknown; LOCATED IN: mitochondrion, vacuole; EXPRESSED IN: 22 plant structures; EXPRESSED DURING: 13 growth stages; BEST Arabidopsis thaliana protein match is: unknown protein (TAIR:AT2G40800.1); Has 3121 Blast hits to 1477 proteins in 196 species: Archae - 12; Bacteria - 170; Metazoa - 996; Fungi - 324; Pl…	219	3.99166	223	4.10275	-0.0396024	0.772925	0.807733
AT1G32440.1	1714	plastidial pyruvate kinase 3	631	8.73654	1280	17.8888	-1.03392	4e-52	2.27e-51	down
AT4G06643.1	784	hypothetical protein	1	0.0302695	0.5	0.0152769	0.98651	1	1
AT3G60330.2	2884	H(+)-ATPase 7	73	0.600687	195	1.61965	-1.431	1.84e-14	5.38e-14
AT1G01810.1	481	unknown protein; Has 12 Blast hits to 12 proteins in 5 species: Archae - 0; Bacteria - 0; Metazoa - 5; Fungi - 0; Plants - 7; Viruses - 0; Other Eukaryotes - 0 (source: NCBI BLink).	18	0.888072	14	0.697211	0.349081	0.495433	0.554655
AT1G09270.1	1615	importin alpha isoform 4	3046	44.7588	1633	24.2212	0.885902	1.89e-93	1.55e-92
AT5G38500.1	1233	Domain of unknown function (DUF313)	0.5	0.00962338	0.5	0.00971378	-0.0134895	1	1
AT1G80520.1	577	Sterile alpha motif (SAM) domain-containing protein	7	0.287901	5	0.207575	0.471937	0.573695	0.627557
AT4G15870.1	1794	terpene synthase 1	0.5	0.00661406	0.5	0.0066762	-0.0134895	1	1
AT1G79440.1	1584	aldehyde dehydrogenase 5F1	1660	24.8699	1637	24.7557	0.00663937	0.894885	0.915302
AT1G72080.1	732	unknown protein; FUNCTIONS IN: molecular_function unknown; INVOLVED IN: biological_process unknown; LOCATED IN: chloroplast; Has 30201 Blast hits to 17322 proteins in 780 species: Archae - 12; Bacteria - 1396; Metazoa - 17338; Fungi - 3422; Plants - 5037; Viruses - 0; Other Eukaryotes - 2996 (source: NCBI BLink).	15	0.486296	14	0.45814	0.0860461	0.872451	0.89555
AT3G17420.1	1401	glyoxysomal protein kinase 1	2712	45.938	298	5.09518	3.17248	0	0	up
AT2G37470.1	415	Histone superfamily protein	403	23.0451	623	35.9601	-0.641942	1.88e-12	5.13e-12
AT5G38630.1	691	cytochrome B561-1	970	33.3131	593	20.5569	0.696463	5.41e-21	1.87e-20
AT2G39110.1	1306	Protein kinase superfamily protein	661	12.011	1094	20.0658	-0.74038	3.6e-26	1.38e-25
AT1G48530.1	525	CONTAINS InterPro DOMAIN/s: Proteasome Inhibitor PI31 (InterPro:IPR021625); BEST Arabidopsis thaliana protein match is: proteasome inhibitor-related (TAIR:AT3G53970.2); Has 43 Blast hits to 43 proteins in 18 species: Archae - 0; Bacteria - 0; Metazoa - 11; Fungi - 0; Plants - 32; Viruses - 0; Other Eukaryotes - 0 (source: NCBI BLink).	2	0.0904048	0.5	0.0228135	1.98651	1	1
AT1G63500.1	1462	Protein kinase protein with tetratricopeptide repeat domain	2829	45.9205	2779	45.5326	0.0122368	0.750791	0.78762
AT1G32700.1	640	PLATZ transcription factor family protein	3862	143.203	1340	50.1541	1.51363	2.88e-274	5.2e-273	up
AT2G14620.1	898	xyloglucan endotransglucosylase/hydrolase 10	1554	41.0672	8	0.2134	7.58828	0	0	up
AT4G37310.1	1554	cytochrome P450, family 81, subfamily H, polypeptide 1	929	14.1868	1264	19.484	-0.457736	1.52e-13	4.31e-13
AT1G08280.1	1195	Glycosyltransferase family 29 (sialyltransferase) family protein	101	2.00574	236	4.7307	-1.23792	4.74e-14	1.36e-13
AT1G49750.1	1482	Leucine-rich repeat (LRR) family protein	5359	85.8136	695	11.2336	2.93339	0	0	up
AT5G64900.1	277	precursor of peptide 1	44	3.76959	108	9.33954	-1.30895	1e-07	2.25e-07	down
AT4G18197.1	1171	purine permease 7	498	10.0924	1195	24.4451	-1.27628	1.29e-67	8.61e-67	down
AT4G27450.1	750	Aluminium induced protein with YGL and LRDR motifs	8149	257.848	4004	127.883	1.01169	2.01e-307	3.98e-306	up
AT1G67940.1	790	non-intrinsic ABC protein 3	229	6.87906	219	6.64047	0.0509272	0.708749	0.751586
AT2G19670.1	1098	protein arginine methyltransferase 1A	18	0.389037	34	0.741751	-0.931027	0.0232274	0.033839
AT4G14272.1	241	Defensin-like (DEFL) family protein	0.5	0.049235	0.5	0.0496975	-0.0134895	1	1
AT5G54990.1	679	RING/U-box superfamily protein	0.5	0.0174751	0.5	0.0176393	-0.0134895	1	1
AT1G59850.1	1494	ARM repeat superfamily protein	157	2.49385	185	2.96621	-0.25025	0.109324	0.142408
AT1G71970.1	676	unknown protein; FUNCTIONS IN: molecular_function unknown; INVOLVED IN: biological_process unknown; LOCATED IN: chloroplast; EXPRESSED IN: 22 plant structures; EXPRESSED DURING: 13 growth stages; BEST Arabidopsis thaliana protein match is: unknown protein (TAIR:AT1G22680.1); Has 58 Blast hits to 58 proteins in 13 species: Archae - 0; Bacteria - 0; Metazoa - 4; Fungi - 0; Plants - 49; Viruses - 0;…	603	21.1686	753	26.6827	-0.333981	2.14e-05	4.21e-05
AT5G16380.1	585	Protein of unknown function, DUF538	859	34.8464	213	8.72178	1.99832	3.09e-91	2.49e-90	up
AT3G01950.1	211	Protein of unknown function (DUF 3339)	147	16.5331	78	8.8551	0.900781	4.91e-06	1e-05
AT3G59910.2	1833	Ankyrin repeat family protein	1667	21.5821	1506	19.6809	0.133043	0.00944017	0.0145629
AT4G25340.1	1431	FK506 BINDING PROTEIN 53	444	7.36316	380	6.361	0.211071	0.0360209	0.0510347
AT5G60370.1	1240	FUNCTIONS IN: molecular_function unknown; INVOLVED IN: biological_process unknown; LOCATED IN: chloroplast; CONTAINS InterPro DOMAIN/s: Defects-in-morphology protein 1-like, mitochondrial (InterPro:IPR019190); BEST Arabidopsis thaliana protein match is: unknown protein (TAIR:AT3G57110.1); Has 1807 Blast hits to 1807 proteins in 277 species: Archae - 0; Bacteria - 0; Metazoa - 736; Fungi - 347; Pl…	216	4.13383	190	3.6704	0.171542	0.231422	0.282382
AT5G49880.1	2179	mitotic checkpoint family protein	576	6.27315	665	7.31048	-0.220775	0.00710222	0.0111204
AT1G27510.1	1953	Protein of unknown function (DUF3506)	2377	28.8834	3153	38.6726	-0.421073	3.49e-27	1.37e-26
AT3G04460.2	1210	peroxin-12	649	12.7286	250	4.94921	1.3628	5.59e-41	2.76e-40	up
AT1G75250.1	378	RAD-like 6	0.5	0.0313906	0.5	0.0316854	-0.0134895	1	1
AT1G50500.2	2541	Membrane trafficking VPS53 family protein	1378	12.8696	1212	11.4256	0.171697	0.00248382	0.00409847
AT5G11975.1	352	hypothetical protein	4271	287.944	2187	148.829	0.952131	8.86e-147	1e-145
AT5G25120.1	1489	ytochrome p450, family 71, subfamily B, polypeptide 11	321	5.11601	495	7.96328	-0.638345	4.19e-10	1.05e-09
AT3G53370.1	228	S1FA-like DNA-binding protein	80	8.32676	147	15.4441	-0.891234	5.39e-06	1.1e-05
AT2G28940.2	1386	Protein kinase superfamily protein	999	17.105	861	14.8806	0.200982	0.00270007	0.00443698
AT5G67370.1	981	Protein of unknown function (DUF1230)	1122	27.1422	1423	34.747	-0.356353	5.34e-10	1.33e-09
AT1G66920.2	1851	Protein kinase superfamily protein	877	11.2438	1375	17.7942	-0.662272	5.51e-27	2.14e-26
AT3G50373.1	444	BEST Arabidopsis thaliana protein match is: Transcription elongation factor (TFIIS) family protein (TAIR:AT5G51360.1); Has 4 Blast hits to 4 proteins in 2 species: Archae - 0; Bacteria - 0; Metazoa - 0; Fungi - 0; Plants - 4; Viruses - 0; Other Eukaryotes - 0 (source: NCBI BLink).	0.5	0.0267244	0.5	0.0269754	-0.0134895	1	1
AT2G41170.2	1212	F-box family protein	220	4.30765	299	5.90949	-0.456132	0.00034311	0.00061246
AT3G15300.1	657	VQ motif-containing protein	261	9.42749	76	2.77096	1.76649	9.12e-25	3.41e-24	up
AT4G17920.1	867	RING/U-box superfamily protein	3	0.0821151	0.5	0.0138144	2.57147	1	1
AT5G41890.1	1125	GDSL-like Lipase/Acylhydrolase superfamily protein	0.5	0.0105472	4	0.0851704	-3.01349	1	1
AT5G16910.1	3436	cellulose-synthase like D2	9419	65.0538	14805	103.214	-0.665928	1.26e-275	2.28e-274
AT4G30830.1	1089	Protein of unknown function, DUF593	1	0.0217918	3	0.0659895	-1.59845	0.302503	0.358858
AT2G02148.3	1296	unknown protein.	250	4.57779	190	3.5118	0.382439	0.005653	0.00895655
AT3G05570.1	270	unknown protein; BEST Arabidopsis thaliana protein match is: unknown protein (TAIR:AT4G39235.1); Has 73 Blast hits to 73 proteins in 11 species: Archae - 0; Bacteria - 0; Metazoa - 0; Fungi - 0; Plants - 73; Viruses - 0; Other Eukaryotes - 0 (source: NCBI BLink).	791	69.5238	492	43.6499	0.67153	2.02e-16	6.25e-16
AT2G13905.1	366	hypothetical protein	0.5	0.0324197	0.5	0.0327243	-0.0134895	1	1
AT3G47770.2	2779	ABC2 homolog 5	0.5	0.00426975	0.5	0.00430986	-0.0134895	1	1
AT5G49030.3	3837	tRNA synthetase class I (I, L, M and V) family protein	838	5.1829	1545	9.64535	-0.896074	1.17e-49	6.46e-49
AT3G12820.1	717	myb domain protein 10	4	0.132392	7	0.233862	-0.820844	0.35472	0.412813
AT3G52260.3	1248	Pseudouridine synthase family protein	150	2.85231	295	5.66225	-0.989242	2.03e-12	5.54e-12
AT5G53250.1	190	arabinogalactan protein 22	34	4.24665	26	3.27794	0.373534	0.31814	0.374263
AT2G18120.1	666	SHI-related sequence 4	17	0.605753	10	0.359673	0.752045	0.183198	0.227909
AT5G56160.1	1732	Sec14p-like phosphatidylinositol transfer family protein	170	2.32928	270	3.7342	-0.680914	1.03e-06	2.2e-06
AT5G49550.1	381	Putative homolog of mammalian BLOC-1 Subunit 2. Protein - protein interaction with BLOS1.	296	18.4369	219	13.7689	0.421177	0.00098802	0.00169494
AT1G79330.1	1231	metacaspase 5	124	2.39048	55	1.07025	1.15935	2.42e-07	5.33e-07
AT2G28860.1	1479	cytochrome P450, family 710, subfamily A, polypeptide 4	0.5	0.00802274	1	0.0161962	-1.01349	1	1
AT3G28875.1	502	serine/threonine-protein phosphatase 6 regulatory ankyrin repeat subunit C-like protein	1	0.0472734	2	0.095435	-1.01349	0.554701	0.611746
AT1G09440.1	1398	Protein kinase superfamily protein	115	1.95214	126	2.15896	-0.145279	0.434661	0.494049
AT2G21940.4	913	shikimate kinase 1	685	17.8049	313	8.21212	1.11645	5.25e-32	2.25e-31	up
AT2G13770.1	1030	CONTAINS InterPro DOMAIN/s: Putative harbinger transposase-derived nuclease (InterPro:IPR006912); Has 451 Blast hits to 352 proteins in 33 species: Archae - 0; Bacteria - 0; Metazoa - 28; Fungi - 8; Plants - 388; Viruses - 0; Other Eukaryotes - 27 (source: NCBI BLink).	10	0.230401	13	0.302334	-0.392001	0.516492	0.574979
AT5G23120.2	1279	photosystem II stability/assembly factor, chloroplast (HCF136)	5078	94.22	11124	208.34	-1.14483	0	0	down
AT5G60960.1	1563	Pentatricopeptide repeat (PPR) superfamily protein	556	8.44183	767	11.7549	-0.477631	2.2e-09	5.33e-09
AT1G53000.2	939	Nucleotide-diphospho-sugar transferases superfamily protein	244	6.16659	382	9.74494	-0.660181	1.57e-08	3.67e-08
AT2G46850.1	1900	Protein kinase superfamily protein	4	0.0499605	3	0.0378224	0.401548	0.714136	0.755722
AT3G10790.1	958	F-box associated ubiquitination effector family protein	2	0.0495433	0.5	0.0125022	1.98651	1	1
AT2G47020.3	1317	Peptide chain release factor 1	132	2.37853	241	4.38342	-0.881985	7.77e-09	1.84e-08
AT2G44640.1	1354	FUNCTIONS IN: molecular_function unknown; INVOLVED IN: biological_process unknown; LOCATED IN: mitochondrion, chloroplast, plasma membrane, plastid, chloroplast envelope; EXPRESSED IN: 23 plant structures; EXPRESSED DURING: 13 growth stages; CONTAINS InterPro DOMAIN/s: Protein of unknown function DUF3769 (InterPro:IPR022244); BEST Arabidopsis thaliana protein match is: pigment defective 320 (TAIR…	234	4.10127	406	7.18272	-0.808461	3.48e-12	9.42e-12
AT1G78810.1	1443	unknown protein; Has 75 Blast hits to 52 proteins in 16 species: Archae - 0; Bacteria - 0; Metazoa - 4; Fungi - 2; Plants - 66; Viruses - 0; Other Eukaryotes - 3 (source: NCBI BLink).	273	4.4897	174	2.88845	0.636324	4.14e-06	8.5e-06
AT2G05250.1	2118	DNAJ heat shock N-terminal domain-containing protein	519	5.81517	551	6.23171	-0.0998073	0.257951	0.31097
AT3G45960.2	790	expansin-like A3	993	29.8293	1293	39.206	-0.394346	7.7e-11	1.98e-10
AT3G03080.1	1050	Zinc-binding dehydrogenase family protein	0.5	0.0113006	0.5	0.0114068	-0.0134895	1	1
AT4G01380.1	630	plastocyanin-like domain-containing protein	3	0.113006	3	0.114068	-0.0134895	0.990863	0.997462
AT1G01510.1	1909	NAD(P)-binding Rossmann-fold superfamily protein	1007	12.5183	1277	16.0238	-0.356184	4.13e-09	9.9e-09
AT2G04380.1	430	unknown protein; Has 2 Blast hits to 2 proteins in 1 species: Archae - 0; Bacteria - 0; Metazoa - 0; Fungi - 0; Plants - 2; Viruses - 0; Other Eukaryotes - 0 (source: NCBI BLink).	473	26.1044	812	45.2344	-0.793129	3.76e-22	1.33e-21
AT3G56540.1	793	alpha/beta-Hydrolases superfamily protein	0.5	0.014963	3	0.0906211	-2.59845	1	1
AT4G02060.2	2149	Minichromosome maintenance (MCM2/3/5) family protein	159	1.75583	44	0.490453	1.83996	1.61e-16	5.01e-16
AT2G31945.1	286	unknown protein; FUNCTIONS IN: molecular_function unknown; INVOLVED IN: biological_process unknown; LOCATED IN: endomembrane system; EXPRESSED IN: 8 plant structures; EXPRESSED DURING: 4 anthesis, petal differentiation and expansion stage; BEST Arabidopsis thaliana protein match is: unknown protein (TAIR:AT1G05575.1); Has 61 Blast hits to 61 proteins in 10 species: Archae - 0; Bacteria - 0; Metaz…	1336	110.856	838	70.1875	0.659408	7.51e-26	2.86e-25
AT3G51880.2	555	high mobility group B1	3803	162.613	4281	184.771	-0.184299	9.57e-09	2.26e-08
AT3G06700.1	183	Ribosomal L29e protein family	1543	200.095	2064	270.172	-0.433194	2.98e-19	9.9e-19
AT5G53170.1	2418	FTSH protease 11	1779	17.4598	2448	24.2514	-0.474027	2.57e-26	9.9e-26
AT1G28550.1	654	RAB GTPase homolog A1I	2	0.0725727	1	0.0366272	0.98651	0.565288	0.620394
AT3G47820.1	1594	PLANT U-BOX 39	740	11.017	774	11.6315	-0.0782978	0.291084	0.346986
AT2G21410.1	2464	vacuolar proton ATPase A2	1795	17.288	1916	18.6267	-0.107603	0.0231325	0.0337139
AT2G20210.1	1812	RNI-like superfamily protein	81	1.06083	96	1.2691	-0.258602	0.233952	0.285166
AT2G45360.1	646	Protein of unknown function (DUF1442)	147	5.40015	390	14.4615	-1.42115	4.36e-27	1.7e-26	down
AT1G26920.1	520	unknown protein; BEST Arabidopsis thaliana protein match is: unknown protein (TAIR:AT1G69760.1); Has 47 Blast hits to 47 proteins in 13 species: Archae - 0; Bacteria - 0; Metazoa - 0; Fungi - 7; Plants - 34; Viruses - 0; Other Eukaryotes - 6 (source: NCBI BLink).	1420	64.8046	873	40.2154	0.688348	2.12e-29	8.65e-29
AT5G36470.1	354	ECA1 gametogenesis related family protein	0.5	0.0335187	0.5	0.0338336	-0.0134895	1	1
AT4G14723.1	328	BEST Arabidopsis thaliana protein match is: allergen-related (TAIR:AT3G22820.1); Has 35333 Blast hits to 34131 proteins in 2444 species: Archae - 798; Bacteria - 22429; Metazoa - 974; Fungi - 991; Plants - 531; Viruses - 0; Other Eukaryotes - 9610 (source: NCBI BLink).	7	0.50646	4	0.292124	0.793865	0.370758	0.429711
AT3G44716.1	436	unknown protein; FUNCTIONS IN: molecular_function unknown; INVOLVED IN: biological_process unknown; LOCATED IN: endomembrane system; Has 13 Blast hits to 13 proteins in 6 species: Archae - 0; Bacteria - 0; Metazoa - 0; Fungi - 0; Plants - 13; Viruses - 0; Other Eukaryotes - 0 (source: NCBI BLink).	24	1.30631	34	1.86799	-0.51599	0.176475	0.220212
AT5G20080.1	985	FAD/NAD(P)-binding oxidoreductase	668	16.0939	605	14.713	0.129423	0.109728	0.142909
AT3G45930.1	310	Histone superfamily protein	274	20.9754	156	12.0544	0.79914	1.78e-08	4.15e-08
AT5G10070.2	798	RNase L inhibitor protein-related	572	17.0104	414	12.4274	0.452895	9.74e-07	2.07e-06
AT5G42370.2	1359	Calcineurin-like metallo-phosphoesterase superfamily protein	114	1.9907	55	0.969448	1.03804	5.97e-06	1.21e-05
AT2G38740.1	732	Haloacid dehalogenase-like hydrolase (HAD) superfamily protein	333	10.7958	157	5.13772	1.07127	2.03e-15	6.09e-15	up
AT1G53190.1	1483	RING/U-box superfamily protein	1029	16.4663	729	11.7752	0.483763	2.99e-12	8.12e-12
ATCG00690.1	100	photosystem II reaction center protein T	454	107.74	413	98.9308	0.123061	0.209433	0.257646
AT3G46740.1	2454	translocon at the outer envelope membrane of chloroplasts 75-III	2020	19.5343	2141	20.8989	-0.097419	0.0294428	0.0421553
AT1G36622.1	222	unknown protein; LOCATED IN: endomembrane system; BEST Arabidopsis thaliana protein match is: unknown protein (TAIR:AT1G36640.1); Has 12 Blast hits to 12 proteins in 2 species: Archae - 0; Bacteria - 0; Metazoa - 0; Fungi - 0; Plants - 12; Viruses - 0; Other Eukaryotes - 0 (source: NCBI BLink).	1308	139.822	2293	247.419	-0.823363	2.68e-63	1.71e-62
AT2G22345.1	184	Cysteine-rich protein	0.5	0.0644871	0.5	0.0650929	-0.0134895	1	1
AT5G02150.1	972	Fes1C	428	10.4496	383	9.43874	0.146777	0.147743	0.187892
AT1G22000.1	1396	FBD, F-box and Leucine Rich Repeat domains containing protein	5	0.0849973	1	0.0171592	2.30844	0.0906658	0.119753
AT1G54217.8	309	Ribosomal protein L18ae family	26	1.9968	41	3.17839	-0.670602	0.0603685	0.082014
AT3G22620.1	610	Bifunctional inhibitor/lipid-transfer protein/seed storage 2S albumin superfamily protein	445	17.3121	134	5.26207	1.71808	1.51e-39	7.29e-39	up
AT3G52720.1	852	alpha carbonic anhydrase 1	39	1.08629	143	4.02048	-1.88796	1.28e-15	3.87e-15
AT2G34500.1	1485	cytochrome P450, family 710, subfamily A, polypeptide 1	1303	20.8228	163	2.62932	2.9854	1.37e-216	2.03e-215	up
AT2G42470.1	912	TRAF-like family protein	1	0.0260211	0.5	0.0131328	0.98651	1	1
AT5G61020.1	1485	evolutionarily conserved C-terminal region 3	1046	16.7158	1126	18.1632	-0.119814	0.0530391	0.0726968
AT3G15810.1	660	Protein of unknown function (DUF567)	6013	216.206	4863	176.499	0.292749	4.97e-26	1.9e-25
AT3G31560.1	238	hypothetical protein	0.5	0.0498556	0.5	0.0503239	-0.0134895	1	1
AT5G27370.1	574	Protein of unknown function (DUF679)	0.5	0.0206718	0.5	0.020866	-0.0134895	1	1
AT3G06570.1	1170	Galactose oxidase/kelch repeat superfamily protein	550	11.1557	413	8.45562	0.3998	1.89e-05	3.72e-05
AT4G13730.1	1348	Ypt/Rab-GAP domain of gyp1p superfamily protein	2703	47.5857	766	13.612	1.80566	4.34e-247	7.1e-246	up
AT2G46480.4	1659	galacturonosyltransferase 2	1	0.0143045	2	0.0288779	-1.01349	0.554701	0.611746
AT2G27410.1	771	Domain of unknown function (DUF313)	0.5	0.0153899	0.5	0.0155345	-0.0134895	1	1
AT4G18700.1	1467	CBL-interacting protein kinase 12	3634	58.7862	3704	60.4815	-0.0410152	0.223337	0.273352
[truncated: 26,052 more rows]

## Sheet: Up in Proteome
AGI numer	Sequence length	Gene function	Read DN.1-DN.2-DN.3	RPKM DN.1-DN.2-DN.3	Read WT.1-WT.2-WT.3	RPKM WT.1-WT.2-WT.3	Log2(Fold change)	P value	q value(BH adjust)	Result
[truncated: 385 more rows]

## Sheet: Data Matrix
Gene	Length	Reads-DN.1	RPKM-DN.1	Reads-DN.2	RPKM-DN.2	Reads-DN.3	RPKM-DN.3	Reads-WT.1	RPKM-WT.1	Reads-WT.2	RPKM-WT.2	Reads-WT.3	RPKM-WT.3
[truncated: 27,628 more rows]

[truncated: 2 more sheets: Quality Control, Mapping]
