# Supplementary material for: Ubiquitin-based pathway acts inside chloroplasts to regulate photosynthesis
Source: Sci Adv. 2022 Nov 16;8(46):eabq7352. doi: 10.1126/sciadv.abq7352 (PMC9668298; doi:10.1126/sciadv.abq7352)
Supplement: Supplementary file 2 — Tables S1 to S10 [file sciadv.abq7352_tables_s1_to_s10.zip › sciadv.abq7352_table_s9.xlsx]

## Sheet: Differential Metabolites
Supplementary Table 9. Lipidomic analysis of CDC48-DN and CDC48-WT plants.
Lipid namesa	Intensity DN_1b	Intensity DN_2b	Intensity DN_3b	Intensity DN_4b	Intensity DN_5b	Intensity DN_6b	Intensity WT_1b	Intensity WT_2b	Intensity WT_3b	Intensity WT_4b	Intensity WT_5b	Intensity WT_6b	Ratio (DN/WT)c	Log2(Fold change)	VIP	P value	m/z	Ion mode	Retention time
FA(16:0)	26568.4	23919.3	25010.3	23715.4	26370.5	16982.8	28373.8	30707.6	29879.8	44188.8	38511	38685.6	0.67777	-0.561132	10.7631	0.00332309	255.1	neg	6.65992
FA(18:0)	19260.4	13898.9	17880.3	10594.6	11762.5	16383.7	14130.8	19314.3	21114.3	22128.4	19903.8	21330.7	0.761351	-0.393366	6.18412	0.0286831	283.2	neg	7.58574
FA(18:1)	8078.22	7361.39	6215.38	8673.69	10985.1	9885.36	14938.4	10300.4	13214	10805.3	13739.9	9772.48	0.70357	-0.507234	6.00892	0.00899367	281.2	neg	6.79855
DAG(18:2/18:2)	12919	11256.7	7107.41	9772	9954.6	8854.61	15671.4	13918.9	11664.6	14688.7	12820.1	11742.2	0.743603	-0.427396	5.72247	0.00829651	634.5	pos	12.5416
FA(24:0)	10797	5694.95	5685.07	10094.1	10664.7	5401.75	4795.38	4988.06	6691.21	4837.39	5615.53	5591.45	1.48644	0.571859	4.36589	0.0440231	367.3	neg	12.2104
PA(18:2/18:3)	2479.94	2511.84	2032.33	2658.54	2994.17	2368.51	3930.75	3108.38	4473.16	3520.98	4210.66	3616.89	0.658127	-0.603562	3.97968	0.000293517	693.4	neg	8.14607
PA(16:0/18:2)	3891.59	3944.42	3191.44	4344.66	4895.73	4302.84	6275.33	5348.45	6048.98	5437.65	4947.05	4952.35	0.744345	-0.425957	3.91936	0.0014843	671.5	neg	9.64288
PA(16:0/22:6)	1684.68	1378	1265.79	1659.07	2103.49	1624.11	3610.5	2985.65	2490.97	3068.13	2083.6	2431.85	0.582767	-0.779008	3.45669	0.00102226	719.5	neg	9.33418
PI(16:0/18:2)	3108.9	2648.38	2660.8	2664.87	2303.53	2350.57	4307.61	2455.12	3102.9	3187.35	3091.55	3853.7	0.786923	-0.345706	2.46813	0.0348146	833.5	neg	8.65602
PG(16:0/16:1)	796.172	750.533	721.59	680.103	906.102	725.866	1355.43	1411.31	1342.28	1153.03	962.685	1335.02	0.605887	-0.722878	2.33775	7.03474e-05	719.5	neg	9.35162
MAG(18:0)	1963.36	2362.64	2643.3	1566.17	2526.87	2270.73	2981.21	2161.13	3075.35	2756.15	3258.4	2464.37	0.798551	-0.324544	2.14907	0.0369694	376.3	pos	6.82841
PA(18:2/22:6)	620.224	492.567	363.993	483.422	694.944	465.087	1005.75	1001.22	823.999	959.567	731.688	953.544	0.569826	-0.811406	2.08341	0.000143325	743.5	neg	8.6094
LPA(20:2)	222.683	162.098	105.407	217.886	182.31	109.054	532.481	315.224	559.99	233.497	628.734	410.716	0.372835	-1.42339	1.76037	0.00169224	461.3	neg	3.74647
PA(18:0/18:2)	370.027	386.428	282.792	356.438	338.482	367.73	545.606	560.976	573.115	579.52	483.899	510.009	0.646117	-0.630133	1.54986	4.48384e-06	699.5	neg	11.1728
PG(16:0/22:4)	426.385	261.496	304.232	334.622	438.746	343.016	618.066	501.726	537.065	451.59	552.494	489.924	0.669181	-0.579532	1.36452	0.000815939	797.5	neg	10.1712
PA(18:0/22:6)	331.652	287.153	260.204	307.632	342.134	259.681	502.695	461.85	438.986	423.418	420.958	404.668	0.674234	-0.568679	1.29097	3.42436e-05	747.5	neg	10.7153
PA(18:0/18:3)	478.519	520.946	442.712	585.835	634.512	509.337	727.703	615.507	725.913	686.243	679.64	624.025	0.781433	-0.355806	1.28665	0.00171102	697.5	neg	10.1367
LPC(18:3)	1211.99	996.73	1358.81	955.646	1283.65	1255.29	1083.95	1018.96	916.15	1028.72	966.814	1019.58	1.17035	0.226944	1.25356	0.0357998	518.3	pos	2.1797
PA(18:1/18:2)	395.581	411.904	272.151	366.471	435.881	339.352	538.549	459.344	544.015	503.762	477.095	463.52	0.743847	-0.426921	1.204	0.00116154	697.5	neg	9.8101
PA(18:1/22:6)	248.243	162.854	137.244	161.12	284.854	163.753	388.308	356.007	361.473	317.368	256.568	274.754	0.592521	-0.755063	1.14801	0.00203386	745.5	neg	9.46643
LPE(22:0)	416.799	383.849	181.097	261.016	349.107	321.456	513.467	454.959	456.482	461.978	383.835	395.488	0.71762	-0.478708	1.09322	0.0108347	536.4	neg	7.29202
PC(18:2/18:2)	406.726	306.085	130.442	225.845	389.555	245.73	700.43	647.8	318.042	464.498	287.35	386.636	0.607676	-0.718626	1.09293	0.0499904	826.6	neg	9.21045
PG(16:0/18:1)	690.216	538.134	587.682	788.011	666.828	561.772	575.162	500.055	536.789	492.678	522.981	437.537	1.25037	0.322357	1.04444	0.0137331	747.5	neg	9.95115
LPC(18:2)	609.844	513.549	446.587	507.334	567.827	493.433	835.128	642.055	570.999	640.063	636.39	560.849	0.807769	-0.307985	1.01283	0.0236247	564.3	neg	3.02969
aFA, Free fatty acid; DAG, Diacylglycerol; PA, Phosphatidic acid; PI, Phosphatidylinositol; PG, Phosphatidylglycerol; MAG, Monoacylglycerol; LPA, Lysophosphatidic acid; LPC, Lysophosphatidylcholine; LPE, Lysophosphatidylethanolamine; PC, Phosphatidylcholine. bNormalized spectral intensity of different genotypes, each with six biological replicates. cThe fold change of lipid/FA levels in CDC48-DN …

## Sheet: All Data
Lipid names	m/z	Ion mode	Retention time	QC1	QC2	QC3	DN1	DN2	DN3	DN4	DN5	DN6	WT1	WT2	WT3	WT4	WT5	WT6
FA(18:3)	277.2	neg	5.76643	59780.6	105329	69404.1	129668	44169.9	33358.5	68966.4	130887	56450.6	86532.8	71920.3	55471	118569	53167.3	75814
DAG(18:3/18:3)	630.5	pos	10.3417	35732.1	40825.7	47732.9	45038.1	37345.8	36989.6	29067.2	37699	33102.2	42412.9	35764.8	34656.3	36836.7	35733.3	38924
FA(18:2)	279.2	neg	6.25506	19176.7	37538.3	31867.5	42440.2	14811.4	13646.2	34075.4	40352	26089.2	37379.8	34245.2	36124.1	40636.1	17697.7	27977.2
DAG(16:0/18:3)	608.5	pos	12.489	19587.2	20753.7	25240.1	27303	21451.8	20502.5	17097.5	23391.7	19160.7	23646.7	18666.1	19968.6	17630.1	19328.7	17937.8
DAG(18:2/18:3)	632.5	pos	11.4663	20811.3	21589.2	26690.2	26862.2	22445.3	18463.3	17932.4	24014.5	19347.5	28214.1	23454	22547.6	23202.8	20166.3	24342.7
FA(16:0)	255.1	neg	6.65992	24320.6	26805	33512.7	26568.4	23919.3	25010.3	23715.4	26370.5	16982.8	28373.8	30707.6	29879.8	44188.8	38511	38685.6
FA(18:0)	283.2	neg	7.58574	11712.7	12221.6	16666.7	19260.4	13898.9	17880.3	10594.6	11762.5	16383.7	14130.8	19314.3	21114.3	22128.4	19903.8	21330.7
LPA(18:2)	433.2	neg	2.55004	22559.5	27450.2	18883.3	15848.1	17577.2	21763.7	23074.2	17650.2	23974.3	22879.1	19785.2	27390.7	17094.8	25944.2	24364.5
LPA(18:3)	431.2	neg	1.88378	19642.7	25842.2	19913.2	15360.4	16461.8	25681.6	26799.4	21469.2	26046.6	17341.8	16894	21020.2	14532.2	21314.5	18502.1
DAG(16:0/18:2)	610.5	pos	13.4583	11435.3	10947.7	10867.6	13111.2	10749.1	7953.52	9237.36	9323.95	9125.48	12217.4	10523.2	10645.4	11969.4	11852.3	9735.72
DAG(18:2/18:2)	634.5	pos	12.5416	12353	11570.9	12189.1	12919	11256.7	7107.41	9772	9954.6	8854.61	15671.4	13918.9	11664.6	14688.7	12820.1	11742.2
FA(24:0)	367.3	neg	12.2104	6579.85	5409.12	9114.73	10797	5694.95	5685.07	10094.1	10664.7	5401.75	4795.38	4988.06	6691.21	4837.39	5615.53	5591.45
LPA(16:0)	409.2	neg	3.41241	9234.57	11376	8332.57	8124.61	7940.6	8167.2	9720	8371.61	9326.38	10609.6	9865.14	11353.4	6349.83	11634.2	11364.7
FA(18:1)	281.2	neg	6.79855	7885.1	7042.78	9343.73	8078.22	7361.39	6215.38	8673.69	10985.1	9885.36	14938.4	10300.4	13214	10805.3	13739.9	9772.48
DAG(18:2/18:4)	630.5	pos	10.3415	4973.67	5337.88	6084.76	6546.32	5100.3	4812.49	4526.67	5710.73	5073.64	7083.88	5036.15	4455.05	5176.73	4915.7	5073.22
LPE(16:0)	452.3	neg	3.53624	4957.16	4369.33	4563.42	6086.33	4797.16	3130.86	4480.49	4536.26	4973.31	5740.57	5159.1	3979.55	4306.07	3831.56	4587.28
PI(16:0/18:3)	831.5	neg	7.98147	3836.82	4627.15	3865.27	4964.9	3145.59	4437.16	6243.25	5645.79	4023.26	3873.71	4506.31	5112.31	5334.89	3878.98	5738.81
PA(16:0/18:3)	669.4	neg	8.80138	4288.68	4553.17	4788.27	4505.04	4736.83	3766.26	5029.5	5466.2	4547.33	4983.05	4621.83	5096.52	5431.61	5280.44	6028.47
PA(16:0/18:2)	671.5	neg	9.64288	4983.03	4592.67	4554.94	3891.59	3944.42	3191.44	4344.66	4895.73	4302.84	6275.33	5348.45	6048.98	5437.65	4947.05	4952.35
FA(16:1)	253.1	neg	6.0838	2544.01	3039.94	3170.25	3889.41	2397.05	2573.08	2704.89	6118.96	2513.54	5344.55	1263.55	2708.5	3757.73	1731.47	3350.8
PG(16:0/18:3)	743.5	neg	8.28101	2461.65	2548.2	2471.74	3685.69	2788.47	3020.39	3034.02	4638.61	2659.95	2320.65	2478.04	2032.05	3310.86	2773.45	2639.88
FA(20:3)	305.2	neg	6.47466	1295.16	2991.96	2837.61	3486.18	1747.81	839.711	1762.28	6066.23	1805.96	4078.27	3772.85	2783.39	3490.3	2035.82	1355.08
LPC(16:0)	540.3	neg	3.72017	2519.13	2352.04	2413.18	3332.35	2691.9	1660.86	2074.94	2539.13	2391.15	2804.44	2417.87	2178.79	2321.38	2038.01	2103.78
DAG(18:1/18:3)	634.5	pos	12.6449	2685.71	2423.54	2704.35	3320.08	2610.63	1710.03	2715.34	2946.35	2048.35	3262.27	2809.64	2351.82	2944.43	2590.91	2394.92
PA(16:0/22:5)	721.5	neg	9.76798	2713.54	2622.34	2322.09	3305.9	2466.41	2387.95	2499.53	3195.61	2581.66	3270.28	3106.48	2600.5	2532.75	2379.4	2721.39
PI(16:0/18:2)	833.5	neg	8.65602	3285.98	2866.4	2778.06	3108.9	2648.38	2660.8	2664.87	2303.53	2350.57	4307.61	2455.12	3102.9	3187.35	3091.55	3853.7
FA(20:2)	307.2	neg	6.97785	1336.49	1079.02	1453.53	2873.74	1800.99	799.093	1309.09	1139.4	911.993	2567.47	2730.42	1805.43	3035.69	1321.34	2050.8
TAG52:6(16:0)	868.8	pos	16.3137	1663.49	1599.06	1797.89	2667.68	1636.84	1232.72	1319.03	1825.45	1325.98	1370.02	1532.79	1331.69	1473.14	1130.35	1466.1
PA(18:2/18:3)	693.4	neg	8.14607	2882.02	2828.08	3274.93	2479.94	2511.84	2032.33	2658.54	2994.17	2368.51	3930.75	3108.38	4473.16	3520.98	4210.66	3616.89
PG(16:0/16:0)	721.5	neg	9.78326	1995.59	1955.87	1774.09	2243.43	1956.11	1712.16	1982.21	2255.65	1685.38	2001.62	2015.7	1933.81	2009.82	1774.65	1720.1
DAG(18:1/18:2)	636.6	pos	13.5947	1164.85	1782.32	1658.96	2091.37	1889.83	939.672	1699.28	1721.27	1408.47	2402.32	1883.95	1316.62	1390.16	1503.49	1452.15
MAG(18:0)	376.3	pos	6.82841	1740.55	2081.17	2383.1	1963.36	2362.64	2643.3	1566.17	2526.87	2270.73	2981.21	2161.13	3075.35	2756.15	3258.4	2464.37
LPA(18:1)	435.3	neg	3.68748	2222.97	2922.27	2069.22	1935.49	2036.31	1887.93	2549.73	2203.01	2445.64	2056.87	1903.39	2767.83	1772.35	2703.06	2181.88
DAG(18:1/18:4)	632.5	pos	11.4664	1359.09	1437.04	1687.45	1828.03	1458.88	1216.88	1199.88	1631.05	1300.36	2017.44	1484.19	1388.34	1598.95	1395.11	1346.95
PA(16:0/22:6)	719.5	neg	9.33418	2160.87	1662.42	1902.05	1684.68	1378	1265.79	1659.07	2103.49	1624.11	3610.5	2985.65	2490.97	3068.13	2083.6	2431.85
TAG52:5(16:0)	870.8	pos	16.4604	1503.82	1282.56	1257.75	1598.81	1483.97	819.196	968.926	1220.5	1090.69	1141.84	1243.26	1091.89	1355.24	880.353	961.164
FA(24:1)	365.3	neg	10.3576	1194.67	1582.36	930.838	1598.23	1063	1010.25	1843.11	1382.37	1517.29	1411.82	2520.63	2256.33	3190.52	1547.93	1369.21
LPA(18:0)	437.3	neg	4.48994	1294.71	1277.97	1002.79	1517.76	1075.24	255.149	956.316	816.921	762.248	1653.64	1199.16	1470.2	840.662	1511.03	1111.8
DAG(16:2/18:3)	604.5	pos	10.0649	935.982	942.34	1088.82	1373.88	965.551	732.058	1004.3	1248.49	965.423	1614.43	1067.4	979.3	1052.08	994.172	1049.32
PE(16:0/16:2)	686.5	neg	9.6655	889.774	1063.83	1044.18	1243.38	889.426	1111.21	1094.3	1116.71	839.576	1353.14	1113.51	1000.08	1246.99	1297.37	1201.2
LPC(18:3)	518.3	pos	2.1797	1219.65	1176.98	1182.78	1211.99	996.73	1358.81	955.646	1283.65	1255.29	1083.95	1018.96	916.15	1028.72	966.814	1019.58
TAG52:4(16:0)	872.8	pos	16.5928	803.333	812.688	874.87	1161.49	943.086	331.232	697.851	934.583	598.221	1025.25	931.793	691.783	941.004	531.623	600.295
DAG(18:0/18:0)	642.6	pos	15.6257	976.896	1024.03	956.866	1102.42	735.977	926.734	350.841	609.566	323.638	724.724	779.34	761.062	570.024	560.947	444.519
FA(16:2)	251.1	neg	5.47654	421.245	837.36	690.326	900.442	361.807	372.788	436.158	811.705	621.584	821.618	349.666	334.831	662.813	355.569	438.544
PA(18:2/22:5)	745.5	neg	9.00499	749.283	808.308	825.382	845.852	730.237	594.562	949.18	1151.9	773.948	1097.74	856.206	777.809	825.508	836.826	902.682
LPA(16:1)	407.2	neg	2.67816	1006.73	1374.03	972.459	839.662	796.254	982.034	1347.3	949.942	1121.49	1019.38	1110.94	1539.1	898.695	1419.97	1187.68
LPA(20:0)	465.3	neg	5.76296	428.055	634.489	388.296	796.82	461.392	93.2941	443.011	574.849	446.643	1120.71	776.294	691.597	618.917	530.567	662.674
PG(16:0/16:1)	719.5	neg	9.35162	1010.47	1127.51	917.587	796.172	750.533	721.59	680.103	906.102	725.866	1355.43	1411.31	1342.28	1153.03	962.685	1335.02
LPC(19:0)	582.4	neg	6.00341	787.294	732.211	790.77	790.306	799.525	735.639	844.654	724.663	765.734	799.745	737.818	766.444	674.261	760.697	818.015
PG(16:0/18:2)	745.5	neg	9.0071	842.226	666.83	646.752	751.636	581.269	743.578	698.72	1019.86	774.343	855.814	853.752	716.262	583.71	581.315	667.691
DAG(18:0/18:3)	636.6	pos	13.8766	375.179	470.501	448.949	697.677	533.619	417.949	575.539	475.763	466.595	599.908	579.914	552.709	544.336	527.932	468.908
PG(16:0/18:1)	747.5	neg	9.95115	572.779	536.449	508.486	690.216	538.134	587.682	788.011	666.828	561.772	575.162	500.055	536.789	492.678	522.981	437.537
MAG(16:0)	348.3	pos	6.11556	634.587	706.152	781.112	687.323	570.124	669.19	445.605	543.947	484.742	594.307	747.203	623.996	706.067	614.673	665.331
LPE(18:2)	476.3	neg	2.89045	584.964	588.8	577.261	681.286	503.101	392.306	568.926	659.579	622.308	839.893	698.506	475.003	638.39	547.672	621.5
LPE(18:0)	480.3	neg	5.49434	495.201	511.566	511.54	659.783	561.605	245.484	336.551	586.368	464.816	705.619	592.459	523.22	557.124	421.744	517.662
FA(14:0)	227.1	neg	5.85262	216.281	388.383	270.534	651.137	393.002	670.69	471.473	1004.37	597.946	779.996	646.497	625.793	782.247	671.288	736.299
PA(18:2/22:6)	743.5	neg	8.6094	565.554	546.616	680.615	620.224	492.567	363.993	483.422	694.944	465.087	1005.75	1001.22	823.999	959.567	731.688	953.544
LPC(18:2)	564.3	neg	3.02969	610.813	591.221	571.336	609.844	513.549	446.587	507.334	567.827	493.433	835.128	642.055	570.999	640.063	636.39	560.849
LPC(18:0)	568.4	neg	5.49681	390.634	383.504	383.733	559.842	426.802	203.094	279.223	376.936	383.356	484.462	395.429	409.531	353.656	298.649	377
FA(17:0)	269.1	neg	7.09154	529.111	297.796	541.035	559.7	477.335	240.683	292.635	524.444	239.795	385.846	433.716	246.002	504.104	547.215	428.255
DAG(18:0/18:2)	638.6	pos	14.6561	453.095	440.772	382.59	540.884	492.974	246.999	421.591	375.22	388.34	465.271	483.052	438.267	456.907	392.424	389.046
LPA(22:6)	481.2	neg	3.70648	489.63	453.581	403.011	515.82	406.757	230.505	372.159	369.075	508.226	570.962	486.493	403.206	313.844	399.78	392.967
TAG50:3(16:0)	846.8	pos	16.5954	333.01	310.857	354.875	479.5	400.811	131.142	287.91	395.312	269.782	408.461	374.032	300.443	389.163	210.025	272.936
PA(18:0/18:3)	697.5	neg	10.1367	575.586	619.731	623.772	478.519	520.946	442.712	585.835	634.512	509.337	727.703	615.507	725.913	686.243	679.64	624.025
PA(16:0/18:1)	673.5	neg	10.7574	430.818	401.15	449.206	444.701	485.94	242.301	427.454	437.75	387.252	417.031	436.566	477.479	469.531	450.618	413.552
PA(18:1/22:5)	747.5	neg	9.93731	359.6	300.574	302.888	440.008	291.173	361.069	447.863	456.996	389.889	364.503	327.686	288.557	361.26	279.96	278.178
DAG(16:2/18:2)	606.5	pos	11.1415	275.207	292.976	316.798	429.512	290.052	196.513	288.888	383.731	255.309	483.792	355.276	296.17	335.689	289.209	310.428
PG(16:0/22:4)	797.5	neg	10.1712	399.929	340.298	417.967	426.385	261.496	304.232	334.622	438.746	343.016	618.066	501.726	537.065	451.59	552.494	489.924
PC(16:0/18:3)	800.5	neg	9.15342	285.199	297.3	314.789	425.472	296.405	210.217	270.357	461.1	290.969	390.062	373.584	236.751	352.294	226.83	293.887
DAG(16:0/18:1)	612.6	pos	14.4106	368.657	296.358	306.065	423.435	302.506	130.596	291.026	337.073	304.571	219.37	238.041	255.056	223.828	212.398	182.776
LPE(22:0)	536.4	neg	7.29202	402.459	427.142	403.165	416.799	383.849	181.097	261.016	349.107	321.456	513.467	454.959	456.482	461.978	383.835	395.488
PC(18:2/18:2)	826.6	neg	9.21045	329.144	325.784	325.758	406.726	306.085	130.442	225.845	389.555	245.73	700.43	647.8	318.042	464.498	287.35	386.636
PC(18:2/18:3)	824.5	neg	8.4291	331.703	318.047	334.777	405.731	360.673	141.608	238.565	417.001	263.706	490.708	490.123	269.117	424.133	265.015	352.469
PA(18:1/18:2)	697.5	neg	9.8101	451.91	436.986	398.295	395.581	411.904	272.151	366.471	435.881	339.352	538.549	459.344	544.015	503.762	477.095	463.52
TAG50:5(16:0)	842.6	pos	16.2893	179.356	159.613	185.101	371.664	223.017	56.1352	140.899	229.774	116.662	178.054	225.416	137.37	211.89	106.369	159.504
PA(18:0/18:2)	699.5	neg	11.1728	469.925	474.25	453.412	370.027	386.428	282.792	356.438	338.482	367.73	545.606	560.976	573.115	579.52	483.899	510.009
DAG(16:1/18:3)	606.5	pos	11.2064	220.823	253.849	267.74	357.929	232.447	206.384	250.879	324.976	255.532	395.451	259.262	280.238	254.122	249.2	222.499
PE(18:2/18:2)	738.5	neg	9.50202	305.25	279.965	292.584	354.66	263.433	171.117	237.554	366.336	262.372	376.429	405.478	259.088	317.534	236.149	354.041
PA(18:1/18:3)	695.5	neg	8.9501	426.834	386.092	365.557	344.118	372.042	257.135	351.417	443.71	378.516	413.193	368.148	534.183	465.815	456.679	483.736
PA(18:0/22:6)	747.5	neg	10.7153	369.461	365.203	340.533	331.652	287.153	260.204	307.632	342.134	259.681	502.695	461.85	438.986	423.418	420.958	404.668
LPE(18:3)	474.3	neg	2.10438	277.592	306.521	286.404	324.745	283.876	302.913	374.188	404.24	396.193	372.49	318.109	220.027	316.744	261.749	293.083
PC(16:0/18:2)	802.6	neg	10.0496	268.286	276.448	305.045	317.352	241.064	130.018	210.288	363.619	215.946	445.743	447.584	221.426	356.618	182.052	292.41
dhCer(d18:1/18:0)	566.6	pos	13.8864	254.18	282.112	214.465	316.552	359.842	304.742	275.242	238.266	266.764	229.846	296.001	234.514	260.188	273.928	312.627
DAG(18:3/20:3)	658.5	pos	11.8364	223.616	239.445	252.498	307.136	235.847	190.587	218.704	287.883	230.947	360.699	250.098	222.46	234.027	210.536	243.087
TAG50:2(16:0)	848.8	pos	16.7153	210.672	233.523	218.681	303.881	230.916	76.1233	199.162	239.816	122.943	296.802	329.228	176.624	234.527	127.997	162.732
PE(18:1/20:3)	766.5	neg	10.681	258.853	307.16	260.18	302.55	324.323	293.694	280.961	259.079	274.106	266.35	300.665	289.331	285.534	272.202	297.126
LPE(24:0)	564.4	neg	8.37623	242.514	242.803	261.041	265.271	296.684	128.352	170.182	187.534	183.508	252.821	275.947	306.965	247.149	216.92	209.143
LPE(24:1)	562.4	neg	7.3202	186.723	189.181	189.627	264.035	220.691	72.9183	132.551	206.967	163.249	197.229	204.009	171.861	209.626	146.15	178.402
PE(16:0/18:2)	714.5	neg	10.3885	270.509	267.478	233.198	258.186	236.136	171.22	201.922	284.002	226.39	262.827	358.027	251.313	306.73	204.76	293.441
PA(18:1/22:6)	745.5	neg	9.46643	253.597	239.571	222.064	248.243	162.854	137.244	161.12	284.854	163.753	388.308	356.007	361.473	317.368	256.568	274.754
PE(16:0/18:3)	712.5	neg	9.44319	192.158	176.6	200.611	243.902	178.925	178.391	193.76	250.852	229.904	200.75	231.03	125.627	183.73	152.713	158.381
MAG(18:3)	370.3	pos	5.1442	219.662	267.573	300.653	237.412	166.535	246.49	198.279	243.411	206.493	383.97	255.42	260.487	263.561	288.861	274.749
TAG54:5(18:0)	898.8	pos	16.6386	140.828	197.744	207.199	233.043	193.97	87.5921	139.411	176.495	148.254	249.644	201.47	184.478	242.276	147.155	174.714
PE(16:0/16:1)	688.5	neg	10.737	141.644	142.452	130.096	226.327	121.233	171.366	162.333	145.256	130.37	133.498	117.153	138.91	119.428	148.251	130.543
LPA(20:2)	461.3	neg	3.74647	247.549	315.483	268.579	222.683	162.098	105.407	217.886	182.31	109.054	532.481	315.224	559.99	233.497	628.734	410.716
PA(18:0/22:5)	749.5	neg	11.238	186.495	179.439	175.111	219.96	148.999	173.54	168.178	194.604	159.669	221.525	189.383	173.652	181.518	195.345	180.255
PG(16:0/18:0)	749.5	neg	11.2528	213.04	191.083	193.148	214.613	155.163	182.577	223.32	212.855	196.716	211.313	199.707	164.743	205.864	224.733	177.505
PE(18:2/18:3)	736.5	neg	8.67505	157.389	148.539	150.719	212.774	151.318	91.1016	120.139	185.155	176.35	196.739	214.534	117.582	160.209	124.448	136.815
LPE(20:0)	508.3	neg	6.43553	152.071	174.005	170.388	204.651	181.422	61.5965	101.802	168.401	121.992	235.96	183.021	182.808	187.199	142.606	170.78
PI(16:0/18:1)	835.5	neg	9.53844	172.058	173.626	182.691	201.227	169.521	159.488	170.669	183.4	174.282	194.702	217.44	178.466	187.355	176.724	254
PI(18:0/18:3)	859.5	neg	9.04921	205.594	199.234	190.157	184.395	144.148	185.156	179.429	200.644	184.568	207.389	236.13	141.063	170.217	200.143	201.553
PC(16:0/18:1)	804.6	neg	11.2093	70.5974	66.9715	68.8907	179.079	59.2339	32.6459	51.3754	69.4648	49.7877	62.276	84.5966	44.7131	61.7443	34.1949	51.7881
PI(18:0/18:2)	861.5	neg	9.88369	198.173	183.923	198.388	175.641	129.143	139.712	175.264	163.988	156.607	293.7	218.153	196.261	229.609	202.818	260.809
SM(d18:1/18:0)	731.6	pos	10.826	20.5733	20.1281	23.3719	174.795	1.78539	5.45514	0.373165	0.499363	0.403295	0.50273	0.480729	0.492766	0.275031	0.271363	0.258211
DAG(18:2/20:3)	660.6	pos	12.8613	130.167	142.936	141.53	174.34	138.73	96.0392	131.216	141.928	126.801	184.605	169.609	139.263	157.909	155.234	150.218
DAG(16:0/16:0)	586.5	pos	14.2757	135.837	117.069	109.226	168.357	140.267	92.0681	111.877	131.509	107.691	141.544	123.472	135.548	132.388	122.131	118.493
LPC(18:1)	566.3	neg	4.32008	121.117	126.774	124.149	163.651	118.099	86.494	110.336	130.292	110.723	148.86	136.468	119.247	127.06	112.519	108.062
PE(16:1/20:3)	738.5	neg	9.36261	127.922	133.419	137.014	149.396	129.535	122.329	144.683	128.708	167.356	142.417	133.607	119.402	145.174	118.257	111.351
PC(18:0/18:3)	828.6	neg	10.5633	98.4803	104.536	110.441	124.12	93.8381	66.989	94.9998	140.138	89.9249	144.759	145.067	86.2138	135.71	89.881	116.6
TAG52:3(16:0)	874.8	pos	16.7272	75.7459	104.651	105.961	122.972	105.587	41.5167	93.5687	120.183	66.5308	107.979	119.042	89.0724	112.033	60.0244	84.3868
DAG(16:1/20:5)	630.5	pos	10.3424	100.353	102.328	114.464	116.178	88.143	82.6666	79.6109	102.931	90.1508	124.442	90.001	81.9284	91.4761	79.8383	91.0417
Cer(d18:1/18:0)	566.6	pos	13.088	9.69127	8.38142	7.74744	113.164	1.96227	4.03761	0.3115	0.512755	0.453982	0.619371	0.552777	0.494276	0.640645	0.391718	0.293026
DAG(18:2/20:2)	662.6	pos	13.8062	94.4218	88.682	100.328	112.45	94.1607	57.8931	77.9824	89.8845	76.5641	128.316	139.359	107.559	136.024	114.403	105.116
PC(18:1/18:3)	826.6	neg	9.30151	79.7987	70.9854	84.4888	107.904	70.4087	46.754	70.6612	120.644	76.9262	117.496	115.881	58.7923	98.0816	43.9299	71.9003
DAG(16:1/20:4)	632.5	pos	11.4689	85.6858	89.5094	104.725	106.934	93.3039	78.6093	78.1358	99.7672	83.4725	129.651	98.4197	95.4159	94.8657	91.9118	86.2546
LPE(17:0)	466.3	neg	4.68613	83.2634	90.7383	84.7153	105.146	99.0556	49.0658	69.7918	91.2908	91.4307	103.564	95.7918	75.3097	94.6126	80.8234	78.4952
TAG48:0(16:0)	824.7	pos	16.8389	87.4619	96.5352	93.1852	104.389	111.836	125.455	87.4503	93.2576	106.913	78.8143	101.755	94.7539	82.257	86.4006	80.5819
DAG(16:0/16:1)	584.5	pos	13.1696	75.1386	63.426	89.2722	103.355	100.678	52.9999	84.9943	70.1728	73.8378	70.0965	81.0153	66.3335	77.4493	73.904	76.6903
MAG(18:2)	372.3	pos	5.72098	87.9592	112.373	117.922	101.134	81.527	77.2301	74.8253	88.642	75.4117	144.669	111.15	117.745	112.059	118.423	108.895
DAG(16:0/16:2)	582.5	pos	12.2279	50.4073	53.6318	57.1933	98.4212	66.7436	39.4086	65.1618	77.9468	63.6707	80.6007	63.3588	61.4185	38.3479	52.0272	51.9161
LPG(16:0)	483.3	neg	3.04782	62.6099	66.2774	72.5899	91.9339	76.818	62.1739	78.8711	73.1116	61.5978	71.2474	55.1074	64.1516	54.1713	67.6752	65.4996
TAG50:4(16:0)	844.6	pos	16.4656	63.734	61.332	59.8938	91.3393	78.5894	22.6504	47.1909	67.2086	49.2561	66.3088	77.7155	66.4052	76.0281	39.2793	52.2319
TAG52:2(16:0)	876.8	pos	16.8499	58.2931	53.1391	57.0282	90.3908	62.0982	42.9034	46.756	59.6405	52.404	50.1073	51.78	58.4548	68.3903	36.8753	38.247
TAG54:0(18:0)	908.8	pos	17.2264	97.2264	93.3584	106.557	84.8862	85.0268	101.309	70.9238	74.0695	82.9501	80.228	91.1993	93.8245	91.3457	82.4849	87.7416
LPC(17:0)	510.4	pos	4.73741	55.0585	56.163	55.1951	83.1873	66.371	39.3751	50.2169	58.4536	66.7477	70.3195	62.7697	52.2414	54.0483	53.2247	54.4697
LPE(15:0)	438.3	neg	2.6117	74.2138	75.4351	68.339	82.9667	82.516	47.2193	65.7389	76.2887	75.1716	76.3767	89.4532	61.0658	76.2912	62.3096	77.9117
TAG52:0(18:0)	880.8	pos	17.1017	118.096	115.207	117.696	82.6465	96.5449	171.527	90.29	87.0937	123.978	120.863	117.956	106.589	146.43	106.632	129.884
TAG54:4(18:0)	900.8	pos	16.7563	56.53	63.3682	57.5972	82.551	85.3384	23.8457	50.7363	67.424	39.112	88.6372	103.842	54.4506	72.2265	42.118	66.4709
PS(16:0/18:3)	756.5	neg	8.13831	98.1459	84.3903	89.3449	81.5165	80.0995	60.1024	77.6772	105.162	88.9105	136.934	164.117	88.0136	143.044	107.847	96.0484
LPC(16:1)	538.3	neg	2.53958	57.1361	55.0278	50.5174	76.0195	58.9326	36.4765	46.2554	57.8702	59.8658	61.7051	52.2189	48.4527	47.6516	47.5983	50.5759
TAG50:0(16:0)	852.8	pos	16.9736	71.4987	89.0306	76.1706	75.5533	84.3157	132.242	65.9256	75.4651	104.454	75.0513	84.8348	90.474	98.7736	79.8029	76.9403
PG(18:2/18:3)	767.5	neg	7.7384	46.9019	37.07	62.1488	74.9342	67.283	34.9334	51.6431	89.7684	44.8367	105.561	81.4371	64.5373	141.997	60.497	92.9454
PG(18:2/20:4)	793.5	neg	8.35329	73.7071	60.3106	67.5703	72.9067	46.5385	56.3589	67.7992	75.155	55.8724	97.6752	86.5236	83.1791	65.2321	85.1277	81.0494
PA(16:0/16:1)	645.4	neg	9.39515	91.9444	83.3513	85.3849	71.3475	83.3509	54.6597	76.4736	85.1653	74.1382	100.651	100.804	106.72	102.926	105.882	93.5854
TAG50:1(16:0)	850.8	pos	16.8408	46.2675	52.4584	54.5717	71.3131	59.969	63.92	51.3195	50.6363	64.5319	40.9782	48.2542	55.1497	54.786	38.8132	36.922
LPE(20:2)	504.3	neg	4.77572	66.0899	70.0776	68.1085	70.7136	64.1041	25.96	45.5194	78.6646	51.4018	107.092	90.3051	72.2124	87.5772	65.7139	70.5637
LPC(20:3)	590.3	neg	3.75558	51.6369	52.162	52.6615	67.3206	52.6898	32.7509	43.901	54.9651	53.3471	65.8172	53.9411	49.0844	53.615	53.5496	50.3801
PS(16:0/16:1)	732.5	neg	8.81185	97.5066	76.5796	80.7912	66.9675	56.7269	75.1616	97.0829	84.2546	96.2362	72.223	85.6659	76.2936	97.5352	92.3394	79.437
LPC(20:2)	592.4	neg	4.8339	47.9127	49.17	55.2458	66.1999	52.4691	25.3065	39.2713	52.0032	42.0164	83.8166	62.8565	56.7814	58.7249	51.9515	55.1638
PC(18:1/20:3)	854.6	neg	10.1976	71.2789	71.2129	60.9528	63.1178	64.0811	65.0811	60.9178	62.8379	65.0753	85.4129	77.9593	63.8196	78.8379	77.8804	73.8257
PC(16:0/18:0)	806.6	neg	12.5662	11.7755	13.1995	12.0419	62.8181	9.56395	5.40572	3.90934	7.30068	5.72472	9.26201	10.7266	8.55361	8.62567	5.66414	6.71493
PS(16:0/18:2)	758.5	neg	8.83741	83.4638	76.2271	77.3873	60.5616	64.9752	50.4028	67.3661	61.8178	44.5067	123.045	146.239	96.8661	129.119	78.4285	109.988
DAG(16:1/20:3)	634.5	pos	12.5451	50.9033	52.9401	44.5656	57.7225	46.787	30.9282	45.2482	47.7583	37.489	72.5518	67.9735	52.3172	63.6367	49.909	49.0482
PC(18:0/18:2)	830.6	neg	11.6455	47.0121	55.4006	60.1206	52.6596	46.684	21.9647	30.6073	54.7575	33.1591	75.8606	83.4951	49.602	67.2359	39.7394	59.8789
TAG50:0(18:0)	852.8	pos	16.9729	45.1108	55.9832	50.636	50.4166	47.0264	76.668	49.0178	44.5849	63.616	48.9305	56.5443	60.3424	63.2455	50.3318	48.863
LPE(20:1)	506.3	neg	5.7102	40.4102	41.597	40.0166	49.573	37.084	15.9034	23.2855	54.7942	27.052	57.5716	57.7584	41.2533	56.4777	32.4098	41.7709
DAG(18:0/20:0)	670.6	pos	16.021	34.8775	46.2696	23.5845	49.1232	53.1396	56.4925	25.2754	49.2318	39.5507	25.9066	18.4904	15.3821	38.4996	35.6001	32.6244
LPE(20:3)	502.3	neg	3.58984	42.2104	41.246	40.6635	47.9358	39.183	20.9578	37.2211	45.3162	44.2561	56.4892	46.6062	34.4627	46.2442	34.6573	42.5654
LPC(15:0)	526.3	neg	2.75451	37.9706	39.3515	36.9607	46.952	40.0336	25.9838	35.2233	37.2576	43.0326	38.2047	38.0201	36.4551	36.3197	36.9667	36.2482
PE(16:0/16:0)	690.5	neg	11.3509	33.8168	38.6018	36.1521	45.6472	42.1635	9.56652	22.9282	32.0259	25.1178	39.7411	51.1915	27.8001	43.2092	26.3812	31.3095
TAG52:0(16:0)	880.8	pos	17.1008	55.5459	51.8897	54.5092	44.9234	46.2483	83.8552	47.2808	47.1178	63.5531	54.593	63.154	61.2706	65.8169	61.4701	69.4866
MAG(20:0)	404.4	pos	7.7601	40.5083	51.9082	52.4393	44.8693	48.8968	58.4453	25.596	37.875	34.8015	26.2368	29.1359	34.5581	32.089	31.0148	35.3929
PI(18:1/18:3)	857.5	neg	8.11079	37.178	39.0746	39.574	44.2241	34.599	34.2547	62.2295	49.4687	43.4456	46.7206	26.2181	34.1367	37.1735	41.5706	37.3991
PC(18:1/18:2)	828.6	neg	10.2162	43.8123	39.4888	45.1784	43.6702	42.3844	17.2108	32.2177	52.1087	28.6983	64.5871	70.9391	37.1421	62.5261	27.1882	48.759
PG(16:0/20:4)	769.5	neg	9.07627	50.4183	39.0587	43.6494	43.3494	34.8513	41.8295	37.8495	50.0614	41.0419	64.4438	49.685	52.0943	39.5673	44.4572	49.1287
PE(18:0/18:2)	742.5	neg	12.0055	39.3474	38.8251	36.2715	43.1539	38.6881	22.6608	32.6972	45.4202	33.882	47.4867	48.152	34.403	47.0142	25.56	50.5312
LPC(20:1)	550.4	pos	5.67253	24.488	22.2089	22.8144	42.8678	27.3975	11.3117	19.7104	33.0124	25	35.2584	34.0867	29.4474	33.9006	19.155	28.9947
PA(18:2/22:4)	747.5	neg	9.00389	38.3024	35.4326	37.8138	41.871	33.0716	20.7849	42.9166	36.3668	32.4859	47.8991	35.278	36.7699	37.4293	36.5082	42.1318
DAG(18:2/20:4)	658.5	pos	11.8401	30.1718	29.6298	31.7806	41.4013	33.1326	25.911	25.8044	38.4972	31.0954	43.2588	32.9039	33.8966	34.4674	29.7179	31.3143
DAG(16:1/18:2)	608.5	pos	12.2062	35.9927	32.2619	46.4202	40.2095	33.4095	38.132	34.9663	35.9929	50.9959	45.353	37.754	32.723	46.1392	21.6137	34.024
LPC(24:0)	608.5	pos	8.22844	25.2209	27.7062	27.4349	39.9778	37.0474	11.3659	21.9949	29.2297	25.5821	36.7938	35.4932	30.3073	31.4695	19.9465	27.8789
PC(18:1/18:1)	830.6	neg	11.4062	25.6271	23.4919	25.9691	38.9954	28.3776	10.2309	17.4297	30.0685	19.4137	23.6411	35.7673	21.3008	26.5048	13.0399	25.2978
TAG52:2(18:0)	876.8	pos	16.8571	24.7386	26.4163	28.9262	38.655	29.9417	12.0987	22.1787	30.145	20.1186	28.3722	34.3703	27.0797	34.9441	19.2485	22.0212
LPE(16:1)	450.3	neg	2.41811	36.7726	34.6412	39.4578	38.5142	38.6492	24.9183	38.5494	41.9025	39.8011	42.2309	38.1794	28.1372	34.3426	27.6952	35.9961
PS(16:0/20:5)	780.5	neg	7.64598	20.8836	28.5176	16.7969	38.0045	30.3068	15.7047	21.7601	27.0169	30.0733	24.467	31.2013	15.4859	20.4037	18.4466	12.2968
TAG48:3(16:0)	818.7	pos	16.4404	29.1484	26.9408	24.8158	37.0578	31.2369	7.29825	18.5725	29.4881	18.7827	26.1882	27.3638	25.3228	30.0575	14.6126	19.727
PC(16:1/20:3)	826.6	neg	8.95467	33.1406	34.163	26.0793	37.0129	42.723	32.6824	36.2758	43.1703	40.2658	40.9755	44.8644	28.5471	38.4434	38.6989	38.4109
TAG52:3(18:0)	874.8	pos	16.7466	22.6764	27.6707	27.3959	36.6354	25.0643	11.2555	19.7465	32.9236	17.1107	39.9486	36.1296	32.0576	34.7184	20.8689	27.9137
PG(18:2/20:3)	795.5	neg	9.0946	45.4075	37.7772	36.6376	35.7586	23.2681	38.7526	37.5088	44.6562	28.0556	44.8151	50.5537	42.8558	30.881	47.6348	31.4993
LPC(20:0)	596.4	neg	6.39506	20.4992	19.2787	22.7923	35.4061	22.4329	11.1209	14.9652	21.8366	19.372	27.1256	23.5535	24.1576	19.943	16.004	20.4202
LPE(14:0)	424.2	neg	1.96922	28.7122	25.4529	27.4427	34.8732	30.4884	25.6843	35.3955	35.1783	35.6206	36.0402	31.8676	21.8447	33.4324	29.6355	29.2984
PE(18:1/18:1)	742.5	neg	11.7887	10.8643	9.31135	8.79229	34.6355	11.0942	4.26088	8.00802	10.4313	6.7098	6.40497	8.35909	8.31909	8.22986	7.19303	9.13028
DAG(16:0/20:5)	632.5	pos	11.4726	22.8844	25.7373	29.4341	33.0185	24.1124	22.1759	21.9226	26.5409	21.9086	35.9694	28.6097	25.7551	28.0737	22.8951	25.1663
PS(18:1/22:4)	836.5	neg	9.53865	23.8204	28.1916	23.4382	30.1461	22.8651	24.8865	29.076	34.7056	25.7476	31.3374	27.5023	29.5928	29.6873	26.3769	31.9715
LPG(18:3)	505.3	neg	1.87076	25.45	24.5759	21.9868	30.0755	22.4931	19.938	28.7427	23.5534	23.8455	27.2954	19.2857	28.5237	16.3138	27.7865	25.6209
PI(18:1/18:2)	859.5	neg	8.79852	38.9024	33.3755	39.5088	29.4647	31.1662	34.277	54.8066	41.5821	39.0962	33.8676	32.7937	37.5352	28.2621	31.8909	31.0322
Sph(d16:1)	272.3	pos	1.6632	33.4507	28.8139	26.5349	28.3924	30.1709	29.7855	26.19	30.0952	27.1482	26.196	29.5842	25.3708	26.2708	26.5956	22.6291
LPE(22:1)	534.4	neg	6.50733	21.0034	24.4691	22.0822	27.8707	24.3002	7.71779	13.0245	24.932	16.8657	33.7777	28.5216	24.4914	29.1724	20.1579	22.515
PE(18:1/18:2)	740.5	neg	10.5649	19.1754	23.9568	22.2139	27.8232	24.1586	12.3591	19.2414	34.3468	18.2836	23.2122	33.1097	22.4364	26.71	14.5595	27.0446
LPC(14:0)	512.3	neg	2.06051	19.661	18.9028	15.7202	27.7045	18.8635	13.5477	16.1115	17.9935	20.0782	19.4315	19.2267	15.9326	16.3704	16.7848	17.2554
PI(16:0/16:1)	807.5	neg	8.4364	27.8694	24.8478	31.5892	27.4195	23.2619	27.8314	29.4927	26.6731	32.9518	39.7684	29.2315	37.7124	30.7572	34.8729	38.3519
PE(18:0/18:3)	740.5	neg	10.9047	26.853	25.5229	25.6982	26.6102	26.8614	17.7251	22.6523	37.3524	25.9357	25.4252	37.4243	20.8575	29.2321	23.7788	29.8882
DAG(16:1/18:1)	610.5	pos	13.466	81.832	65.6543	64.6398	26.5777	22.8862	19.6266	21.4514	28.0798	26.5642	25.7071	27.9921	21.3186	25.4682	26.8373	25.7983
TAG54:3(18:0)	902.8	pos	16.8696	20.6873	20.0886	20.3925	26.4125	23.4869	13.9017	15.1493	25.9484	14.2984	34.9343	25.5576	20.9433	26.7182	15.158	18.8465
Cer(d18:2/24:1)	646.6	pos	14.9606	17.8624	19.5293	17.285	25.1887	14.4515	10.3146	28.2091	26.2897	15.2257	23.5638	24.7638	33.4607	21.8232	28.0925	26.5662
DAG(16:0/20:0)	642.6	pos	15.6263	12.6147	15.468	10.5487	24.6592	17.2553	9.13752	8.69973	12.3065	12.0387	10.7242	12.4528	11.8059	4.8343	9.27664	10.0686
PE(18:0p/22:6)	776.6	pos	12.1657	1.90242	1.68854	2.03855	23.44	0.132532	0.991833	0.0291722	0.0226451	0.0131051	0.0113143	0.01451	0.0115317	0.00560736	0.0115329	0.00900664
DAG(16:0/20:3)	636.6	pos	13.744	17.6105	17.3943	16.3331	23.2398	17.7156	7.36968	13.7944	16.8311	13.2885	22.2484	22.5935	19.8443	19.6196	19.4528	15.7541
PE(18:1/18:3)	738.5	neg	9.58812	13.946	15.5695	18.8853	22.7801	17.887	8.49985	13.5546	23.5928	16.7394	18.401	18.6903	14.3724	17.4301	10.1614	14.3077
PS(18:0/18:2)	786.5	neg	10.1316	24.8232	27.1091	22.9802	22.5131	26.1837	11.7919	23.4123	26.3522	23.0342	47.6493	51.4498	35.5115	39.6857	28.7421	36.4411
PA(18:0/18:1)	701.5	neg	12.3509	24.4694	24.9786	27.3723	21.0689	26.4119	11.3809	25.8432	22.3629	16.2684	23.8652	29.2481	42.3085	27.4088	20.0679	34.1791
MAG(14:0)	320.3	pos	5.17013	21.5882	23.1443	26.0404	20.7019	19.4849	23.729	16.2669	20.8918	20.811	20.496	19.9858	21.2396	20.5505	18.9203	22.2174
PG(18:1/18:3)	769.5	neg	8.04725	12.7807	12.9891	13.9009	20.5531	16.666	1.9901	14.4535	17.8982	7.66101	16.6154	25.5018	12.8377	24.3428	9.64253	14.197
PS(18:0/18:3)	784.5	neg	9.25908	23.3503	25.355	22.2602	20.5527	23.1181	19.0882	19.9422	35.6424	19.9586	39.2689	30.3747	33.8627	42.3302	36.0476	31.2353
PS(16:0/20:4)	782.5	neg	8.23322	12.9537	15.5666	12.0026	20.3992	18.821	6.63747	10.3589	13.3501	9.04373	13.9715	16.9794	19.5048	13.0422	11.3921	11.5139
PC(18:0/18:1)	832.6	neg	12.7525	5.53611	4.19965	5.46649	19.9597	3.4116	0	3.0676	3.80491	2.07691	4.36702	2.94391	4.23297	2.30573	0	3.95935
PC(18:0/20:4)	854.6	neg	11.5266	19.8989	20.5606	14.0658	19.9248	22.7103	14.257	9.50079	14.8238	21.2855	14.3438	16.5831	16.576	22.7894	25.8973	18.295
PE(16:0/18:1)	716.5	neg	11.5891	17.2108	16.1783	13.1417	19.5345	18.8296	7.09194	14.5459	20.9648	17.1454	15.4277	24.7636	13.3589	17.1076	8.48667	15.1824
TAG54:3(16:0)	902.8	pos	16.886	13.3504	16.1975	14.8247	19.4498	17.8707	8.76081	15.4827	22.8446	12.5441	27.2049	14.7484	16.7525	19.6444	10.8568	15.6688
PG(18:0/18:3)	771.5	neg	9.43198	18.7707	14.9358	13.3924	19.2933	12.2578	16.5637	18.9575	20.9551	17.6788	18.4116	12.7233	15.3308	16.3058	14.9478	12.0071
TAG48:4(16:0)	816.7	pos	16.307	7.89864	8.0163	8.69426	19.1204	10.938	2.67663	6.75179	11.2089	6.2291	8.57287	11.0283	7.91886	10.1655	6.28182	9.45242
TAG48:1(16:0)	822.7	pos	16.7091	15.2668	19.1522	19.2347	18.9638	26.7616	19.6477	15.347	15.5406	23.8002	23.9119	18.4506	19.7278	18.7543	13.8803	17.7746
MAG(18:1)	374.3	pos	6.23918	17.559	16.3056	16.9177	18.8984	21.8649	13.7982	16.3403	20.1592	18.8785	22.952	19.6939	21.861	24.6054	19.1603	21.0051
HexCer(d18:1/24:1)	810.7	pos	14.2445	1.67229	1.00042	1.40004	18.7788	0.15721	0.460585	0.0117339	0.0263664	0	0.014094	0.016639	0.0292343	0	0.0142044	0
PA(16:0/20:5)	693.4	neg	8.57441	12.0356	12.2882	14.0112	18.5763	15.9975	12.0631	19.7392	19.2304	16.6991	20.5164	14.0947	15.321	19.228	12.6111	19.4339
TAG46:0(16:0)	796.7	pos	16.6893	16.7941	16.4094	17.3796	18.1537	21.0042	23.7766	13.9307	11.4167	28.0196	17.299	15.3484	18.8936	14.6578	14.208	16.9711
LPC(22:0)	624.4	neg	7.20643	12.3044	10.2102	11.9979	18.0011	13.7385	4.80573	8.50768	11.2011	9.76124	14.5662	12.7922	11.3511	11.9785	8.0029	10.6787
HexCer(d18:1/24:0)	812.7	pos	15.0871	1.1513	1.3429	1.00458	17.8471	0.13586	0.448831	0.0517668	0.0579989	0	0	0	0	0	0	0
SM(d18:1/14:0)	675.5	pos	7.62311	16.6821	17.2145	15.381	17.6773	19.7961	15.7822	14.7795	19.5913	14.5659	14.9653	15.3199	16.7144	13.0258	16.5049	14.522
TAG52:1(18:0)	878.8	pos	16.9707	17.9081	18.8467	21.533	17.418	21.9549	21.6978	22.4523	16.7342	29.6378	22.1754	18.4757	28.2616	25.4558	13.0003	16.617
PA(16:0/16:2)	643.4	neg	8.61013	19.0602	20.5952	20.636	17.4047	20.2987	12.0215	18.7882	21.1801	14.1732	27.1638	19.7467	27.3858	21.9658	21.9126	22.4521
LPE(17:1)	464.3	neg	3.15461	13.3694	12.8877	13.0966	16.1755	13.7683	8.2125	12.6585	14.7546	14.8158	13.285	13.7286	11.7787	14.6236	12.431	14.5518
HexCer(d18:1/18:0)	728.6	pos	11.4875	1.75897	1.50314	1.69286	15.8438	0.17934	0.416021	0.0195757	0.0459147	0.0262602	0.0177734	0.0238606	0.0450642	0.0317619	0.0574021	0.0251662
TAG52:1(16:0)	878.8	pos	16.9701	15.4584	15.8063	13.7706	15.7693	17.2884	18.0633	15.0345	13.7715	20.1615	21.8936	12.1014	19.4875	20.2259	10.1196	11.8766
Cer(d18:1/16:0)	538.5	pos	11.3879	11.4413	10.0097	10.2985	15.2807	9.72431	8.29029	12.1998	12.7581	11.1488	15.4992	10.8886	14.8185	12.7607	14.1682	10.9593
TAG54:5(16:0)	898.8	pos	16.6235	9.6025	7.45846	7.52276	15.1084	11.0857	3.15911	7.36179	9.33148	6.18822	12.3795	10.1765	8.82366	10.9949	5.90317	6.71901
PE(18:1p/18:1)	728.6	pos	12.6057	1.03978	1.19365	1.23293	14.8647	0.138443	0.552372	0	0.0793002	0.0303415	0	0	0	0	0	0
SM(d18:1/24:1)	813.7	pos	13.823	5.85713	5.52807	6.18727	14.806	0.433964	0.715848	0.210084	0.214062	0.255682	0.216103	0.19182	0.245833	0.207233	0.165323	0.162095
PC(18:2/20:3)	852.6	neg	9.49426	16.5514	13.7253	16.0179	14.4107	14.0054	5.40176	8.85484	16.6169	8.83809	24.4014	18.381	12.7352	18.8958	11.8743	16.1057
TAG52:7(16:0)	866.7	pos	16.786	13.1186	14.5271	14.8919	14.3053	14.2668	13.933	15.5749	13.9151	14.9965	15.7383	15.1821	11.6173	14.8933	15.1901	15.5996
TAG49:0(16:0)	838.8	pos	16.8893	12.8569	13.8426	12.8314	14.173	18.5576	16.9518	11.9349	9.2271	19.0177	11.8032	12.1046	12.7856	10.5335	9.2952	11.6488
TAG51:0(16:0)	866.8	pos	16.7745	13.8275	14.579	14.5634	13.9364	13.8653	15.4863	15.0859	14.9504	14.3945	14.1336	15.6573	16.0332	14.8545	14.1353	16.0254
TAG49:3(16:0)	832.8	pos	16.5147	10.8305	9.49026	9.76233	13.4196	15.2347	4.38709	8.44378	10.8487	11.4098	9.06001	10.3709	9.88713	9.70881	8.39409	10.1452
LPG(18:0)	511.3	neg	5.03196	9.99651	9.45648	10.2428	12.9199	10.6225	5.36496	8.56602	11.5854	8.1173	10.6577	10.0824	12.5762	9.55522	9.8527	11.2291
TAG48:2(16:0)	820.7	pos	16.566	10.1296	9.72325	10.1477	12.9045	13.756	5.55327	7.37652	9.6019	9.4915	8.78011	10.7904	11.0369	10.4582	5.70389	6.20296
PC(16:1/18:3)	798.5	neg	8.26468	11.6469	11.3454	11.7067	12.789	13.2019	4.84577	8.38866	14.8567	9.66577	17.7671	16.6544	10.4232	16.5794	8.55736	12.27
DAG(16:1/20:2)	636.6	pos	13.5991	9.35944	8.97679	10.5938	12.3966	8.59136	4.98654	7.33963	8.12986	6.88737	11.7064	12.0124	9.0154	11.9511	8.55166	8.6146
DAG(16:0/22:0)	670.6	pos	15.9743	6.925	5.31993	6.0342	12.1251	10.048	3.5726	6.58158	8.21646	7.97803	7.18051	8.11857	6.95213	9.35131	7.84388	8.15773
TAG54:4(16:0)	900.8	pos	16.7488	9.27402	9.7118	6.60649	12.0448	8.10755	2.95538	6.91602	11.4238	4.69711	14.439	10.1137	6.96853	10.9927	4.83295	7.76704
dhCer(d18:1/24:0)	650.7	pos	15.4733	9.31589	13.0305	11.834	11.9949	10.1875	7.57176	15.1393	10.8755	11.3263	20.6726	16.9766	27.0213	15.236	18.0058	20.8324
DAG(16:0/20:1)	640.6	pos	15.1652	3.29835	6.54496	5.60847	11.5217	7.66573	3.99081	4.2406	5.47576	5.22272	6.37193	7.42382	5.11591	4.17535	4.74453	4.03445
TAG47:0(16:0)	810.7	pos	16.7513	10.3704	11.4043	11.0226	11.51	17.4386	13.4277	8.74302	7.5385	18.1893	11.3266	10.8339	12.3714	9.96845	8.46429	11.6427
PG(16:0/20:3)	771.5	neg	9.25986	9.3137	7.94533	8.47656	11.4572	9.02095	12.5832	10.2115	16.0925	12.2203	8.13586	8.30749	4.24666	6.13333	4.44394	6.02297
TAG48:0(18:0)	824.7	pos	16.8415	10.1108	10.0269	8.83075	11.4472	9.8658	12.4066	8.66689	9.07938	10.307	9.60452	9.22639	11.114	10.9973	8.62028	10.0873
LPI(18:3)	593.3	neg	1.35904	6.09853	8.78003	6.30362	11.2294	11.2314	13.702	8.75085	11.8206	6.15852	4.5748	3.49647	5.4874	6.25694	5.06486	4.97755
LPG(18:2)	507.3	neg	2.5177	8.07778	9.44299	7.95557	11.1902	9.59563	6.86514	10.3579	8.56832	6.92809	9.12764	8.76739	8.9898	7.09341	9.23646	8.42849
DAG(18:0/18:4)	634.5	pos	12.5682	11.2803	9.07286	12.2092	11.1395	9.48887	5.51426	8.10655	9.70715	8.51242	14.0856	18.4531	10.272	20.1933	9.19415	10.6984
Cer(d18:1/24:1)	648.6	pos	15.2379	3.19012	3.48932	3.19406	10.9516	2.01074	1.7997	2.70406	2.75188	1.87091	2.22442	2.68317	3.59426	2.4998	4.36343	2.98621
DAG(18:1/20:4)	660.6	pos	12.8636	9.44502	9.40024	9.38721	10.857	9.14837	6.39545	8.75569	10.1281	8.04572	12.6618	10.6436	9.9608	11.0392	10.6786	10.3978
Cer(d18:2/24:0)	648.6	pos	15.2585	7.96441	9.94605	7.23331	10.7519	7.72311	6.45107	13.1428	10.757	7.16742	11.5165	9.84368	17.814	9.83129	14.8085	10.2901
SM(d18:1/20:0)	759.6	pos	12.4495	2.59885	2.50904	2.67431	10.6559	0.182636	0.357955	0	0	0	0	0	0	0	0	0
LPG(16:1)	481.3	neg	2.38563	11.7803	12.8126	11.3386	10.4664	10.017	14.3432	14.6118	12.6178	12.3759	11.5076	9.4545	11.7003	10.7417	14.3443	12.8183
PI(16:0/22:6)	881.5	neg	8.27133	8.52164	9.64844	8.03471	9.97507	6.32449	8.22309	6.84206	7.30156	5.92517	6.15333	6.01827	5.13482	6.27949	5.53025	5.8243
MAG(17:0)	362.3	pos	6.46267	10.5163	9.61419	12.1264	9.9476	11.0142	13.4535	7.61735	11.2739	9.42175	11.6296	9.78006	10.5623	10.8787	11.196	8.86046
TAG49:2(16:0)	834.8	pos	16.6424	7.76543	7.49837	7.90046	9.86614	11.2809	6.06317	6.16163	8.70817	9.26425	8.50987	7.72161	8.26401	7.36811	7.98482	10.4669
PC(18:2/20:2)	854.6	neg	10.4685	9.11006	10.416	9.23848	9.82388	7.75571	3.11512	6.62953	10.4597	4.57331	16.1215	14.4016	10.4868	14.1107	7.91263	11.672
dhCer(d18:0/24:0)	652.7	pos	15.8283	5.00695	6.72329	4.7073	9.70498	7.16846	3.81144	9.62167	9.27465	6.18525	13.4282	11.0614	16.4882	11.5827	9.52422	10.3822
DAG(16:0/20:2)	638.6	pos	14.5346	11.9517	6.99061	8.33524	9.60181	7.6819	3.68963	5.28005	4.89897	5.67553	6.61347	6.64379	5.82792	6.72612	5.66628	4.23352
LPC(17:1)	552.3	neg	3.31349	7.67709	7.16266	7.25834	9.45829	7.39946	5.55141	7.01825	7.4413	7.72057	7.47534	7.01216	7.7036	7.20009	7.20882	7.29168
TAG52:4(18:0)	872.8	pos	16.6326	5.92606	7.67264	6.16868	9.39508	8.35174	3.03256	4.66355	7.63281	5.95388	8.71202	8.66074	7.46455	9.89449	5.18854	8.14796
TAG54:2(16:0)	904.8	pos	16.9938	7.79319	6.85221	6.28825	9.30942	8.35335	3.67559	6.50338	12.3713	5.74032	12.6624	11.7577	5.95231	8.80481	5.19158	5.59302
PG(18:0/18:2)	773.5	neg	10.3463	7.04624	6.77296	9.68915	9.25253	7.76714	4.77649	4.96732	7.32617	5.91995	11.1017	10.021	10.4033	9.98283	9.31009	10.4053
TAG54:2(18:0)	904.8	pos	16.9812	10.0439	11.9556	11.1917	9.21848	14.3816	10.6274	9.22889	14.6439	11.848	17.5989	11.5875	13.4259	14.8679	7.58957	11.8026
TAG56:2(16:0)	932.9	pos	17.1156	7.08392	7.41011	7.48701	9.169	8.82476	3.21824	6.36055	9.04974	5.81729	9.82429	8.68225	7.55555	8.67507	5.66928	6.60821
TAG54:8(20:4)	892.8	pos	16.1528	8.14418	7.5792	6.95753	8.99378	6.82323	4.05967	5.71684	7.50901	5.60583	7.71821	7.72342	5.7474	7.29343	5.62285	6.37926
SM(d18:1/20:2)	755.6	pos	8.69905	8.7336	7.55514	7.42017	8.84495	9.25695	4.57184	6.64501	9.56616	6.27252	8.62506	10.707	6.45213	8.41064	6.557	7.61878
PA(18:2/20:3)	721.5	neg	9.12935	11.5619	8.40712	9.07935	8.79001	9.75701	7.64595	12.2019	12.9343	9.33881	18.8297	13.8927	13.5413	13.4873	12.0889	17.3706
PG(18:1/20:4)	795.5	neg	9.19798	12.4501	7.41874	9.50976	8.6639	4.91846	9.57501	9.31869	10.8222	7.91418	15.829	14.2896	10.1024	11.8244	11.1879	12.4445
LPC(24:1)	606.4	pos	7.22063	4.91271	5.15998	5.3295	8.62286	6.3354	1.93656	4.12753	6.81015	5.02945	6.81005	7.04724	4.57792	6.45319	3.35065	4.83948
TAG56:3(16:0)	930.8	pos	17.0166	6.50222	6.23023	7.03214	8.32491	6.96523	2.88013	5.64524	7.63251	4.40357	10.0893	6.83387	6.29795	8.01295	5.13726	6.26459
TAG54:6(16:0)	896.8	pos	16.4931	6.37079	5.68529	5.73181	8.28323	7.25818	2.45095	4.71145	6.05524	4.92187	6.54557	5.9415	6.0697	7.41231	3.80328	4.6429
PE(18:0p/20:4)	752.6	pos	12.557	0.796586	0.834849	0.901984	8.28118	0.0731439	0.44987	0.0263477	0	0	0.0163166	0	0	0	0	0
PE(16:0p/18:1)	702.5	pos	12.4237	0.672521	0.716582	0.662146	7.71868	0.0909728	0.307418	0	0	0	0	0	0	0	0	0.0210762
PG(16:0/20:2)	773.5	neg	10.1551	7.60368	5.61379	7.73202	7.62423	6.97979	6.91765	8.59224	11.9894	8.39279	7.43383	7.04198	5.05325	5.04093	4.18952	7.00889
TAG54:1(18:0)	906.8	pos	17.0927	9.5993	8.89068	9.25906	7.30434	9.05154	8.17297	5.54395	9.54964	6.43988	12.7632	8.93249	10.8889	11.2026	6.57838	8.53694
PG(16:0/20:1)	775.5	neg	11.7691	3.85363	4.16243	3.71817	7.22756	3.70113	1.42434	3.1937	5.15215	3.4094	4.7897	4.59836	4.00367	3.89422	3.0921	3.63537
DAG(16:0/20:4)	634.5	pos	12.5448	7.31391	5.34189	6.59637	6.68885	7.04216	3.44659	5.08459	5.1001	5.63482	9.3158	9.29455	5.97305	7.60932	7.48092	6.3263
DAG(18:1/20:3)	662.6	pos	13.8463	4.79797	4.30659	5.25729	6.51686	4.79959	2.86389	3.76456	5.06885	3.69163	5.71855	6.42273	4.2756	5.58669	4.99126	4.91092
LPG(18:1)	509.3	neg	3.61184	4.78906	4.85939	4.71529	6.44666	5.3124	3.1851	5.90627	5.95057	4.35919	5.15824	4.97199	4.48875	4.23351	4.72938	4.1774
TAG52:6(22:6)	868.8	pos	16.3181	3.98617	3.40118	3.37013	6.21225	3.65521	1.47279	2.80061	4.01704	2.97783	3.45907	3.92629	3.69516	4.35504	2.3521	2.99211
TAG52:6(20:4)	868.8	pos	16.3189	3.6077	3.11236	3.51582	6.17289	3.48381	2.34039	3.18539	4.23938	3.18767	3.30884	3.32674	3.47535	3.81095	2.53882	3.2418
PE(16:0p/22:6)	748.5	pos	10.5327	0.573849	0.525336	0.585891	6.11615	0.0450836	0.25157	0.00579413	0.00784894	0.00557164	0	0	0	0	0	0
LPI(16:0)	571.3	neg	2.27944	4.51626	3.87353	4.14735	6.09553	5.22365	4.60005	5.47565	4.92572	5.43408	4.37821	2.97256	4.67067	3.97252	3.98261	4.19679
LPS(18:2)	520.3	neg	1.75993	6.78244	6.13867	7.51	5.93239	6.61905	9.24616	7.31695	6.70843	6.29408	4.92905	4.69138	6.03214	6.23643	6.76909	6.69801
LPI(18:2)	595.3	neg	1.73805	5.87556	5.79732	4.71355	5.78273	6.50095	6.23109	6.87631	5.39846	4.73126	4.83939	4.74587	5.92967	6.28664	5.49521	5.52102
TAG53:1(16:0)	892.8	pos	16.9659	4.66138	4.95054	5.16967	5.74158	4.58778	4.38402	4.58085	3.7195	5.5722	3.18818	3.3722	3.42892	3.57823	3.22146	3.39856
LPE(19:0)	494.3	neg	6.03632	4.18226	4.68434	3.40345	5.37149	4.0871	1.57328	3.40171	3.922	4.00186	4.00901	4.19531	3.68143	3.85633	3.64099	2.92465
DAG(18:1/20:2)	664.6	pos	14.6707	3.27351	4.04902	2.39764	5.36846	4.45387	2.36772	5.35331	3.6517	3.03319	4.92155	2.90194	4.2421	3.71268	3.1128	3.28039
TAG44:0(16:0)	768.708	pos	16.5275	5.65424	5.32559	5.26937	5.23983	9.1641	7.22484	4.26046	4.08091	8.89951	4.92969	3.88191	5.70598	5.42338	4.22639	5.0572
Cer(d18:1/24:0)	650.6	pos	15.4724	4.54115	5.49106	4.20026	5.18175	3.68161	3.22826	6.79413	4.61271	3.70788	9.91261	6.55538	11.5525	7.5741	6.48877	5.8496
PE(18:1p/20:4)	750.5	pos	11.1794	0.506767	0.485157	0.486523	5.15613	0.0626364	0.236635	0.00881698	0.0082256	0.00919405	0.00651419	0.00343231	0.00339554	0	0	0
PS(16:0/22:4)	810.5	neg	9.33954	4.21474	3.66998	5.34859	5.15207	3.09528	3.71624	4.50873	4.61689	3.51186	8.10796	5.90429	6.81917	5.06216	6.84668	8.31712
dhCer(d18:0/18:0)	568.6	pos	13.8848	3.94527	5.1223	3.93094	5.12662	6.17543	5.34909	4.8403	4.51498	5.04835	3.52074	4.75366	4.10701	4.66025	4.83389	5.27184
TAG53:4(16:0)	886.8	pos	16.6692	3.2521	3.4902	2.80694	5.12405	3.83623	1.40558	2.86324	4.25503	2.26728	4.30444	3.91077	3.19802	3.61058	2.07734	2.73581
TAG45:0(16:0)	782.723	pos	16.5935	5.29295	5.38607	5.08139	5.0585	9.39231	6.9075	4.4274	4.01546	10.964	5.31327	4.54895	6.07111	4.26702	3.93667	4.47822
TAG51:2(16:0)	862.8	pos	16.7874	3.48596	3.25618	3.10508	5.05278	5.03242	1.93085	3.00395	3.55757	3.39236	4.4848	3.95344	3.01745	3.85063	2.43368	3.36907
MAG(20:4)	396.3	pos	5.06096	3.4909	2.9407	2.45788	4.88085	4.44877	1.08	1.38228	3.42911	2.41054	4.41209	2.58514	2.68896	2.10133	2.76527	3.75187
LPS(18:3)	518.3	neg	1.37533	4.85193	4.9349	5.27292	4.85874	5.1172	7.84636	6.32111	5.12599	6.11385	4.58349	3.40383	5.15982	5.3172	5.60614	4.48907
TAG49:1(16:0)	836.8	pos	16.7716	6.91784	5.14113	5.45002	4.81982	8.77419	8.47606	3.395	4.14587	9.45959	5.81942	4.17326	5.6178	4.46985	3.89118	4.36453
PE(18:0/18:1)	744.6	neg	13.0676	1.08489	1.17861	1.20733	4.77591	0.847672	0.468947	0.9215	0.918225	0.561088	0.769939	1.51075	0.786487	0.919935	0.466373	0.721252
TAG51:1(16:0)	864.8	pos	16.8966	3.87976	4.45393	4.61764	4.7723	6.38085	4.60727	4.14206	3.31725	6.13293	4.30964	3.52954	3.98508	3.59913	3.14556	3.28453
dhCer(d18:1/22:0)	622.6	pos	14.9068	2.95223	3.65005	3.40318	4.68628	2.86968	2.21647	3.80234	4.17258	2.91362	6.83547	5.06705	7.92511	5.79795	5.89095	4.65656
dhCer(d18:0/16:0)	540.5	pos	11.8189	23.6378	17.9939	20.6136	4.62971	3.51031	3.1862	3.46372	4.64851	4.43068	3.62693	4.07186	2.86186	4.20631	3.1755	2.56664
dhCer(d18:1/24:1)	648.6	pos	15.2403	2.29001	3.04182	2.48382	4.61045	1.93052	1.70011	3.33076	2.52593	2.2676	2.58436	3.0489	4.05347	2.79177	3.41715	2.47881
TAG54:7(20:4)	894.8	pos	16.3194	3.57634	2.98764	3.07902	4.60384	3.46818	1.39842	3.21557	4.01016	2.28497	2.69549	3.19467	2.90348	3.94508	1.92626	2.90497
TAG50:1(18:0)	850.8	pos	16.85	3.78519	4.32991	4.32538	4.47553	5.3003	4.12359	3.62767	3.66743	5.91175	4.16953	3.05651	3.75106	4.52743	3.1558	3.58327
LPE(22:2)	532.3	neg	5.9499	4.24323	4.1791	4.33507	4.47398	4.28044	1.12591	1.93098	3.97465	2.25956	6.82955	4.47503	4.45855	4.41358	3.52923	5.41729
TAG56:4(18:0)	928.8	pos	16.8532	3.75284	3.6479	4.18564	4.46517	2.8456	1.66719	2.51377	5.28779	1.80702	8.39716	4.80713	5.01163	5.87001	3.13597	4.68887
MAG(20:2)	400.3	pos	6.39194	5.36169	4.47115	6.07896	4.40306	3.62163	3.82319	3.261	3.77914	3.49709	7.56644	4.7894	4.45117	4.91164	4.96986	4.58964
PE(18:0p/22:4)	780.6	pos	13.5043	0.40061	0.374052	0.362114	4.35475	0.0376881	0.18421	0	0.0032117	0	0	0	0	0	0	0
LPE(24:2)	560.4	neg	6.67155	2.8567	3.74541	3.52902	4.33932	4.15015	1.14651	2.81013	4.74214	3.68306	4.18127	3.41166	4.05256	3.9188	2.50234	3.66619
SM(d18:1/24:0)	815.7	pos	14.9151	4.31271	4.31415	4.13317	4.33469	0.47074	0.529973	0.217069	0.190804	0.22745	0.211141	0.187531	0.199745	0.150844	0.136957	0.106376
TAG46:1(16:0)	794.7	pos	16.5451	5.29571	5.48566	5.4286	4.25598	10.4904	6.88282	4.08964	3.7681	11.5609	6.51969	3.59429	7.40214	4.83174	2.905	3.72936
TAG51:0(18:0)	866.8	pos	17.0236	4.70729	4.50903	4.21589	4.12102	4.80867	7.48035	4.62658	3.74598	6.09452	5.09086	5.11899	5.31808	6.48818	5.16444	4.89525
TAG56:3(18:0)	930.8	pos	16.9798	3.91064	4.0811	4.53391	4.09262	3.61106	2.23186	2.9917	5.53497	2.91937	8.97675	4.58905	5.5851	6.28591	3.37227	4.92966
MAG(20:3)	398.3	pos	5.96864	4.54688	5.60126	5.69074	4.04004	5.03332	4.63362	4.19511	4.94193	4.64275	7.60399	4.20375	4.70586	4.94853	6.10702	4.34415
TAG49:0(18:0)	838.8	pos	16.8947	3.9988	3.73163	3.45706	4.02944	4.62017	5.19112	3.63165	2.77492	5.39738	3.6105	3.27838	3.96328	3.50367	2.86568	3.60864
TAG47:1(16:0)	808.7	pos	16.628	4.45217	4.55168	4.06748	4.02817	7.61523	6.54533	3.53909	3.18777	9.54829	5.36916	3.34721	6.16455	4.01391	3.82556	3.73067
PC(16:1/16:1)	774.5	neg	8.50861	4.10103	2.56933	2.73417	4.01257	2.13206	0.4969	5.80575	5.19401	3.05171	4.12496	5.38013	5.16087	2.29404	3.86071	1.49222
SM(d18:1/22:0)	787.7	pos	13.8671	4.01648	3.70604	4.33131	3.98609	0.276906	0.361534	0.142457	0.165933	0.206734	0.176476	0.171882	0.193024	0.085344	0.129302	0.0783638
SM(d18:1/16:0)	703.6	pos	9.3507	11.4262	10.694	10.9668	3.9834	1.10575	0.86384	0.536086	0.717422	0.666378	0.570149	0.543134	0.706101	0.44855	0.349159	0.412233
PG(16:0/22:0)	805.6	neg	13.9728	4.16605	3.55894	4.1187	3.96082	4.20184	3.51195	6.11786	3.92337	5.18634	4.10335	3.57194	3.28507	4.14266	2.79375	2.72785
TAG53:3(16:0)	888.8	pos	16.8009	3.89646	2.7104	2.41002	3.9024	3.54752	0.925536	2.73689	3.38883	1.94304	3.79599	2.34656	2.48918	2.85588	1.63391	1.8906
MAG(15:0)	334.3	pos	5.69695	3.77104	4.15911	4.89773	3.89494	4.77178	3.64402	3.29828	4.43413	3.99369	5.7893	3.61619	4.52293	3.80667	4.3483	4.27598
PE(18:0p/20:1)	758.6	pos	14.7498	0.348196	0.28816	0.350177	3.89267	0.0472665	0.199765	0	0	0	0	0	0	0	0	0
Cer(d18:2/22:0)	620.6	pos	14.5186	1.8463	2.69949	2.50776	3.59343	1.88096	1.13745	3.69695	2.93941	2.33521	4.25197	3.49186	4.64501	3.25469	4.0595	3.47759
LPC(22:6)	568.3	pos	2.66967	0.359447	0.350401	0.354738	3.51002	0.0353318	0.133998	0	0	0	0	0	0	0	0.0049242	0
MAG(14:1)	318.3	pos	4.89577	3.07227	4.07468	4.17406	3.38358	1.96959	5.81031	0.8214	1.34475	4.69884	7.50628	0.799306	4.50156	6.98638	5.23402	4.77499
HexCer(d18:1/22:0)	784.7	pos	14.2948	0.306577	0.325877	0.245995	3.32606	0.0396699	0.106182	0.0114746	0.00849425	0	0.0124319	0.012292	0	0.0112241	0.0183246	0.0208473
TAG56:2(18:0)	932.9	pos	17.0876	4.13906	4.06587	4.16404	3.31849	3.73675	2.02155	3.41933	6.49747	2.59641	7.09598	3.24684	4.07378	4.25004	2.69851	3.42612
PE(16:0p/20:1)	730.6	pos	13.6688	0.264928	0.274303	0.258626	3.3142	0.0220889	0.116956	0	0	0	0	0	0	0	0	0
PG(18:1/18:2)	771.5	neg	9.18313	2.58036	1.87735	1.98774	3.29305	2.10703	1.64217	2.30301	3.329	1.853	2.45542	4.33774	2.29172	2.39638	1.75931	3.08036
TAG50:3(18:0)	846.8	pos	16.6201	2.68517	1.94696	2.14163	3.21346	2.89498	0.726703	1.60402	2.56913	2.32545	2.85773	2.44545	2.3383	2.39208	1.47069	1.86267
LPC(22:1)	578.4	pos	6.43602	2.37088	2.31637	2.44455	3.18533	2.47962	0.868707	1.38361	2.82301	2.05536	3.2666	3.11508	2.54933	2.9439	1.75211	2.68222
LPS(24:1)	606.4	neg	6.49857	1.23181	1.64385	1.78911	3.10402	1.51408	2.42129	1.44436	2.07078	1.39847	2.01948	1.49058	1.74748	2.31596	1.89141	1.3344
PE(18:1p/22:6)	774.5	pos	10.6909	0.296892	0.239352	0.276909	3.06993	0.0345521	0.144197	0.00505264	0.012413	0.00550018	0.00550216	0.00665134	0.00592916	0.0109432	0.0064496	0.00574643
PE(16:0p/22:4)	752.6	pos	12.1195	0.216001	0.254375	0.250335	3.05984	0.0300929	0.123006	0.00213408	0.00438565	0.00610317	0	0	0	0	0	0
TAG56:8(20:4)	920.8	pos	16.346	2.51451	1.51304	1.72887	3.05334	2.28751	1.03094	1.5068	2.37654	1.64794	2.26635	2.39114	1.99366	2.70478	1.41645	2.24184
PE(18:1p/22:4)	778.6	pos	12.2129	0.225216	0.247311	0.257174	2.98378	0.010519	0.136736	0	0	0	0	0	0	0	0	0.00440068
MAG(16:1)	346.3	pos	5.70859	1.70068	2.7385	3.7069	2.90541	2.16733	2.77367	2.35236	2.67659	2.21787	3.49775	3.48905	3.37451	2.5499	2.7993	3.16142
Cer(d18:2/16:0)	536.5	pos	10.0534	2.50509	2.82993	2.74689	2.90256	2.05119	2.13286	2.28763	2.23008	2.7363	3.48952	3.08141	3.93228	3.11558	3.61936	2.83159
Cer(d18:2/26:0)	676.6	pos	15.6981	1.50925	1.85788	1.94035	2.88818	1.90458	1.81734	3.05405	1.57466	1.53484	2.08305	2.72266	4.06278	3.29757	2.68489	2.12258
Cer(d20:1/22:0)	650.6	pos	15.611	2.38725	2.73307	2.68635	2.88735	2.87972	2.37824	3.14208	3.05638	1.99831	2.3043	3.04795	3.77455	3.36164	3.91135	2.3077
LPE(22:3)	530.3	neg	5.31936	2.68061	2.4899	2.83551	2.88095	2.58871	0.939904	1.44013	2.50439	1.88253	4.53759	3.30002	3.13667	3.53444	2.66191	3.33515
PG(16:0/22:6)	793.5	neg	9.16293	2.37815	2.10616	3.00034	2.84346	1.59432	2.19218	1.77701	3.48734	1.89139	2.62944	3.69086	2.67903	1.9618	2.05553	2.84315
DAG(18:0/20:2)	666.6	pos	15.2489	0.817199	0.696909	1.06988	2.78236	1.04466	1.05778	0.550714	1.22988	1.03565	0.777619	1.44788	1.40295	1.10538	1.28795	1.13667
TAG51:1(18:0)	864.8	pos	16.8971	2.07474	2.03488	1.97629	2.65798	2.96288	1.93963	1.72111	1.67006	3.06858	2.07521	1.59747	1.97435	2.11413	1.66219	1.50345
PG(16:0/20:0)	777.6	neg	12.7337	1.74223	1.80227	1.78933	2.63822	2.30344	1.98664	2.17342	2.3086	1.81186	1.68445	1.50265	1.05821	1.62799	1.19934	1.4389
TAG56:7(18:0)	922.8	pos	16.796	2.5253	3.04514	2.34801	2.6308	2.39482	2.79672	2.68556	2.0699	2.68307	2.41716	2.60584	2.32643	2.05089	2.46339	2.38451
PE(16:0p/20:4)	724.5	pos	10.9757	0.332758	0.377536	0.326122	2.62477	0.0238949	0.180432	0	0	0	0	0	0	0	0	0
TAG56:9(20:4)	918.8	pos	16.187	2.044	1.75468	1.59873	2.61592	1.95112	1.24074	1.28269	2.23544	1.83697	2.29973	2.03881	1.97251	1.95289	1.73794	1.76552
LPG(20:3)	533.3	neg	3.10179	1.54539	1.98523	1.5257	2.59547	1.93974	0.910058	1.70527	1.92737	1.40578	1.87434	1.64261	1.74793	1.60628	2.10716	2.19014
TAG52:6(20:5)	868.8	pos	16.3218	1.52477	1.4696	1.55445	2.59191	1.50339	1.01191	1.31776	2.12507	1.37913	1.71009	1.66734	1.36532	1.78975	1.08238	1.72889
PG(16:0/16:2)	717.5	neg	8.81264	2.73435	3.96307	3.3127	2.55733	3.87139	2.7812	2.75211	3.34453	2.56961	3.15882	2.79727	2.06615	2.33378	3.36115	2.2674
DAG(18:0/20:3)	664.6	pos	14.8394	1.10893	1.72189	1.28355	2.50864	1.38521	0.711393	0.676836	1.26505	1.05831	1.81097	1.6893	1.96112	2.05207	1.32751	1.06042
DAG(18:1/20:5)	658.5	pos	11.8518	1.94835	2.75734	3.14277	2.49895	1.80733	2.30493	1.19109	1.90689	2.34461	2.53931	1.64191	2.68195	1.94454	2.01889	2.12011
MAG(20:1)	402.4	pos	6.92537	1.82955	2.0415	2.06401	2.46905	2.3971	1.4797	2.75164	3.87843	2.75264	3.5922	2.99913	2.18797	2.50824	2.06772	2.68194
TAG42:0(16:0)	740.676	pos	16.3431	1.38316	0.931325	1.51365	2.42692	1.57802	1.57115	1.07429	0.959783	1.77482	1.05906	1.20107	1.70186	1.36346	1.24108	1.38916
TAG56:1(16:0)	934.9	pos	17.2282	2.41699	2.44971	2.32431	2.38341	2.79074	3.35612	1.81663	2.02064	4.22014	2.00774	1.76727	2.24752	2.12357	1.69457	1.88527
MAG(15:1)	332.3	pos	5.21387	1.96167	1.73976	2.09967	2.36058	1.91814	1.91767	1.85011	1.52316	2.41099	2.73497	1.74277	1.47431	2.34692	2.42617	1.66174
PE(16:0/18:0)	718.5	neg	12.879	1.48006	1.32995	1.43878	2.30964	1.49725	0.497364	0.786398	1.18662	0.952253	1.32685	1.53668	1.36116	1.22307	0.727168	1.27151
Cer(d18:1/22:0)	622.6	pos	14.9275	1.75511	2.75554	1.65333	2.2904	1.71834	0.885604	2.31593	2.34734	1.67965	3.40769	3.28421	4.84081	2.55988	3.77988	3.07667
TAG54:8(20:5)	892.8	pos	16.1525	1.86208	1.78878	1.84966	2.23572	1.72916	1.03006	1.25365	1.78975	1.21835	1.84355	1.80121	1.68722	1.90982	1.52949	1.59203
TAG53:2(16:0)	890.8	pos	16.8971	1.32674	1.89348	1.59272	2.18169	1.87122	1.49321	1.68561	1.68511	1.35818	1.71443	1.47772	1.29958	1.68433	1.22947	1.48341
dhCer(d18:0/22:0)	624.6	pos	15.4284	1.664	2.00458	1.39502	2.14627	2.03148	0.846173	2.0885	2.04797	1.26818	2.87299	2.50389	3.03194	2.34834	2.27008	1.97936
SM(d18:1/18:1)	729.6	pos	9.61117	1.11231	1.09279	1.22242	2.04174	0.0752484	0.0923698	0.0290371	0.0478124	0.0405202	0.0404576	0.0430465	0.0341567	0.0453416	0.0374045	0.024765
TAG54:1(16:0)	906.8	pos	17.1083	2.12347	2.31941	1.94432	1.99658	2.61984	2.13747	1.5368	2.27415	2.43741	1.49409	1.3924	1.97115	1.76688	1.43085	1.47023
SM(d18:1/22:2)	783.6	pos	11.9724	2.1844	2.02276	2.03584	1.97616	2.26888	2.30342	2.11297	2.02063	1.89181	1.93443	1.74878	2.18188	1.93992	1.90196	2.01784
TAG46:0(18:0)	796.7	pos	16.704	2.11071	1.92302	1.98674	1.9396	1.84943	2.62025	1.66187	1.54112	2.25017	1.99616	2.01488	1.86177	1.71795	1.80385	2.03553
TAG46:3(16:0)	790.7	pos	16.237	0.979053	0.689758	0.938097	1.93861	1.57768	0.320887	0.830921	1.48799	0.919127	0.726575	1.11088	0.62325	1.11327	0.664108	1.01803
DAG(16:0/22:5)	660.6	pos	13.0786	2.07368	2.38749	2.86138	1.84513	2.23557	2.07128	2.20688	2.80016	2.92364	2.10827	3.14148	3.16293	3.44267	1.98805	2.22346
Cer(d18:1/20:0)	594.6	pos	14.4852	0.301262	0.281944	0.289902	1.82907	0.717852	0.154768	0.0803482	0.0832806	0.136526	0.0858262	0.115604	0.150251	0.106792	0.174828	0.112709
TAG52:4(22:4)	872.8	pos	16.4558	1.44979	1.07318	1.31202	1.81921	1.19831	0.415352	0.960083	1.53686	1.0386	1.36776	1.40028	1.14177	1.32693	0.776423	0.808956
PC(14:0/18:3)	772.5	neg	8.04422	1.02585	1.61121	1.19505	1.81812	1.2594	0	0.601572	1.93932	1.32371	1.86578	1.71393	0.939643	1.76831	0.875088	1.18804
Cer(d19:1/26:0)	692.6	pos	16.3539	1.03181	0.611826	0.84956	1.8048	1.78038	0.623386	2.39916	1.1603	1.24801	1.52391	1.43192	0.978322	1.27119	1.15333	0.643446
PE(18:1p/20:0)	758.6	pos	15.3715	21.6802	20.169	19.2905	1.80225	1.66408	2.19488	1.63099	1.92201	2.74787	1.27275	2.13533	1.16712	1.90723	1.73752	0.979771
LPC(20:4)	544.3	pos	2.74359	0.289058	0.312893	0.320685	1.75439	0.0261991	0.0792216	0.0121217	0	0	0.0175851	0	0.0119858	0.00696083	0.0108759	0.0115688
dhCer(d18:0/24:1)	650.6	pos	15.4209	1.04474	1.13416	0.977754	1.75212	1.49738	0.698159	1.62692	1.57812	0.84694	1.4335	1.58253	2.35802	1.51517	1.37211	1.12936
PG(18:1/20:1)	801.6	neg	11.2084	1.47223	1.0592	1.3643	1.72221	0.959302	1.18328	1.47726	1.53698	1.14149	1.92013	1.66605	1.68113	1.50142	2.12511	1.59648
TAG52:5(20:4)	870.8	pos	16.4587	1.34428	1.39252	1.43196	1.61672	1.59294	0.788436	1.32103	1.4404	1.16775	1.35748	1.50219	1.37206	1.50842	0.803588	0.927518
TAG46:2(16:0)	792.7	pos	16.3994	1.41587	1.55367	1.62509	1.59068	2.36012	1.26566	0.824852	1.35527	1.9943	1.49451	1.1347	1.91372	1.56378	0.885496	1.33301
PA(18:2/20:5)	717.4	neg	7.62662	1.06158	1.5948	1.16467	1.5034	1.03271	0.614931	1.00171	1.7383	0.950352	1.63646	1.19426	0.900406	1.34546	0.606178	0.816983
TAG54:6(20:4)	896.8	pos	16.4946	1.33375	0.906898	0.900328	1.49819	1.10853	0.422347	0.920417	0.88286	0.685217	0.883534	0.912646	0.87374	1.01181	0.49158	0.690973
PE(16:0/22:0)	774.6	neg	15.2689	1.02123	0.948955	1.09728	1.46837	1.22778	1.83295	1.7888	1.4262	1.1892	0.86763	0.820403	1.0316	0.934634	1.04328	0.768584
Cer(d18:1/26:0)	678.6	pos	16.0262	0.821433	1.28226	0.965431	1.42835	5.06701	0.858604	0.901121	0.44638	0.945672	1.25839	1.10057	1.73141	1.1473	1.42498	1.17294
TAG44:1(16:0)	766.692	pos	16.3638	1.20329	1.15058	1.82742	1.3941	2.51726	1.62492	1.01606	1.225	2.39923	1.86735	1.22243	1.97252	1.16604	0.689084	1.35017
TAG56:4(16:0)	928.8	pos	16.8756	0.885557	0.930009	1.05551	1.31556	1.11521	0.579652	0.828329	1.02911	0.635121	1.74613	1.16935	1.1514	1.37454	0.725995	1.04195
TAG56:5(18:0)	926.8	pos	16.7534	1.02921	1.06137	1.08249	1.28997	0.822019	0.399147	0.607518	1.04311	0.493486	2.10555	1.54392	1.18831	1.31206	0.820485	1.0361
SM(d18:1/26:2)	839.7	pos	12.4632	0.30513	0.335841	0.350002	1.21083	0.154981	0.0881825	0.120766	0.148044	0.147255	0.162122	0.123606	0.105542	0.130657	0.0976538	0.128677
TAG56:6(18:0)	924.8	pos	16.6383	1.14994	0.852279	1.16338	1.20399	0.9843	0.472572	0.599813	0.992664	0.609065	1.81947	1.28482	1.11478	1.31069	1.13477	1.12425
TAG54:7(20:5)	894.8	pos	16.3176	0.481241	0.479826	0.356082	1.16997	0.460267	0.366483	0.318041	0.634954	0.328167	0.448415	0.611763	0.383417	0.620023	0.321914	0.334906
TAG50:5(20:5)	842.6	pos	16.2578	0.714378	0.600936	0.604068	1.14384	0.748249	0.137743	0.596531	0.995532	0.466665	0.600359	0.667189	0.335434	0.72936	0.490737	0.771571
TAG58:7(18:0)	950.8	pos	16.917	1.00564	0.94111	1.17826	1.12874	1.09345	1.07626	1.11594	0.968728	1.06358	1.08346	1.05825	1.05152	0.944941	0.997318	1.05602
TAG54:6(20:5)	896.8	pos	16.5119	0.982628	0.729434	0.750267	1.08947	0.679244	0.54803	0.753009	0.666308	0.705819	0.776048	0.996482	0.714195	0.770255	0.449908	0.494275
Acar(8:0)	288.2	pos	0.870603	1.00448	1.04433	1.0807	1.06744	1.08919	1.06039	1.01492	1.02056	1.06492	1.02146	1.07341	1.06605	1.01544	1.06134	1.04539
PE(16:0p/20:3)	726.5	pos	11.6334	0.0940213	0.117875	0.105219	1.01822	0.0136605	0.0475466	0	0.0127303	0.00468597	0	0	0	0	0	0
TAG44:0(18:0)	768.708	pos	16.5327	1.18247	0.718049	0.857377	1.01044	1.05561	1.01547	0.795811	0.750597	1.09753	0.854529	0.824472	0.963499	0.712057	1.1573	0.881983
TAG50:2(18:0)	848.8	pos	16.7273	0.952764	0.671679	0.970266	1.00016	1.48791	0.5624	0.670345	0.791916	1.20915	0.98988	0.780762	1.17274	1.11458	0.642434	0.867387
DAG(16:1/22:1)	666.6	pos	14.6862	0.276587	0.395169	0.467945	0.942988	0.212898	0.74525	0.75171	0.617528	0.612907	0.82418	0.601658	0.691338	0.642939	0.577618	0.528645
PE(16:1/18:2)	712.5	neg	9.28206	0.579071	0.478945	0.854136	0.923796	0.572613	0.62789	0.458634	1.16201	0.641129	1.65077	0.403366	0.759176	0.626612	0.511008	0.484242
TAG50:6(20:4)	840.7	pos	16.1175	0.661455	0.70041	0.653969	0.921467	0.731777	0.261222	0.391159	0.627986	0.52923	0.698858	0.572765	0.510005	0.626036	0.3955	0.545533
TAG45:1(16:0)	780.708	pos	16.4425	1.24098	1.3754	1.36923	0.906616	2.26958	1.52613	0.89367	0.845431	2.87873	1.21585	0.799776	1.606	1.13204	0.595894	0.871895
Cer(d20:1/26:0)	706.6	pos	16.2743	1.23234	1.06638	1.20697	0.905161	4.99372	1.65433	1.43168	1.41467	0.859409	0.92441	1.04482	1.99757	0.973577	1.3466	1.24196
TAG53:1(18:0)	892.8	pos	17.0286	1.04944	1.06567	0.797319	0.904142	1.107	1.10042	0.559407	0.582641	0.755916	0.90359	0.638151	0.839559	0.680482	0.519754	0.708617
PE(14:0/18:2)	686.5	neg	9.03185	0.791151	0.827783	0.973292	0.903979	1.0392	0.689475	0.519787	0.940651	0.615172	0.966817	1.25074	0.718269	1.16866	0.489775	1.17106
SM(d18:1/24:2)	811.7	pos	12.7415	3.30596	3.37447	3.56263	0.818436	0.18797	0.163147	0.0928809	0.0746488	0.10477	0.0312929	0.078131	0.0880138	0.0600127	0.0625549	0.0661531
Cer(d20:1/24:0)	678.6	pos	16.0121	0.639392	0.907287	0.451312	0.811204	4.31608	1.19212	0.944106	1.11625	0.575939	0.535343	0.855583	0.958395	0.734376	0.913449	1.11599
HexCer(d18:1/16:0)	700.6	pos	9.69552	0.787663	0.768091	0.735835	0.80216	0.686893	0.498756	0.761601	0.777767	0.760484	0.90924	0.97365	1.03787	0.940774	1.00934	1.00915
Sph(d18:1)	300.3	pos	2.94337	0.883933	0.741056	0.730812	0.796444	0.801551	0.806701	0.721607	0.822131	0.686749	0.771143	0.820717	0.729582	0.60432	0.637384	0.603547
LPG(20:2)	535.3	neg	4.24157	0.534705	0.554333	0.542383	0.795013	0.540839	0.242121	0.345476	0.802449	0.403021	0.554875	0.79128	0.742836	0.747993	0.671048	0.604944
TAG54:7(22:6)	894.8	pos	16.322	0.642369	0.692371	0.608415	0.763984	0.523094	0.333725	0.420081	0.520011	0.309129	0.731708	0.580421	0.478857	0.613735	0.334665	0.502872
LPC(22:2)	620.4	neg	5.92532	0.468349	0.383224	0.43672	0.755305	0.317736	0.14161	0.259157	0.427189	0.222098	0.577766	0.533242	0.523677	0.549788	0.270732	0.406667
Sphinganine	302.2	pos	3.41789	0.561314	0.490539	0.466583	0.711936	0.597264	0.179623	0.427243	0.607775	0.345014	0.678914	0.643795	0.543095	0.547564	0.392272	0.463089
TAG40:0(16:0)	712.645	pos	16.1183	0.541532	0.521239	0.609484	0.637172	0.521577	0.454777	0.333198	0.395296	0.38105	0.407457	0.324484	0.532074	0.528314	0.371083	0.564714
PE(14:0/18:3)	684.5	neg	8.26143	0.623395	0.490126	0.496378	0.615438	0.488446	0.401699	0.473555	0.622561	0.519816	0.691738	0.687767	0.505524	0.556467	0.401206	0.733658
Cer(d17:1/24:0)	636.6	pos	15.5109	0.61115	0.871713	0.606183	0.588174	3.37737	0.481183	0.583094	0.54227	0.498175	0.435319	0.418642	0.76014	0.44191	0.411592	0.504825
TAG54:5(20:4)	898.8	pos	16.6408	0.402722	0.485095	0.52503	0.578548	0.320048	0.145955	0.343199	0.256784	0.190726	0.348155	0.32279	0.339829	0.389156	0.207897	0.320869
TAG56:7(16:0)	922.8	pos	16.5438	0.721302	0.422657	0.420734	0.561562	0.353468	0.577635	0.294666	0.492931	0.408904	0.333498	0.309503	0.398065	0.289419	0.1631	0.177634
Cer(d19:1/24:1)	662.6	pos	15.2994	0.48327	0.472543	0.291629	0.540718	0.483486	0.507317	0.912656	0.727745	0.471754	0.286961	0.527018	0.901332	0.685428	0.60402	0.528327
TAG48:1(18:0)	822.7	pos	16.7131	0.480151	0.749417	0.866087	0.540295	1.0989	1.19384	0.458364	0.644814	1.12962	0.806393	0.519016	0.836307	0.64956	0.522551	0.707153
PE(18:1p/20:3)	752.6	pos	11.8519	0.0333199	0.0345833	0.0517585	0.52452	0.00765992	0.0178506	0	0.005877	0	0.00424009	0.0043187	0.00566286	0.00625026	0.00580598	0.00372478
Cer(d16:1/24:0)	622.6	pos	15.2931	0.496907	0.607015	0.420835	0.517521	1.81394	0.246134	0.466647	0.361467	0.253671	0.268846	0.364609	0.431386	0.382735	0.403882	0.398776
LPS(24:0)	608.4	neg	7.44131	1.02417	1.11195	1.03871	0.514532	1.58418	0.868058	0.78876	0.875313	1.00626	1.22521	1.31514	1.406	1.23246	1.51956	1.07199
dhCer(d18:0/20:0)	596.6	pos	14.8237	0.431697	0.368681	0.301693	0.504918	0.498905	0.174434	0.356919	0.360153	0.231546	0.432519	0.429212	0.732103	0.355223	0.462437	0.328631
TAG54:5(20:5)	898.8	pos	16.638	0.43329	0.451807	0.301732	0.493238	0.367759	0.142458	0.279605	0.473934	0.259483	0.514528	0.515232	0.46026	0.334485	0.25402	0.343927
LPC(22:3)	618.4	neg	5.33022	0.420963	0.292754	0.564196	0.488047	0.47732	0	0.216657	0.274437	0.351056	0.669696	0.461467	0.516127	0.389559	0.330229	0.601243
LPG(20:1)	537.3	neg	5.28841	0.339741	0.330447	0.34064	0.483208	0.429064	0.166868	0.248119	0.384373	0.197218	0.47686	0.47918	0.491887	0.361642	0.301238	0.347196
TAG56:7(20:4)	922.8	pos	16.492	0.54657	0.408537	0.474675	0.464121	0.340448	0.239806	0.237652	0.542623	0.303241	0.423433	0.523835	0.449105	0.417529	0.239197	0.331354
LPS(20:1)	550.3	neg	5.3239	0.337658	0.330368	0.38602	0.440506	0.374131	0.363592	0.311885	0.543104	0.383877	0.397963	0.29939	0.432112	0.446838	0.428385	0.363474
PE(18:0p/20:0)	760.6	pos	15.3709	4.62646	4.02253	4.31882	0.40093	0.397982	0.431217	0.347202	0.369061	0.620229	0.266737	0.380273	0.205877	0.397885	0.282586	0.146828
Cer(d18:1/21:0)	608.6	pos	14.9299	0.0889658	0.102692	0.0782709	0.385881	0.256924	0.0721452	0.126522	0.0437465	0.040521	0.0514103	0.0627305	0.105374	0.0478608	0.0777437	0.0639213
LPS(16:1)	494.3	neg	1.9031	0.490151	0.424346	0.51215	0.361789	0.414081	0.640608	0.558699	0.663142	0.60645	0.35806	0.256458	0.433326	0.356844	0.370321	0.409534
TAG58:7(16:0)	950.8	pos	16.4712	0.408448	0.406494	0.464402	0.358836	0.366353	0.383194	0.258532	0.308169	0.440318	0.274398	0.284311	0.292833	0.297485	0.418103	0.427621
TAG56:5(16:0)	926.8	pos	16.6026	0.372138	0.294742	0.345208	0.355356	0.234928	0.148683	0.11259	0.125142	0.210579	0.106428	0.131322	0.28683	0.159047	0.270257	0.188236
TAG56:6(16:0)	924.8	pos	16.6549	0.413038	0.335146	0.24781	0.353811	0.230791	0.290858	0.149804	0.228141	0.162751	0.257047	0.291217	0.174214	0.264232	0.239025	0.20213
Cer(d18:2/23:0)	634.6	pos	14.9477	0.302235	0.513283	0.388937	0.353599	0.298255	0.257165	0.482606	0.490134	0.347822	0.573384	0.452006	0.777518	0.42143	0.50579	0.542834
LPC(O-16:0)	482.4	pos	4.39318	0.200393	0.213117	0.19111	0.344994	0.182497	0.070903	0.130212	0.148003	0.158661	0.113479	0.136903	0.144008	0.123233	0.111039	0.0837978
LPS(16:0)	496.3	neg	2.31698	0.552963	0.430194	0.428097	0.3413	0.559497	0.51888	0.339657	0.467792	0.338249	0.457523	0.456463	0.578938	0.497836	0.500182	0.687246
LPS(22:0)	580.4	neg	6.59888	0.435804	0.551623	0.448711	0.335388	0.385775	0.328145	0.427385	0.291844	0.372608	0.527152	0.344618	0.519376	0.426667	0.555619	0.434901
TAG56:6(20:4)	924.8	pos	16.6536	0.305702	0.285394	0.204344	0.285519	0.116026	0.0152325	0.0866792	0.187921	0.11686	0.279921	0.127561	0.185359	0.118009	0.145386	0.152464
LPE(14:1)	422.2	neg	1.51304	0.24393	0.321934	0.284986	0.283445	0.309594	0.332018	0.471496	0.443282	0.44427	0.404243	0.353893	0.297313	0.399078	0.263838	0.315422
Cer(d17:1/24:1)	634.6	pos	14.9538	0.191686	0.186219	0.18589	0.273914	0.229878	0.173412	0.227248	0.190176	0.191145	0.233468	0.232048	0.298173	0.288713	0.18128	0.216148
Cer(d18:1/23:0)	636.6	pos	15.2337	0.180488	0.277879	0.242541	0.249034	0.0935407	0.101183	0.237183	0.263432	0.216375	0.150268	0.214867	0.269903	0.215962	0.317477	0.181746
Cer(d20:1/24:1)	676.6	pos	15.8252	0.383594	0.747267	0.459143	0.223545	2.66419	0.429932	0.700148	0.412118	0.385757	0.596104	0.662851	1.00544	0.630894	0.646816	0.711865
Cer(d20:1/23:0)	664.6	pos	15.8524	0.0971157	0.141507	0.103462	0.221426	0.382165	0.0769306	0.184331	0.0974504	0.117835	0.0652389	0.144197	0.288716	0.0605194	0.16325	0.118004
SM(d18:1/16:1)	701.6	pos	8.377	1.25935	1.49306	1.37355	0.189135	0.0874451	0.114145	0.0663204	0.0798087	0.0714726	0.0883173	0.0698933	0.0775079	0.0787614	0.0780045	0.069926
TAG54:5(22:4)	898.8	pos	16.6385	0.0745864	0.0863461	0.141939	0.180713	0.0810736	0.0450907	0.101996	0.13075	0.0894935	0.169034	0.116724	0.0976034	0.106773	0.0755635	0.137039
LPC(24:2)	604.4	pos	6.61756	0.117979	0.131898	0.12256	0.171682	0.156971	0.071284	0.0880454	0.17146	0.13733	0.191869	0.16911	0.145017	0.160716	0.0993495	0.142678
Cer(d17:1/22:0)	608.6	pos	14.9535	0.138189	0.205487	0.118613	0.167326	0.481063	0.101899	0.172342	0.12788	0	0	0.122401	0.155507	0	0.172451	0.117362
TAG46:1(18:0)	794.7	pos	16.5499	0.163381	0.253611	0.162476	0.164581	0.313164	0.193852	0.16226	0.297837	0.444429	0.190373	0.159018	0.278085	0.192895	0.11489	0.0641608
Cer(d16:1/22:0)	594.6	pos	14.5721	0.117953	0.088999	0.117263	0.149834	0.283446	0.119792	0.132659	0.0667878	0.0742786	0.0466158	0.103321	0.111076	0.12641	0.130117	0.0885261
Cer(d17:1/16:0)	524.6	pos	10.8337	0.193469	0.153092	0.199473	0.144568	0.55311	0.13234	0.105931	0.0786813	0.131216	0.0785032	0.0816195	0.122775	0.0979963	0.140835	0.0947076
PE(18:2p/22:6)	772.5	pos	9.75326	0.0718027	0.069687	0.0752997	0.127137	0.0865832	0.041782	0.0806641	0.101089	0.0841569	0.128593	0.114077	0.0953213	0.0891392	0.0860301	0.0897445
Cer(d17:1/23:0)	622.6	pos	15.2658	0.0811138	0.151002	0.0921278	0.122122	0.45856	0.0774456	0.170143	0.155592	0.0900623	0.0638323	0.087658	0.179074	0.0640068	0.0876278	0.0500446
LPC(14:1)	466.3	pos	1.56125	0.0799455	0.105298	0.109777	0.111176	0.0936331	0.104149	0.0736377	0.114293	0.110018	0.114788	0.0666578	0.0879228	0.094717	0.079099	0.0899512
HexCer(d18:2/18:0)	726.6	pos	10.2069	0.0370002	0.02907	0.0383585	0.103726	0.033271	0.0184463	0.0153336	0.0181576	0.0266819	0.0424664	0.0336851	0.0431772	0.0526051	0.0332239	0.0134689
Cer(d16:1/23:0)	608.6	pos	14.9921	0.0542814	0.0937888	0.0879688	0.0935236	0.315689	0.107106	0.064446	0.107153	0.0874581	0.051957	0.0800665	0.106707	0.0269176	0.0812795	0.115043
Cer(d18:1/14:0)	510.5	pos	10.0657	0.0615175	0.052463	0.060126	0.0894294	0.168456	0.038862	0.04011	0.0363561	0.0475113	0.0433393	0.0424439	0.0597742	0.0705492	0.0492766	0.0451995
PE(16:0p/18:3)	698.5	pos	10.3541	0.167887	0.123466	0.209609	0.0784056	0.106276	0.104854	0.143384	0.217334	0.149543	0.130084	0.159184	0.135443	0.14799	0.195528	0.139313
SM(d18:1/14:1)	673.5	pos	6.94039	0.069318	0.0645244	0.0744671	0.0638667	0.0862163	0.0749821	0.0644234	0.110796	0.0710731	0.0467191	0.0410086	0.0852623	0.0481434	0.0625067	0.0499944
Cer(d18:2/14:0)	508.5	pos	8.72429	0.0499554	0.0568701	0.0542949	0.0545284	0.0491122	0.0330642	0.035463	0.0478609	0.0465352	0.0747822	0.0702573	0.0846923	0.0610309	0.0750207	0.0680752
Cer(d17:1/20:0)	580.6	pos	13.9206	0.0554291	0.0482536	0.0473746	0.0527154	0.22393	0.0243634	0.0261784	0.0207332	0.0447507	0.0220727	0.0579338	0.0458315	0.0266781	0.0531764	0.0478425
Acar(16:5)	390.3	pos	1.48246	0.0361723	0.0368422	0.0400283	0.0428443	0.0349279	0.0349784	0.0278909	0.0348296	0.0329084	0.0290368	0.0293524	0.0303895	0.0344656	0.0402357	0.0300513
Acar(16:0)	400.3	pos	4.50613	0.0106917	0.00863408	0.0105198	0.0309831	0.00743564	0.00739647	0.00416511	0.0057568	0.00762442	0.00887421	0.00682797	0.00546513	0.00706234	0.00437759	0.00535082
LPC(P-16:0)	480.3	pos	3.99927	0.0167299	0.019713	0.0261614	0.0137855	0.0187662	0.0199082	0.0132689	0.0222965	0.0231712	0.0267769	0.0188099	0.02073	0.0264265	0.0261982	0.0215762
Hex2Cer(d16:1/16:0)	834.6	pos	7.95907	0.00749092	0.0155252	0.00942129	0.0123769	0.00921764	0.0130054	0.014389	0.0114648	0.0119429	0.0092107	0.0144584	0.0147005	0.0150543	0.0144907	0.0108296
Acar(22:0)	484.4	pos	6.97168	0.0046792	0.00434312	0.00529619	0.00673632	0.00180154	0.00371551	0.00575322	0.00357688	0.00317927	0.00387224	0.0044462	0.0039625	0.00390318	0.0053528	0.00353996
Acar(24:2)	508.4	pos	5.15814	0.00462396	0.0054348	0.0048521	0.00459659	0.00600284	0.00573134	0.00487549	0.00445471	0.00787494	0.0039318	0.00384132	0.00377382	0.00757931	0.00564619	0.0025676
SM(d18:1/22:1)	785.7	pos	12.7909	1.68749	1.74871	1.87524	0	0.0893859	0.0834991	0	0	0.0487704	0	0	0.0898276	0	0	0
